# Supplementary material for: Afrobatrachian mitochondrial genomes: genome reorganization, gene rearrangement mechanisms, and evolutionary trends of duplicated and rearranged genes
Source: BMC Genomics. 2013 Sep 21;14:633. doi: 10.1186/1471-2164-14-633 (PMC3852066; doi:10.1186/1471-2164-14-633)
Supplement: Additional file 1 — Details on taxa and genes used in this study. Taxa and genes used in this study are shown with gene sequence database accession numbers. [file 1471-2164-14-633-S1.xls]

## Sheet: Taxa, genes, Acc. numbers
Additional file 1. Details on taxa and genes used in this study
Mitochondrial genomes and partial sequences of nuclear genes determined in this study are shown in yellow.
Genome and Genes used	Mitochondrial genome		bdnf (Brain-derived neurotrophic factor)		cxcr4 (CXC chemokine receptor)		h3a (Histone 3a)		pomc (Proopiomelanocortin)		rag1 (Recombination activating protein 1)		rag2 (Recombination activating protein 2)		rho (Rhodopsin)		slc8a1 ( sodium/calcium exchanger 1 )(= ncx1)		slc8a3 (sodium/calcium exchanger 3)
Alignment length (bp)	14052		696		669		321		447		1488		801		309		1269		1125
Family (or Names of higher Taxa)	Species	GenBank	Species	GenBank	Species	GenBank	Species	GenBank	Species	GenBank	Species	GenBank	Species	GenBank	Species	GenBank	Species	GenBank	Species	GenBank
Mammalia	Homo sapiens (human)	D38112	Homo sapiens	NM_001143816	Homo sapiens	NM_001008540	Homo sapiens	NM005324	Homo sapiens	NM_000939.2	Homo sapiens	NM_000448	Homo sapiens	NG_007573	Homo sapiens	U49742	Homo sapiens	X91213	Homo sapiens	X93017
Aves	Gallus gallus (bird)	X52392	Gallus gallus	NM_001031616	Gallus gallus	NM204617	Gallus gallus	Y00392	Gallus gallus	GU269642	Gallus gallus	M58530	Gallus gallus	AY443150	Gallus gallus	D00702	Gallus gallus	NM_001079473	Gallus gallus	XM421178
Sauropsida	Iguana iguana (lizard)	AJ278511	Cyclura nubila (Iguanidae)	FJ433956	Timon lepidus	EF110995	Iguana iguana	DQ284249	Eublepharis macularius (Gekkonidae)	AB128826	Anolis carolinensis	EU402826	Cyclura nubila (Iguanidae)	DQ119641	Anolis carolinensis	AY902453	Anolis carolinensis	GU456076	Timon lepidus	EF110997
Amphibians (Caudata and Gymnophiona )
Cryptobranchidae	Andrias davidianus	AJ492192	Andrias davidianus	EU275889	Andrias davidianus	AY948801	Andrias japonicus	DQ284358	Andrias davidianus	EU275843	Andrias japonicus	AY583346	Pachytriton	AF369085	-	-	Andrias davidianus	AY948847	Andrias davidianus	AY948911
Hynobiidae	Batrachuperus pinchonii	DQ333815	Hynobius sonani	EU275864	Batrachuperus pinchonii	EF017998	Batrachuperus pinchonii	DQ284330	Hynobius sonani	EU275818	Batrachuperus pinchonii	EF018054	-	-	Hynobius formosanus	DQ347406	Batrachuperus pinchonii	EF018023	Batrachuperus pinchonii	EF107362
Sirenidae	Siren intermedia	GQ368661	-	-	Siren intermedia	EF107473	Siren lacertina	DQ284216	-	-	Siren intermedia	AY650140	-	-	-	-	Siren intermedia	EF107249	Siren intermedia	EF107407
Rhinatrematidae	Rhinatrema bivittatum	AY456252	-	-	Rhinatrema bivittatum	EF107478	Rhinatrema bivittatum	DQ284370	-	-	Rhinatrema bivittatum	AY456257	-	-	Rhinatrema bivittatum	DQ284002	Rhinatrema bivittatum	EF107255	Rhinatrema bivittatum	EF107417
Ichthyophiidae	Ichthyophis glutinosus	AY456251	-	-	Ichthyophis glutinosus	AY948794	Ichthyophis cf. peninsularis	DQ284137	-	-	Ichthyophis glutinosus	AY456256	-	-	-	-	Ichthyophis glutinosus	AY948839	Ichthyophis glutinosus	AY948901
Typhlonectidae	Typhlonectes natans	AF154051	-	-	-	-	Typhlonectes natans	DQ284136	Typhlonectes natans	AF369043	Typhlonectes natans	AY456260	Typhlonectes natans	AF369088	-	-	Typhlonectes sp.	EF107229	Typhlonectes sp.	EF107365
Anurans
"Archaeobatrachia"
Alytidae	Alytes obstetricans	AY585337	Alytes obstetricans	EF407511	Alytes obstetricans	AY364170	Alytes dickhilleni	HM998945	Alytes dickhilleni	HM998961	Alytes obstetricans	AY583334	Alytes muletensis	AY323781	Alytes obstetricans	DQ283825	Alytes obstetricans	Y523703	Alytes obstetricans	EF107345
Alytidae	Discoglossus galganoi	AY585339	Discoglossus galganoi	HM998929	Discoglossus pictus	AY364172	Discoglossus galganoi	HM998944	Discoglossus galganoi	HM998960	Discoglossus galganoi	AY583338	Discoglossus sardus	AY323785	Discoglossus galganoi	DQ283915	Discoglossus pictus	AY523708	Discoglossus pictus	AY948858
Ascaphidae	Ascaphus truei	AJ871087	Ascaphus truei	EU275896	Ascaphus truei	AY523695	Ascaphus truei	DQ284162	Ascaphus truei	EU275850	Ascaphus truei	AY323754	Ascaphus truei	HM998977	Ascaphus truei	AY323730	Ascaphus truei	AY523731	Ascaphus truei	AY948893
Bombinatoridae	Bombina orientalis	AY585338	Bombina orientalis	HM998928	Bombina orientalis	AY364177	Bombina orientalis	HM998943	Bombina orientalis	AY692246	Bombina orientalis	AY583335	Bombina orientalis	AY323783	Bombina orientalis	HM998984	Bombina orientalis	AY523715	Bombina orientalis	AY948867
Leiopelmatidae	Leiopelma archeyi	HM142901	Leiopelma archeyi	HM998927	Leiopelma archeyi	AY523700	Leiopelma archeyi	HM998942	Leiopelma archeyi	HM998959	Leiopelma archeyi	HM998973	Leiopelma archeyi	HM998978	Leiopelma archeyi	DQ283895	Leiopelma archeyi	HM998951	Leiopelma archeyi	EF107408
Pelobatidae	Pelobates cultripes	AJ871086	Pelobates fuscus fuscus	HM998931	Pelobates cultripes	AY364171	Pelobates fuscus	DQ284159	Pelobates fuscus fuscus	HM998966	Pelobates cultripes	AY323758	Pelobates fuscus fuscus	HM998983	Pelobates cultripes	AY323736	Pelobates cultripes	AY523707	Pelobates cultripes	AY948857
Pelodytidae	Pelodytes cf. punctatus	JF703231	Pelodytes cf. punctatus	JF703235	-	-	Pelodytes punctatus	DQ284157	Pelodytes cf. punctatus	JF703242	Pelodytes cf. punctatus	AY583343	Pelodytes cf. punctatus	JF703247	Pelodytes punctatus	DQ283824	Pelodytes punctatus	AY523709	-	-
Pipidae	Pipa pipa	GQ244477	-	-	Pipa pipa	AY364174	-	-	-	-	Pipa pipa	AY874303	-	-	Pipa pipa	DQ283781	Pipa pipa	AY523711	Pipa pipa	EF107351
Pipidae	Pipa carvalhoi	HM991332	Pipa carvalhoi	HM998935	-	-	Pipa carvalhoi	DQ284277	Pipa carvalhoi	HM998963	Pipa carvalhoi	HM998974	Pipa carvalhoi	HM998980	Pipa carvalhoi	DQ283922	Pipa carvalhoi	HQ260711	-	-
Pipidae	Silurana tropicalis	AY789013	Silurana tropicalis	EF433430	Silurana tropicalis	AY523697	Silurana tropicalis	CR855729	Silurana tropicalis	BC088054	Silurana tropicalis	AY874306	Silurana tropicalis	EF535957	Silurana tropicalis	NM_001097334	Silurana tropicalis	AY523721	Silurana tropicalis	AY948891
Pipidae	Xenopus laevis	HM991335	Xenopus laevis	HM998930	Xenopus sp.	AY523691	Xenopus laevis	J00984	Xenopus laevis	X05941	Xenopus laevis	L19324	Xenopus laevis	L19325	Xenopus laevis	S62229	Xenopus laevis	X90839	Xenopus wittei	EF107370
Pipidae	Hymenochirus boettgeri	HM991331	Hymenochirus boettgeri	HM998932	Hymenochirus boettgeri	AY523685	Hymenochirus boettgeri	HM998947	Hymenochirus boettgeri	HM998964	Hymenochirus boettgeri	AY583340	Hymenochirus boettgeri	HM998981	Hymenochirus boettgeri	AY323735	Hymenochirus boettgeri	AY523702	Hymenochirus boettgeri	EF107344
Pipidae	Pseudhymenochirus merlini	HM991333	Pseudhymenochirus merlini	HM998934	-	-	Pseudhymenochirus merlini	HM998948	Pseudhymenochirus merlini	HM998965	Pseudhymenochirus merlini	HM998975	Pseudhymenochirus merlini	HM998982	Pseudhymenochirus merlini	HM998985	Pseudhymenochirus merlini	HM998953	-	-
Rhinoprhynidae	Rhinophrynus dorsalis	HM991334	Rhinophrynus dorsalis	HM998933	Rhinophrynus dorsalis	AY523699	Rhinophrynus dorsalis	HM998946	Rhinophrynus dorsalis	HM998962	Rhinophrynus dorsalis	AY874302	Rhinophrynus dorsalis	HM998979	Rhinophrynus dorsalis	DQ347405	Rhinophrynus dorsalis	AY523722	Rhinophrynus dorsalis	AY948894
Neobatrachia
Heleophrynidae	Heleophryne regis	JF703229	Heleophryne regis	JF703237	Heleophryne purcelli	AY364191	Heleophryne regis	DQ284161	Heleophryne regis	JF703243	Heleophryne regis	AY323764	Heleophryne regis	AY323786	Heleophryne regis	AY323739	Heleophryne purcelli	AY948833	Heleophryne purcelli	AY948892
Calyptocephalellidae	Calyptocephalella gayi	JF703228	Calyptocephalella gayi	JF703236	Calyptocephalella gayi	EF107495	Calyptocephalella gayi	DQ284415	Calyptocephalella gayi	AY819090	Calyptocephalella gayi	AY583337	Calyptocephalella gayi	DQ872909	Calyptocephalella gayi	DQ284036	Calyptocephalella gayi	EF107275	Calyptocephalella gayi	EF107440
Limnodynastidae	Lechriodus melanopyga	JF703230	Lechriodus melanopyga	JF703238	-	-	Lechriodus fletcheri	DQ284299	Lechriodus melanopyga	JF703244	Lechriodus melanopyga	AY583341	Lechriodus melanopyga	DQ872908	Lechriodus fletcheri	DQ283942	Lechriodus melanopyga	JF703249	-	-
Hylidae	Hyla chinensis	AY458593	Hyla chinensis	HM998936	Hyla meridionalis	AY523687	Hyla chinensis	HM998949	Hyla japonica	DQ055794	Hyla chinensis	HM998976	Hyla chinensis	HQ260710	Hyla japonica	AY844615	Hyla chinensis	HM998954	Hyla meridionalis	AY948860
Bufonidae	Duttaphrynus melanostictus	AY458592	Duttaphrynus melanostictus	HM998937	Duttaphrynus melanostictus	AY364167	Duttaphrynus melanostictus	DQ284324	Duttaphrynus melanostictus	DQ158317	Duttaphrynus melanostictus	EU712821	Amietophrynus regularis	AY323784	Duttaphrynus melanostictus	DQ283967	Duttaphrynus melanostictus	AY948805	Duttaphrynus melanostictus	AY948851
Ceratophrydae	Telmatobius bolivianus	JF703234	Telmatobius bolivianus	JF703241	Telmatobius sp.	EF107464	Telmatobius marmoratus	DQ284068	Telmatobius truebae	AY819097	Telmatobius bolivianus	AY583344	Telmatobius bolivianus	JF703248	Telmatobius verrucosus	DQ283770	Telmatobius sp.	EF107239	Telmatobius sp.	EF107389
Sooglossidae	Sooglossus thomasseti	JF703233	Sooglossus thomasseti	JF703239	Sooglossus thomasseti	AY364187	Sooglossus thomasseti	DQ284425	Sooglossus thomasseti	JF703245	Sooglossus thomasseti	AY323778	Sooglossus thomasseti	AY323798	Sooglossus thomasseti	AY323744	Sooglossus thomasseti	JF703250	Sooglossus thomasseti	AY948884
Sooglossidae	Sooglossus sechellensis	JF703232	Sooglossus sechellensis	JF703240	-	-	Sooglossus sechellensis	DQ284423	Sooglossus sechellensis	JF703246	Sooglossus sechellensis	DQ872921	Sooglossus sechellensis	DQ872910	Sooglossus sechellensis	DQ284040	Sooglossus sechellensis	JF703251	-	-
Ranoidea
Afrobatrachia
Arthroleptidae	Hyperolius marmoratus	AB777218	Hyperolius viridiflavus	EF396013	Hyperolius marmoratus	AB612019	Hyperolius marmoratus	AB777222	Hyperolius puncticulatus	HM772937	Hyperolius viridiflavus	AY323769	Hyperolius viridiflavus	AY323789	Hyperolius viridiflavus	AY323740	Hyperolius marmoratus	AB612020	Hyperolius sp.	AY948868
Brevicipitidae	Breviceps adspersus	AB777216	Breviceps mossambicus	EF395998	Breviceps mossambicus	EF017965	Breviceps mossambicus	DQ284397	Breviceps adspersus	AB777220	Breviceps mossambicus	EF396076	Breviceps mossambicus	EF396114	Breviceps mossambicus	DQ284023	Breviceps mossambicus	EF018002	Breviceps mossambicus	EF107383
Hemisotidae	Hemisus marmoratus	AB777217	Hemisus marmoratus	AB612014	Hemisus marmoratus	AY364186	Hemisus marmoratus	DQ284407	Hemisus marmoratus	AB777221	Hemisus marmoratus	AB612013	Hemisus marmoratus	EF396127	Hemisus marmoratus	DQ284029	Hemisus marmoratus	AY948827	Hemisus marmoratus	AY948883
Hyperoliidae	Trichobatrachus robustus	AB777219	Trichobatrachus robustus	EF396035	Trichobatrachus robustus	AB612024	Trichobatrachus robustus	DQ284335	Trichobatrachus robustus	AB777223	Trichobatrachus robustus	EF396109	Trichobatrachus robustus	AB612022	Trichobatrachus robustus	AY322215	Trichobatrachus robustus	AB612025	Trichobatrachus robustus	AY948874
Microhylidae
Microhylidae	Microhyla ornata	DQ512876	Microhyla pulchra	EF396021	Microhyla ornata	AY364168	Microhyla sp.	DQ284400	Microhyla sp.	HM998967	Microhyla pulchra	EF396093	Microhyla pulchra	EF396134	Microhyla ornata	AY364383	Microhyla ornata	AY948806	Microhyla ornata	AY948852
Microhylidae	Kaloula pulchra	AY458595	Kaloula pulchra	EF396015	Kaloula pulchra	EF017974	Kaloula pulchra	DQ284379	Kaloula pulchra	HM998968	Kaloula pulchra	AY323772	Kaloula pulchra	AY323790	Kaloula pulchra	-	Kaloula pulchra	EF018030	Kaloula pulchra	AY948853
Natatanura
Dicroglossidae	Fejervarya limnocharis	AY158705	Fejervarya limnocharis	HM998938	-	-	Fejervarya limnocharis	DQ284356	Fejervarya limnocharis	HM998969	Fejervarya sp.	AY571649	Fejervarya sp.	DQ019526	Fejervarya limnocharis	DQ458271	Fejervarya limnocharis	HM998955	-	-
Dicroglossidae	Limnonectes fujianensis	NC_007440	Limnonectes laticeps	AB489065	Limnonectes laticeps	AB277320	Limnonectes kuhlii	DQ284355	Limnonectes fujianensis	AB568560	Limnonectes fujianensis	HM163582	Limnonectes fujianensis	HM163618	Limnonectes fujianensis	DQ458260	Limnonectes magnus	EF018019	Limnonectes magnus	EF107377
Dicroglossidae	Hoplobatrachus tigerinus	NC_014581	Hoplobatrachus tigerinus	AB489063	Hoplobatrachus tigerinus	AB277319	Hoplobatrachus rugulosus	DQ284181	Hoplobatrachus tigerinus	AB777232	Hoplobatrachus tigerinus	AB277345	Hoplobatrachus occipitalis	HM163648	Hoplobatrachus tigerinus	AB489039	Hoplobatrachus tigerinus	AB277331	Hoplobatrachus tigerinus	AB777233
Ranidae	Lithobates catesbeianus	AB761267	Lithobates catesbeianus	AB612040	Lithobates catesbeianus	AB612041	Lithobates catesbeianus	AB777224	Lithobates catesbeianus	AY819103	Lithobates catesbeianus	AB612037	Lithobates catesbeianus	AB612038	Lithobates catesbeianus	DQ283926	Lithobates catesbeianus	AB612042	Lithobates catesbeianus	AB777225
Ranidae	Babina holsti	AB761264	Babina holsti	AB777227	-	-	Babina adenopreula	DQ284163	Babina holsti	AB777228	Babina holsti	AB777229	-	-	Babina adenopreula	DQ283829	Babina holsti	AB777230	Babina holsti	AB777231
Mantellidae	Mantella madagascariensis	AB212225	Mantella madagascariensis	HM998940	Mantella madagascariensis	AB612047	Mantella aurantiaca	DQ284061	Mantella madagascariensis	HM998971	Mantella madagascariensis	DQ019500	Mantella madagascariensis	DQ019532	Mantella madagascariensis	AY263284	Mantella madagascariensis	HM998957	-	-
Rhacophoridae	Rhacophorus schlegelii	AB202078	Rhacophorus dennysi	HM998941	Rhacophorus malabaricus	AY948769	Rhacophorus dennysi	HM998950	Rhacophorus dennysi	HM998972	Rhacophorus dennysi	DQ019512	Rhacophorus dennysi	DQ019547	Rhacophorus dennysi	EU215575	Rhacophorus dennysi	HM998958	Rhacophorus malabaricus	AY948848
Rhacophoridae	Buergeria buergeri	AB127977	Buergeria buergeri	AB612034	Buergeria buergeri	AB612035	Buergeria buergeri	AB777226	Buergeria buergeri	AB728249	Buergeria buergeri	AB612031	Buergeria buergeri	AB612032	Buergeria buergeri	AB728288	Buergeria buergeri	AB612036	Buergeria buergeri	AB728305
