# Supplementary material for: Afrobatrachian mitochondrial genomes: genome reorganization, gene rearrangement mechanisms, and evolutionary trends of duplicated and rearranged genes
Source: BMC Genomics. 2013 Sep 21;14:633. doi: 10.1186/1471-2164-14-633 (PMC3852066; doi:10.1186/1471-2164-14-633)
Supplement: Additional file 3 — Aligned (Nuc- and AA-) datasets used for phylogenetic tree reconstructions. [file 1471-2164-14-633-S3.txt]

Additional file 3. Alignment data, partitions, and substitution models for phylogenetic tree reconstructions.


Nuc-dataset


#NEXUS

Begin Data;
	Dimensions NTax=36 NChar=15233;
	Format DataType=DNA Gap=- Missing=?;
	Matrix
PELPUN     AATATTATTATTTTTAATTAATATTATATTTTTTTATTTAATAAATTTTTATAAAATATATAATTATATATATTATATTTATAATTATTTTATATAATTTTAAATAATTTTAAATAATTATTATATATTTTAAATATTATATAAAAAAATTATTTATAATTAAATAAATTTATTAAAAATAATTAATTATATAATATTTTATTAAAAAAATATATATTTATTTTAAAATTTATATTTATTTTTAATTAAAATAATATATTAATTTAATATATTTAATAATAATTTAAAAAATTAATTATTAATATTATATTTAATTAATAAAATTTAAATATAATTATTTAATTTTAAATATTATAATAAAATTTTATATATAATATTTATTTTAAATAAAAATTTTAAAAATAATTTTTATATTTAATAAAATATAATTAAAATATTATAATTAAAAATATTTATTTTTTTAAAAAAAATTTTTTAAATTATTATATATAAATTTATTTTAATTATAAATTATATTATTTTATTAATAATATAATTAATATAATATTTTTATAATTTATAATAAATATATTAAATATATTTTAAATTATATTTATATTTTATAAAATATATTAATTAAATTAATATAATTATTATTTATATAAATAAAATTTAAATTATTAATAAAAATTTATAATAAAAAAATATTATAATATTAATTAAATATAAAAAATATAAATTAAATAAAAATAATTATTAAAATAAATTTAAAAATTTTTTTTTTTTATTAAATAAAAATAATTTTAAATATAAATAATAATTTTTAAATTATAAAATAAAATAAATTAAATTTATTTATTATAAAATTTTTTTATAAAAAATTAATATAAATTATAAAAATATTTTTTTTTATTAATATATTATAAATTAATTTTAAAATTATAAAATAAATAATTATAATATTATAAATAAAATATTATAAAAAAATAAAAATATTAAATAAAAATAAAATTATATATTTAAAATAAAATAATTTAAATTAATTAAATTTTATTAAAATAAAAATATTTTTTTATATTAATAAATTATATAAAATATTTTTTTATAAATTTTTATTAATATTAAATTAATTATTAAAATAATAATAATTAATAAATAATATAATATTTATTTTTTATAATATATATTATTTATTAAATTAAAATTTTTATATAAATTAAATATTAAATAAAAATAAAAAAAATAAAAATAAATAAATAAAATTTTTATTTAAAATTTTAAAAAAATTTTTATATAANAATATATTAATATATATATTTTTAAAATAAATAAATATATAAAAAATTTTAATTTAAAAAAATATTATATTAAATTAATTATTTAATAAATATATAAAAATTTTATATTAAATTATTTTAAATATTTTAAAAAATTAATAAAATTTTTAATATAAATAAATAAATTTTTAAATAAATTATTATTATAATTTAAATTATTAATTTAATTTATTAAATATATAAAATTTTAAATTTATTAATTTAAAATTATAAAAATATTAAAAAATAAATTTTTTAATTAATTAATTATATTAATTAAAAAATATATTAAAATTATTAAAATATTTATTTTTTTTTTAAATTTATAAAATTTTTAAAATTTTTATATTTATAATTTTAATATTAAATTATTATAATATATTTAATAAAATTATTTTAAAAAATTAAATATTTATTTATTTAATAAATATAAAATATATATATTAATATAATTATATTATAATTATATATATATATATAAATTAAATAATTAAATATATTTAAATAAATATTATATATATATTTATATTAAAATTATATAAAATATTATAAAATATATATAAATAAATTATTTTAATAAATAAAATTAATTTATTTAATTATAAATTATTTTTATATTTTTTTATTATTATAATTTAATAAATTTATTTATAAATATAATAATTTTATATATAAAAATTATTTATATAATAAAATAAATTAAATTTTTAAAAAAATTTATAAATATATTTATAAATAAAATAAAATAAATTAATAAAATTAATATATTTTTTTAAATATATAAATATTATTATATAATTTTATTATATAATTATAATTATAAATAAAATATTTAATATTTAATTATAAAATATTTTTAATATAATATAATTATTATAATTAAAATTTTTTTAAATAATAAAATATTTTAATTTTTATTTATAAATATTATATATTAAAAATTATTATTTTTTTTTATATAATTAATATTATTTATATTTTATTAATTAATATAATTTATAAAATTTTAAATAAAATTTTATATATTATATTTTTATTTTAAATTTTTATAAATTTTATTAATTATTAAAATTATAATATTAAATATATATAATATAAATAAAATTATTATAATTTATATTTATATATATAAATTATATTAAATTAAAAATTTTTTATATTTTTTATAAATATTAAATTATTTATATATAATTATTATATTATATATTTAATAAATATATAAAATTAATAATTAAAATTTTTATAATTTTTAATTTTTATAAATTATTTAATTTATAAAATTTAATTTTTAATAAATAAATAATAAATTATAATAAATTTAAATTAATTTTAAAAAATTTTAATATTAATTTAATAATAAAAAAATATTATAAAAATAAATATATTATTTTAAAATATATATATATATAATAATTTAAATTTTAATAATATTTATATAAATTAAAAATATTTTAAATAATAATTAATTTTTATAAATTATATATAAAAATTTATATATATTTTTTATTTATATATATTTATAATATTTATTTTATTTTAAAATTTTTATTTTAATAAATTTTTATTTATATTATAAAAATATAAAAATATAAAATTATATTTTAATATTATTTTATTTTTTAAAAATATTAATATTTATTATAAATAAAATTAAATATATAATTAATATAATTAATTATATAATTAATATAAATTTATTTATTAAAAATAAAAATATTTAATAAAAAATTTTAATTTATTAAATAATTAAATATAAAAATATAAATAAAATATTAAATTTATTTTATAAAAAAATATTATTTTTTAAAAATATATATTTTAAAAAAAATTTATATTAATAATAATAATTTTAAAAATTAAATATATAAAAAAAATTATATTATAAAAAATATTTTATTTATATATTAAATTTTTATAATATAAATAATAAAATTATTTAAAATAAAAATATAAATTTAATTTAAAAAAATATTATATTAAAAATTAAATAAATATTAATTATATTATAAATAATAATTATAAAATATTAAAAAATAAATATATTTAAAAAAAAAAATATATATAATATAATTATTTTTAATTTATTTATATATAAAATTAATTTTAAAATTAATTTTTTTAAATAAATTATAAATTATTTTTAAATATATAAAATATTTTTAATATAAATAAATTAAAAAAATTTTTATTTATTAAAAAATATTAATAAATTTAATAATAAATTATAAATAATAAAATTTTAAAATTTAAATATTTATTAATATATATAATTAATTTGTTAATCCCCTTGTCTTCTCTTTCCTTTCCCCGGGTAAGTCCTACGTTCATCAATTTCTATCGAAGCTTTTCTTTATTCTATTGTTCACTCCCCATCTATGTCTCTGTCCTTTGTGAACCCCTGATTCAGCCCTTTCCTTTTACTGTTTGCTCTGTGTCCATCCGATTTATTCTCCACTTCTCCTTCCTTTCTTTTTCTTATCTCTTACATTTTTTGTATAAATTCATACCCGTTTTTCGTTTTTTTCCATAAAATCAACCTCCCAGTGCGTCCATGACACTCATTAACTTATCCCCATCCGGATGCTTGTGTTCATTCGTTTCTAACCACCTCTCCTCCTGGACATGGTTGACACAGCCTTTTGTATATGGGTAAGCTTAAACGATGTTTTTTTTCCCTTGATTCGGATCTGGCCTTCATTCCTCATGAGTTAGTGGGTCTAACCTTGTTCTATTTCTCTTGTCTTATTTTAACGCCACCGTACACAATCTACATCAAATTGTTTTTTCTTTTCTTCCATTGACAATCCCACTTCCCATACAGATTTCACTTGCTCAATGGTTCTTTCTTTTCTTCTTACCAAGGTTTGCTCATTTGCTTCATTTTCGTGCACTAACTTCTGATCCTCATCTTTTTTCCGGGTAAATTTCTCGGTACCAAAATGCTATTTGCGCGTTGCCTGTTTGCATGACGCTTGAAATAATTTCCACTTTTTTTTTCTTTGGTGAGTTCTTTGCCATCTCGTAATGTGTTCCCTTTTTCCCCTACGCGCGGCTACCTCGATCACGCCTATCTTCTATCGTCCTTGCTATTCCTTATACCCTCAAACCTTTGCTTTCCTTTTTCTCTTCCGTCTTTCAGATACCTTACCGGGACTTAAATTGTTGACATATTTTCGTGTTCATTCAACGAAACTGATGTTGCTTCTGTTGTTTGCAATTCTATATACGCATCCCCTTTCTCCGTATTGGTCCTAGGCTAGGCCTTGCTGTTTTTCTGGTCGTTTCACCTATTTAACAATTCATAATTCTGCTTCTTGGTTAGTCTTCGACTAACGCACATGTTTCGTATCTTCAATTGTCGTCGGACAACACACTGACTCCTGCTTCTTCTTTTTTTTGACTCCAGATTTCATCCCATAGTAGGCCCAACTAACCTTATCACCATGTAACCCCTTAATTATAAACTTCTTTTGCTTTATTCCTTCCATCACACCACAATATTGCTTCCTTTTTTCTCCTGTTATTAATGTCTCCTACTGAAGAGGAAAGA-AGTCTACATTCCAATACGATGTTATAAGTTTCGACTCGTTTCCAATTACGCTCCTGTACACTCGGTAACCTTCCGCGTTAGAGCATGGCAAGTTCTTTACTCTCATACGCTCAATACAATTACGCGCTCGCTCCTTTCCGTCTGTAAAACCTTCTGTTTTTCCTTAGGGATTGACCAAGAACCTTAAGTGAGTTTTTCCATTTTTGTTGCTAACGTCCCCATGAGGCCCGTTCTACTATCTTACCTTTCCGTCTCGCAAGTTAGAGAACTACTTTCTTTGTATCTTACTAAAACCTCTCAGTAGCCTTTCCGTAGTATTTGCTTTCTGTTGTTTTATCCAAATGTACCCGAGATTATTGTTTATCTAGGGCTACTTATTCTTTCTCTTCTTAGATTGATATGAGCATTGCTGTTACTCAGTATTTAACTGCCCCCACTTTTCCCTCTCTCTTTGTCTCTCCCTCATATGTTTTTCTCGTCTACTTCCGGCCACAACTTGCTGCTCACTCAATCTGTTTTGTTTTCGGTCTTATATCAAATGTTTCGGCTCTTGTTCCTCACAGCCTATCAGACATTCGTATAACCGCTCTTTTCAACATTTTACTCCTTTTGCTCCTCTTTACCTTCCTTTGTGCCACGTGAAATTATTGAATTCTCTCTCTGATCTCTCCTGTCCTACTTTCTTTCCTGTGCCTCTCGAAGTTCGTGTATACTCTTCTTCATAACGCTACCCAATTCACCCCCTTTTCGTCACGTCGAGCTCATCACTCTTCTCTCTCTATGTCCTATGTCATTAGTATTCGTTTCCGAATCCTCTTATTCCATATCTTTCTCTTCCTTGGGGGTAACATGATTCACCTCATGGTCTTTTCCCATCTTATTTATTTCCCTTTTTACACCCATCCTCTAGCACCCTCCTCTTTTTCTGGTCCTCGTTCAGTTTAATCAAGTTTCCCTTCTCCTTGTTTATGTCACCTTCTCCACCACCCTGGCCCGTTCTCCTTTCTTTTCCTTCTTTCTTGTGTCTTGCACAATCCAAGGTACTGCCGTCTCTGTTTTCTTTTTTATATCTTTCCCGCTATATCTCCCTGCCTTTCTTCTGTTAAGTAGGTAGCATTATTTCCTTTTCCCGTTACAGTGTCCCCTGTTTCTAGTCTTTTACTTCTAATCCCTTTTCGGTTCTTTTCGAAATCAACTCGAGCATCTTTTTATCTTTCTCTCATTTTATTTACCTTCCTTTTCGGGAACAGTACGCATTTACTCGCTCTTTCTTATAAGTGCTCCCTGTCGTTCTTTATCTAGTATGTCACATACCTCGCTTTCCTTTATGGAGTTGTTTCTCTTTTCTGGTTTCTGTGACATACTTCACCTGATGTTTCCTTTACCGGTCGCTTTTTCAGTTCCCTTGTCACAAAGCAGGCTTTCGGTACTTCTTGTGGTTCATCATCTCCCCATTGATCTTTCTTAGCCGCTTTCGTGCTTCCCACTATTTCCAGGTCCAACCCTACCACGAACTTTTATTCTTTTTGACATTTTTGTCGTCTAGCATTCCTTGTAGTTTCTATGTCTGCCCAATCCTCTTCTTTTCTCCGACGCGTCTTTCCCGCAGCAATAATATTAGTTTACCTTTCTTCTTACTAACTAACTTTGTTCTTTTTAAGCAGTATATTATATGTATATACTTTTCTCTTTCGCTTATCCGATCCACATAGTTAATTTTTTCTTTTTCCAATTATTTGGAGTGTTCTTTTGGGACGCACACCCTACTTAAGTGATGTTTGTCGTCTATACGATCATTCTCTTGTTTCCCGACCATGTACGTCCCTAGCCCTCCTTACGCTTTCGTTTTTGTACTTAAAACCTCTGTGTGCTCCTTCCCGCTCAAATAATTCTCCCGATGTTTTCTGTATCATCTTATGCACTTACTTTTGCGCTTAGTGAAAATGATGGTAACTCTCCCGTCTGGTCTCGCCTTCGTTCAACTTACTCCCCTACGCTCTCTTCCCTCCTAGTGTTTTTCTCTGCTAAAAACTAGTCGGGTTCGTTTCTATACTACATTCTCTTCATCCTTTCTTGTTTCTATCATCCAAATTTCCTTAGATCTTATGTCAATCCACTATCGTAATGCAGTCCAATTCTACCCATAAGATACATCTCTTCTTTTTTGTTCTCCACCCATCCTGTTTTCCCGGGTTTGCGCCTTCTTTTTTATGGTTTTTCACCCTCCACTCACGGGTTTTGAGTATTTGAGGGTCTTACAGGTTTTTGGGTTTTCTTTTTATTGGAGCTGCTATTTATAAGGCAAGGAGCGCAGTGTCGCCACGACGAAGGTAAGTAGGGCCTCAGATGCGAGGCCGGGCAAACAGGAAGTGATATCGATAACGCTGCCCCTCCGGTAATTGGGAATAAGCCCTGCGCCGGCAGTGAAAGTGAGGGAAAGGGATGCAGAGCGAGCGCAGCCACTTTGAATACAGTAAGGTAGAGAATTATCTCAACTTGCGCAAGAAAAGGTCTAAAGATTGTANNNNNNNNNNNNNNNNNNNNNNNNNNNNNNNNNNNNNNNNNNNNNNNNNNNNNNNNNNNNNNNNNNNNNNNNNNNNNNNNNNNNNNNNNNNNNNNNNNNNNNNNNNNNNNNNNNNNNNNNNNNNNNNNNNNNNNNNNNNNNNNNNNNNNNNNNNNNNNNNNNNNNNNNNNNNNNNNNNNNNNNNNNNNNNNNNNNNNNNNNNNNNNNNNNNNNNNNNNNNNNNATAGGAGCCACCGAAGGAAAGCGAGGGAACCCTCCGAGGCAGACCTCATAGCCACACCTCCCGCGAGCGTAAGCCTCATGGAGCCGGAGGTCGGCTGGAACTGACGAATGAAAATAAGAAGTAAGGAGAGCATACTCAAGCCATCGGGGGAGACGAAATTTAGCTCTGACGGAAAACAAGTCAGAGGGTTGATCGTAAGTTCGCGTCGAGTGGGGAGCGTACAAAAGATAACCTCTGACCAGAATGGTAACGCACAAGCCATCCCCGCCAGGAGTCCGTCCTGTACCCAAGTGAAGGGAAGGCTGCAATGGGTCGGGATAATATGGGCGTATAGAGGGATGGTATCGCGGTTGGCTAGGAAGTTGGAGGGAGACGAGCGGCGAGGCTTTAAAAAAGCAAAGCGCGTGGAACATGCTTACCTCACGGGTGCGATAAATACCGAGAGGAAAAGCTTGCGGACCATATGTCGAGTGGACGAGGGGTGGTGTCTATATTGTACTGGTCACGTCTAAAACAGACGCTGATAGACTCGTGGGCCGCGAGGTGACTAGACCTAGGTCTGAGAGGGTTAATCCGAGGGTAACAGAAGGAAATGGACGACCAAAAACACAAAAAGATGAACAAAGAGGGGTGTGCGGGACGGCAGCAGTTCAAACGTCTTTCGAGTCGCCTCTATCTCCTGGCTTAATATATGAAAAATTCAACGCGCGAAGCGGTAGGTGAGGAGTGAACTACTCAAAGCCTATTGAGGG-----------CCCAGTAAATTTTCCCACCGGTAACCATGGGGACTCACGGAACAAGCTCACTAATGGTCGAAAAACTTTGAGCGGGACGGATGCTAAGACACGATTGGATGGATTTCTACCAAGATAAGAGTCCTGTCAGCATGTTCTTACCGCCGGATTCGGTGAAGAGTATGGCTGGAACAGCAATAAAGGCCCGACAGATAGCCGAATTTAGASACAACGGTCAGGGTGTGACAACGTAAGTTAAGAAGACGAGACG------TTACATAAAGGGCACTGTCCTTCGGCTATTGCGGTATCTACGGTCGATCATTGAACCAACAACTATACCACGTGACTAGCGGTAAAATTTAAGTTGTGCAGTTATCGAGAAAAACAGGAAAAAGAATAGAGTACACAGCGTTGCGACCTGAGGTGCGTCGGGCGCAAAGGAGGTAATAAAGATGTGGCGGGAAAAACCAGTTGAGGTAATGTATTTAATTGTTCGGGGGTGATCATTTTCATGTTGTGGGAACTTTATGTAATAGGACAGAAAGAGGGACGTAGGAGAGGAGCATCAGATCGGTCGCGAGGAGCGGGGGAAGAGAATAGCACACCGAGAGCCAGCGATCGTACCCAACGTTCACGACTAAGGGAACAACGGGCGCAGGAACGGACGAGGAGCGAAATTGCAATCTCGATGAGGCAAGCCGGGTAAAGTGGTAAGGGAGAGGTGTGTAGGAGGTACGGACAGACGGAAGGGATGGGGATCGCCAAGCGAGGGAGGAGGAACGAGCGTCGTCTAGAGNAGGAATCGAGAGAAATAGGATAAAACGTAGAGTATACAGCGTTGCGACTTTAGGTGCGTGGGGCGCTAAGGAGGTAATAAAGATGTGACGGGGAAGACCAGTTGAGGTAATGTATCTAACGGTTCGGGCGTGGCCATTTTCGTGGCGTGGGACCCTTATACAATCAGACAGAAAGAGTGCCAGAGAGGAGAATCTCGGACCAAGGAGGGGTCAGAACACAGCACACCGAGTGCTGGAGATTGCTCCCAAAGTTCACGAAAAAGGGAACAACGGGCTAAATAACGTTCGGTGGTGTAATTGCTTTCTCGATGGGTTAGGAAGGGATAAGTGGTAAGGGTGAGGGGTGTAGGATGTACGGACAGTTAGAAGGGATGGTCATGGTACCCTAACGTGGAGGTCACGTGCAGCTAGTGGCTGGCGGGGTCCTCACTAATTAATTAAAAATGAGAAAAACATACCGTTTGGATCTACCTTTTTAAAAAATACCATCTGTGGACACCGGGATGTGAGTGAGTCCCAAACCTATCGACTCTTAATCTCAGATAAATAACAGACTGATAAGGGGTAAGAGACAGGCCACATGCTCTAGAAATGGGTTGTACCGTGCNNNNNNNNNNNNNNNNNNNNNNNNNNNNNNNNNNNNNNNNNNNNNNNNNNNNNNNNNNNNNNNNNNNNNNNNNNNNNNNNNNNNNNNNNNNNNNNNNNNNNNNNNNNNNNNNNNNNNNNNNNNNNNNNNNNNNNNNNNNNNNNNNNNNNNNNNNNNNNNNNNNNNNNNNNNNNNNNNNNNNNNNNNNNNNNNNNNNNNNNNNNNNNNNNNNNNNNNNNNNNNNACCGGACCGAATCCACCGAGCCCCGGTAACAGAGCGCTCTGATGGAAACCATTTGATCTAGTTGATCAATACATGTAGCCTTCTAACGACATTGTTAACATGCTACAATGGAAGCGGAACGAAGAATGAACTTATTCAGAAAACAAAAACAAGAAAAGCACTAATGGGACTGGAGGCTATTCAGTAAACCAGACATGGATCTATAACATACAAAAAATACTCTAAAGAAATAATGGGGCCAAAGAGGTTCCAGGACCGGATTACTACTGACAACTTCGAACTAGACCTAATCCGCATGTTAGTCGTGGCTAAACTACTCAGTGAACCTTCCTAATAAAATAGTACAATAAATCGCTCTTTAACGAGTGATGAAAGGGCCTCAACTGTCTCTTCTGTCCAAGCTGTTAACACACATGGACTGTTTCAACAAACTCCTTGCTTCAGACTACGATTTATGGTTGATCTTTGGCGAAAATTGATAGTACCGCTATGCTGACCGTACCAATTTACTCGGACAATAGAATGGCACAAACTAATGAGTAGTCCACTTACTCCTACTAGATGACCATAGTTATATGATAAACACCAAAGAGGATTTAAATGAATATACTTGTAGATCGATTGTACTACTGATTAAAAGAGCTGATTATATATACTGGCCGCCAAGCATTGAAGTACAGTCATTCCATAAGAAGATCAATAACTCATCATTAGAGCTGCGCGAGAACGAATTGGTGATACGACATAATAAT-----------TGCCCTGAACGATCCTGACCTGGTGCACAGAACAATTAGGACCAAATCAATATTCCTCATAAACCTGGYAAATAGATCACGAGACTGTTAGGGACCTTTTGGGCATCTAAGCCACGAGTTAGACTTATTATATGGCGCATTAATAAGTCTACCTCGAACTATTGGACTAAATGCGATAATCTATCTGGCATCGCTTAGGTCTCGCTCCACGCAATTTTGGAACAGAAGTCGAGTCTCAACTATAATACCA------TATCTCAACGTTGGCTAACAAATCACGAACTTCCATTTTTTTGTCTATTCTATCTAAAATGCCTAATTTATCTCAATTTTTGTCCCTACCTAGATCTGACGGACCAAAATCTAACAGACCACCTGTGAACTCATCTTCTGCCCCATTTCTTATGGAATACGATGCGCTTGGCCTATTTTTCTGTATTCAGATGATAATGTTTTCCCGGTTCACGTATTTCTTCCGTTATGAGTTCTTTTCTGTTTCGTCAGGTTTAAATAAGAGCGAAGGTTTACAGAGCCCACATATAGATTACACAATTAGCTTTATAAAAAAAAACGGATCGTTAATAAAACAAATAATTATCAAATTGAAAAGGCTAGTACCGTTCGCGATTAGACCAACGACTGTAATAAATTAAACTGATATAACCAAGTAAGGGTCTCTTGGGGATCACTTTATGCAAGCCACGCAAATCAGCTTTACGACAAATGTGTTAAATTAAAAATTTATGATGTACACCATACACAATCCTCGTGCCCCCCNNTATTCCAAGATTTAACAGACCCCCTGTGAACTCATCTTCTGCCCCATTTCTTATGGAGTTCGATGCCCTTGGCCTATTTTTCTGTATTCAGATGATAATGTTTTCCCGGTTCATGTATTTCTTCCGTTATGAGTTCTTTTCTGTTTCGTCAGGTTTAAATAAAAGTAAAGCTTTACACAACAGTATAGATTACATTAGATTATAGAATAACGGATTGTTAATAAAACAAATAATTATCAAACTCAAAAGGCTAGTACCGTTCGCGATTAAACCAACAGGCGGCATGTAACAATTCATCTACGCAAGTAAGGCTTTCTTGAGGATCACTTTAAACAAGCCACGCAAATCAGCTTTACGACAAATCTGTTAAATTAAAAGGCTTTAGCTTAATTAAAGTATTTGAGTTGCATTCAGATGATGTTGGATAAAGTCCTGCAAGCCTTAGCCTTTAGTCTAACCAAGACAGCTGATTTCGACTCAGCAAATTAAAGTTAAAATCCTTAATGGCCTTTAGGAGGAAGCTCGCCGGTTAGAGTTTTTAGCTGTTAACTAAAATTTTGTGGGATCAAGGCCCGCCCTTCTAGAAGTGTTAGTAAATATTACATTACCTTGTCAAGGTAAAATAATAGGTTAAACCCCTGTACATTTGCTCTGGGGTGTCACACATCAGATTGCAAATCTGAAGAAGCGAGCGAACTCGCCGGGGCTTTAGAAAGTAGTATAGAGGAAATACGGAGAGTTTTGATCTCTCAATGGCAGGTTCAATTCCCGCTTTTCTAAGTTGAATAACAACAGTGGTTTTTCGTATCACAGGTTTAGGTTAAAGTCCTAATAGGAAATTTTCTTAGTATTAGTACAAGTGACTTCCAATCACACAACCTCGGTTAAACTCCGGGAGAAAATAGTAAATATAGTTTAATAAAAACACTAGATTGTGATTCTAGAAACAAAAGTTAAACCCTTTTTATTTACCGGATATGTGCCCGTAAGGATTACTTTGATAGAGTAAACAATAGGGGTTCAAACCCCCTCATCTCCTCTTTTAAAGGAAAATAGTCTATCCATTGGTCTTAGGCGCCAAAATTTCTTGGTGCAACTCCAAGTGAAAGCTGCTAATATGGCAGAGCCTGGTAATTGCAAAAGCTCTAAGATCTTTCTCCAGAGGTTCAAATCCTCTTATTAGCTCACTAAGAAGCTAGAAGCAACAGCCTTTTAAGCTGTAAACGGGTGGAGCCACCCTTAGTGAGTAAAGTCAGCTAAAAAGCTCTTGGGCCCATACCCCAAAATGAAGGTTAAACTCCCTCCTTTACTAAAAGCACGGCACTGAAGATGCCGAGATGGGCCCTAAAAAGCCCCAACAACACGAAACTTAATTTTGGCAGAATGCCGGCTTTGGGGGTCGGTAGTGAAGGTTAGATCCTTCAGTTTCGAGGGATTGA-CTAAACGAGAACTGCTAATTACTCCGCGGTTCAATTCCGCGGCTTTCCCTGGCAGATTGGTTATGCATCTGATTTGAAATCAGATCAAGGGGGTTCGATTCCTTCCTTTCTCGGCCTTAGTAGCTTAAAAAGCATCGGCCTTGTAAGCCGAAGAATGGAGAACACTCTTCCTAAGGCAGAGGCCTTCAAAGCCTCAAGTAGAAGTTAAAATCTTCTAGTTTCTGGGTAAAATAGCCGAGTAGGCGGCGGGTTGTAGCCCTGAAAACAAAGGTTAAAGTCCTTTTTTTACCACAAAGTGTAGCTTAAGAAAGCCTTTCGCTTACACCGAAATCATGCCTGTTAAAACCAGGTCACCTTGAAGGTTTGGTCCTAGCCTTACTATCAATTGTAACCAAGCTTACACATGCAAGTCTCAGCACCCCAGTGAAAATGCCCTAAGGAGCTGGTATCAGGCTCGCCCAAGACACCTTGCCGCCACACCCACAAGGGTATCAGCAGTGATAAATATTGAATAAACTAGATTCAGCTATGGTTAAAAGGCCGGTTAATTTCGTGCCAGCCACCGCGGTTATACGGTGGCCTAAATTGAAATCGGCGTAAAGCGTGATTATAGGGCTGAAGGCCGTGACACGCTATGCGAAAGCTGCCCTAACGACCGCTAAGTTACAAACTGGGATTAGATACCTCACTATGCTTAGCCGTAAACTTTATTCGCCAGGGTACTACGAGCGCTTAAAACCCAAAGGACTTGGCGGTGCCCCAAACCCACCTAGAGGAGCCTGTTCTATAATCGATACCCCCCGCTTTACCTCACCACTTCTTGTCAACCGCCTGTATACCTCCGTCACCAACCTACCCCAGTACAATGATTATCTAAACGTCAGGTCAAGGTGCAGCGTATGAAGTGGAAAGAAATGGGCTACATTTTCTACATTAGACTACACGAAAGATTGAAGGCGGATTTAACAGTAAAGAGAAACTAGAGTGTTCTCTTTAAGGCCCTGGGGCGCGCACACACCGCCCGTCGCCGAATCAGAGGAGGTAAGTCGTAACATGGTAAGTATACCGGAAGGTATGCCAAAACTCTACCTAAAACATTAATTCTAAAGTAAGGCGATAGAAAAAGAAGCAATAAAGTACCGCAAGGGAATGATGAAATAAAAATGAAATAATTAAGCACTATAAAGTAGAGATTAACACTCGTACCTTTTGCATCATGGTTTAACTAGTCAAGCAAAAAGAGTTTGCCCTCCCGAAAGCGAGCTACCTCGGGGCAACGAGTTAACCCTTCTCTGTGGCAAAAGAGTGGGAAGACCCCTAAGTAGCGGTGACAGACCTAACGAGCTTAGTGATAGCTGGTTACTCAGGAAAAGAATTTTAGTTAAATTACCTCATAAGAGTAATTCTATAGGGGAACAGCCCTATTGAAAAAGGACACAACCTTCATAACAGGGTAAAGTGGGCTTAAAAGCAGCCACCTTAAAGCGTTACAGCTCCACCAATACCAATAAACCCG-AACTAATACTGAGTTATTCTATATATAGAACTAATTATGTTAAAACTAGTAACATATGTAAACGTACTGATAATTAACTCAAGAAAATTGTTAACCTAACACAAGAACATATCGAAAGATTTAAAGATACAGAAGGAACTCGGCAAATAGCCCCGCCTGTTTACCAAAAACATCGCCTCTTGATAAGAGGTCCCGCCTGCCCAGTGACGTTCAACGGCCGCGGTATTCTGACCGTGCGAAGGTAGCGTAATCACTTGTCCTTTAAATAAGGACTAGTATGAATGGCATCACGAGGGCTTTACTGTCTCCTATATCTAATCAGTGAAACTGATCTCCCCGTGAAGAAGCGAGGATTTTTACATAAGACGAGAAGACCCCATGGAGCTTTAAACCCTAGGTTTTCGGTTGGGGCGACCACGGAGAATAAAACATCCTCCTTGATGAATTAACCAAGAGCACAGCTCTAAGAATAAAATATTAACTTACATTGATCCATGATCAACGAACCAAGTTACCCTGGGGATAACAGCGCAATCCATTTCAAGAGTTCATATCGACAAATGGGTTTACGACCTCGATGTTGGATCAGGGCATCCCAGTGGTGCAGCCGCTACTAAAGGTTCGTTTGTTCAACGATTAAAGCCCTACGTGATCTGAGTTCAGACCGGAGTAATCCAGGTCAGTTTCTATCTAGAACTTCTTCTAGTACGAAAGGACCGAAGAAGTAGAGCCAATT-ATCAAGCTCTAGTATTAGTGAAACAA
HYLCHI     TATATTATTATTATTATTTATAATTATTTATTATTATTTAATTAAATATTAAATAATATTTTAATATATATATATTAATTTAAATTATTTTATATAATTTTATATAATTTTAAAAAATTATTAATTATTTTAAATATTATATAAAAAAATTATTAATAATTAAATAAATTTATTATTAATATTTTTTAATATATAATATTAATAAAAAAATATATATTTATTTTAAAATTTATATTTATTATTTATTATTTAAAAATAATAATTTAATATTTTTAATATTAATTATAAAATTTAATTATTATTTTTATATTTAATTATTAAAATTTAATTAAAATAATTTAATATTAAAAATTTTATTAAAATTTTATATTTAATAATTATTTTAAATAAAAATTTTAAAAATAATATTTATATTTAAAAAAATTTAATTAAAATATTATAATTAAAAATATTTATTTATTTAAAAATAATTTTTTTAATTATAATATATAAATTTATTTTAAATATATATATTAATTATATAATAATAATATAATTAATTTAATATTTTTATAATTTATAATAAATATTTTAAATTTTTATTATATTAAATTTTAATTTTATAAAAAATATAAATTAAATTAAAATTATAATTTATATTATATAATAAATTNAAATTTTTAATAAAAATTTATAATAAAAAAATATTATAATATTATTTAAATATAAAAAATATAAATTAAATATAAATAATTATTAAAATAAATTTAAAAATTTTTTTTTTTTATAAAAAAAAAATAATTTTAAATATAATTAATAATTTTTAAATTATAAAATAAAATAAATTTAATTTATTTATTATAAAATTTTTTTATAAAAAATTAATATAAATTATAAAAATATTTTTTTTTATTAATATATTATAAATTAAATTTAAAATTATAAAATAAATAATTATAATATTATAAATAAAATATTATAAAAAAATAAAAATATTAAATAAAAATAAAATTATATATTTAAAATAAAATAATTTAAATTAATTAAATTTTATTAAAATAAAAATATTTTTTAATATTAATAAATTAAATAAAATATTTTTTTATAAATTTTTATTAATATTAAATTAATTATTAAAAAAATAATAATTTATATTTAAAATAAAATTTATTTTTTATAATATTTAATTTTTATTAAATTAAAATTTTTATATAAATTAAATATTAAAATAAAATTAAAAAAATAAAAATAAATAAATAAAATTTTTATTTAAAAAATAAAAAAAATTTTTATATTATAATATATTAATATATTTATTTTTAAAATAAATAAAAATATAAAAAATTTTAATTTAAAAAAATATTAAATTTATTTAATTATTTAATAAATATATAAAATTTAAATTATTAATTATATTAAATATTTTAAAAAATATAAATAATTTTAAATATATATTTATTAATTTTTAAATAAATTATTAATATAATTTAAATTAATAATTTAATTTATTAAATATATAAAATTTTAAATTTATTAATTTAAAATTATAATAATATTAAATAATAAAATTTATAAATATTTAATTAAATTAATTATAAAATATATTAAAATTATTAAAATTTTTATTTTTAATTTAATTTTATAAAATTTTTAAAATTTTTATATTTATATTTTTAATATTAAATTATAATAATATATTTAATAAAATAATTTTAAAAAATTAAATATTTATTTATTTTATATATATAAAATATTTATATTTAAATAATTATATTATAATTATATATATATATATAAATTAAATAATTAAATATATTTAATTTAATATTATAAATAAATTAATATTTAAATTATATAAAATATTATAAAATATATATAAATAAATTATTTTAATAAATAAAAATAAATTATAAAATTAAAAATTTAATTTATATTTTTTTATTATTATAATTTTATATAATTAATTATTTAATTAATTATTAATTATATAAAAATTATTTATATAATAAAATAAATTAAAATTTTAAAAAAATTTATAAATATATTAAAAAATTAAATAAATTAATTATATTAAATTAATAAATTTTTTTAATTATATAAATATTATTAAATAATTATTTTTAATATATATATTTAAAAATAAAATATATAATATTTAATTATAAAATAATTTTATAATAATATAATATTAATATTAAAAATATTAATTATTATTATTTTTTTTTAATTTTAATATATTAATAAAATATAATATAATTTATTATTTTTTTATAATTATATATTATATTTTTTTTTTTAATAAATTATAATATTTATATAATTTTTTATATAATTTTATATATTATATTTTTATTTTAAATTTTTATAAATTTTATTAATTATTATAATTTTAATTTTATATATATATAATATAAATAATATTTATTTTATTATAATTTAAAAATTTAAAAATAATTTTATTTAAATATTTTTATATTTAATATTAATAATTAATATTTTATATAAAATTAAATTATTAAAATTTTATTATAAATATAAAATTAATAATATAAATTTTTATTATAATTAATTTTTAATAATTATTTAATTAATTAAATTTAATTTTTAATAAATAAATAATAAATTATAATAATTAAAAATTAATTATAATTTTTTTTAATATTAATTTAATAATAAAATTTAAATAAAATTATAATTATATTATTTTAAATTATATATATAATTAATAATTTTAATTTAAATTAAATTTTTATAAAATATTTTTTTTATATAAAAAAATTAATTTTTATTTATTATTTTTAATATTATATATATTATTAATATTTAAATATTTTTATTATTTTTATTTTATTTTAAAATTATAATATTATATTTATTAATTAAATATTATAAAAATATAAAAATATAAAATATTATTTTAATTTTTATAATATAATTAAAAAAATTATAATTTTAAAAAATTTAATTATAATAATTATTTAATATAATAAATAAAATTTTTATAAAAATTTTATTTATTTAAATTATAAATTATTAATAAAAAATTTTAATTTATAAAAAAATTAATTATAAAAATTTATTTTATTTATAATATTTATTTTATAAAAAAATATTATTTTTATAAAATATATATTTTAAAAAAAATTTATATTAAAAATAATTATTTTAAATAATAAATATATAAAAAAAATTATATTATAAAAAATAATTTATTTATATATTAAATTTTTATAATATAAATAATAAAATTAATTTAATTATAAATATAAATTTAATTTAAAAAAAAAATAAAATATATAAAAATTAAATATTAATTATATAATAAAAAATAATTATAAAAAATAAATAAATATTAAAAATATTAAAATAATATATAAAAATATATTAAATTTTAAATTTATTTATATATTATTTTAAATTTAAAATAATAATTTTTAAAATAATTATAAATTAATATTAAATAAATTAAATATTTTTAATATAATAAAATTATATAAATTTTTATTTATTAAAAAATATTAATAAATTTAATAAAAAAATTTAATAAATTAATATTTTAAATTTAAATATTTATTAATAAATATAATTAATGTATTGATCCCATTGTCTTTTCTTCCGTTTCCCGAGGTCAGTTCTACGTTACTCAATTCCTACCGAAGCTTTCCTTTTTTGTATTGTTCACTCCCCATCTATGTCTCTGTCCTCTGTGAATCCCTGATTCAGCCCCTTCTTTTTACTGTTTGCTCTGTGTCCATCCGATTTATTCCCCTCTTTCCCTTCCTCTTCTTTTCTTATCTCTTACATTTTTTGTATAAACTCATACTCGTTTTCCGTTTTTTCCCATCAAGGTAACCCACAAGCGCGTCCTTGACACTTATTACCTTATCCCCATCCGGAAGCTTGTGTTTATCCGTTTCTAACCACCTCTCCTCATGGATAAGGTTGATACAGCCTTTTGTATATGGGTAAGCTTTAACGATGTTTTTTTTCCCTTGATTCGGATCTGGCCTTCATTCCCCATGCATTAGTGGGTCTAACCTCGTTCTATTTCTTTCGCCTTATTTTAACGCCACCGTACACAATCTACAACAAACTGTCTTTCTTCCTCCTCCATTGACAATCCCACTTCCCATACAGATTTCACTTGCTCAATGGTTCTTTCTTTTTTTCTTACCAAGCCCTGCTCATTTGCTTCACTTTCGTGGACTAACTTTTGATCCTTATGTTTTTTCCTGTTAAATC-TTCGGTTCCAAAATGCTATTTGCGCGTTGCCTGTTTGCATGACGCTTAAAATAATTTCCACTTTTTTTTTCTTTGGTGAGTTCTTTGCCATCTCGTAATGTGTTCCCTTTTTCCCGTACGCGCGGCTACCTCGATCACGCCTATCTTCTATCGTCCTTGCTATTCCTTATACCCTCAAACCTTTGCTTTCCTTTTTCTCTTCCGTCTTTCAGATACCTTACCGGGACTTAAATTGTTGACATATTTTCGTGTTCATTCTACGAAACTGATGTTGCTTCTGTTGTTTGCAATTCCATATACGCATCCCCTTTCTCCGTATTGGTCCTAGGTTAGACCTTGCTGTTTTTCTGGTCGTTTCACCTATTTAACAATTCATAATTCTGCTTCTTCGTTAGTCTTCGTCTAACGCATATGTTTCGTATCTTCAATTGTCGTCGGACAACACACTGACTCCTGCTTCTTCTTTTTTTTGACTCCAGTTCCCATCCCATAGTAGACCAAACAAACCTCATCACTATGTAACCCCTTAATTATAAACTTCTTTTGCTTTATTCCTTGCATCACACTACAATATTGCTTCCTTTTTTCTCCTGTTATTAATGACATCTACTGAAGAGGAAACATCATATACATTCCAATCTGATGTTATAAGTTCCTGTCCGCTTCCAATTACGCTCCTGTACACTCGGTGACCTTTCGCGTAAGAGCATGGCAAGTTCTTTACTCTAATTAGCTCAACACTATTACGCGCTCGCCCCTTTCCGTCTGTAAACCTTTCTGTCTTTTCTAAGGGATTGAGCTAGAACTCTAAGTGAGTTTTTCCATTTTTGTTGCTAACGTCCCTATGAGGCCCGTCCTACTATCTTACCTTTCCGTCTCGCAAGTTAGAGAACTACTCTCTCTGTATCCTACTAAAACCTCTCAGTAGCCTTTCCGTAGTATTTGCTTTTCGTTGATAAATCCAAATGTACCCGAGATTATTGTTTATCTAGGGCTTCTGATTCTTTCTCTTCTTAGATTGATAAGAGCATTGCCGTTACTCAGTATTTAACTGCCACCACTTTTCCCTCTCTCTTTGCCTCTCCCTGATATGTTTTTCTCGTTTACTTGCGGCCACAACTTGCTGCTCACTCAATCTCTTTTGCTTTCGATCTAATATCAACCGTTTCTGCTCTTGATCCTCACAGCCTATCAGACATTCGTATAACGGCTCTTTTCAACATTTTACTCCTTTTGCCCCTCTTCACCTTCTGTTGTGCCACGTGAAATTATTGAGTTCTCTCTCTGATCTCTCTTTCCCTACTCTATTTCGTCTGCTCCTCGAAGTTCGTGTATACTCTTCTTCACCACGCTACCCAATTCACCCCCTTTTCGCTACGTCGAGCTACGCGACCCTTCCTCTCTATGTCCTATGTCATTAGTCTACGTTTCCGAATCCTCTTTATCACTATATTTTTGTTCCTTGGGGGTAACATGATTCTCCTCATGGTTCTTATCCATCTTATTTATTTCTCTTTCTTTTACAATAATCCCGCACCCTCCTCTTCTTCTGGTCCTCGTTCAGTTCAATTAAATCTTCTTTTTCCTTGTTTATGTCACTCTCTCCACCACTAAGCTCTTTTCTCCCTCCATTTCTTTCCTTCTTGTGTCCTACACAATCCAAGGTACTGCCGTCACTGTTTTCTTTTTTATATCTTTCCCGCCATAACATTTTGCCTTTTTTCTGTTAAGCAGGTAGCATTTTCCCTCTTTTCCGTCCCAGTGATTCCACTTTCTCCTTGTTTACATTTAATCCCTTTTCGGTCCCCTTCGAGATCAACTCGAGCATTCTTTTATCCTTCTTCAATTTTTTTTACCTTCCTTTTCGGGCAAAGTTCGCATTTACTTGCTCTTCCTTTTAACTGCTCTCTGCCGTCCTTTATCTAGTATGTCACATACCTCGCTTTCGCTTATGGAGTTGTACTTCTTTTCTTGTTTCTGCGACATACTTCTCCTGATGTTTCCCTTACAGGTCGCTTTTTCAGTTCCCTTGTCACCAAGCACGCTTTTAGGATTTCTCCCGGTTCCTTATCTCCCCATTGATCTTCCTTAGCATCTTTTGTGTTTCCCACTATTGCCAGAACCTATATTCCTACGAATTTCTATTCCTTTCTACGTTTTTGTTGTCTAGCATTCCTTGTAGTTTCTTTCTGTGCTATGTTCCTTACTTTTCTCCGACGTGTCTTTCCCGCAGCAATACTATTAGTCCTCCATTGTTTTTTCTACCTACCTTTCCTCTTTTTAACCAGTATTCCCTATCTATAAACTTTTCTCTTTCGGTTAACTGATAGACATATTTAATTTTTTCTTTTTCCGATTTTTTGGAGTGTTCATTTGGATCGGACGCCCTACTTAAGTGATGTTTCTTGTTCCAACTATATTTCCTTTCTTTCCCGACCATGTACGTCCCTAGCCCTCCTTACGCTTTCGTTTTTGTACTTAAAACCTCCGTGTGCTCCCTCCCGCTCAAATAATTCACCCGATGTTTTCTGTATCATCTTATGCACTTACTTTTGCGCTTAATAAAAATGATGGTAACTCTCCCGTCTGGTCTTGCCATCGTTCAACTTACTACCATACGCTCTCTTCCCTCCTAGTGTTATCCTCTTCTAAAAACTAGTCTGGTTCGTTTAATTTCCCCTTTCTCCCTATCCTTTCTTGTTTCTATCCTCGCACCTAACTTAGTTCCATTATGTACCCATTACTGTAATGCAGTCATATCCTCAAAACAAGTTATATCTTCCCATGTTCGTTCTCCACCCAACCTGTTTCCGTGGTTTTAGGCCTTCTTTTTTATGGTTTTTCACCCTTCACACACGGGTGTTTAGTACATGAGTGTCTTTCGGGGTTTTGGGCTTTCTTCTTATTGGAGTTGCT--------------GAGAGCAGCGTCGCCACGACGAAGGCAGATAGGGCCTCAGATGCGAGGCCGGGCAAACAGGAAGTGATTTAGACAACGCTGCCTCTCCGGTAATCGGGAATAAGCCCTGCGACGGTAGTGAAAGTGAGGGAAAGAGAGGCAGAGCGAGCGCAGCCACTTTGAATACAGTAAGGTAGAGAATTATCTCAACTTGCGCAAGAAAAGGTCTAAAGATTGTAAAAAGATATCCTGGGCCTGTACCTTTGGGGAGTTTAGTTTAGGCGATAGACTAAGTATGTAATGCTTGAGCGAAACGTAACTGGAAGTGGGTCCGATTAGCGCGTGAGAGAGGATGTGCATCGGACAGTAAGTCTCCAAGGCGTCGCAATATTTGAATATTCTAGCCACAGTAAAGACACGTTGTTCCTTATCAAGATGTCGCTATGTTAGAACCATAAAAGG----------CCGAAGGAAAGCGAGGGAACCCTCCGAGGCCGACCTCATAGCCACACCTCCCGAGAGCGTAAGCCTCATGGAGCCGGAGGTCGGCTGGAACTGACGAATGAAAAAGAGAGGTACGGAGATCATACTCGRGACAGCGGGGGTGACGAAATTTAGCTCTGACGGAAAACGAGTCAGGGGGTTGATCGTAAGTTCGTGTCGAATGGGGACTAGACAAAGAATAACCTCTGGCCAG-------------------------------GCCCGTCCTGTACCTAAGTGAAGGGAAGGCTGCACTGGGTCGGGAGAATATGGGCGTGTAGAGGGACGGTATAGTGGTCTGCTAGGCAGTTGGAGGGAGACGTGCGGCGAGACTTTAAAAAAGCAAAGTGCATGGAACATGCTTACGTTACGGGTGCGATAGATGCCAGGAGTAATAGCCCGAGGACAATATGTCGAGTGGATGCGGGGCGGTGTGTATACTGGACCGGGCATGTCTAAAACAGATCCTGATATACCCGTGGGCCGAGAGGTGACTAGACCTAGGTCTGAGAGGGTTCATCCGAGGGTAAGAGCGGGCAATCGACGACCAAAAATACAAAAAGATGCACAAAGAGGGGTGCACTGGACGGCAGCAGTTCAAACGTCTTTCGAGTCGTCTCTATCTCATGGCTTAATATATGGAAAATTCAACGCGCGAAGCGGTAGGTGAGGAGTGAACTACTCAAAGACTAATGAGGG-------GGCACCCAATAAGTTTCCCCCCCGGAAATGACGGGGACTCACGGAACAAGCTCACTGATAGTTGAAATGCTTTGAGTGGGACGGATGCTAAGGCAAAAAGGGTTGGATTACTACAAAGATAAGAGTCCTATCAGCCTGTTAGTAAAGACGGCTTCATGTAAGAGTAAGGCACGAACATTAATAAAGGCCCGACGAATAGTAACCTGTAGAGACATTGGTCAGGGTGTGACAAAGTAAGTTCAGAAGACGAGACG------TTGCATAAAGGGCACTGTCCTTCGGCTATTGTGGTATTCACCGCCAATAATTGAACCAACCACCATACCATGTGACTAGCGGTAAAATATACGTTGTGCAGTT----------------AAAAGAATAGAGTACACAGCGTTGCGACCTGAGGTGCATCGGGCGCAAAGGAGGTAATAAAGCTGTGGCGGGAAAAACCAGTTGAGGTAATGTATCTAATTGTTCGAGGGTGGTCATTTTCATGGTGTGGGAATTTTATGTAATCGGACAGAAAGAGGGACTTAGGAGAGGAGCATCAGATCGGTAACGAGGAGCGGGGGAAGAGAATAGCACACCGAGAGCTAGCGATCGTACCCAAAGTTCACGACTAAGGGAATAACGGGCGAAGGAACGGAAGGAGAGCGAAATTGCGATCTCGATGAGGCAAGCCGGGTAAAGTGGTAAGGGAGAGGTGTGTAGGAGGTACGGACAGAAGGAAGGGATGGGGATCGCCAAGCGATGAAGGATGTACGATCGTCGTCAAGAGAAGGAATCGCGAAAAACAGGATAAAACGTAGAGTACACAGCGTTGCGACTTTAGGTGCATGGGGCGCTAAGGAGGTAATAAAGATGTGACGGGGCAAACCCGTTGAGGTAATGTATTTAACGGTTCGGGCGTGGTCATTTTCGTGGCGTGGGCCCCTTATACAATCAGACAGAAAGAGGGCCAGAGAGGAGAATCTCGGACTAAGGAGGGGTCAGAAAACAGTACACCGAGTGCTGGAGATTGTTCCCAAAGTTCACGAAAAAGGGAACAACGGGCTAATAATCGATTGGTGGTGTAATTGCTTTCTCGATGGGTTAGGAAGGGATAACCGGTAAGGGTGAGGGGTGTAGGAGGTATGGACAGTTGGAAGGGATGG--------------CGTGGAGGTCACGTGCAGCTAGTGGCTGGCGGGGTCCTCACTAATTAATTAAAAGTGAGAAAAACATACCGTTTGCATCTACCTTTTTAAAAAATACCATCTGTGGACACCGGGATGTGAGTGAGTCCCAAACCTATCGACTCTTAATCTCAGATAAATAACAGACTGATAAGGGGTAAGAGACAGGCCACATGCTCTAGAAATGGGTTGTACCGTGCGCTCAAAGTATCTCATTTTTCTCTGCTACCTGGATAATTGACTATTACTATAGGTTTTCTTGTAGATCTTACCAGAGCGATTCAATTACGTGTCCTTTCTCATTTCGTCATAGGATGAGTACTAGAAAGATGTGTTATCTGTTTCGTTTTCGAGTTTCATCACAGAAAGACTACCTTTTTCTTCGGTCAATGTCTACTGTTATTATAGATAATTAAGTCTCAC----------ATCCACCGAGCCCCGGTAACAGAGCGCTCTGATGGAAACCATTTGATCTAGTTGATCAATACATGTAGCCTTCTAACGACATTGTTAACATGCTACAATGGAAGCGGAACGAAGAATCAACTTATTCCGAACGCCAAAACCAGAAAAGCACTAATGGGACTGAAGGCTATTCGACAAACCATACAAGGATCTATAACASGCAAAAGGTTAGCTAAAAAAATAATGGCACCAA-------------------------------CTTCGAACTAGACCTAATCCGCATGTTAGTCGTAGCTAAACTACTCAGTGAATCTTCCTAATAAATTAGTACAATAAATCGCTCTTTAACGAGTGATGAAAGGGCCTCAACTGTCTCTTCTGTCAAATCTGTTAAAACACATGGACTGTTTCAACAAACTCCTTGCTTCAGACTACGATTTATGGTGGGTCTTTGGCGAAAATTGATAGTACCGCTATGCTGACCGTACCAATTTACTCGGAAAATAGAACGGCACAAACTAATGAGTAGTCCACTTACTCCTACTAGATGACCATTGTTATATGATAAAGACCTAAGAAGACTTAAATGAATATACTTGTAGATCGATTGAACTACTGATTCCAAGACCTGATTATATATACTGGCCGCCAAGCATTGAAGAACAGTCATTCCATAAGAAGATCAATAACTCATCATTAGAGCTGCGCGAGAACGAATTGGTGATACGACACAATAAT-------AATATGCCCTCAACGATCCTGACCTCGTGAACGGATGAATTAGGATCAAATCAATATTCTTTCCAAACTTGGTAAATTGATCACGAGACTGTTAGGGACCTTTTGGGCATCTAAGCCAAGAGTCAGACTTATTATATGGCCCAATAATAAGTCTATCCCGAACTATTGGACTAGATGCCATAATATATCTGGCCTCGCTTAGATCTCGCTTCACGCAATTTTGGAACAGAAGTCGAATCTGAACTATAATACCA------TATCTCAACGTTGGCTAACAAATCACGAACTTCCATTTTTTTGTCTATTCTATCTAAAATGCCTAATTTATCTCAATTTTGGTCTCTAGCTAGATTTGACGGA----------------CACCTGTGAACTCATCTTCTGCCCCATTTCTTATGGAATACGATGCGCTTGGCCTATTTTTCTGTATTCAGACGGTAATGTTTTCCCGGTTCACGTATTTCTTCCGTTATGAGTTCTTTTCTGTTTCGTCAGGTTTAAATAAGAGCGAAGGTTTACAGAGCCCACATATAGACTACACAATTAGCTATATAAAAAAAAACGGATCGTTAATAAAACAAATAATTATCAAATTGAAAAGGCTAGTACCGTTCGCGATTAGACCAACGACTGTAATAAATTAAACTGATATAACCAAGTAAGGCTCTCTTGGGGATCACTTTATGCAAGCCACGCAAATCAGCTTTACGACAAATGTGTTAAATTAAAAATTTATGATGTACACCACATACAATCCTCGTGCCCCCCTCTATTCCAAGATTTAACAGACCCCCTGTGAACTCATCTTCTGCCCCATTTCTTATGGAATTCGATGCCCTTGGCCTATTTTTCTGTATTCAGATGATAATGTTTTCCCGGTTCATGTATTTCTTCCGTTATGAGTTCTTTTCTGTTTCGTCAGGTTTAAATAAAAGCAAAGGTTTACAGAACAGTATAGATTACATTAGATTATAGAATAACGGATTGTTAATAAAACAAATAATTATCAAACTCAAAAGGCTAGTACCGTTCGCGATTAAACCAACAGGCGTAATGTAACAATTCATATACGCAAGTAAGGCTTTCTTGAGGATCACTTTAAACAAGCCACGCAAATCAGCTTTACGACAAATCTGTTAAATTAAGAGGCTTTATCTTAATTAAAGTATCTGATTTGCATTCAGAAGATATAGGTTAATGTCCTATAAGTCTTAGGAGGTAGTCTAAAAAAGACAGCTGATTTCGACTTAGCAAATTATGGTTCAACCCCATACCCCCTCTTAGAATGAAGCTCGCTGGATAGAGCGTTTAGCTGTTAACTAAAATGTTGTGGGATCAAGGCCCGTCATTCTAGAGGAGTTAGTTAAAATAACATCACCTTGTCAAGATGAAGTAATGGGTTAAAACCCCATACACCTGGCCCTGGGGTGTCCACGTGGGATTGCAAATCCCAAGAAGCAGAGTAGCCTGCCGGGGCTTTAGGGGGTTGTAAAATGGAATTACGTGGAGTTTTGATCTCCAAGTTATAGGTTCGATTCCTATCTCTCTAAGTTGAATA-CAACAATAGCTTTTCAGGCTATGGGTCTAGGTTAAAATCCTTGTAAGAAACTTTCTTAGTATTAGTACAAATGACTTCCAATTATTCAGTCTTGGTTAAATTCCAAGAGAAAGTAGTGAATATAGTTTAACAAAAACCCTAACTTGTGATTTTAGAAATGAGAGTTAACACCTCCCTATTCACCGGAAGCGTGCCCGTAAGGACCTCCTTGATAGGGAGGATAATAGGGGTTCAAACCCCCTCACTTCCTCTTTTAAAGGAAAATAGT-CTTCCCCTGGTCTTAGGCTCCAGTACCTCTTGGTGCAAGTCCAAGTAGAAGCTGTTAATGTAGCAAAACCTGGTATTGCA-AAAGACCTAAACCCTTTCCA-AGAGGTTCAAATCCCCTCATTAACTCACTAAGAAGCTATAAGCGACAGCCTTTTAAGCTGTAGACAGGTGAAACCACCCTTAGTGAGTAAAGTCAGCTAAAAAGCTTTTGGGCCCATACCCCAAAATGTTGGTTAAACCCCCTCCTTTACTAAAAGCGTAGCACTGAAAATGCTAAGACGAACCCTAAAAAGTTCTTTAGACACAGGATATAATTTAAATAGAATGCTAGCTTTGGGGGTTAGCTGTGGGAGTTAAATCTCTCTGTCCTGAGAGTTTGAT-TAAGCAAGAACTGCTAATTACTCTACGGCTCGATTCCGTAGCAAACTCTGACAGAGTGGTTATGTGCCTGGCTTGAAACCGGTGAATGGGGGTTCAATTCCCTCCTTTCTC-GCCCCAGTAGCTTAAAAAGCATTGGTCTTGTAAACCAAAGAATGAAGTAAAACCTTCCTGAGGCAAGAGCCTTCAAAGCCCTTAGTAGAAGTTAAACTCTTCTAGTTTCTGGGTAAGATGGCCGAATAGGCGGTGGGTTGTAGCCCCAATCACATAGGTTAAATTCCTATTTTTGCCACAAAATATAGCTTAATAAAGCATCTCGCTTACACCGAGAAAATATCTGTTAGACTCAGATTATTTTGAAGGTTTGGTCCTAGCCTTGTAATCAACTGTTACTTAACTTATACATGCAAGTTTCCGCATCCCTGTGAGAACACCCTAAGGAGCTGGTATCAGGCACGCCCAAAACACCTAGCCGCCACATCCACAAGGAACTCAGCAGTAATTAACATTGAGTAAGCTTGACTCAGTTAAAGTAAAAGAGCCGGCAAATATGGTGCCAGCCGCCGCGGTTACACCAAGGCTCAAATTGATTTCGGCGTAAAGCGTGATTATATAGTTGTAAGCTGTGACACGCTAAACGAAAGTTACTATAACGACAGCTGGGGCACAAACTGGGATTAGATACCCCACTATGCCCAGCCGTAAACCTTTATCGCCAGGGAACTACGAGCGCTTAAAACCCAAAGGACTTGACGGTACCCCACATCCACCTAGAGGAGCCTGTCCTATAATCGATAACCCCCGCTTAACCTCACCATTTTTAGCAATCAGCCTGTATACCTCCGTCGTCAGCTTACCCCAGCTCAATGTCCATCAATACGTCAGGTCAAGGTGCAGTAAATGAAATGGGAAGAGATGGGCTACACTTTCTAACCTAGAACATACGAAAGACTGAAGGCGGATTTAGTAGTAAAAAGAGACTATAGAGCTCTTTTTAAGGCACTGGGGTGTGTACACACCGCCCGTCACCAACCCAGAAGAGGCAAGTCGTAACATGGTAAGCGTACCGGAAGGTGTGCTAATATTCTAATCAAAACATTCACATCTTAGTAAGGCGATCGAAAAAGGAGCCATATTGTACCGCAAGGGAAAGATGAAATAAAAATGAAATAATTAAGCAGAAAAAAGTAGAGATTTAACCTCGTACCTTTTGCATCATGGTTTAACTAGTTAAGCAAAACGAGTTTAACCCCCCGAAAGCGAGCTACCCCAGGGCAGCGAGCAAACCCGTCTCTGTCGCAAAAGAGTGGGAAGACCTTTGGGTAGAGGTGACAGACCTAACGAGCTTAGTGATAGCTGGTTACTCAAGAAAAGGATTTTAGTCATAAAAATACTTTAGAGCAATTCAAATAAGGTACAGCCTATTTGAAACAGGATACAACCTTTAACGTCGGGTAAAGTAGGCTTAAAAGCAGCCACCTTATAGCGTCAAAGCTTCATTAATTCCCCTAAACCCTCCACCACTACTGAGTACTTCTATATATAGAATATTTTATGTTAAAACTAGTAACAAATGCAAGTGTACTGACTATTAACACAAGAAAAACGTTAACCTAACACAAGAGCATTTCGTAAGATTAAAAGAAAAGGAAGGAACTCGGCAAATAACCTCGCCTGTTTACCAAAAACATCGCCTCTTGATAAGAGGTCCAGCCTGCCCAGTGACGTTCAACGGCCGCGGTATCCTAACCGTGCGAAGGTAGCGTAATCACTTGTTCTTTAAATGAGGACTAGTATGAATGGCACCACGAAGGTTACACTGTCTCCCTTTTCTAATCAGTGAAACTAATCTCCCCGTGAAGAAGCGGGGATAAACATATAAGACGAGAAGACCCTATGGAGCTTTAAACTATTAGTTTTAGGTTGGGGTGACCGCGGAGCAAAAAATAACCTCCACATTGAATGAGACACGAGCACAACTCTACAACCAATAAATTGACATCAATTGACCCATGATCAACGAACCAAGTTACCCTAGGGATAACAGCGCAATCCGCTTCAAGAGCTCCTATCGACAGGCGGGTTTACGACCTCGATGTTGGATCAGGGTATCCCAGTGGTGCAGCCGCTACTAAAGGTTCGTTTGTTCAACGATTAAAACCCTACGTGATCTGAGTTCAGACCGGAGTAATCCAGGTCAGTTTCTATCTAGGGCTTTTTCTAGTACGAAAGGACCGAAAAAACATGGCCCATGATACAAGCCATACTATTTATGATTAAA
LECMEL     AATATTATTATTATTAATTATATTAATTTTATATAATTAAATTAATTATTATATAATATATTATAATATATTTATTAATTTATATTATTTTATATAATTTAATATAATTTTAAATAATTATTAATAATTTTAAATATTATATAAAAAAATTATTTATAATTAAATAAATTTATTATAAATTTATATTAATTTATAATTTTAATAAAAAAATATATATTTATTTTAAAATTTATATTTATAATTAATATATTAAATATTTTAATTTATTATATTTAATAATAATTTTAAAAATTAATTATAAATTTTATATTTAATTAATATAATTTAATTAAAATAATTTAATATTAAAAATTTTATTAAAATTTTATATTTAATAATTATTTTAAATAAAAATTTTAAAAATAATATTTATATTTAAAAAAATTTAATTAATATATTATAATTAAAAATATTTATTTATTTAAAAAAAATTTTTTTAATTATAATATATAAATTTATTATAAATATAAATATTATTTATATATTAATAATATAATTAATTTAATATTTTTATAATTTATAATAAATATATTAAATATTTTATAAATTATATTTTAATTTTATAAAAAATATAAATTAAATTATAATATTATTTTATATTATAAATTAAATTNAAATTTTTAATAAAAATTTATAATAAAAAAATATTATAATATTATTTAAATATAAAAAATATAAATTAAATAAAAATAATTATTAAAATAAATTTAAAAATTTTTTTTTTTTATTAAAAAAAAATAATTTTAAATATAATTAATAATTTTTAAATTATAAAATAAAATAAATTTAATTTATTTATTATAAAATTTTTTTATAAAAAATTAATATAAATTATAAAAATATTTTTTTTTATTAATATATTATAAATTAAATTTAAAATTATAAAATAATTAATTATAATATTATAAATAAAATATTATAAAAAAATAAAAATATTAAATAAAAATAAAATTATATATTTAAAATAAAATAATTTAAATTAATTAAATTTTATTAAAATAAAAATATTTTTTAATATTAATAAATTAAATAAAATATTTTTTTATAAATTTTTATTAATATTAAATTAATTATTAAAAAAATAATAATAAATATATAATATAAAATATATTTTTTATAATATTTAATTATTATTAAATTAAAATTTTTATATAAATTAAAAATTAATATAAAATTAAAAAAATAAAAATAAATAAATAAAATTTTTATTTAAAAAATATAAAAAATTTTTATATTATTAAATATTAATAAATATATTTTTAAAATAAATAAAAATATAAAAAATTTTAATTTAAATAAATATTATATTTATTTAATTATTTAATAAATATATAAAATTTAATTAATTAATTATATTAAATATTTTAAAAAATTTATATAATTTTATAAATATATATAATAATTTTTAAATAAATTATTATTATAATTTAAATTAATAATTTAATTTATTAAATATATAAAATTTTAAATTTATTAATTTAAAATTATAATAATATTATATAATAAAATATATAATTATTTAATTAAATTAATTAAAAAATATATTAAAATTATTAAAATTTTTATTTTTAATTTAATTTTATAAAATTTTTAAAATTTTTATATTTATTATTTTAATATTAAATTATTATAATATATTTAATAAAATAATTTTAAAAAATTAAATATTTTTTTATTTTATATATTTAAAATTTTTATTTTTAAATAATTATAATATAATTATATATATATATATAAATTAAATAATTAAATATATTTAATATAATATTATAAATTTATTAATATTTAAATTATATAAAATATTATAAAATATATATAAATAAATTATTTTAATTAATAAAATTAAATTATTAAATTAAAATAAAAATTTATATTTTTTTATTATTATAATTTTATATAATTAATTAATTAATTAATTATTAATTATAAAAAAATTATTTTTATAATAAAATAAATTAAAATTTTAAAAAAATTTATAAATAAATTTAATAATTTAATAAAATTTTTAAAATAAATAAATATATTTTTTTAATTATATTAATATTATTATATAATTTTTTTTTATATAATAAAATAATAATAAAATATTTAATATTTAATTATAAAAAATATATTTTATAATTTAATATTAATATTTTAAAAATATTTAAATATAATAATATTTTAATTTTTATATATTAATAAAATATTATATAATTTATTATTTTTTTATAAATATATATTATAAATTTATATATTTTAAAATATTATAAATATAAAATTTTTAATAAAATTTTATATATTATATTTTTATTTTAAATTTTTATAAATTTTATTAATTTTTTATATTAAAATATTAAATATATTTAATATAAATAAATATTAAATAATTATAATTTATAAATTTAAAATTTTTTATATTTTAAAATTTTTATATTTATTATTAATAAATAATATTTTTTATTATTTTAAAATATTAAATATTTATTATAAATATAAAATTAATAATAAAAATATTTATAATTTTTAAATTTTATTATTAATATTATTAATTAAATTTATTTTTTAATAAATAAATAATAAATTATAATATTTATATATTAATTATAAAATTTTTTAATATTAATTTAATAATAAAATAAATTTAATAAAATAATTATATTATTTTAAAATATAAATAAAATTAATAATTTAAATTTTTAATAAATTTTAATAAATTATTTATATATTTAATAATAAATAATTTTTTTTTTTTATTTATTATATTAAATATATTATTATTAATTAAATATATTTAAAATTTTTATTTTATTTTAAAATTATAATATTAATTTTTTAAATTAAATAATATAAATATATAAAAATATATAATAATATTTTAAATTTTTTAATATTATTAAAAAAATTATTATTTATTATATATTAAATTATTTATTTATTTAATATAATTAATAATATTATTATAATAATATTATTTATTTAAATTATAAATTATTAATAAAAAATTTTAATTTATAAAAAAAATAATTATAAAAATTTAATTAATTTATAATTAATAATTTATAAAAAAATATTATTTTTATAAAATATATATTTTAAAAAAAATTTATTTTTAAAATAATAATTTTAAATATTAAATATATAAAAAAAATTATATTATAAAAAATATTTTATTTATATATTAAATTTTTATAATATAAATAATAAAATTAATTTAAATATAAATATAAATTTAATTTAAAAAAAAATTAAATTATATAAAAATTAAATATTAATTATATTTTAAAAAATAATTATAAAAAATTATTTATTTAATATAATATAAATATAATAAATTAAAAAAATTTAAATTTTAAATTTTTTTATATATTATTTTAAAATTAAAATAATAAATTTAATAATAAATATAAATTTATAATATATATATTAAATATTTTTAATATAAAAAAATTATANAAAATTTTATTTATTAAAAAATATTAATAAATTTAATAAAAAATTAAAAATAATTAATATTTAAATATTAAATATTTATTAATAAATATAATTAATATGTTAATCCCTTTGTCTTTTCTCCCTTTCCCCAAGGTAAGTCCTACGTCACTCAATTCCTGCCGAAGCTTTCCTTTTTTGTATTGTTCACTCCCCATCTATGTCTCTGTCCTTTGTGAATCCCTGATTCAGCCCCTTCTTTTTACTGTTTGCTCTGTGTCCATCCGATTTATTCCCCTATCTCCCTTCTTCTTCTTTTCTTATCTCTTACATTTTTTGTATAAACTCATACGCGTTTTTCGTTTTTTCTTATCGTATCAACCCAAAAGCGCGTCCTTGACACTTATTAACTTATCCCTATCCGGATGCTTGTGTTCATTCGTTTCTAACCACCTCTCCTCATGGATAAGGTTGATACAGCCTTTTGTATATGGGTAAGCTTAAACGATGTTTTTTCTCCCTTGATTCGGATCTGGCCTTCATTCCCCATGAATTAGTGGGTCTAACCTCGTTCTATTTCTCTCGTGTTATTTTAACGCCACCGTACACAATCTACAACTAACTGTCTTTCTTCCTCCTCCATTGACAATCCCACTTCCCATACAGATTTCACTTGCTCAATGGTTCTCTCTCTTTTTCTTACCAAGGTTTGCTCATTTGCTTCACTTTCGTGGACTAACTTTTGATCCGTATTTTTTTTCCCGTTAAATT-TTCGGTTCCAAAATGCTATTTGCGCGTTGCCTGTTTGCATGACGCTTGAAATAATTTCCACTTTTTTTTTCTTTGGTGAGTTCTTTGCCATCTCGTAATGTGTTCCCTTTTTCCCGTACGTGCGGCTACCTCGATCACGCCTATCTTCTATCGTCCTTGCTATTCCCTATACCCTCAAACCTTTGCTTTCCTTTTTCTCTTCCGTCTTTCAGATACCTTACCGGGACTTAAATTGTTGACATATTTTCGTGTTCATTCAACGAAACTGATGTTGCTTCTGTTGTTTGCAATTCCATATACGCATCCCCTTTCTCCGTATTGGTCCTAGGTTAGACCTTGCTGTTTTTCTGGTCGTTTCACCTATTTAACAATTCATAATTCTGCTTCTTCGTTAGTCTTCGACTAACGCACATGTTTCGTATCTTCAATTGTCGTCGGACAACACACTGACTCCTGCTTCTTGTTTTTTTTGACTCCAGATCTTAACACATAGCAGTCCTAACTAACTTCATCACCATGTAACCCCTTAATTATAAACTTCTTTTGCTTTATTCCTTGCATCACACTACAATATTGCTTCCTTTTTTCTCCTGTTATTAATGACATCTACTGAAGAGGAAACATAATATACATTCCAATCCGATGTTATAAGTTTCCGCCTGCTTCCAATTACGCTCCTGTACACTCGGTAACCTTTCACGTAAGAGCATGGCAAGTTCTTTACTCTAATTAGCTCAACACTATTACGCGCTCGCCCCTTTCCGTCTGTATACCCTTCTGTTTTTTCTAAGGGATTGAGCAAGAACCCTAAGTGAGTTTTTCCATTTTTGTTGCTAACGTCCCCATGACGCCCGTCCTACTATCTTACCTTTCCGTCTCGCAAGTTAGAGAGCCACTGTCTTTGTATCCTACTAAAACCTCTCAGTAGCCTTTCCGTAGTATTTGCTTTCCGTTGATATATCAAAATGTACCCGAGATTATTGTTTATCTAGGGCTCCTTATCCTTTCTCTTCTTAGATTGATAAGAGCATTGCTGTTACTCAGTATTTAACTGCCCCCACTTTTCCCTCTCTCTTTGTCTCTCTCTCATATGTTTTTCTCGTCTACTTGCGGCCACAACTTGCTGCTCACTCAATCTCTTTTGCTTTCGATCTAATGACAATTGTTTCCGCTCCTGTTCCTCACAGCCTATCAGACATTCGTATAACGGCTCTTTTCAACATTTTACTCCTTTTGCTCCCCTTTACCCTCTTTTGTGCCACGTGAAATTATTGAGTTCTCTCTCTGATCTCTCCTCCCCTACACTTTTCCGTTCGCTCCTTGTAGTTCGTGTATACTCTTCTTCAACACGCTACCCAATTCACCCCCTTTTCGCTACGTCGAGCTAATCACTCTTCTCTCTCTATGTCCTATGTCATTAGTCTACGTTTCCGAATCCTCTTTATCCCTATATTTTTGTCCCTTGGGGGTAACATGATTCTCCTCATGGTTCTTATCCATCTTATTTATTTCCCTTTCTTCTCCAATCATCCCGCACCTTCCTCTTTTTCTCGTCCTCGTTCAGTTCAATTAAATTTTCCTTTTCCTTGTTTATGTCATTCTCTCCACCCCTTTGGTCTCTTCTCCCTTTATTTCCCTCTTTCGTGTGTCATACACAATCCAAGGTACTGCCGTCACTGTTTTCTTTTTTATATCTTTCCCGCCATTTCTCCTTGCCTTTTTTCTGTTAAGTAGGTAGCATTCCTTCTTCTTTCCATCCCATTGCTTCCACTTTCTTCTTGTCTAAATTTAATCCCTTTTCTGTCCTCTTCGAGATCAACCCGAGCATTCTTTTATCCCTCTTCAATTTTTTTTACCTTCCTTTTCGGGCAAAGTTCGTATTTACTCGCTTTTCCTTATAACTGCTCTCTGTCGTTCTTTATCTAGTATGTCACATACCTCGCTTTCGCTTATGGAGTTGTCCTTCTTTTCTGGTTCCTGCGACATACTTCTCCTGATGTTTCCCTTACCGGTCGCTTTTTCAGTTCCCTTGTCACCAAGCGCGCTTTTAGGATTTCTCCCGGTTCTTTATCTCCCCATTGATTTTACTTAGCCACTTTCGTGTTTCCCACTATTGCCAGAATCCATACTCCCTCGAATTTCTATTCTTTTTTACATTTCTGCTGTCTAGCATTCCTTGTAGTTTCTTTGTGTGCCATCCCCCTTTCTTCTCTCCGACCTGTCTTTCCCGCAGCAATCCTATTAGTTTCCTTTTCTTTTTCCTAACTACCTTCCTCCTTTTTAAGCAGTGTGCCATATCTATATACTTTCCTCTTTCGGTTAACTGATACACATATTTAATTTTTTCTTTTTCCGATTTTTTGGAGTGTTCTTTTGGATCGGGCGCCCTACTTAAGTGATGTTTCTTGTTCTAACTCTATTTCCCTTCTTTCCCGACCATGTACGTCCCTAGCCCTCCTTACGCTTTCGTTTTTGTACTTAAAACCTCCGTGTGCTCCCTCCCGCTCAAATAATTCTCCCGATGTTTTCTGTAACATCTTATGCACTTACTTTTGCGCTTAGTAAAAATGATGGTAACTCTCCCGTCTGGTCTTGCCATCGTTCAACTTACTACCACACGCTCTCTTCCCTCCTAGTGTTATCCTCTCCTAAAAACTAGTCAGGTTCGTTTTACCTCAACATTCTCTACACCCTTTCTCGTTTCTATCATCGCACCTACCTTAGTTCCTCTATGTGCCCATTACTGTAATGCAGTCATATCGTAACAATAAGTTACATCTTTTCATGTTTGTTCTCCACCCTACCTGTTGCCGCGGTTTC-GGCGTTCTTTTTTATGGTTTTTCACCCTTCACACACGGGCGTTTAGGATTTCAGTGTCCTTCAGGGTTTTTGGCTTTCTTTTTATTGGAGTTGCTATTTATAAGGCAAGGAGAGCAGCGTGGCCACGACGAAGGCAAGTAGGGCCTCAGATGCGAGGCCGGGCAAACAGGAAGTGATTTAGACAACGCTGCCTCTCCGGTAATTGGGAATAAGCCCTGCGCCGGCAGTGAAAGTGAGGGAAAGGGAGGCAGAGCGAGCGCAGCCACTTTGAATACAGTAAGGTAGAGAATTATCTCAACTTGCGCAAGAAAAGGTCTAAAGATTGTANNNNNNNNNNNNNNNNNNNNNNNNNNNNNNNNNNNNNNNNNNNNNNNNNNNNNNNNNNNNNNNNNNNNNNNNNNNNNNNNNNNNNNNNNNNNNNNNNNNNNNNNNNNNNNNNNNNNNNNNNNNNNNNNNNNNNNNNNNNNNNNNNNNNNNNNNNNNNNNNNNNNNNNNNNNNNNNNNNNNNNNNNNNNNNNNNNNNNNNNNNNNNNNNNNNNNNNNNNNNNNNATAGGAGCCACCGAAGGCAAGCGAGGGAACCCTCCGAGGCAGACCTCATAGCCACACCTCCCGAGAGCGTAAGYCTCATGGAGCCGGAGGTCGGCTGGAAYTGACGA------------GGTAA-GGGG-CGTACTCAGGACGGGGGGGG--ACGAAATTTAGCTCTGACGGAAAACAAGTCAGGGGGTTGATCGAAAGTTCGTGTCGGGTGGCGAGCAG---AAAGATAACCTCTGGCCAGAATGGTAAC-----AACCATCCCCGCCAGGAGCCCGTCCTGTACCTAAGTTAAGGGAAGGCTGTACTGGGTCTGAATAATATGGGTGTATAGAGGGACGGCATCGTGGTTAGCTAGGGAGTTGGAGGGAGACGAGCGGCGAGGCTTTAAAAAGGTTCCGAGCATGGAACATGCTTACTTCACGGGTGCGATAGACGCCAGGAGGAAAAGCATGGGGACACTATATCGAGTGGACGCGGGGCGGTGTGTATACTGGACCGGTCACGTCTAAAACGGATCCTGATATACTCGTGAGCCGAGAGGTGAGTAGAGCTAGGTCTGAGAGGGTTAATCCGAGGGTAACAGAAGGAAATCAGCGACCAAAAACACAAAAAGATGCACAAAGAGGGGTGCCCTGGAAGGCAGCAGTTCAAACGTCATTCGAGTCGCCTCTATCTCCTGGCCTAATATATGGAAAATTCAACGCGCGAAGCGGTAGGTGAGGAGTGAACTACTCAAAGACTATTGAGGGTCGGTAAAGCACCTAATAAGTTTCCCCATCGGAGCTGGTGGGGACTCACGGAACAAGTTTACTAATAGCTGAAC-ACTTGGAGTGGGGCGGCTGCAAAGGCAAGAAGGGCTGGCTTGCCACAAAGATAAGAGACCTGTCAGCATGTTAATAAAGACGGTTTCGTATACGAGTCAGGCTGGAAAATTAATAAAGGCCCGACGAATAGCCACCTTTAGAGACATCGGTCAGGGTGTGACAAAGTGAGCCAAGGAGACGCGACGTGGGGATTACATAATGGGCACTGTCCTTCGGCTATTGTTGTATTCACCGCCAATAACTGAGCCAACCACTATACCATGTGACTAGCGGTAGAATTTACGTTATGCAGTT---GAGAAAAATAGGAAAAAGAATAGAGTATACAGCGTTGCGACCTGAGGTGCATCGGGCGCAAAGGAGGTAATAAAGATGTGGCGGGAAAAACCAGTTGAGGTAATGTATTTAATTGTTCGAGGGTGATCATTTTCATGGTGTGGGAACTTTATGTAATCGGACAGAAAGAGGGACTTAGGAGAGGAGCATCAGATCGGTTGCGGGCAGCGGGGGAAGAGAATAGCACACCGAGAGCTAGCGATCGTACCCAAAGTTCACGACTAAGGGAATAACGGGCGAAGGAACGGAAGGGGAGCAAAATTGCGATCTCGATGAGGCAAGCCGGGTAAAGTGGTAAGGGAGAGGTGTGTAGGAGGTACGGACAGAAGGAAGGGATGGGGATGGCCAAGCGAGGAAGGAGGTACGATCGTCGTCTAGAGANNNNNNNNNNNNNNNNNNNNNNNNNNNNNNNNNNNNNNNNNNNNNNNNNNNNNNNNNNNNNNNNNNNNNNNNNNNNNNNNNNNNNNNNNNNNNNNNNNNNNNNNNNNNNNNNNNNNNNNNNNNNNNNNNNNNNNNNNNNNNNNNNNNNNNNNNNNNNNNNNNNNNNNNNNNNNNNNNNNNNNNNNNNNNNNNNNNNNNNNNNNNNNNNNNNNNNNNNNNNNNNNNNNNNNNNNNNNNNNNNNNNNNNNNNNNNNNNNNNNNNNNNNNNNNNNNNNNNNNNNNNNNNNNNNNNNNNNNNNNNNNNNNNNNNNNNNNNNNNNNNNNNNNNNNNNNNNNNNNNNNNNNNNNNNNNNNNNNNNNNNNNNNNNNNNNNNNTCATGGTACCCTAACGTGGAGGTCACGTGCAGCTAGTGGCTGGCGGGGTCCTCACTAATTAATTAAAACTGAGAAAAACATACCGTTTGCATCTACCTTTTTAAAAAATACCATCTGTGGACACCGGGATGTGAGTGAGTCCCAAACCTATCGACTCTTAATCTCAGATAAATAACAGACTGATAAGGGGTAAGAGACAGGCCACATGCTCTAGAAATGGGTTGTACCGTGCNNNNNNNNNNNNNNNNNNNNNNNNNNNNNNNNNNNNNNNNNNNNNNNNNNNNNNNNNNNNNNNNNNNNNNNNNNNNNNNNNNNNNNNNNNNNNNNNNNNNNNNNNNNNNNNNNNNNNNNNNNNNNNNNNNNNNNNNNNNNNNNNNNNNNNNNNNNNNNNNNNNNNNNNNNNNNNNNNNNNNNNNNNNNNNNNNNNNNNNNNNNNNNNNNNNNNNNNNNNNNNNACCGGACCGAATCCACCGAGCCCCGGTAACAGAGCGCTCTGATGGAAACCATTTGATCTAGTTGATCAATACATGTAGCCTTCTAACGACATTGTTAACATGCTACA------------CGAAG-AMCA-CCTGTTCGCACAACCCAAAC--GCAGAGCACTAATGGGACTGGAGGCTATTCCACAAACCAAACATGGATCTATAACACCCAAAAGATTA---AAAGAAATAATGGAGCCAAAGAGGTTCC-----CGGATTACTACTGACAACTTCGAACTAGACCTAATCCACATGTTAGTCGTAGCTAAACTACTCAGTGAACCTTCCTAATAAATTAGTGCAATAAATCGCTCTTTAACGAGTGATGAAAGGGCCTCAACTGTCACTTCTGTCAAAGCTGTTAACACACATGGACTGTTTCAACAAACTCCTTGCTTCAGACTACGATTTATGGTGGATATTTGGCGAAAATTGATAGTACCGCTATGCTGACCGTACCAATTTACTCGGACAATAGAACGGCACAAACCAATGAGTAGTCCACTTACTCCTACTAGATGACCATAGTTATATGATAAACACCAAAGAAGACTTAAATGAATATACTTGTAGATCGATTGAACTACTGATTAGAAGAACTAATTATATATACTGGCCGCCAAGCATTGAAGTACAGTCATTCCATAAGAAGATCAATAACTCATCATTAGAGCTGCGCGAGAACGAATTGGTGATACGACATAATAATTTGATAAAATATGCCTTCAACGATCCTGACCTCGTCAACGGATGAATTAGGACCAAATCCATATTCTCCCCAGG-TTGGTAAATTGATCACGAGACTATTAGGGACCTTTTGGGCATCTAAGCCACGAGTTACACTTATTATATGGCGTACTAATAAGTCTATCTCAAACTATTGGACCAAATGCCATAATATATTTGGCCTCGCTTCGATCTCGCTTCGCGCAATTTTGGATCAGAAGTTGAATGTTAACTATAATACCAGCGATGTATCTCAACGTTGGCTAACAAATCACGAACCTCCATTTTTTTGTCTATTCTATCTAAAATGCCTAATTTATCTCAATTTTGGTCTCTACCTAGATTTGACGGA---AAATCTAACAGACCACCTGTGAACTCATCTTCTGCCCCATTTCTTATGGAATACGATGCGCTTGGCCTATTTTTCTGTATTCAGATGATAATGTTTTCCCGGTTCACGTATTTCTTCCGTTATGAGTTCTTTTCTGTTTCGTCAGGTTTAAATAAGAGCGAAGGTTTACAGAGCCCACATATAGATTACACAATTAGCTTTATAAAAAAAAACGGATCGTTAATAAAACAAATAATTATCAAATTGAAAAGGCTAGTACCGTTCGCGATTAGACCAACGACTGTAATAAATTAAACTGATATAATCAAGTAAGGCTCTCTTGGGGATCACTTTATGCAAGCCACGCAAATCAGCTTTACGACAAATGTGTTAAATTAAAAATTTATGATGTACATCATATACAATCCTCGTGCCCCCCTCNNNNNNNNNNNNNNNNNNNNNNNNNNNNNNNNNNNNNNNNNNNNNNNNNNNNNNNNNNNNNNNNNNNNNNNNNNNNNNNNNNNNNNNNNNNNNNNNNNNNNNNNNNNNNNNNNNNNNNNNNNNNNNNNNNNNNNNNNNNNNNNNNNNNNNNNNNNNNNNNNNNNNNNNNNNNNNNNNNNNNNNNNNNNNNNNNNNNNNNNNNNNNNNNNNNNNNNNNNNNNNNNNNNNNNNNNNNNNNNNNNNNNNNNNNNNNNNNNNNNNNNNNNNNNNNNNNNNNNNNNNNNNNNNNNNNNNNNNNNNNNNNNNNNNNNNNNNNNNNNNNNNNNNNNNNNNNNNNNNNNNNNNNNNNNNNNNNNNNNNNNNNNNNNNNNNNNNAAGGCTTTAGCTTAATTAAAGCGCCTGGGTTGCATTCAGGAGATGTGGGGTAGCGTCCTGCAAGTCTTAGAAGCTAGTCTAACA-AGATAGTTGATTTCGACTCAACAGATTATGGTTTAACCCCATAGTTTCTCTTAGAATGAAGCTCGCCGGATTGAGCGATTAGCTGTTAACTAATTTGTTGCGGGATCAAGGCCCGTCTTTCTAGAGGCGTTAGTTAATATAACACCCCCTTGTCAAGGGGGAATAACAGGTTAAACCCCTGTACCCCTGTCTTGGGGTGTTACACGTGGGGTTGCAAACCCCAAGATGCAGT-TAGCCTGCCGAGGCTTTAGAAAATGGTAAAAAGGAATTACGGGGGGTTTTGATCTCCCAGTTGTAGGTTCAATTCCTACTTTTCTAAGTTGAATTACAACGGCAGTTTTTCAGGCTGCTAGTCTGGGTTAAAGCCCCAGTAGGAAGTCTTCTTAGTGTTAAAACAAGTGACTTCCAATTACTAGAACCCGGTTTAACCCCGGGAGAAGATAGTAAACATAGTTTAAAAAAAATCCTAGCCTGTGACTCTAGAGAAGAAGACTAGCCCTCTTCTGTTTACCGGAAACGTGCCTGTAAGGGCCTCCTTGATAGGGAGGACTATAGAGGTTCAAACCCTCTCGTTTCCTCTTTTAAAGGAAAACAGTTATCCCCTGGTCTTAGGCTCCAGTA--TTCTTGGTGCAAATCCAAGTGAAAGCTGTTAACGTAGCACAACCTGGCT-ATGCAAAAGACCTAAACTCTTTCTATATGGGTTCAAATCCCCTCGTTAACTCACTAAGAAGCTTCAAGCGACAGCCTTTTAAGCTGTAGACAGGTGAGACCACCCTTAGTGAGTAAAGTCAGCTAATAAGCTTTCGGGCCCATACCCCGAAATGTTGGTTAAACTCCCTCCTTTACTAAAAGCGTAGCACTGAAAATGCTAAGATGGACCCTAAAAAGTCCTTTGGGCACAGGATGTAATTTAAAAAGAATGCTGGCTTTGGGAGTCAGTTGCAGAGGTTAAATCCTTTCGTCCTGAGGGCCCGA-CGTAACGAGAACTGCTAATTACTCTTTGGTTCAACTCCAAGGCGGACCCTGACAGAGTGGTTATGTGACTGGCTTGAAACCAGTAGATGGGGGTTCGATTCCTTCCTTTTTTGGCCCCGATAGCTTAAAAAGCATTGGTCTTGTAAACCAAAGATTGAGTTAACGCCCTCTCGGGGCAAGAGCCTTCAAAGCCCTCAGTAGGAGTTAAAATCTTCTAGTTTCTGGGTAAAGTGGCCGAGTAGGCGGCGGGTTGTAGCCCCGATAACAGAGGTTTAAGTCCTCTTTTTACCACGAAATGTAGTATAATAAAACTACTTGCTTACACCAAGCCGATATCTGTGAAACTCGGATCATTTCGAAGGTTTGGTCCTAGCCTTACTATCAAGTGTTACTTAATTTACACATGCAAGTCTCCGCACCCCGGTGAAAACGCCCTATGGAGCTGGTATCAGGCTCGCCCACGACACCTAGCCGCCACACCCTCAAGGGTATCAGCAGTGATTAACATTAAAAAAGCTAGATTTAGTTAAAGTAGAAGGGCCGGCAAATCTGGTGCCAGCCGCCGCGGCTACACCAAGGCCCAATTTGATATCGGCGTAAAGCGTGATTATAGAGTTAAACACTGTGATAAGTTGAACGAAAGTCACTCTAACGACAGCTAGGAAACAAACTGAGATTAGATACCTCACTATGCCTAGCCGTAAACCCTAATCGCCAGGGAACTACGAGCCCTTAAAACCCAAAGGACTTGACGGTGCCCCATATCCCCCTAGAGGAGCCTGTCCTATAATCGATGATCCACGTTTAACCTCACCCTCTCTTGCCATCCGCCTGTATACCTCCGTCGTCAGCTCACCGCAGCACAATGATCATCAAAACGTCAGGTCAAGGTGCAGCACATGAGAGGGGAAGAGATGGGCTACATTTTCTAAGATAGAAAATACGGAAGACTGAAGGCGGATTTAGCAGTAAAAAGAAACCAGAAAATTCTTTTTAAGGCCCAGGGGCATGTACACACCGCCCGTCGCCTCTTAAGAAGAGGTAAGTCGTAACATGGTAAGTATACCGGAAGGTGTGCCTAAAATCTAAATAAAACATTCACAATTCAGTAAGGCGATCGAAAAAGGAGCTACAAAGTACCGCAAGGGAACGATGAAATAGTAATGAAAAAATAAAGCACACTAAAGTAGAGCTTTAACCTCGTACCTTTTGCATTATGGTCTAGCAAGTCAAGCAAAATGAGTTTGACTTCCCGAAAGCGAGCTACTTCAAGGCAGCGAGCACACCCGTCTCTGTGGCAAAAGAGTGGGACGACCTTCAAGTAGGGGTGACAGACCTAACGAGCTTGGTGATAGCTGGTTGCTTAGGAAACGGATCTTAGTCCCCCCGAGATTTAAGAGTCATTCAAATAAGGTACAGCTTATTTGAATCAGGAAACAACCTCCATATTTGGGTAAAGTAGGCTTAAAAGCAGCCATCTTATAGCGTCATAGCTTAAATAATTCCACAAAACCCTACCTCCATACTAAGCAATTCTATATATAGAAAATATTATGCTAGAACTAGTAACAAATACACGTGTACTGATAATTAGCTCAAGAAAAACGTTAACCTAACACAAGAGTATTCTGAAAGATTAAAAGAAAAGGAAGGAACTCGGCAAACAACCTCGCCTGTTTACCAAAAACATCGCCTCTTGATAAGAGGTCCAGCCTGCCCAGTGACGTTCAACGGCCGCGGTATCCTGACCGTGCGAAGGTAGCGTAATCACTTGTTCTTTAAATAAGGACTAGTATGAATGGCATCACGAGGGTTAAACTGTCTCCCTTTTCTAATCAGTGAAACTAATCTCCCCGTGAAGAAGCGGGGATGATAATATAAGACGAGAAGACCCCATGGAGCTTTAAACTGCTAGTTTTTGGTTGGGGCGACCACGGAGAAGAACAAATCCTCCGCGTTGAATTAACTAAAAGCACATCTTAAAGATCAATAACTTGACAACCCTTGACCCATGATCAACGAACCTAGTTACCCTGGGGATAACAGCGCAATCCATTTCAAGAGCTCCTATCGACAAATGGGTTTACGACCTCGATGTTGGATCAGGGTATCCCAGTGGTGCAGCCGCTACTAATGGTTCGTTTGTTCAACGATTAAAACCCTACGTGATCTGAGTTCAGACCGGAGTAATCCAGGTCAGTTTCTATCTAGAGCCCACTTTAGTACGAAAGGACCAAGTGGACATGGCCAATAAAGCAAGCCATAGTATTTATGCCCTCC
MICORN     AATATTATTTTTATAAATTATAAATATTTTTTATTATTTTATTAATTTTTAAATTATATATTAATATATATTTATAAATTTAAATTATTTTATATAATTTTATATAATTTTAAAAAATTATAAATTATTTTAAATATTATATAAAAAAATTATTTATAATTAAATAAATTTATTATAAAAAAATATATATTTATAATTTTAATAAAAAAATATATATTTATTTTAAAATTTATATTTATTTTTAAATATATTAATATAATAATTTAAAATATTTAATAATAATTTTAAAAAATAATTATTATTTTTATATTTAATTAATAAAATTTAATTAAAAATATTTAATATTAAATATTTTATTAAAATTTTATATTTAATATTTATTATAAATAAAAATTTTAAAAATAATATTTATATTTAAAAAAATTTAATTAAAATATTATAATTAAAAATATTTATTTATTTAAAAAAAATTTTTTTAATTATAATATATAAATTTTTTTTAAATATAAATAATATTTATATAATAATAATATAATTAATTTAATATTTTTATAATTTATAATAAATATTTTATATTATTAATATATTATATTTAAAATTTATAAAATATATAAATTAAATTAAAATAATAATTTATAAATTAAATTAAATTNAAATTTTTAATAAAAATTTATAATAAAAAAATATTATAATATTAATTAAATATAAAAAATATAAATTAAATAAAAATAATTATTAAAATAAATTTAAAAATTTTTTTTTTTTATTAAAAAAAAATAATTTTAAATATAATTAATAATTTTTAAATTATAAAATAAAAAAAATTTAATTTATTTATTATAAAATTTTTTTATAAAAAATTAATATAAATTATAAAAATATTTTTTTTTATTAATATATTATAAATTAAATTTAAAATTATAAAATAAATAATTATAATATTATAAATAAAATATTATAAAAAAATAAAAATATTAAATAAAAATAATATTATATATTTAAAATAAAATAATTAAAATTAATTAAATTTTATTAAAATAAAAATATTTTTTAATATTTTTAAATTAAATAAAATATTTTTTTATAAATTTTTATTAATATTAAATTAATTATTAAAATAATAATAATTAATTTTAAATAAAAAATTTATTTTTTATAATATTAAATTATTATTAAATTAAAATTTTTATATAAATTAAATATTAAATTAAAATTAAAAAAATAAAAATAAATAAATAAAATTTTTATTTAAAAAATAATTATTATTTTTATATTATAATATATTAATAAATATATTTTTAAAATAAATAAAAATAAAAAAAATTTTAATTTAAAAAAATATTATATTTATTTAATTATTTAATAAATATATAAAAATTATATTATTAATTATATTAAATATTTTAAAAAATTTATATAATTTTAAAATAATATTTATTAATTTTTAAATAAATTATTATTATAATTTAAATTAATAATTTAATTTATTAAATTTATAAAATTTTAAAATTATTAATTTAAAATTATAATAATATTAAATAATAAAATATATAAATAATTATTTAAATTAATTAAAAAATATATTAAAATTATTAAAATATTTATTTTTAATTTATTTTTATAAAATTTTTAAAATTTTTATATTTATATTTTTAATATTAAATTATAATAATATATTTAATAAAATTATTTTAAAAAATTAAATATTTATTTATTTTATATATATAATTTATTTATATTTAAATAATTATAATATAATAATATATATATATATAAATTAAATAATTAAATATAATTAATTAAATATTATTAATTTATTTTTATTTATATTATATAAAATATTATAAAATATATATAAATAAATTATTTTAATAAATAAAATAAATTAATATTAATAAAAAATTATTTTATATTTTTTTATTATTATAATTTAATATAATTATATATTAAATTATTTATTATTTATAAAAAAATAATTTTTATAATAAAATAAATTAAAATTTTAAAAAAATTTATAAATATATTTAAAATTATAATAAATATTTANAATATAATTAATATATTTTTATAATTAATTTAATATTATTAAATAATTATATAATATATAATTATATATTAATAAAATATTTAAAATTTAATTATAAAATATATATATTATATTAAAATAATTATATTATAAATTTTTTTAAATATATTTATATTTTAATTTTAATATATTAAAATAATATTATAAAATAATTTATTTTATTATATATATTTATTATAAATTTATTTTTTTTAAAATATAATATTAATAAAATTTTAAATAAAATTTTATATATTATATTTTTATTTTAAATTTTTATAAATTTTTTTAATTTTTAAAATTAAAATATTATATATATTTAATATAAATAATAATTTATAAATATTTAATTTTAATTATATTTATATTTTAAATTTAATTTATTAATATTTTTTAATAATAATTAATTTTTTATAAAAATTTTAATTATAATATATTTATTAATTATAAAAAATTAATATTTAAAATTATTAAAAAATTTATTTATTAAAATTTATTTATTATATTAAATATTTTTTTTAATAAATAAATAATAAATTATAATAAATTTAATATATATATAATAATTATTAATATTAAATTAATAATAAAAATATATTATAAAAAAAAATATATTATTTTAAAATATAAATAAATTTAATTATTTAATTTTTATTTAAATTTTAATAAATTAATATTATTTTATATAATATATAAATATTATTTATTATATTTTAATTTTTATATTTTTTTAATATATATATATATTAATTATATTTATTTTATTTTAAAATAATAATAATTAATTNTTAATATTAATATTATAAAAATTTAAAAATATAAAATAATATTTTTAATTTTAAAAATATTTTAAAAAAATTATAATTATTAATATATTTTATTTAAATTTTATTTAATATAATTAATAATATTATTATTATAAAATTATTTATTAAAAATAAAAAATATTAATAAAAAATTATAATTTATAAAAAAATTAATTATAAAAATTTAATTATAATATAATTTATATTTAAAAAAAAAATATTATTTTTATAAAATATATATTTTAAAAAAAATTTATATTTTAAATAATAATTTTAAATATTAAATATATAAAAAAAATTATATTATAAAAAATATTTTATTTATATATTAAATTTTTATAATATAAATAATAAAATTAATTAAATTATAAATATTAATTAAATTTAAAAAAATAATTAAATAAATAAAAATTAAATATTTATTATTTAAAAAAAAATTATTAAAAAAAATAATTTAATAATAATAATATAATAATAAAATATAAAAAAAATTTTTATTTAAATTTTTTATATAAATTAATTTTATATTAAAATAATAATTTTTAAATTAATTATAAATTTATATAATTTTAATAAAATATTTTTAATATAAAAATATTATAAAATATTTTATTTATTAAAAAATATAAATAAATTTAATAAATATATAAAAAAAATTAATAATAAAATATTAAATATTTATTAATAAATATAATTAATTTATTGATCCCCTTGTCTTTTCTTTCGTTTCCCCGGGTCAGTTCCACGTTATTCAATTTCTACCGAAGCTTTCCTTTTTTGTATTGTTCACTCCCCATCTATGTCTCTGTCCTCTGTGAATCCCTGATTCAGCCCCTTCTTTTTACTGTTTGCTCTGTGTCCATCCGATTTATTCTCCTCTCCCCTTTCCTCTTCTTTTCTTATCTCTTACATTTTTTGTATAAACTCATTCACGTTTTCCGTTTTTTCCAATTAACTTAACCCACCAGCGCGTCCCTGACACTTATTAGCTTATCCCCATCCGGATGCTTGTGTTCATCCGTTTCTAACCACCTCTCCTCATGGATAAGGTTGATACAGCCTTTTGTATATGGGTAAGCATTAACGATGTTTTTTTTCCCTTGATTCGGATCTGGCCTTCATTCCCCATGGATTAGTGGGTCTAACCTCGTTCTATTTCTTTCGCGTTATTTTAACGCCACCGTACACAATCTACAACAAATTGTCTTTCCTCCTCCTCCATTGACAATCCCACTTCCCATACAGATTTCACTTGCTCAATGGTTCTTTCTTTTTTTCTTACCATGGTTTGCTCATTTGGTTCACTTTCGTGGACTAACATTTGATCCTTATTTTTTTTCCTGTTAAATT-TTCGGTTCCAAAATGCTATTTGCGCGTTGCCTGTTTGCATGACGCTTGAAATAATTTCCACTTTTTTTTTCTTTGGTGAGTTCTTTGCCATCTCGTAATGTGTTCCCTTTTTCCCCTACGCGCGGCTACCTCGATCACGCCTATCTTCTATCGTCCTTGCTATTCCTTATACCCTCAAACCTTTGCTTTCCTTTTTCTCTTCCGTCTTTCAGATACCTTACCGGGACTTAAATTGTTGACATATTTTCGTGTTCATTCAACGAAACTGATGTTGCTTCTGTTGTTTGCAATTCCATATACGCATCCCCTTTCTCCGTATTGGTCCTAGGTTAGACCTTGCTGTTTTTCTGGTCGTTTCACCTATTTAACAATTCATAATTCTGCTTCTTCGTTAGTCTTCGACTAACGCATATGTTTTGTATCTTCAATTGTCGTCGGACAACACACTGACTCCTGCTTCTTCTTTTTTTTGACTCCAGTTCACATCCCATAGTTGTCCAAACTAACCTCTTCACCATGTAACCCCTTAATTATAAACTTCTTTTGCTTTATTCCTTCCATCGCACTACAATATTGCTTCCTTTTTTCTCCTGTTATTAATGACATATACTCAAGAGGAAACATCATATACATTCCAATCCGATGTTATAAGTTCCTGTCCGCTTCCAATTACGCTCCTGTACACTCGGTAACCTTTCGCGTAAGAGCATGGCAAGTTCTTTACTCTCATTAGCTCAACACAATTACGCGCTCGCCCCTTTCCGTCTGTATACTTTTCTGTTTTTTCTTAGGGATTGAGCTAGAACCCTAAGTGAGTTTTTCCATTTTTGTTGCTAACGTCCCCATGAGGCCCGTCCTACTATCTTACCTTTCCGTCTCGCAAGTTAGAGAGCTACTCTCTTTGGATCTTACTAAAACCTCTCAGTAGCCTTTCCGTAGTATTTGCTTTTCGTTGATATATCCAAATGTACCCGAGATTATTGTTTATCTAGGGCTTCTTATCCTTTCTCTTCTTAGATTGATAAGAGCATTGCAGTTACTCAGTATTTAACTGCCCCCATTTTTCCCTCTCTCTTTGCCTCTCTCTCATATGTTTTTCTCGTTTACTTGCGGCCACAACTTGCTGCTCACTCAATCTCTTTTCCTTTTGGTCTCATCTCAAACGTTTCCGCTCTTGATCCTCACAGCCTATCAGACATTCGTATAACGGCTCTTTTCAACATTTTACTCTTTTTACTCCTTTTCACCCTCTTTTGTGCCACGTGAAATTATTGAATTCTCTCTCTGATCTCTCTTTCCCTCCTCCTTTTCGTCCGCCTCTCGAAGTTCGTGTATACTCTTCTTCACCACGCTACCCAATTCACCCCCTTTTCCTTACGTTGAGATTTCCCCT-CTCTCTCTCTATGTCCTATGTCATTAGTCTCCGTTTCCGAATCCTTTTTATCACGATATTTTTGTTCTTTGGGGGTAACATGATTCTCCTGATGGTTTTTATACATCTTATTTATTTCCCTTCCTTCTACCATCATCCCGCACCCTCCCCTTTTTCTGGTCCTCGTCCATTTCTATTAAACCTTCGCTTTCCTTCTATATGTCATTCTCTCCACCCCCCCGATCTTTTCTCCCTTCATTCCTCTCTTTCCTGTGTCTTGCACAATCCAAGGTACTGCCGTCACTGTTTTCTTTTTTATATCTTTCCCGCTATTCCTCCTTGCCTTTTTTCTGTTAAGTAGGTAGCATTCTTCCGCCTTTCGTTCCCATTGCTTCTAGTTTCTTCTCGTTCAAATTTACTCGCTCTTCGGTTCTCTTCGAGATCAACTCGAGTATCACCTTATCCTTCTCCCATTTTTTTTACCTTCCTTTTCGGGCAAGGTACGTATCTACTTGCTCTTTTTTGTAACCGCTACCTGCCGATCTTTATCTAGTATGTCACATACCTCGCTTTCGCTTATGGAGTTGTCTCTTTTTTCTTGTTCCTGTGACATACTTCTCCTGATATTTCCCTTACCGGACGCTCTTTCAGTCCCCTTGTCACTAAGCAGGCTTTTGGCTTTTCTCCTGGTCTTTTATCTCCCTATCGATTTTCCTAAGCCCCTTTTCTATTTCCCACTACTGCCAGGCCCTATACTACTATGAACTTTTACCCCTTTTTACATTTTTCTTGTCTAGCATTCCTTGTACTTTCTTTGTCTGCAATC-CCTCTCCTTTTCTCCGACCTGTCTTTCCCGCAGAAATACTATTGGTTCCCGTTTCTCCTTTCTACCTACCTTTCCTCTTTTCGAACAGTCTGACATATCTATATACTTTCCTCTTTCGATTATCTGATACACATACTTAATTTTTCCTTTTTTCGATTTTTTGGAGTGTTCTTTTGGAACGGACGCCCTACTTAAGTGATGTTTCTCGTTTATGCTATCATTCCTTTCTTCCCCGACCATGTACGTCCCTAGCCCTCCTTACGCTTTCGTTTTTGTACTTAAAACCTCCGTGTGCTCCCTCCCGCTCAAATAATTCACCCGATGTTTTCTGTATCATCTTATGCACTTACTTTTGCGCTTAGTAAAAATGATGGTAATTCTCCCGTCTGGTCTTGCCTTCGTTCAACTTACCCCCTTACGCTTTCTTCCCTCCTAGTGTTTTCCTCCTTCAAAAACTAGTCTGGTTCGTTTTATTTCAACTTACTCCCTATCCTCTCTTCTTTCTATCATCGCCCCTACATTAGTTCGACTACGTGTCCATTACTGTAATGCAGTCCCATCCTACTAGCATGTTACATCCTTTCATGTTTGTTCTCCACCCATCCTGTTTGCGCGGTTTTAGGTCTTCTTTTTTATGGTTTTTCAGCCTTCACACACGGGTGTTGAGAACTTGAGGGTCGTTCGGGGTTTTGGGCTTTCTTTCTATTGGAGCTGCTATTTATAAGGCAAGGAGAGCAGCGTCGCCACGACGAAGGCAGGTAGGGCCTCAGATGCGAGGCCGGGCAAACAGGAAG-GATTTAGACAACGCTGCCTCTCCGGTAATTGGGAATAAGACCTGCGCCGGCAGTGAAAGTGAGGGAAAGGGAGGCAGAGCGAGCGCAGCCACTTTGAATACAGTAAGGTAGAGAATTATCTCAACTTGCGCAAGAAAAGGTCTAAAGATTGTAAAAAGATACCCTGGGCCTGTACCTTTGGGGAGTTTAGTTTAGGCGATAGACTGAGTATGTAATGCTTGAGCGAAACGTAACTGGAAGTGGGTCCGACTAGCGTGTGCGAGTGGTTATGCATCCGACGATCAGTCTCCAAGGCCTCGCAACATTTGAATACTCTAGCCACAGCAAAGACAGGTTGTTTCTTATCAAGATGACGCAACGTGAGAAACATGTAAGGATAGGAGCCACTGAAGGAAAGCGAGGGAACCCTCCGAGGCCGACCTCATAGYCACACCTCCCGAGAGCGTAAGCCTCATGGAGCCGGAGGTCGGCTGGAACTGACGA-----------AGGTACGGAGATCATACTCAAGACAACGGGGTAAACGTAATTTAGCTCTGACGGAAAACAAGTCAGGGGGTTGATCGCAAGTTCGTGTCGGGTGGGGAGCGGACAAAGGATAACCTCTGGCCAGAATGGTAACGCACA----------------AGTCCGTCCTGTACCTAAGTAAAAGGAAGGCTGCACAGGGTCGGGATAATCTGGGTGTACAGAGGGACGGCAKAGCGGTCAGCTAGGAAGTTGGAGGGAGACGAGCCGCGAGGCTTTAAAAATGCAAAATGAATGGAACATGCTTACGTTACGGGTGCGACAGATACCAGGAGGAATAGCCCGAGGACAATATGTCGAGTGGACGAGGGGCGGTGTGTATACTGGACCGGTCATGTCTAAAACGGATCCTGATATACTCGTGGGCCGCGAGGTGACTAGACCTAGGTCTGAGAGGGTTAATATGAGGGTAACATAAGGCAATCAATGACCCAAAACACAAAAAGATGCACAAAGAGGGGTGTACTGGACGGCAGCAGCTCAAACGTCTTTCGAGTCGTCTCTATCTCCTGGCTTAATATATGGAAAATTCAACGCGCGAAGCGGTAGGTGAGGAGTGAA---------------------TCCCCAAAGCACCCAATTAGTTTCCCCACCGTAATTAATGGGGTCTCACGGAACAAGTTCACTAATGGTGGAAAAACTTTGAGCGGGGCGGATGCTAAGGCTAGAAGGGCTGGATTTCAACAATGATAAGGGTCCGGTCAGCCTGTGAATAGAGACGGCTTCGTGTACGTGTAAGGCACGAAAACCAATACAGGCCTGACAAATAACCGGTTGTAGAGACAACGGTCAGGGTCTGACAATATAAGTAAGATAGAAGGGACGTAGGAANTGCATAAAGGGCACTGTCCTTCGGCTATTACGGTATCCACCGTCAATAACTGAACCAACCACTATAYYATGAGACTAGCTGTAGAWTATMCGYTGT------ATCGAGAAAAACAGGAAAAAGAATAGAGTATACAGCGTTGCGACCTGAGGTGCGTCGGGCGCAAAGGAGGTAATAAAGCTGTGGCGGGAAAAACCCGTTGAGGTAATGTATCTTACTTTTCGGGGGTGATCATTTTCATGGTGTGGGCACTTTATGTAATCGGACAGAAAGAGGGACTTAGGAGAGGAGCATCAGATCGGTTGTGGGGAGCGGGGGAAGAGAACAGTACACCGAGAGCTAGCGATCGTACCCAAAGTTCACGACCAAGGGAATAACGGGCGAAGGAACGGAAGGAGAGCAAAGTTGCTATCTCGATGAGGTAAGCAGGGTAAAGTGGTAAGGGAGAGGTGTGTAGGAGGTACGGACAGAAGGAAGGGATGGGGATCGCCAAGCGATGAGGGACGTACGAACGTCGCCTAGAGAAGGAATCGCGAGAAACAGGAAAAAACGTAGAGTACACAGCGTTGCGACTTTAGGTGCGTGGGGCGCTAAGGAGGTAATAAAGATGTGACGGGGAAGACCCGTTGAGGTAATGTATCTAACGGTTCGGGCGTGGTCATTTTCGTGGCGTGGGCCCCTTATACAATCAGACAGAAAGAGGGCCAGAGAGGAGAATCTCGGACTAAGAAGGGGTCAGAAAACAGCACACCGAGTGCCGGAGATTGTTCCCAAAGTTCACGAAAAAGGGAACAACGGGCTACTGATCGATCGGTGGTGTAATTGCTTTCTCGATGGGCTTGGAAGGGATAAAAGGTAAGGGTGAGGGGTGTAGGAAGTATGGACAGTTGGAA-------TCATGGTACCCTAACATGGAGGTCACGTGCAGCTAATGGCTGGCGGGGTCCTCACTAATTAATTAAAACTGAGAAAAA-ATACCGTTTGCATCTACCTTTTTAAAAAATACCATCTGTGGACACCGGGATGTGAGTGAGTCCCAAACCTATCGACTCTTAATCTCAGATAAATAACAGACTGATAAGGGGTAAGAGACAGGCCACATGCTCTAGAAATGGGTTGTACCGTGCGCTCAAAGTATCTCATTTTTCTCTGCTACCTGGATAATTGACTATTACTATAGGTTTTCTTGTAGATCTTACCAGAGCGATTCAATTACGTGTCCTTTCTCATTTCGTCATAGCTTGAGTACTAAGAAGTTGTGTTATTTGTTTCGTTTTTGAGTTTCATCACAGAAAGACTACCTTTTTCTTCGGTCAATGTCTACTGATGTTATAGATAACTAAGTCTCACACCGGACCGAATCCACCGAGCCCCGGTAACAGAGCGCTCTGATGGAAACCATTTGATCTAGTTGATCAATACATGTAGCCTTCTAACGACATTGTTAACATGCTACA-----------ACGAAGAATCAACTTATTCGGAAAACAAAAACTCGCACAGCACTAATGGGACTGGAGGCTATTCCACAAACCAGACATGGATCTATAACACACAAAAGATAAGCTAAAGAAATAATGGCGCCAAAGAGGTTCCAGGAC----------------ACTTCGAACTAGACCTAATCGGCATGTTAGTCGTAGATAAACTATTCAGTGAACCTTCCTAATAAATTAGTACAATAAATGGCTCTTTAACGAGTGATGAAAGGGCCTCAACTGTCTCTTATCTCGAAGCTGTTAAGACACATGGACTGTTTCAACAAACTCCTTACTTCAGACTACGATTTATGGTTGGTATTTGGCGAAAATTGATAGTACCGCTATGCTGACCGTACCAATTAACTCGAAGAATAGAACGGCACAAACTAATGAGTAGTCCACTTACTCCTACTAGATGACCATAGTTCTATGATAAACACCAAAGAAGAATTAAATGAATATACTTGTAGATCGATTCAACTACTGATTAGAAGACCTAATTATATATACTGGCCGCCAAGCATTGAAGAACAGTCATTCCATAAGAAGCTCAATAACTCATCATTAGAGCTGCGCGAGAACGAA---------------------TTTATAAAATATGCCCTCAACGATCCTGACCTCGTCGGCGGATGAATTAGGGCCAAATCAATATTCTACTTAAATCTGGTAAATTGATCACGAGACTATTAGGGAACTTTTGGGCTTCTAAGCCAAGAGTTAGACTTATTATATGGCGTAATAATAAGTCTATCTCGAACTATTGGACTAGATGCCATAGTATATCTGGCGTCGCTTAGGTCTCGCTTCATGCAATTTTGGAACAGAAGTCGAACTTAAACTATAATACCAGCGATANATCTCAGCGTTGGCTAACAAATCACGAACTTCCATTTTTTTGTCTATTCTATCTAAAATGCCTAATTTATCTCATTTTTKGTCTCTASCTAGATTT------CCAAAATCTAACAGACCACCTGTGAACTCATCTTCTGCCCCATTTCTTATGGAGTACGATGCGCTTGGCCTATTTTTCTGTATTCAGATGATAATGTTTTCCCGGTTCACGTATTTCTTCCGTTATGAGTTCTTTTCTGTTTCGTCAGGTTTAAATAAGAGCGAAGGTTTACAGAGCCCACATATAGACTACACAATTAGCTTTATAAAAAAAAACGGATCGTTAATAAAACAAATAATTATCAAATTGAAAAGGCTAGTACCGTTCGCGATTAGACCAACGACTGTAATACACTAAACTGATATAACCAAGTAAGGCTCTCTTGGGGATCACTTTATGCAAGCCACGCAAATCAGCTTTACGACAAATGTGTTAAATTAAAAATTTATGATGTACACTTTACACAATCCTCGTGACCCCCTCTATTCCAAGATTTAACAGACCCCCTGTGAACTCATCTTCTGCCCCATTTCTTATGGAGTTCGATGCCCTTGGCCTATTTTTCTGTATTCAGATGATAATGTTTTCCCGGTTCATGTATTTCTTCCGTTATGAGTTCTTTTCTGTTTCGTCAGGTTTAAATAAAAGCAAAGCTTTACACAACAGTATAGATTACATTAGATTATAAAATAACGAATTGTTAATAAAACAAATAATTATCAAACTCAAAAGGCTAGTACCGTTCGCGATTAAACCAACAGCCGTAATGTAACAATTCATATACGCAAGTAAGGCTTTCTTGAGGATCACTCTAAACAAGCCACGCAAATCAGCTTTACGACTAATCTGTT-------AAGGCTTTATCTTAATTAAAGTGTCTGAGTTGCATTCAGAAGATGTAGGTTAGTGTCCTGCAAGTCTTAGGGACTAGTCTAACTAAGACAGCTGATTTCGGCTCACCTAATTATGGTTAAAATCCATAGTTCCCTTTAGAATGAAGCTCGCTGGATTGAGCGTTTAGCTGTTAACTAAAATATTACGGGATCGAGGCCCGTCTTTCTAGAGGTGTTAATTAAAATAATAATGCCTTGTCAAGGCATAATTACAGGTTAAACTCCTGTACATCTGCCCTGGGGTGTAACACGTGTGGTTGCAAGCCACAAGAAGCAGAATAACCTGCCGGGGCTTTAGAAAATTGTATAAAGGAAGTACGGAGGGTTTTGATCTCTCAGGTACAGGTTCGATTCCTGTTTTTCTAAGTTGAATTACAGCAGTAGTTTTTCAGGCTGTTGGTCCAGGTTAGAGTCCTGGTGAGAAATTTTCTTAGTATAAGTATTGGTGGCTTCCAACCATCCGGCCCTGGTTAAACCCCGGGAGAAAATAGTGAATATAGTTTAACCAAAATTTTAGGTTGTGGTCCTAAAGATGAAGGCTAATATCCTTCTATTCACCGGAAGTGTGCCCGAAAGGACCTCCTTGATAGGGAGGCTTATATGGGTTCAAACCCCATCATTTCCTCTTTTAAAGGAAAACAGCTCTTCCCCTGGTCTTAGGCTCCAGTATCTCTTGGTGCAAATCCAAGTAAAAGCTGTTAGCGTGGCAGAGCCTGGTAATGCA-AAAGATCTAAGCCCTTTCCCCAGGGGTTCAAATCCCCTCGCTAACTCATTAAGAAGCTATAAGCGACAGCCTTTTAAGCTGTAGATAGGTGAAACCACCCTTAATGAGTAAAGTCAGCTAATAAGCTTTTGGGCCCATACCCCAAAATGTTGGTTAAACCCCTTCCTTTACTAAAAGCGTAGCGCTGAAAACGCTAAAATGTACCCTAAAAAGTTCTGCAAGCACAGGACATAGTTTAGTTAGAATACTGGCTTTGGGGGCCAGGGGTGAAGGTTGAATCCTTTTGTCTTGAGAGTTTGT-CATTATGAGAACTGCTAATTCCTCCATGGTTCAATTCCATGGCTTGCTCTGACAGAGAGGATATGTGTCTGGCTTGAAACCAGGGTAAGGGGGTTCGATTCCCTCCTTTCTCGTTTCTGGTAGCTTAAAAAGCATTGGTCTTGTAAACCAAAGACTGTGGTAACACCTACCCAGGGCAAGGGCCTTCAAAGCCCCAAGTAGAAGTTAAAATCTTCTAGTTTCTGGGTAAGGTGGCCGAGTAGGCGGCGGATTGTAGACCCGCCGGCGGAGGTGAGAGACCTCCCCTTATCACAAAATGTAGCTTAATAAAGCATCTCGCTTACACCGAGAACATGTCCGTGAAACTCAGATCATTTTGAAGGTTTGGTCCTGACCTTATTATCACCTCATTCTCGACTTACACATGCAAGTTTCAGCACACCCGTGAGAACGCCCTAAGGAGCTGGTATCAGGCACGCCCATGACACCTAGTTGCCACACCCTCAAGGGTCTCAGCAGTGATTAACATTGTTTAAGCTTGAACCAGTTAGAGAACCAGAGCCGGCCAATACGGTGCCAGCCGCCGCGGCTACACCGAGGCTCAAGTTGATATCGGCGTTAAGCGTGTTTATAGAATTAAAAGCCGTGATACGCTAATCGAAAGTTATTCTAACGACAGCTAGGGAACAAACTGGGATTAGGTACCCCACTATGCCTAGCCGTAAAACATTACCGCCCGGGAATTACGAGCGCTTAAAACCCAAAGGACTTGACGGTGTCCCA--CCCACCTAGAGGAGCCTGTTCTGTAATCGATTCCCCCCGATCTACCTCACCACTTCTAGCTTTCAGCCTGTATACCTCCGTCGTAAGCTTACCATAGCTAAAAGATCATAAATACGTCAGGTCAAGGTGCAGCCCACGAAGTGGCAAGCAATGGGCTACAATTTCTATAATAGAACAAACGAAAGACTGAAGGCGGATTTAGCAGTAAAAAGAAAGTAGAGAGTTCTTTTTAAGGCGCTGGGACGCGTACACACCGCCCGTCACCACCCCAGAAGAGGTAAGTCGTAACATGGTAAGTGTACTGGAAAGTGCGCTGAAAACCTAAATAAAACATTGTACATTTAGTAAGGCGATTAAAAAAAAAGCTATAGAGTACCGCAAGGGAAAAGTGAAATATTAGTGAAAAACTCAAGCACAAAAAAGTAGAGCTATAACCTCGTACCTTTTGCATCATGGTCTAACTAGTCAAGCAAAATGAGTTTGACTTCCCGAAAGTGAGCTACTTAAAAACAGCGGGCCAACCCGTCTCTGTTGCAAAAGAGTGGGAAGATTTTTAAGTAGAGGTGATAGACCTACCGAACCTAGAGATAGCTGGTTATTCAGGAAAAGGATTTAAGTCATAATTAACTTTAAGAGCTATTCAAATAAGGTACAGCCTATTTGAAACAGGATACAACCTCCACAAACGGGTAAAGTGGGCCTAAAAGCAGCCATCTTAAAGCGTTAAAGCTTCATTAATACCATTAAACCCTTCACCTGTACTGAATGATCTCATATATGAGAGCCTATATGTTAGAACTAGTAACAAATGTAAGCGTATTGGCATTTAAAACAAGAAAAACGTCAACCTTACACAAGCACATTTCGAAAGATAAAAAGAATAGGAAGGAACTCGGCAAACAACCCCGCCTGTTTACCAAAAACATCGCCTCCTGATAGGAGGTCCAGCCTGCCCAGTGACGTTAAACGGCCGCGGTACCCTAACCGTGCAAAGGTAGCGCAATCACTTGTTCTTTAAATGAGGACTAGTATGAACGGCATCACGAGGGTTATGCTGTCTCCCTACTCTACTCAGTGAAACTGATCTCCCCGTGAAGAAGCGGGGATAAAAATATAAGACGAGAAGACCCCATGGAGCTTTAAACTACTAGTTTTCGGTTGGGGTGACCACGGAGTAAAATTAAACCTCCACGATGAATAACCTATGAGCACAGCTCTAAGATCAACAAATTGAC--TAATTGACCCATGATCAACGAACCAAGTTACCCTGGGGATAACAGCGCAATCCATTTCAAGAGCTCATATCGACAAATGGGTTTACGACCTCGATGTTGGATCAGGGTATCCCAGTGGCGCAGCCGCTACTAACGGTTCGTTTGTTCAACGATTAAAACCCTACGTGATCTGAGTTCAGACCGGAGTAATCCAGGTCGGTTTCTATCTAGAGTTTCTTCTAGTACGAAAGGACCGAAGTAACATGGCCAATGCATTAAGCCATAGCATTAGTGAAAACA
PSEMER     AATATTATTAATTTTAATTAATATTATTTTTTATTTTTTAATTAATTTTTAAATAATATTTAATAATATATATATTATATATTATTATTTTATATAATTTTAAATAATTTTAAAAAATTATAAATTATTTTAAATATTATATAAAAAAATTATTTATAATTAAATAAATTTATTATAAATATATAATAATTAAAAATTTTAATAAAAAAATATATATTTATTTTAAAATTTATATTTTTATTTTATTAAATTAATATTAAAAAAATAAATATTTAATAATAATTTAAAAAATTAATTATTATTTTTATATTTAATTAATAAAATTTAATTAAAATTATTTAATATTAAATATTATATTAAAATTTTATATATAATAATTATTTTAAATAAAAATTTTAAAAATAATATTTATATTTAAAAAAATTTAATTAAAATATTATAATTAAAAATATTTATTTTTTTAAAAAATTTTTTTTAAATAATAATATATAAATTTTTTTTAAATATTATTAATAAAATTTTATTAATAATATAATTAATTTAATATTTTTATAATTTATAATAAATATATTAAATATTTTATATATTATATTTTATAATTATAAAAAATATAAATTAAATTAAAATAATAATTTATTTTTTATAATAAATTAAAATTTTTAATAAAAATTTATAATAAAAAAATATTATAATATTAATTAAATATAAAAAATATAAATTAAATAAAAATAATTATTAAAATAAATTTAAAAATTTTTTTTTTTTATTAAAAAAAAATAATTTTAAATATAATTAATAATTTTTAAATTATAAAATAAAAAAAATTAATTTTATTTATTATAAAATTTTTTTATAAAAAATTAATATAAATTATAAAAATATTTTTTTTTATTAATATATTATAAATTAAATTTAAAATTATAAAATAAATAATTATAATATTATAAATAAAATATTATAAAAAAATAAAAATATTAAATAAAAATAAAATTATATATTTAAAATAAAATAATTTAAATTAATTAAATTTTATTAAAATAAAAATATTTTTTTATATTAATAAATTAAATAAAATATTTTTTTATAAATTTTTATTAATATTAAATTAATTATTAAAAAAATAATATTTAATAAATAATTTAAAATTTATTTTTTATAATATATAATTATTATTAAATTAAAATTTTTATATAAATTAAATATTAAAAAAAAATAAAATAAATAAAAATAAATAAATAAAATTTTTATTTAAAAAATTTAAATAATTTTTATATAATTATATATTAATAAATTTATTTTTAAAATAAATAATTATATAAAAAATTTTAATTTAAAAAAATATTATATTAAATTAATTATTTAATAAATATATAAAAAATTTATAATTAATTATATTAAATATTTTAAAAAATTTATATAATTTTATAATAAAATAAATTAATTTTTAAATAAATTATTATTATAATTTAAATTAATAATTTAATTTATTATATATATATAATTTTAAAATTATTAATTTAAAATTATAAAAATATTTAATAATAAAATTTATAAATATTTAATTAAATTAATTAAAAAATATATTAAAATTATTAAAATTTTTATTATTATTTTATATTTATAAAATTTTTAAAATTTTTATATTTATAATTTTAATATTAAATTATAATAATATATTTAATAAAAAAATTTTAAAATATTAAATATTTAATTATTTAATAAATATAATATATATATTTTAAAATAATTATATTATAATTATATATATATATTTAAATTAAATAATTAAATATAATTAAATAAATATTATAAATATATTTTTATTAAAATTATATAAAATATTATAAAATATATATAAATAAATTATTTTAATAAATAAAATTAAATTAATAATTTATAATATTAATTTATATTTTTTTATTATTATAATTTAATAAAATTATATATTTATTTAATAAATAAATATATAAAAATTATTTTTATAATAAAATAAATAAAATTTTTAAAAAAATTAATAAATTTATTTAAAAATAAAATTAAATAAAATAAAAAAATTAAAATATTTTTTTAATTAAAAAAATATTATTATATAATATTATTATATAATTATATTTATAAATAAAATATTTAAAATTTAATTATAAAATTATTTTATTATAATTAAATAATTTAAATAAAAAAATTATATATTAAAAATAAATTTTAATTTTTATATATTAATATAATAAAATAAAAAATATTATTTTTTTTTAATTATTTAATATAAATTTTAATTTAATTATTAAATATATTAATAAAATTTTTAATATAATTTTATATATTATATTTTTATTTTAAATTTTTATAAATTTTTTTATTTATTAAAATTATAAAATTATATATATATAATATAAATAAAATATATATAATTATTTTTTTTTATTATAATTAATTTTTAATTTAAATTTATTTATATTTTTTATTAATATATTATTATTTATATATAATTATTAAATTATATATTTAATAAATATATTAAATTAATAATTAAAATTATTATAATTTTTAATATTTTTAAATTAAATAATTTATAAAATTTAATTTTTAATAAATAAATAATAAATTATAATAAATATAATTTTATTTTAAAAAATTTTAATATTAATTTAATAATAATAATATATTATAAAAATAAATATATTATTTTAAAATATATATATATATATTTATTTAAATTTTAATAAAATTTATATAAATAAAAAATATTATAATTAATAATTAAATTTTATTAATTATTTATAATATTATATATATAATTTATAATTAAATATATATATAATATTTATTTTATTTTAAAATTTTAATTATTAATTTTTTTAATTTATATTATAAAAATTTAAAAATATATAATAATATTTTATTTTTTATAAAATTTTAAATAATTTAAATATTTATTAAAAATAAAAATAATTATATAATTTATATAATTAATTATATAATTATAATAAATTTATTAATTTAAAATAATAAATTTTAATAAAAAATTTTAATTTATAAAAAAATTAAATATAAAAATATAAATATAAAATTAATAANATTTTATATAAAAATATTATTTTTTAAAAATATATATTTTAAAAAAAATTTATATTTATAATAATAATTTTAAAAATTAAATATATAAAAAAAATTATATTATAAAAAATATTTTATTTATATATTAAATTTTTATAATATAAATAATAAAATTATTTAAATTTAAAATATAAATTTAATTTAAAAAAAAAAATAAATATATATAAATTAAATATTAATAATAATTAAAAAAATAATTATAAAAAATTATTAAATTTATAAAATTTAAAAAATAAATATTAAAAATAATTTTATTTTTAATTAATATATTATTAAAATTAAATTTAAAATTATAATTTTAAAAATAATTATAAATTATTTATAATTATATAAAATATTTTTAATATAAAAATATTAAAATAAATTTTATTTATTAAATAATATTAATAAATTTTATAATTATATAAAAATAATAAAATATATAATATTATATATTTATTAATATATATAATTATTTTGTTAATTGCCTTGTCTTTTCTTTCGTTTCCCCCGGTAAGTCCTACGTTCATCAATTCCTAAGGAAGCTTTCCTTTTTTCTATTGTTCACTCCCCATCTATGTCTCTGTCCTTTGTGAACCCCTGATTCAGCCCCTTCTTTTTACTGTTTGCTCTGTGTCCATCCGATTTATTCCCCTTTCCTTTCTCTTCCCTTTTTCTTATCTCTTACATTTTTTGTATAAATTCATACGCGTTTTTCGTTTTCTTCCATCAAAACAACCCAACAGGGCGTCCATGACACTTATTAACTTATCCCCATCCTGATGCTTGTGTTCATCCGTTTCTAACCACCTCTCCTCATGGATAAGGTTGATACAGCCTTTTGTATATGGGTAAGCTTAAACGATGTTTTTTTTCCCTTGATTCGGATCTGGCCTTCATTCCTCATGACTTAGTGGGTCTAACCTCGTTCTATTTCTCTCGCGTTATTTTAACGCCACCGTACACAATCTACATCTAATTGTTCTTCCTCTTCTTCCATTGACAATCCCACTTCCCATACAGATTTCACTTGCTCAATGGTTCTTTCTCTTTTTCTCACCAAGGTTTGCTCATCTGCTTCACTTTCGTGGACTAACTTTTGATCCCTATTTTTTTTCCTGCTAAATTTCTCGGTTCCAAAATGCTATTTGCGCGTTGCCTGTTTGCATGACGCTTGAAATAATTTCCACTTTTTTTTTCTTTGGTGAGTTCTTTGCCATCTCGTAATGTGTTCCCTTTTTCCCGTACGCGCGGCTACCTCGATCACGCCTATCTTCTATCGTCCTTGCTATTCCTTATACCCTCAAACCTTTGCTTTCCTTTTTCTCTTCCGTCTTTCAGATACCTTACCGGGACTTAAATTGTTGACATATTTTCGTGTTCATTCAACGAAACTGATGTTGCTTCTGTTGTTTGCAATTCTATATACGCATCCCCTTTCTCCGTATTGGTCCTAGGCTAGACCTTGCTGTTTTTCTGGTCGTTTCACCTATTTAACAATTCATAATTCTGCTTCTTGGTTAGTCTTCGACTAACGCATATGTTTCGTATCTTCAATTGTCGTCGGACAACACACTGACTCCTGCTTCTTCTTTTTTTTGACTCCAGATCTCATCCCATAGTAGGCCCAACTAACCTTATCACCATGTAACCCCTTAATTATAAACTTCTTTTGCTTTATTCCTTCCATCACACTACAATATTGCTTCCTTTTTTCTCCTGTTATTAATAACATCTACTGAAGAGGAAACAAAATCTACATCCCGATCCGATGTTATAAGTTTCTACCTGTTTCCAATTACGCTCCTGTACACTCGGTAACCTTCCGCGTTAGAGCATGGCAAGTTCTTTACTCTTATACGCTCAACACAATTACGCGCTCGCTCCTTTCCGTCTGTATACCTTTCTGTTCTTTCTTAGGGATTGAGCTAGAACCCTAAGTGAGTTTTTCCATTTTTGTTGCTAACGTCCCAATGAGGCCCGTCCTACTATCTTACCTTTCCGTCTCGCAACTTGGAGAACTACTCTCTTTGTATCCTACTAAAACCTCTCAGTAGCCTTTCCGTAGTATTTGCTTTTCGTTGATACATCCAAATGTACCCGAGATTATTGTTTATCTAGGGCTACTTATCCTTTCTCTTCTTAGATTGATAAGAGCATTGCCGTTACTCAGTATTCAACTGCCCCCACTTTTCCCTCTCTCTCTGTCTCTCTCTCATGTGTTTTTCTCGTCTACTTGCGGCCACAACTTGCTGCTCACTCAATCTGTTCTGTTTTCGGTCTAATATCAAACGTTTCGTCTCCTGATCCTCACAGCCTATCAGACATTCGTATAACGGCTCTTTTCAACATTTTACTCCTTTTGCTCCTCTTTACCTTCTTTTGTGCCACGTGAAATTATTGAATTCTCTCTCTGCTCTCTCCTGTCCTACCCTCTTTCGTCTGCCTCTCGAAGTTCGTGTATACTCTTCTTCAAAACGCTACCCAATTCACTCCCTTTTCGTAACGTCGAGCTTATCACCCTCCTCTCTCTATGTCCTATGTCATTAGTATCCGTTTCCGAATCCTCTTAATCCATACCTTTCTGTTCCTTGCGGGTAACATGATTCTCCTCATGGTTCTCCTTCATTTTATCTATTTCCTTTTCTACTTCCATGCTCTTGTACCCTCCCGCTCTTCTGGTCCTCGTTCAGTTTAATTAAACCCTCCTTCTCCTTGTTTATGTCACTCTCCCCACCACATTGATCTTTTCTCCTTTTTTTTCTCTCTTTCTTGTGTCACCCATAATCCAAGGTACTGCCGTCTCTGTTTTCTTTTTTATATCTTTCTCGCCATCCCCCCTTGCCTTTCTTCTGTTAAGCAGGTAGCATTATTTCCTTTTCGCGTCCCGGTGCCTCTACTCTCTTGTTGTTCAATTTCAATCCCTTTTCGGTTCTTTTCGAAATCTACTCGAGCTTCTTCTTATCTTTCTCCCATTTTATTTACCTTCCTTTTCGGGAACAGTACGCATTTACTCGCTCTTTCTTCTACCCGCTCTATGTCGTTCTTCATCTAGTATGTCACATACCTCGCTTTCCTTTATGGAGTTGTCCCTCTTTTCTGGTTTCTGTGACATACTTCACCTGATGTTTCCCTTACCGGTCGCTTTTTCAGTTCCCTTGTCACAAAGCAGGCTTTCGGTACTTCTCCCGGTTCATCATCTCCCCATTGATCTTCCTTAGCAGCTTTCGTGCTTCCGACTTTTTTCAGGGTCAATCCTACCACGAATTTGTATTCTTCTTTACATTTCTGTCGTTTAGCATTCCTTGTAGTTTCTATGTCCGCCATATCCCTTCCTTTTCTCCGACGCGTCTTTCCCGCAGCAATAATATTAGCTTACCTTTCTCCTTTCTACCTATCTTTGTTCTTTTTAAGTAGTATCCTATATGTATATACTTTTCTCTTTCGCTTATCTGATACACATAATTAATTTTTTCTTTTTCCAATTATTTGGAGTGTTCTTTTGGGAGGCACACCCTACTTAAGTGATGTTTGTCGTCTACACGATAAT-CTCTTGTTTCCCGACCATGTACGTCCCTAGCCCTCCTTACGCTTTCGTTTTTGTACTTAAAACCTATGTGTGCTCCTTCCCGCTCAAATAATTCTCCCGATGTTTTCTGTATCATCTTATGCACTTACTTTTGCGCTTAGTAAAAATGATGGTAACTCTCCCGTCTGGTCTTGCCTTCGTTCAACTTACTACGACACGCTTTCTCCCCTCCTAGTGTTCTCATCTCCTAAAAACTAGTCGGGTTCGTTTCCATCCCTCCTTCTCTTCAACCTTTCTTGTTTCTATCATCCCTTATACCTTAGTTCATATTTCACTCCATTATCGAAACGCAGTCAAATCTTACTCATAAGTTACATCTTCTCTTGTTTGTTCTCCACCCATCCTGTTTCCCTGGTTTTGTGGGTTCTTTTTTATGGTTTTTCACCCTCCACACACGGAGCTTGAGGGTTGAAGTGTGTTAAGGGGTTGTGGGTTTTCTTTTTATGGGAGGTGCT--------------GAGCGCAGTGTCGCAACGATGAAGGC-AGTAGGGCCTCAGATGCGAGGCCGGGCAACCAGGAAGTGTTTTAGACAACGCTGCCTCTCCGGTAATTGGGAATAAGCCCTGCGCCGGCAGTGAAAGTGAGGGAAAGGGATGCAGAGCGAGCGTAGCCACTTTGAATACAGTAAGGTAGAGAATTATCTCAACTTGCGTAAGAAAAGGTCTAAAGATTGTANNNNNNNNNNNNNNNNNNNNNNNNNNNNNNNNNNNNNNNNNNNNNNNNNNNNNNNNNNNNNNNNNNNNNNNNNNNNNNNNNNNNNNNNNNNNNNNNNNNNNNNNNNNNNNNNNNNNNNNNNNNNNNNNNNNNNNNNNNNNNNNNNNNNNNNNNNNNNNNNNNNNNNNNNNNNNNNNNNNNNNNNNNNNNNNNNNNNNNNNNNNNNNNNNNNNNNNNNNNNNNN-----------CGAAGGAAAGCGAGGGAACCCTCCGAGGCCGACCTCATAGCCACACCTCCCGCGAGCGTAAGTCTCATGGAGCCGGAGGTCGGCTGGAACTGACGAATGAAAAAAAGAGGTACGGATATCGTATTCCAGCCAGGGGGGGTGACGAAAGTTAGCTCTGACGGCAAACAAGTCAGGGGGTGGAGCGTAAGTTCGCGTCGAGCGGGGAGGAAACAAAAGATAACCTCTGACCAGAATGGTAACGTACA-------------------------------------------------------------------------------GGGACGGTATCGCAGTCAGCTAGGGAGTTGGAGGGAGACGAGCGGCGAGGCTTTAAAAAAACAAAGCCAATGGTACATGCTTACCTCACGGGTGCGATAGATACCAGGAGGAAATGGAAGAGGACCTTATGTCGAGTGGACGCCGGGCGGTGTGTATATTGGACTGGTCACGTCTAAAACTGATCCTGATAGACCCGTGGGCCGAGAGGTGACTAGAACTAGGCCTGAGAGGGTTAATCTGAGGTTAACAGAAGGAAATCGACGACCAAAAACACAAAAAGATGAACATAGAGGGGTGCGATGGACAGCCGCAGTTCAAACGTCTTTCGAGTCGCCTCTATCTCCTGGCCTAATATATGGAAAATTCAACGCGCGAAGCGGTAGGTGAGGAGTGAACTACTCAAAGACTAGTGAGGG--------------AGTAAGTTTCCCTATCGGTATCAACGAAAACTCACGGAACAAGATCACTAATAGTCGAAAAGCTTTGAGCGGGACGGATGCTAAGATAAGAAGGGATGGATTTCAACAAAGATAAGAGTGCTGTCAGTCTGTTAATACCGCCGGATTCGTTGAAGAGTATGGTTAGAATATCAATAAAGGCCCGACGGTTAGAGGACTTTAGAGACAACGGTGAGGGTGTGACAATATAGGTTGGGAAG--------------TTACATAAAGGGCACTGTCCTTCGGCTATTGCGGTATCCACCGTCGATAATTGAACCAACAACTATACCACGTGACTAGCTGTAGAATATACGTTATGCAGTTATCGAGAAAAAGAGGAAAAAGAATAGAGTACACAGCGTTGCGACCTGAGGTGCATCGGGCGCAAAGGAGGTAATAAAGCTGTGGCGGGAAAAACCAGTTGAGGTAATGTATTTAACTTTTCGGGGGTGGTCATTTTCATGGTGTGGGAACTTTATGTACTAGGACAGAAAGAGGGACATAGGAGAGGAGCATCAGATCGGTTGTGAGGAGCGGGGGAAGAGAATAGCACACCGAGAGCCAGCGATCGTACCCAAAGTTCACGACTAAGGGAACAACGGGCGAAGGAACGGAAGGGGAGCGAAATTGCGATCTCGATGAGGCAAGCCGGGTAAAGTGGTAAGGGAGAGGTGTGTAGGAAGTACGGACAGCCGGAAGGGATGGGGATCGCCAAGCGAGGACGGACGTACGAGTGTCGTCTAGAGANNNNNNNNNNNNNNNNNNNNNNNNNNNNNNNNNNNNNNNNNNNNNNNNNNNNNNNNNNNNNNNNNNNNNNNNNNNNNNNNNNNNNNNNNNNNNNNNNNNNNNNNNNNNNNNNNNNNNNNNNNNNNNNNNNNNNNNNNNNNNNNNNNNNNNNNNNNNNNNNNNNNNNNNNNNNNNNNNNNNNNNNNNNNNNNNNNNNNNNNNNNNNNNNNNNNNNNNNNNNNNNNNNNNNNNNNNNNNNNNNNNNNNNNNNNNNNNNNNNNNNNNNNNNNNNNNNNNNNNNNNNNNNNNNNNNNNNNNNNNNNNNNNNNNNNNNNNNNNNNNNNNNNNNNNNNNNNNNNNNNNNNNNNNNNNNNNNNNNNNNNNNNNNNNNNNNNN--------------CGTGGAGGTCACGTGCAGCTAGTGGC-TGCGGGGTCCTCACTAATTAATTAAAAGTGAGAAAAACATACCGTTTGGATCTACCTTTTTAAAAAATACCATCTGTGGACACCGGGATGTGAGTGAGTCCCAAACCTATCGACTCTTAATCTCAGATAAATAACAGACTGATAAGGGGTAAGAGACAGGCCACATGCTCTAGAAATGGGTTGTACCGTGCNNNNNNNNNNNNNNNNNNNNNNNNNNNNNNNNNNNNNNNNNNNNNNNNNNNNNNNNNNNNNNNNNNNNNNNNNNNNNNNNNNNNNNNNNNNNNNNNNNNNNNNNNNNNNNNNNNNNNNNNNNNNNNNNNNNNNNNNNNNNNNNNNNNNNNNNNNNNNNNNNNNNNNNNNNNNNNNNNNNNNNNNNNNNNNNNNNNNNNNNNNNNNNNNNNNNNNNNNNNNNNN-----------TCCACCGAGCCCCGGTAACAGAGCGCTCTGATGGAAACCATTTGATCTAGTTGATCAATACATGTAGCCTTCTAACGACATTGTTAACATGCTACAATGGGAGCGAAACGAAGAATCAACCTGTTCCGATAACAAAAACTAGAAAAGCACTAATGGGACTGGAGGCTATACAGTAAACCAGACCTGGATCTATAACATACAAAAAATAATCTAAAGAAGTAATGGGGCCAAAGAGGTTCCAGGAC-------------------------------------------------------------------------------AAATTAGTACAGAAAATGGCTTTTTAACGAGTGATGAAAGGGCCTCAACTGTCTCTTATGTCCAAGCTGTTAACACACATGGACTGTTTCAACAAACTCCTTGCTTCAGACTACCATTTATGGTTGATCTTTGGCGAAAATTGATAGTACCGCTATGCTGACCGTACCAATTAACTCGGACAATAGAACGGCACAAACTAATGAGTAGTCCACTTACTCCTACTAGATGACCATAGTTATATGATAAAAACCAAAAAGGACCTAAATGAGTATACTTGTAGATCGATTCAACTACTGATTAGAAGAACTGATTATATATACTGGCCGCCAAGCATTAAAGTACAATCATTCCATAAGAAGATCAATAACTCATCATTAGAGCTGCGCGAGAACGAATTGGTGATACGACATAATAAT--------------CTTCAACGATCCTGACCTGAATCGCAGATCAATTAGGACCAAATCAATATTCTCCCTAAATCTGGCAAATTGATCACGAGACTATTAGGGAGCTTTTGGGCATCTAAGCGAAGAGTTAGACTTATTATATGGCCCAATAATAAGTCTATCTCGAACTATTGGACTCAATGCCATAATATATTTGGCCTCGCTTAGAACTCGCTTCACACAATTTTGGAACAAAAGTTGAGTTTAAACTA--------------TATCTCAACGTTGGCTAACAAATCACGAACCTCCATTTTTTTGTCTATTCTATCTAAAATGCCTAATTTATCTCAATTTTGGTCTCTACCTAGATTTGACGGACCAAAATCTAACAGACCACCTGTGAACTCATCTTCTGCCCCATTTCTTATGGAATACGATGCGCTTGGCCTATTTTTCTGTATTCAGATGATAATGTTTTCCCGGTTCACGTATTTCTTCCGTTATGAGTTCTTTTCTGTTTCGTCAGGTTTAAATAAGAGCGAAGGTTTACAGAGCCCACATATAGATTACACAATTAGCTTTATAAAAAAAAACGGATCATTAATAAAACAAATAATTATCAAATTGAAAAGGCTAGTACCGTTCGCGATTAGACCAACGACTGTAATACATTAAACTGATTTAACCAAGTAAGGCTCTCTTGGGGATCACTTTATGCAAGCCACGCAAATCAGCTTTACGACAAATGTGTTAAATTAAAAATTTATGATGTACAATACATACAATCCTCGTGCCCCCCTCNNNNNNNNNNNNNNNNNNNNNNNNNNNNNNNNNNNNNNNNNNNNNNNNNNNNNNNNNNNNNNNNNNNNNNNNNNNNNNNNNNNNNNNNNNNNNNNNNNNNNNNNNNNNNNNNNNNNNNNNNNNNNNNNNNNNNNNNNNNNNNNNNNNNNNNNNNNNNNNNNNNNNNNNNNNNNNNNNNNNNNNNNNNNNNNNNNNNNNNNNNNNNNNNNNNNNNNNNNNNNNNNNNNNNNNNNNNNNNNNNNNNNNNNNNNNNNNNNNNNNNNNNNNNNNNNNNNNNNNNNNNNNNNNNNNNNNNNNNNNNNNNNNNNNNNNNNNNNNNNNNNNNNNNNNNNNNNNNNNNNNNNNNNNNNNNNNNNNNNNNNNNNNNNNNNNNNNAAGGCTTTAGCTTAATTAAAGTGTCTGAGTTGCATTCAGTTGATGTGGGGTAGGGTCCTGCAAGTCTTAGTAATTAGTCTAAAAAAGACAGCCGATTTCGACTCAGCAGATTATAGTTCAAATCTATAATAACCCTTAGAATGAAGCTCGCTGGATAGAGCGTTTAGCTGTTAACTAAAATGTTACGGGATCAAGGCCCGTTTTTCTAGAAGTATTAGTAAAAATTACATTACCTTGTCAAGGTAAAATTACTAGTTAGACCCCGGTATACTTGTCCTGCGGTGTTACACAAAAGATTGCAAATCTTAAGGAGCAAATGAGTTTGCCGGGGCTTTAGAAGATAGTATAGTGGAAGTACGGAGGGTTTTGATCTCTTTGGTGTGGGTTCGAGCCCCATTCTTCTAAGTTGAATAACAACGGTGGTTTTTCGGGTCATTGGTTCTGGTTAGAGTCCTGATGGGAAACTTTCTTAGTATCAGTACACGTGACTTCCAATCACAAAGTCTCAGTTAGACTCTGAGAGAAAGTAGTAGGCGTAGTTTAATAAAAACACTAGGTTGTGATTCTAAAGATAGAGGTTAAACCCCTCTCACCAACCGGAAATGTGCCCGTAAGGGCCACTTTGATAGAGTGATCAATAGAGGCTAAAATCCTCTCATTTCCTCTTTTAAAGGAAAATAGACGATCCATTGGCCTTAGGAGCCAAAGACTCTTGGTGCAACCCCAAGTAAAAGCTATTAGTGTGGCAGAGCCCGGCCAATGCTAAAGACCTAAGCCCTTTCACCAAGGGTTCAAATCCCTTCACTAATTCATTAAGAAGCTTAAAGCGACAGCCTTTTAAGCTGTAGACTGGTGAAATCACCCTTAATGAGTAAAGTCAGCTAAAAAGCTTTTGGGCCCATACCCCAAAATGTCGGTTAAACTCCCTCCTTTACTAAAAGCACAGCACTGAAGATGCTGAGATAAGCCCTTAAAAGCTTCAAAAGCACAGGACATAGTTAAAATAGAATGCTGGCTTTGGGGGTCAGAGGTGGGAGTTTAATCTCTTTGTCTTGAGAATAGGGT-ACACAAAGAACTGCTAATTACTCCGCGGTTCAACTCTGCGGCCTCTTCTGGCAGAGCGGTAATGCGATTGATTTGAAATCAGTTTATGGGGGTTCGACTCCTTCTTTTCTCGGTCTTGATAGCTTAAAAAGCATCGGCCTCGTAAGCCGAAGAGTGGAGTAGCCGCTCCTCAAGACAAAAGCCTTCAAAGCTTTAAGCAGGAGTTAAAACCTTCTAGTTTCTGGGTAAGATGGCCGAACAGGCGGCGGGTTGTAGCCCTGATTATAGAGGTTCAAGTCCTTTTCTCACCACAAGATGTAGCTTAATAAAGCCTTTCGCTTACACCGAAAAAATGTCTATTAAACCTAGATTATCTTGAAGGTTTGGTCCTAGCCTTAAAATCAACTTTCTCTGAGATTACACATGCAAGTCTCCGCACCCCTGTGAAAATGCCCTGAGGAGCTGGTATCAGGCCCGCCCATGACACCTTGCTGCCACACCCCCAAGGGAGTCAGCAGTGATTAACCTTGAGCAAGCTTGACTCAGCTACAGAGAAAAAGTCGGTTAATCTCGTGCCAGCCACCGCGGTTACACGAAGACTTAAGTTGATTACGGCGTAAAGCGTGATTATAAAGCTAAAAGCTGTCGCACGCTTAACGAAAGTAGCTTTAACGATCGCTGAGAAACAAACTGGGATTAGATACCCCACTATGCTCAGCCGTAAACTTTCTCCGCCAGGGGACTACGAGCGCTTAAAACCCAAAGGACTTGGCGGTGCCCCAAATCCATCTAGAGGAGCCTGTTCTATAATCGATACCCCCCGCTTAACCTCACCACTTTTTGCCACCCGCCTATATACCACCGTCGCCAGCCCACCCTGGCCTAATGATCATCAAAACGTCAGGTCAAGGTGTAGCAAATAAAGTGGAAAGAAATGGGCTACATTTTCTACCATAGAACACACGAAAGACCGAAGGCGGATTTAGTAGTAAGAAGAAAAAAGAGTGTTCTTCTTAAGGCCCTGGGGCGCGCACACACCGCCCGTCACCCACTAAGAAGAGGCAAGTCGTAACATGGTAAGCACACCGGAAGGTGTGCCATAATTATAACTAAAACATTATTTCTTAAGTAAGGTGATAAAAAAGAGAGCAATAAAGTACCGCAAGGGAAATATGAAATAGAAATGAAA-AAAAAAGCAAGTAAAAGCAGAGATTCAATCTCGTACCTTTTGCATCATGGTCTAGCAAGTCAAGCAAAACGAGTTTGACTCCCCGAAAGTGAGCTACTCCGAGGCAGCGAGCAAACCCCTCTCTGTGGCAAAAGAGTGGAAAGACCTCCGAGTAGGGGTGACAGACCTAACGAACTTAGTGATAGCTGGTTGCTTAAGAAAAGAATATAAGTTACCATTATGCTTAGAAGCTATTCAATAAAGGTACAGCTTTATTGAATTAGGGCACAGCCTATAATCCCGGGTAAGGTAGGCCTAAAAGCAGCCACCCAAAAGCGTCAAAGCTCACCTAATTCAAGTAAACCCTTAATCAGTATTAAGCTATTCTATATATAGAATTAACTATGCTAGAACTAGTAACAAATGCAAGTGTACTGATATTTAACACAAGAAAACCGTTAACCTAACACAAGAGCATTAAGAAAGATTAAAAAGAGCATAAGGAACTCGGCAAAAAGCCCCGCCTGTTTACCAAAAACATCGCCTCTTGATAAGAGGTCTAGCCTGCCCAGTGACGTTCAACGGCCGCGGTATTTTGACCGTGCAAAGGTAGCGTAATCACTTGTCTTTTAAATAAAGACTAGTATGAAAGGCATCACGAGGGCTTAACTGTCTCATGCACTAGATCAGTGAAACTAACCTCCCCGTGCAGAGGCGGGGATGCTAACATAAGACGAGAAGACCCTATGGAGCTTAAAATTACAAATTTTCGATTGGGGCGATCAAGGAGAATAAAAAATCCTCAACGAAGAATTAACCAAGAAAACAGCTCTAAGAATAGAACATTAACTATCATTGATCCATGATCAACGAACCAAGTTACCCTAGGGATAACAGCGCAATCCACTTTGAAAGTTCACATTAACAAGTGGGTTTACGACCTCGATGTTGGATCAGGGCATCCCGGGGGTGCAGCCGCTTCCAAAGGTTCGTTTGTTCAACGATTAAAGCCCTACGTGATCTGAGTTCAGACCGGAGAAATCCAGGTCAGTTTCTATCTAGAGCCTTCTTCAGTACGAAAGGACCAAGAAAGCATGGCCAATG-AGCAAGCCATAACATCAATGA-CTAA
Lithobates AAAATTATTATAATTAATTATAAATATTTTTTATTAATAAATTTATTATTTATTAATTTTTTAATATATATTTATTAATTTAAATTATTTTATATAATTTAATATAATTTTAAATAATTATTATTTATTTTAAATATTATATATAAAAATTATTTATAATTAAATAAATTTATTATTAATAATTTTATATTTATAATATTAATAAAAAAATATATATTTATTTTAAAATTTATTTTTTTTAATTATTTTATAAATATAATAATATAAAATATTTAATAATATTTTTAAAAATTAATTTTAAATTTTATATTTAATTAATAAAATTTAATTAAAATTATTTAATATTAAAAATTTTATTAAAATTTTATATTTAATATTTATTTTAAATAAAAATTTTAAAAATAATATTTATATTTAAAAAAATTTAATTAATATATTATAATTAAAAATATTTATTTATTTAAAAAAAATTTTTTTAATTATAATATATAAATTTTTTTTAATTATAAATAATAATTATATATTAATAATATAATTAATTTAATATTTTTATAATTTATAATAAATATTTTATATTTATAATATATTTTATTTAAAATTTATAAAAAATATAAATTAAATTAAAATAATATTTTATATTATATATTAAATTAATATTTTTAATAAAAATTTATAATAAAAAAATATTATAATATTAATTAAATATAAAAAATATAAATTAAATATAAATAATTATTAAAATAAATTTAAAAATTTTTTTTTTTTATTAAAAAAAAATAATTTTAAATATAATTAATAATTTTTAAATTATAAAATAAAAAAAATTTAATTTATTTATTATAAAATTTTTTTATAAAAAATTAATATAAATTATAAAAATATTTTTTTTTATTAATATATTATAAATTAAATTTAAAATTATAAAATAATTAATTATAATATTATAAATAAAATATTATAAAAAAATAAAAATATTAAATAAAAATAATATTATATATTTAAAATAAAATAATTAAAATTAATTAAATTTTATTAAAATAAAAATATTTTTTAATATTATTAAATTAAATAAAATATTTTTTTATAAATTTTTATTAATATTAAATTAATTATTAAAAAAATAATAATAAATTTAAAATATAAAATTTATTTTTTATAATATTAAATTATTATTAAATTAAAATTTTTATATAAATTAAATATTAATATAAAATTAAAAAAATAAAAATAAATAAATAAAATTTTTATTTAAAAAATAAAAAAAATTTTTATATTATAATATATTAATAAATATATTTTTAAAATAAATAAAAATATAAAAAATTTTAATATAAATAAATATTATATTTAATTAATTATTTAATAAATATATAAAAATTAAATTATAAATTATATTAAATATTTTAAAAAATTAATATAATTTTAATAATATATATATTAATTTTTAAATAAATTATTATTATAATTTAAATTAATAATTTAATTTATTAAATATATAAAATTTTAAAATTATTAATTTAAAATTATAATAATATTAAATAATAAATTATAAAAATATTTATTTAAATTAATTAAAAAATAAATTAAAATTATTAAAATATTAATTTTTTTTTTATTTTTATAAAATTTTTAAAATTTTTATATTTATTTTTTTAATATTAAATTATAATAATATATTTAATAAAATTATTTTAAAAAATTAAATATTTATTTTTTATATATATATAAAATATTTTTATTTATATAATTATAATATAATAATATATATATATATAAATTAAATAATTAAATATAATTTATTAAATATTATAATTATATTATTTTTATTATTATATAAAATATTATAAAATATATATAAATAAATTATTTTAATAAATAAAATTAAATTATTAATTTAAAATATTTTTTTATATTTTTTTATTATTATAATTTTATATAATTATATATTTTATTAATTATAATTTATAAAAAAATTATTTTTATAATAAAATAAATTAAAATTTTAAAAAAATTTATAAATATATTTATAAATTAAATAAATTAATTNAAATTAATAAATATATTTTTATAATTAATTTAATATTATTAAATAATTTTATTTAATATAAATATATAAAAATAAAATATTTAAAATTTAATTATAAAATATATTTTTTATATTAAAAAAATATTAAATAAAATAATATTTAATATAAAAATATTTTAATTTTAATATATTAATATAATAAATTAAAAATATTTATTTTATTATAAATATTTAATATTTATTAATATTTAATAATATTTAATATTAATAAAATTTTTAATAAAATTTTATATATTATATTTTTATTTTAAATTTTTATAAATTTTATTAATTTATATAAATATAAAATTATATATATTTAATATAAATAAATATATATTAATTTTTATTTATAAATATTAATTTTATATAATTTTAAAATATTAATATTTTTTAATAATAAATTATAATTTATAAAAATTTTAATTATAATATATTTATTAATTATAAAAAATTAATATTTAAAATTATTAAAAAATTAATAAATTTATATTTTATTAATAAATTAATTATTTTTTTTAATAAATAAATAATAAATTATAATAATTATTTTTAATAAATAATAATTTTTAATATTAAATTAATAATAAAAATATTTTATTAAAAAAAATATATTATTTTAAATTATAAATAAATTTAAAAATTTAAATTTAAATTAAATTTAAATAAAATAAATTTATTTTATTAAATATATAAATATTATTTATTATTTATAAATTTTTATATTTTTTTATTATTTATATAAATTAATAATTTTTATTTTATTTTAAAATAATAATATTTATTTNAATTAATTAATAATATAAATATTTAAAAATTTAAAATAATATTTTAAATAAAAATAATATATTAAAAAAATTATTATTTTTTTAAAATTATAATATTTAATTATTATTTTTAATTAATAATATTATTATAATAAATTTATTTATTTAAAATATTAATTTTTTATAAAAAATTTTAATTAATTAAAAAATTAATTATAAAAATTTATTTTAAAATTAATTTATATTTAATAAAAAAATATTATTTTTATAAAATATATATTTTAAAAAAAATTTATATTTTTTATTATAATTTTAAATATTAAATATATAAAAAAAATTATATTATAAAAAATATTTTATTTATATATTAAATTTTTATAATTAAAATAATAAAATTTATTAAAATTTAAATATAAATTTAATTTAAAAAAAAAATTAATAATTTATAAAATAAATAATTATTATATATTTAAAAATTATTATATATAATTATAAATTATTTATAATATAATAATAAAAAATAAATATAAATTAAATTTATAATTAAAAAATATATTTATTATATATTAAAATTTAATATAATAAAATAATAATAAATTTATTAAATTTTAATTAAATATTTTTAATATAAATAAATTATAATAAATTTTATTTATTAAAAAATATTAATAAATTTAATAATAAAATATAAATAATTATAAATTAAATATTTAATATTTATTAATAAATATAATTAATTCATTGATCCCCCTGTCTTTTCTTCCGTTTCCCCCAGTGAGTTCTAAGTTCTTCAATTTCTACCCAAGCTTTCCTTTTTTGTATTGTTCACTCCCCATCTATGTCTCTGTCCTTCGTGAATAACTCATTCAGCCCCTTCTTTTTACTGTTTGCTCTGTGTCCATCCGATTTATTCCCTCCTTCTCTCCCTTCTCTTTTTCTTATCTCTTACATTTTTTGTATAAACTCATACTCGTATTTCGTTTTTTCCCATTAACATAACGCAGCAGCGCGTCCCTGACACTTATTAGCTTATCCCCATCCGGATGCTTGTGTTCATTCGTTTCTAACCACCTCTCCTCATGGATAAGGTTGATACAGCCTTTTGTATATGGGTAAGCATAAACGATGTTTTTTTTCCCTTGATTCGGATCTGGCCTTCATTCCCCATGCATTAGTGGGTCTAACCTCGTTCTATTTCTTTCCCGTTATTTTAACGCCACCGTACATAATCTACATCAAATTGTCTTTGCTCCTCCTCCATTGACAATCCCACTTCCCATACAGATTTCACTTGCTCAATGGTTCTTTCTTTTTTTCTTACCATGCTTTGCTCATTTGCTTCACCTTCGTGGACTAACTTTTGATCCGTATTTTTTTTCCTGTTAAATTTTTCGGTTCCAAAATGCTATTTGCGCGTTGCCTGTTTGCATGACGCTTGAAATAATTTCCACTTTTTTTTTCTTTGGTGAGTTCTTTGCCATCTCGTAATGTGTTCCCTTTTTCCCCTACGCGCGGCTACCTCGATCACGCCTATCTTCTATCGTCCTTGCTATTCCTTATACCCCCAAACCTTTGCTTTCCTTTTTCTCTTCCGTCTTTCAGATACCTTACCGGGACTTAAATTGTTGACATATTTTCGTGTTCATTCAACAAAACTGATGTTGCTTCTGTTGTTTGCAATTCCATATACGCATCCCCTTTCTCCGTATTGGTCCTAGGTTAGACCTTGCTGTTTTTCTGGTCGTTTCACCTATTTAACAATTCATAATTCTGCTTCTTCGTTAGTCTTCGTCTAATGCATATTTTTCGTATCTTCAATTGTCGTCGGACAACACACTGACTCCTGCTTCTTCTTTTTTTTGACTCCAGTTCGCATCCCATAGTTGTCCAAACTAACCTCTTCACCATGTAACCCCTTAATTATAAACTTCTTTTGTTTTATTCTTTCCATCGCACTACAATATTGCTTCCTTTTTTCTCCTGTTATTAATGACATCTACTGAAGAGGAAACATCATATACATCCCAATACGATGTTATAAGTTCCTGCCCGTTTCCAATTACGCTCCTGTACACTCGGTAACCTTTCACGTAAGAGCATGGCAAGTTCTTTACTCTCATTAGTTCAACACTATTACGCGCTCGCCCCTTTCCGTCCGTATACCTTTCTGTCTTTTCTAAGGGATTGAGCTAGAACCCTAAGTGAGTTTTTCCATTTTTGTTGCTAACGTCCCCATGAGGCCCGTTCTACTATCTTACCTTTCCGTCTCGCAAGTTACAGAGCTACTCTCTCTGTATCTTACTAAAACCTCTCAGTAGCCTTTCCGTAGTATTTGCTTTTCGTTGATTTATCCAAATGTACCCGAGATTATTGTTTATCTAGGGCTTCTTATCCTTTCTCTTCTTAGATTGATAAGAGCATTGCTGTTACTCAGTATTTAACTGCCCCCATTTTTCCCTCTCTCTTTGCCTCTCTCACATATGTTTTTCTCGTCTACTTGCGGCCACAACTTGCTGCTCACTCAATCTCTTTTGCTTTCGGTCTCCTCTCAATCGTTTCTGCTTTTGTTCCTCACAGCCTATCAGACATTCGTATAACGGCTCTTTTCAACATTTTACTCCTTTTGCTCCCTTTCACCTTCTGTTGTGCCACGTGAAATTATTGAATTCTCTCTTTTATCTCTCTTTCCCTACTCTCTTTTGTCTGCCTCTCGTAGTTCGTGTATACTCTTCTTCACCACGCTACCCAATTCACCCCCTTTTCGTTGCGACGAGGTACTTATC-TATTCTCTTTATGTCCTATGTCATTAGTCTCCGTTTCCGAATCCTCTTTACCATTATATCTCTGTCCTTTGGGGGTGACATGATTCTCCTGATGGTTTTTATACATCTTATTTATTTCCCTTTCTCCTCCCATTATCCCGCACCCTCCCCTTTTTCTCGTCCTCGTCCATTTCTATTAAACCTTCTTTTTTCTTCTTTATGTCATTCTCTCCACCACTTCGGTCTTTTCTCCCTTTTTCTCCTTCTTTCTTGTGTCTTCCACAATCCAAGGTACTGCCGTCACTGTTTTCTTTTTTATATCTTTCCCGCCATCCCCTCTTGCCTTTTTTCTGTTAAGTAGGTAGCATTTTTTCGTCTTCCTTTCCCAATGCTTCGAGTTTCTTCTCGTTCACTTTTAATCGCTCTTCGGTTCTCTTCGAGATGTACTAGAACATCATCTTATCCTTCTCCCATTTTTTTTACCTTCCTTTTCGGGCAAGGTACGTATCTACTTGCTCTTTGTTATACCAGCTTCCTGCCAACCTTTATCTAGTATGTCACATACCTCGCTTTCGCTTATGGAGTTGCCCTTTTTTTCTTGTTCCTGTGACATACTTCTCCTGATATTTCCCTTCCCGGACGCTCTTTCAGTCCCCTTGTCACCAAGCAGGCTTTTGGCTTTTCTCGCGGTTTTTTATCTCCCTATCGATTTTTCTTAGCCTCTTTTCTATTTCCCACTATTGCCAGGCTCAATACTTCAATGAATTTTTATTCGTTTTTACATTTCTTTCGTCTAGTATTCCTTGTAGTTTCTTTGTGTGCAATC-CGCTTCCTTTTCTCCGACCTGTCTTTCCCGCAGCAATACTATTAGCTCTTCCTTCTTTTTACTAACTATCTTTCTTCTTTTTCAAACGTGTGCTATCTCCATATACTTTTCTCTTTCGGTTATCCGATACACATAATTAATTTTTTCTTCTTGCGATTTTTTGGAGTGTTCTTTTGGAACGCACCCCCTACTTAAGCGATGTTTCTGGTTTACACTATCATTCTTTTGTTCCCCGACCATGTACGTCCCTAGCCCTCCTTACGCTTTCGTTTTTGTACTTCAACTCTCTGTGTGCTCCTTCCCACTTAAATAATTCACCCGATGTTTTCTGTATCATCTTATGCACTTACTTTTGCGTTTACTAAAAATGATGGTAGCTCTCCCGTCTGGTCTTGTCTTCGTACAACTTACCGCCATACTCTTTCTTCCCTCCTAGTGTTATCCTCCTTGAAAAACTTGTCTGCTTCGTTTTACCTCAACTTACTCTATATCCTTTCTCCTCTCAATCATTGCTTCTAAATTAGCTCTTCTACCGATTCATTACTTTAATGCCTTATTATCCTATTGTCACCGTACATCTTTTCATGTTTGTTCTCCACCCAACCTGTTGGCGTGGTTTTAGGTGTTCTTTTTTATGGTTTTTCAGCCTTCACACACGGGGTTTGAGGAGGGAAGGGTGATTGAGGGTTCTGGGCTTTCTTTCTATTGGAGCTGCTATTTATAAGGCAAGGAGAGCAGCGTCGCCACGACGAAGGCAAGTA-GGCCTTAGATGCGAGGCCGGGCAAACAGGAAGTGATTTCGATAACGCTGCCTCTCCGGTAATTGGGAATAAGCCCTGCGCCGGCAGTGAAAGTGAGGGAAAGGGAAGCAGAGCGAGCGCAGCCACTTTGAATACAGTAAGGTAGAGAATTATCTCAACTTGCGCAAGAAAAGGTCTAAAGATTGTAAAAAGATACCCTGGGTCTGTACCTTTGGGGAGTTTAGTTTAGGCGATAGACTAAGTATGTAACGCTTGAGCGAAACGTAAATGGAAGTGGGTCCGACTAGCGCGTGAAAGGGGTTGTGCATCCGACCATAAGTCTCCAAGGCTTCGCAACATTTGAATACTCTAGCCACAGTAAAGACAGGTTGTTCCTTATCAAGATGTCGAAAGGTCAGAAACATATAAGGATAGGAGCCACCGAAGGCAAGCGAGGGAACCCTACGAGGCCGACCTCATAGCCACACCTCCCGCGAGCGTAAGCCTCATGGAGCCGGTGGTCGGCTGGAACTGACGAATGCAAAAAAGAGGTACGGAGATCATACTCGAGACAACGGGGGCGACGAAATTTAGCTCTGACGGAAAACAAGTCAGGGGGTTGATCGCAAGCTCGTGTCGAATGGGAGGCCGGCGAAGAATAACCTCTGGCCAG--------------AGCCATCCCCGCAAGGAGTCCGTCCTGTACCCAAGTGCAGGGAAGGCTGCACTGGGTCGGGATAATATGGGTGTACAGAGGGACGGTATCGTGGTCAGCTAGGGAGTTGGAGGGAGACGAGCCGCGAGGCTTTAAAAAAACAAAGTGAATGGTACATGCTTACCTCACGGGTGCGACAGATGCTAGGAGGAATAGCATGAGGACAATATATCGAGTGGACGAGGGGCGGTGTATATACTGGACCGGTCATGTCTAAAACTGATCCTGATAAACCAGTGGGCCGAGAGGTGACTAGACCTAGGTCTGAGAGGGTTAATCCGAGGGTAACAGAAGGAAATCAACGACCAAAAACACAAAAAGATGCACAAAGAAGGGTGTGCTGGACCGCAGCAGTTCAAACGTCTTTCGAGTCGCCTCTATCTCCTGGCTTAATATATGGAAAATTCAACGCGCGAAGCGGTAGGTGAGGAGTGAATTACTAAAAGCCTAGTGAGGGTCGGTAGAGTACCCAATAAGTTTCCCCATCGGAATTGACGGGGACTCACGGAACAAGATCATTGATAGTTGAAATGCTTTGAGTGGGCCGGAAGCTAAGGCAAGAAGGGCTGGATTACTACAAAGATAAGAGTCCTGTCAGCATGTTAGTAAAGAAGGCTTCGTTTAAGAGTAAGGCACGAAAATCAATAGAGGCCCGACGAATAGTCACCTGTAGAGACATCGGTCAGGGTGTGACAAAATAAGTCAAGAAAACGGGACGTAGGAATTGCATAAAGAGCACTGTCCTTCGGCTATTGTGGTATTCACCGCCAATAACTGAACCAACCACTATACCACGTGACTAGCTGTAAAATATCCGTTGTGCAGTTATCGAGAAAAACAGGAAAGAGAGTAGAGTATACAGCGTTGCGACCTGAGGTGCATCGGGCGCAAAGGAGGTAATAAAGCTGTGGCGGGAAAAACCAGTTGAGGTAATGTATCTAATTGTTCGGGGGTGATCATTTTCATGGTGTGGGCATTTTATGTAATCGGACAGAAAGAGGGACTTAGGAGAGGAGCATCAGATCGGTTGAGGGGAGCGGGGGAAGAGAACAGCACACCGAGAGCTAGTGATCGTACCCAAAGTTCACGACTAAGGGAATAACGGGCGAAGGAACGGAAGGGGAGCAAAATTGCTATCTTGATGAGGCAAGCCGGGTAAAGTGGTAAGGGAGAGGTGTGTAGGAGGTACGGACAGGAGGAAGGGATGGGGATCGCCAAGCAATGAAGGACGTACGGTCGTCGTCTAGAGA-----------------GGAAGAAAAGTAGAGTACACAGCGTTGCGACTATAGATGCGTTGGGCGCTAAGGAGGTAATAAAGATGTGACGGGGAAAACCCGTTGAGGTAATGTATCTAACGGTTCGGGCGTGGTCATTTTCGTGGCGTGGGCCCTTTATACAATCAGACAGAAAGAGGGCCAGAGAGGAGAATCTCGGATTAAGGAGGGGTCAGAAAACAGCACACCGAGTGCCGGAGATTGTTCCCAAAGTTCACGAAAAAGGGAATAACGGGCTACAAATCGATTGGTGGTGTAATTGCTTTCTCGATGGGCTAGGAAGGGATAAAGGGTAAGGGTGAGGGGTGTAGGTAGTA--------------------TCATGGTACCCTAACGTGGAGGTCACGTGCAGCTAATGGCTGGCG-GGTCCTCACTAATTAATTAAAACTGAGAAAAACATACCGTTTGCATCTACCTTTTTAAAAAATACCATCTGTGGACACCGGGATGTGAGTGAGTCCCAAACCTATCGACTCTTAATCTCAGATAAATAACAGACTGATAAGGGGTAAGAGACAGGCCACATGCTCTAGAAATGGGTTGTACCGTGCGCTCAAAGTATCTCATTTTTCTCTGCTACCTGGATAATTGACTATTACTATAGGTTTTCTTGTAGATCTTACCAGAGCGATTCAATTACGTGTCCTTTCTCATTTCGCCATGGAATGAGTACTAAGTAGCTGTGTTATTTGTTTCGTTTTTGAGTTTCATCACAGAAAGACTACCTTTTTCTTCGGTCAATGTCTACTGTTGTTGTAGATACCTAAGTCTCACACCGGACCGAATCCACCGAGCCCCGGTAACAGAGCGCTCTGATGGAAACCATTTGATCTAGTTGATCAATACATGTAGCCTTCTAACCACATTGTTAACATGCTACAATGGGAGCGAAAGGAAGAATCAACTTATTCGGAAAACAAAAACTAGAAGAGCACTAATGGGACTGAAGGCTATTCCACAAACCAGTCATGGATCTATAACACACAAAAGATTAGCTAAAGAAATAATGGAGCCAA--------------CGGATTACTACTGACAACTTCGAACTAGACCTAATCCGCATGTTAGTCGTAGCTAAACTACTCAGTGAATCTTCCTAATAAATTAGTACAATAAATGGCTCTTTAACGAGTGATGAAAGGGCCTCAACTGTCTCTTATGTCAAGGCTGTTAACACACATGGACTGTTTCAACAAACTCCTTGCTTCAGACTACGATTTATGGTTGATATTTGGCGAAAATTGATAGTACCGCTATGCTGACCGTACCAATTTACTCGGACAATAGAACGGCACAAACTAATGAGTAGTCCACTTACTCCTACTAGATGACCATAGTTATATGATAGGCACCAAAGAAGACTTAAATAAATATACTTGTAGATCGATTGAACTACTGATTACAAGATCTAATTATATATACTGGCCGCCAAGCATTGAAGAACAGTCATTCCATAAGAAGATCAATAACTCATCATTAGAGCTGCGCGAGAACGAATTGGTGATACGACATAATAATTTTATAGAATATGCCCTCGACGATCCTGACCTCGTGAACGGATTAATTAGGACCAAATCAATATTCTTCCCAAACTTGGCAAATTGATCGCGAGACTATTAGGGACCTTTTGGGCTTCTAAGCCAAGAGTCAGACTTATTATATGGCCCACTAATAAGGGTATCTCGAACTATTGGACTAGATGCCATAATATATCTGGCATCGCTTAGATCTCGCTTCACGCAATTTTGGAACAGAAGTTGAATCTGAACTATAATACCAGCGATATATCTCAACGTTGGCTAACAAATCACGAACTTCCATTTTTTTGTCTATTCTATCTAAAATGCCTAATTTATCTCAATTTTGGTCTCTACCTAGATTTGACGGACCAAAATCTAACAGACCACCTGTGAACTCATCTTCTGCCCCATTTCTTATGGAATACGATGCGCTTGGCCTATTTTTCTGTATTCAGATGATAATGTTTTCCCGGTTCACGTATTTCTTCCGTTATGAGTTCTTTTCTGTTTCGTCAGGTTTAAATAAGAGCGAAGGTTTACAGAGCCCACATATAGATTACACAATTAGCTTTATAAAAAAAAACGGATCGTTAATAAAACAAATAATTATCAAATTGAAAAGGCTAGTACCGTTCGCGATTAGACCAACGACTGTAATAAACTAAACTGATATAACCAAGTAAGGCTCTCTTGGGGATCACTTTATGCAAGCCACGCAAATCAGCTTTACGACAAATGTGTTAAATTAAAAATTTATGATGTACACCATATACAATCCTCGTGCCCCCCTC-----------------GACCCCCTGTGAACTCATCTTCTGCCCCATTTCTTATGGAGTACGATGCCCTTGGCCTATTTTTCTGTATTCAGATGATAATGTTTTCCCGGTTCATGTATTTCTTCCGTTATGAGTTCTTTTCTGTTTCGTCAGGTTTAAATAAAAGCAAAGCTTTACACAACAGTATAGATTACATTAGATTATAGAATAACGGATTGTTAATAAAACAAATAATTATCAAACTCAAAAGGCTAGTACCGTTCGCGATTAAACCAACAGGCGTAATGTAACAATTCATATACGCAAGTAAGGGTTTCTTGAGGATCACTTTAAACAAGCCACGCATATCAGCTTTA--------------------AGGGCTTTATCTTAATTAAAGGGCCTGAGTTGCATTCAGGAGATGTAGGTTAATATCCTGCAAGTCCTAGGCACTAGTCCAAGAAAGACAGCTGATTTCGACTCAACTAATTATGGTTTAAATCCATAGTACCCCTTAGAATGAAGCTCGCTGGATAGAGTGTTTAGCTGTTAACTAAAATATTACGGGATCGAGGCCCGTCATTCTAGAGGGATTAGTTAAAATAACACTGCCTTGTCAAGACAGAATCACTAGTTAAATCCTTGTACCCCTGCCTTGGGGTGTCACACGTGGGGTTGCAAACCCCAAGATGCAGTATAACCTGCCGGGGCTTTAAGGAGTAGTATAAAGGAAGTACAAAGGGTTTTGATCTCTTAAGTATAGGTTCAATTCCTATCTCTTTAAGTTGAATAACAACGATAGTTTTTCGAGCTATAAGTTTAGGTTAAAGTCCTGGCAGAAAATTTTCTTAGTATTAGTATAGATGACTTCCAATCACCTGGTCTTGGTTAAACCCCGAGAGAAAATAGTGGGTATAGTTTAATAAAAATTCTAGATTGTGATTCTAGAGACAAAGGTTAAATCCCTTTTACCCACCGGAAGCGTGCCTGTAAGGACCTCCTTGATAGGGAGGCTTATAGGGGTTCAAACCCCCTCACTTCCTCTTTTAAAGGAAAAGAG-CCCTCCACTGGTCTTAGGCGCCAGCATCTCTTGGTGCAAGTCCAAGTAAAAGCTGTTAGTATGGCAGAGCTTGGTT-ATGCAAAAGATCTAAGCCCTTTAAACCGGGGTTCAAATCCCCTTACTAACTCATTAAGAAGCTGTAAGCAACAGCCTTTTAAGCTGTAGATAGGTGAAACCACCCTTAGTGAGTAAGGTAAGCTAAAAAGCTTTTGGGCCCATACCCCAACATGTTGGTTAAAATCCTTCCTTTACTAAAAGTATAGCGCTGAAAACGCTAAGATGAACCCTAAAAAGTTCTAGGGGTACAGGATATAGTTTAGGTAGAATGCCGGTTTTGGGGACCGGTGGTAAAGGTTAAATCCTTTTGTCCTGAGAGCCTGCC-GTAATGAGAACTGCTAATTCCTCCATGGTTCGATTCCATGGTTTGCTCTGACAGAGAGGTTATGTGTCTGGCTTGAAACCAGGGTACGGGGGTTCAATTCCCTCCTTTCTCGGCCTTGATAGCTTAATAAAGCACCGGTCTTGTAAGCCGGAGACTGTATAACCCCTACTCAAGGCAAAGGCCTTCAAAGCCTTAGCGGAGGTT-AAACTCCTTCAGTTTCTGGGTAAAGTGGCCGAGCAGGCGGCGAATTGTAGCTTCGAAGACAGAGGTTTGAGTCCCCTCTTTACCACAAAATGTAGCTTAAAAAAGCCTCTCGCTTACACCGAGAAAATGTCCGTTTAACCCGAACCGTTTTGAAGGTTTGGTCCTAGCCTTATTATCAACTGTTTCTCAACTTACACATGCAAGTATCAGCACACCCGTGAGAACGCCCTAAGGAGCTGGTATCAGGCACGCCCACAACACCTAGTCACCACACCCTCAAGGGTATCAGCAGTGATTAATTTTGCGTAAGCTTGACTCAGTTAGAGAAAAAGGGCCGGCTAACCCGGTGCCAGCCGCCGCGGCTACACCGGGGCTCGAGTTGATATCGGCGTTAAGCGTGATTATAAGGTTAAAAGTAGTTTTATGCTAAACGAAAGTTACCCTAACGACAGCTAGGAAACAAACTGGGATTAGATACCCCACTATGCCTAGCCGTAAACAATAAGCGCCAGGGAATTACGAGCGCTTAAAACCCAAAGGATTTGACGGTGTCCCA--CCCCACTAGAGGAGCCTGTTCTATAATCGATGATCCCCGATATACCCGACCATTTCTCGCTTTCAGTCTGTATACCTCCGTCGAAAGCTTACCATGGCTTAATGACCGTCAATACGTCAGGTCAAGGTGCAGCTTAAGAAATGGGAAGTAATGGGCTACAATTTCTAATCTAGAACAAACGAAAGACTGAAGGTGGATTTAGTAGTAAAAAGAAAATAGAGTGTTCTTTTTAAGGCTCTGGGACGCGTACACACCGCCCGTCACCATTTTAGAAGAGGCAAGTCGTAACATGGTAAGTGTACTGGAAAGTGCGCCCAAAATCTAAACAAATCATTAACATTATAGTAAGGCGATCGAAAAAAGCGCTTCAGAGTACCGCAAGGGAAAGATGAAATAGAAATGAAATAATAAAGCCCTAATCAGCAGAGATAACCTCTCGTACCTTTTGCATCATGGTCTAGCCAGTCAAGCAAAATAAGTTTGCCCTCCCGAAAGTGAGCTACTTCAGAACAGTGGACCAACCCATCTCTGTTGCAAAAGAGTGGGAAGATTCTTAAGTAGAGGTGATAAGCCTACCGAACTTAGAGATAGCTGGTTGTTCAGGAAAAGAGTCTTAGCTATCCCAAAGCTTAAGAGCTATTCAAATAAGGCACAGCTTATTTGAAACAGGAAACAACCTCTAACACCGGGTGAAGTGGGCCTAAAAGCAGCCACCTTAAAGCGTTAAAGCTTAACTAATACCTAAAAACCCTTCATTCCTACTGAACTATTTTATATATAAAAGCAATTATGCTAGAACTAGTAACAAATGTAAGTATATTGGTGATTAACACTAGAAAACCGTTAACCTTACACTAGAACATTCCGAAAGATTAAAAGAGAAAGAAGGAACTCGGCAAATAGCCTCGCCTGTTTACCAAAAACATCGCCTCTTGATAAGAGGTCCAGCCTGCCCAGTGACGTTCAACGGCCGCGGTACCCTAACCGTGCGAAGGTAGCATAATCACTTGTCCTTTAAATAGGGACTTGTATCAACGGCACCACGAGGGCTATACTGTCTCCTTTCTCCAATCAGTGAAACTGATCTCCCCGTGAAGAAGCGGGGATTATAATATAAGACGAGAAGACCCCATGGAGCTTTAAACTGCTAGTTTTAGGTTGGGGGGACCACGGAGTATAATTAAACCTCCATAACAAATTATCTACGAGAACACCTCTAAGATTACTAAACTAATGTTTAATGACCCATGATCAATGAACCAAGTTACCCTGGGGATAACAGCGCAATCTACTTCAAGAGCCCCTATCGACAAGTAGGTTTACGACCTCGATGTTGGATCAGGGTATCCTAGTGGTGCAGCCGCTACTAATGGTTCGTTTGTTCAACGATTAAAACCCTACGTGATCTGAGTTCAGACCGGAGTAATCCAGGTCGGTTTCTATCTAGTGCTTCCCCTAGTACGAAAGGACCGGGGCAACATGGCCAATGAAACAAGCCATATTACTAATGAAATAA
BOMORI     AATATTATTAATTTTAATTAAAAATATATTTTATTATTAAATTAATTATTAAATAATATTTAATAATATATATATTATTTATAATTATTTTATATAATTTTAAATAATTTTAAATAATTATTAAATATTTTAAATATTATATAAAAAAATTATTTATAATTAAATAAATTTATTAAAAATATTTAATAATAAATAATTTTAATAAAAAAATATATATTTATTTTAAAATTTATATTTATATTTTATTAATTTAAAATTTAAATAATAAATATTTAATATTATTTTAAAAAATTAATTATTAATATTATATTTAATTAATATAATTTAATTAAAAAAATTTAATATTAAATATTATATTAAAATTTTATATTTAATAATTATTTTAAATAAAAATTTTAAAAATAATATTTATATTTAAAAAAATTTAATTAAAATATTATAATTAAAAATATTTATTTTTTTAAAAAAATTTTTTTAAATAATAATATAAAAATTTTTTTTAATTATTAATAATATTAATTTATTAATAATATAATTAATTTAATATTTTTATAATTTATAATAAATATATTATATATTTTTTAAATTATATTTAATAATTTTAAAATATATAAATTAAATTATAATAATTATTTATTATTTATATTAAATTAAAATTTTTAATAAAAATTTATAATAAAAAAATATTATAATATTAATTAAATATAAAAAATATAAATTAAATAAAAATAATTATTAAAATAAATTTAAAAATTTTTTTTTTTTATTAAAAAAAAATAATTTTAAATATAAATAATAATTTTTAAATTATAAAATAAAAAAAATTAATTTTATTTATTATAAAATTTTTTTATAAAAAATTAATATAAATTATAAAAATATTTTTTTTTATTAATATATTATAAATTAAATTTAAAATTATAAAATAAATAATTATAATATTATAAATAAAATATTATAAAAAAATAAAAATATTAAATAAAAATAAAATTATATATTTAAAATAAAATAATTTAAATTAATTAAATTTTATTAAAATAAAAATATTTTTTAATATTAATAAATTAAATAAAATATTTTTTTATAAATTTTTATTAATATTAAATTAATTATTAAAAAAATAATAATTAATAATTAATATAAAATTTATTTTTTATAATATATAATTATTATTAAATTAAAATTTTTATATAAATTAAATATTAAAAAAAAATAAAAAAAATAAAAATAAATAAATAAAATTTTTATTTAAAAAATTTAAAAAATTTTTATATAATAATTTATTAATATATTTATTTTTAAAATAAATAATTATATAAAAAATTTTAATATAAAAAAATATTATATTAAATTAATTATTTAATAAATATATAAAAAATTAATAATTAATTATATTAAATATTTTAAAAAATTTATATAATTTTATTATTTTATAAAATAATTTTTAAATAAATTATTATTATAATTTAAATTAATAATTTAATTTATTATATATATATAATTTTAAAATTATTAATTTAAAATTATAAAAATATTAAATAATAAAATTTATAAATATTTAATTAAATTAATTAAAAAATATATTAAAATTATTAAAATTTTAATTATTATTTTATATTTATAAAATTTTTAAAATTTTTATATTTATAATTTTAATATTAAATTATAATAATATATTTAATAAAATAAATTTAAAATATTTAATATTTATTTTTTAAATAAATATATTATATTTATTTTAAAATAATTATAATATAATTATATATATATATATAAATTAAATAATTAAATATATTTTAATAAATATTATAATTATATTAATATTAAAATTATATAAAATATTATAAAATATATATAAATAAATTATTTTAATAAATAAAATTAATTTATTTTTATAAAAAATTATTTTATATTTTTTTATTATTATAATTTAATATAATTAATTATAAATTTAATTATTATATATATAAAAAATATTTTTATAATAAAATAAATTAAAATTTTAAAAAAATTAATAAATAAATTTAAAAATAAAATAAAATATATTAAATTAAATAATAAATTTTTTTAATTAAATAAATATTATTATATAATTATATTATATTTTTAAAAATAAAAATAATATATTTAAAATTTAATTATAAAATAATTATAATATAATAAAAAAATTTTAATTTAAATATTTTTTAATATAAATATATTTAAATTTTAAAATATTATTAAAATAAAATAAAAATTATTATTTTATTATAAATAATTAAATTATTTTATAATTTTATTATAATTAATAAAATTATAATTTTTATTAAAATTTTATATATTATATTTTTATTTTAAATTTTTATAAATTTTATTAATTATTATAATTTTTATATTATATATATTTAATATAAATAAAATTTATATTATTTTTATATATTAATATAAATTATATTTAATATTAATTTTTTTATTTTTTTAAAAAATATTAAATTATTTATAAATATTTAATAAATTAAATATTTAATAAATATATATAATTAATAATTAAAATTTTTATAATTTTTAATTTTTATAAATTATTTTATTAATAAAATTTAATTTTTAATAAATAAATAATAAATTATAATAAATATATTTTAATATTAAAAAATTTTAATATAAATTTAATAATAAAAAAATATTATAAAAATAAATATATTATTTTAAAATATATATATTTTTAATAATTTAAATTTTTATAAAATTTTTATAAATTAAAAATATTATAATTAATAATTAAATTTTATTAATTATATTTTAATATATATATATATTTTTTAATTAAATTTATATATAATATTTATTTTATTTTAAAATTTTTATTTTTATATTATTTTATATATATTATAAAAATATTAAAATATAAAATTATATTTTTATATTTTTAAAATTTTAATAAAAATTAATATTTATTATAAATAATAATAAAAATATATTTAATATAATTAATTATATAATTATAATTAATTTATTTATTAAATATAAAAATTTTTAATAAAAAATTTTAATTTTTAAAAAAATTAAATATAAAAATATAAATTTATTATTATTTATATTATATATAAAAATATTATTTTTTAAAAATATATATTTTAAAAAAAATTTATATTAAAAATTATAATTTTAATAATTAAATATATAAAAAAAATTATATTATAAAAAATATTTTATTTATATATTAAATTTTTATAATATAAATAATAAAATTTTTTAAAATTAAAATATAAATTTAATTTAAAAAAATAATTAATTATATAATAATTAAATATTAATTATATTTTAAAAAATAATTATAAAAAATATATATATAAATAAAATTTAAAAATTAAAAATAAATATTAAAAATTATTTAAATTATTAATTAAATAATATTTAAATTAAAATAAAAATTTTAAAAAAAATTATAAATTAATTTATAATATATAAAATATTTTTAATATAAAAAAATTAAAATAATTTTTATTTATTAAATAATATTAATAAATTTAATAATTAAATAAAAATAATAAATTATTTAATATAAAATATTTATTAATATATATAATTAATATGTTAATTGCTTTGTCTTCTCTTTCGTTTCCCCAGGTAAGTTCTACGTTAATCAATTCCTATGGAAGCTTTCCTTTTTTCTATTGTTCACTCCCCATCTATGTCTCTGTCCTTTGTGAACCCCTGATTCAGCCCCTTCTTTTTACTGTTTGCTCTGTGTCCATCCGATTTATTCCCCTTTTCTTCCTCTTCCTTTTTTCTTATCTCTTACATTTTTTGTATAAATTCATACGCGTTTTTCGTTTTCTACAATCAATCCAACCCAACAGCGCGTCCATGACACTTATTAGCTTATCCCCATCCGGATGCTTGTGTTTATTCGTTTCTAACCACCTCTCCTCATGGATAAGGTTGATACAGCCTTTTGTATATGGGTAAGCTTTAACGATGTTTTTTTTCCCTTGATTCGGATCTGGCCTTCATTCCTCATGCCTTAGTGGGTCTAACCTCGTTCTATTTCTTTCGCCTTATTTTAACGCGACCGTACACAATCTACATCAAATTGTTTTTCTTCTTCTTCCATTGACAATCCCACTTCCCATACAGATTTCACTTGCTCAATGGTTCTTTCTTTTCTTCTTACCAAGGTTTGCTCATTTGCTTCACTTTCGTGGACTAACTTTTGATCCTTATTTTTTTTCTCGGTAAATTTCTCGGTTCCAAAATGCTATTTGCGCGTTGCCTGTTTGCATGACGCTTGAAATAATTTCCACTTTTTTTTTCTTTGGTGAGTTCTTTGCCATCTCGTAATGTGTTCCCTTTTTCCCGTACGCGCGGCTACCTCGATCACGCCTATCTTCTATCGTCCTTGCTATTCCCTATACCCTCAAACCTTTGCTTTCCTTTTTCTCTTCCGTCTTTCAGATACCTTACCGGGACTTAAATTGTTGACATATTTTCGTGTTCATTCAACGAAACTGATGTTGCTTCTGTTGTTTGCAATTCTATATACGCATCCCCTTTCTCCGTATTGGTCCTAGGCTAGACCTTGCTGTTTTTCTGGTCGTTTCACCTATTTAACAATTCATAATTCTGCTTCTTGGTTAGTCTTCGACTAACGCATATGTTTCGTATCTTCAATTGTCGTCGGACAACACACTGACTCCTGCTTCTTCTTTTTTTTGACTCCAGATTTCATCCCATAGTAGGCCCAACTAACCTTATCACCATGTAACCCCTTAATTATAAACTTCTTTTGCTTTATTCCTTCCATCACACTACAATATTGCTTCCTTTTTTCTCCTGTTATTAATGACATCTACTGAAGAGGAATCAAAATCTACATTCCAATCCGATGTTATAAGTTTCTACCCGTTTCCAATTACGCTCCTGTACACTCGGTAACCTTCCGCGTTAGAGCATGGCAAGTTCTTTACTCTACTAAGCTCAACACAATTACGCGCTCGCTCCTTTCCGTCCGTATACTGTTATGTTTTTTCTTAGGGATTGAGCTAGAACCCTAAGTGAGTTTTTCCATTTTTGTTGCTAACGTCCCTATGAGGCCCGTCCTACTATCTTACCTTTCCGTCTCGCAAGTTAGAGAACTACTGTCTTTGTATCCTACTAAAACCTCTCAGTAGCCTTTCCGTAGTATTTGCTTTCTGTTGATATATCCAAATGTACCCGAGATTATTGTTTATCTAGGGCTATTTATTCTTTCTCTTCTTAGATTGATATGAGCATTGCCGTTACTCAGTATTTAACTGCCCCCATTTTTCCCTCTCTCTTTGCCTCTCTCTTATATGTTTTTCTCGTCTACTTGCGGCCACAACTTGCTGCTCACTCAATCTCTTTTGTTTTCGATCTCGTATCAAGTGTTCCGGCTCTTGATCCTCACAGCCTATCAGACATTCGTATAACGGCTCTTTTCAACATTTTACTCCTTTTGCACCTTTTTACCCTCTTTTGTGCCACGTGAAATTATTGAATTCTCTCTCTGATCTCTCCCGTCCTGCTTTCCTTCGTCTGCTTCCCGAAGTTCGTGTATACTCTTCTTCATAACGCTACCCAATTCACCCCCTTTTCGTCACGCCGAGATTATCCATCCCCTTTCTTTATGTCCTATGTCATTAGTATCCGTTTCCGAATCCTTTTTATCAATACATTTCCGTTCCTTGGGGGTAACATGATTCACCTCATGGTTCCTCTCCATCCTATTTATCTCCCTTTCTACTCCCATCCTCCCGAACCCTCCTCCTCTTCTGGTCCTCGTTCAGTTTAATCAAGCCTTCCTTCTCCTTGTTTATGTCACTCTCCACACCCCCATGGCCTCTTCCCCTTATTTTCCCCTCCTTCTTGTGTCATCCACAATCCAAGGTACTGCCGTCTCTGTTTTCTTTTTTATATCTTTCCCGCTATACCTTCTTGCTTTTCTTCTGTTAAGTAGGTAGCATTATTTCCTTTTCTTGTCCCAGTGCTCCTAGTTTCTTGTTGTTCCATTCTAATCCCTTTTCGGTTCTTTTCGAAATCCACTAGAGCATCCTCCTATCTTTCTCCCATTTTATCTATCTTCCTTTTCGGGAACAGTACGTATTTACTTGCTCTTTCTTCTAACAGCTCCTTGTCGTTCTTTATCTAGGATGTCACATACCTCGCTTTCCTTTATGGAGTTGTCTTTCTTTTCTGGTTTCTGTGACATACTTCACCTGATGTTTCCCTTACCGGTGGCTTTTTCAGTTCCCTTGTCACAAAGCAGGCTTTCGGTATTTCTTGCGGTTCATCATCTCCCCATTGATCTTTCTTAGCGGCTTTCGCGCTTCCCACTATTTTCAGGCCCAATCCTACCACGAACTTTTATTCTCCTTTACCTTTTTGTCGTCTAGCATTCCTTGTAGTTTCTTTGTCTGCCATCCTCTCTCCTTTTCTCCGACGCGTCTTTCCCGCAGCAATGATATTAGTTTGCCTTTCTCCTTTCTACGTACCTTTGTTCTTTTTAAGCAGTATACAATATGTATATACCTTTCTCTTTCGCTTATCTGATCCACTTAGTTAATTCTTTCTTTTTCCAATTATTTGGAGTGTTCTTTTGGGACGCACACCCTACTTAAGTGATGTTTGTCGTCTATACGATAATTCTCTTGTTTCCCGACCATGTACGTCCCTAGCCCTCCTTACGCTTTCGTTTTTGTACTTAAAATTTCCGTGTGCTCCTTCCCGCTCAAATAATTCTCCCGATGTTTTCTGTAGCATCTTATGCACTTACTTTTGCGCTTAGTAAAAATGATGGTAACTCTCCCGTCTGGTCTTGCCTTCGTTCAACTTACTACCCCACGCTTTCTTCCCTCCTAGTGTTATCCTCTCCTAAAAACTAGTCGGGTTCGTTTCCATCCTACCTTCTCTTCATCCTTTCTTGTTTCTATCATCCAACATTCATTAGCTCATCTACGACTCCATTATGGAAATGCAGTCAAATCTTACCCATAAGTTACATCTTTTCTTGTTTGTTCTCCACCCAACCTGTTTCCGCGGGTTTATGCCTTCTTTTTTATGGTTTTTCACCCTCCACACACGGGGCTTGAACTTTGGATTGTCTTACCGGCTTCTGGGTTTTCTTTTTATCGGAGGTGCT---------GCAAGGAGAGCAGTGTCGCCACGACGAAGGCAAAAAGGGCCTTAGATGCGAGGCTGGGCAACCAGGAAGTGTTTTAGATAACGCTGCCCCTCCGGTAATTGGGAATAAGCCCTGCGCCGGCAGTGAAAGTGAGGGAAAGGGATGCAGAGCGAGCGCAGCCACTTTGAATACAGTAAGGTAGAGAATTATCTCAACTTGCGCAAGGAAAGGTCTAAAGATTGTAAAAAGATACCCTGGGCCTGTACCTTTGGGGCGTTGGGTCTAAGCGATAGACTAAGCATGTAATGCTTGAGCGAAACGTAAGTGGAGGTGGGTCCGGCTAGCGTGTGAGAGGAGCGATGCATCTGACGTTAAGTATCCAAGGCGTCGCAATATTTGAATACTCTAGCCACAGTAAAGACACGTTGTTCCTTGTCAAGATATCCACATGTATGAATCATATAAGG---------CCCGAAGGAAAGCGAGGGAACCCTCCGAGGCAGACCTCATAGCCACACCTCCTGCGAGCGTAAGCCTCATGGAGCCGGAGGTCGGCTGGAATTGACGAATGAAAAAGAGAGGTACGGAGATCATATTCGAGACGACGGGGGCGACGAAATTTAGCTCTGACGGAAAACAAGTCAGAGGGTTGATCGTAAGTTTATGTCGAGTAGGGAGGCGGCAAAAGATAACCTCTGACCAGAATGGTAATGCACAAGACATCCCCGTAAGGAGCTCGTCCTGTACCCAAGTATAGAGAAGGCTGCACTAGGTCGGGATAATATGGGCGTATAGAGGGACCGTATGGCGGTTAGCTAGGAAGTTGGAGGGAGACGAGCGGCGAGGCTTTAAAAAAGAAAAGCGAATGGGACATGCTTACCTCATGGGTGCGACAGACACCGGGAGGAAAAGTATGAGGACAATATATCGAGTGGACGCGGGGTGGTGTGTATACTGGACCGGTCATGTCTAAATCAGATCCTGATAGACTCGTGGGCCGAGAGGTGACTAGACCTAGGTCTGAGAGGGTTATTCCGAGGGTAACAGAAGGAAATCTACGACCAAAAACACAAAAAGATGAACAAAGAGGGGTGCTCTGGAACGCAGCAGCTCAAACGTCTTTCGAGTCGCCTCTATCTCTTGGCCTTATATATGGAAAATTCAATGCGCGAAGCGGTAGGTGAGGAGTGAACTACTCAAAGACTATTGAGGGTCCACATAGTATATAATAAATTTCCCCATCGAACCCTATAGGTACTCACGGAACAAGATCATTAATAGCTGAAAAACTTAGAGCTGGACGGATGCTAAGGCAAGATGAGCTGGATTGCTAAAAAGATAAGGGTCCCGTCAGCCTGTTATTACCGCCGGATTCGTTGACGAGTAAGGCTAGAATATAAATAAAGGCCCGACGGATAGCCGATTTTAGAGACAACGGTAAGGGTGTGACAATATAAGTAAGGAAGACATGACGTAGGAA---------GGGCACTGTCCTTTGGCTATTGTGGTATCCACCGCCAATAACTGAACCAACAACCATACTACGTGACTAGCGGTAAAATATACGTTGTGAAGTTATCGAGAAAAACAGGAAAAAGAATAGAGTATACAGCGTTGCGACCTGAGGTGCATCGGGCGCAAAGGAGGTAATAAAGCTGTGGCGGGAAAAACCAGTTGAGGTAATGTATTTAACTTTTCGGGGGTGGCCATTTTCATGCTGTAGGAACTTTATGTAATAGGACAGAAAGAGGGACTTAGGAGAGGAGCATCAGATCGGTTGAGGGGAGCGGGGGAAGAGAATAGTACACCGAGAGCCAGCGATCGTACCCAACGTTCACGACTAAGGGAATAACGGGCGAAGGAACGGAAGAAGAGCAAAATTGCTATCTCGATGAGGCAAACCGGGCAAAGTGGTAAGGGAGAGGTGTGTAGGAGGTACGGACAGGCGGAAGGGATGGGGATTGCCAAGCGATGAGGGACGTACGACCGTTGTCAAGAGA---AATCGCGAAAAACAGGATAAAACGTAGAGTATACAGCGTTGCGACCTCAGGTGCGTGGGGCGCTAAGGAGGTAATAAAGATGTGACGGGGAAAACCAGTTGAGGTAATGTATCTAACGGTTCGAGGGTGGTCATTTTCGTGGCGTGGGACCCTTATACAATCAGACAGAAAGAGGGCCAGAGAGGAGAATCTCGGACTAAGGAGGGGTCAGAACACAGTACACCGAGTGCTGGAGATTGTTCCCAAAGTTCACGAAAAAGGGAACAACGGGCTAAAGAACGGTCGGTGGTGTAATTGCTTTCTCGATGGGTCAGAAAGGGATAATTGGTAAGGGTGAGGGGTGTAGGATGTATGGACAGTTGGAAGGGAT-----------CCTAACGTGGAGGTCACGTGCAGCTAGTGGCTGACGGGGTCCTCACTAATTAATTAAAAATGAGAAAAACATACCGTTTGGATCTACCTTTTTAAAAAATACCATCTGTGGACACCGGGATGTGAGTGAGTCCCAAACCTATCGACTCTTAATCTCAGATAAATAACAGACTGATAAGGGGTAAGAGACAGGCCACATGCTCTAGAAATGGGTTGTACCGTGCGCTCAAAGTATCTCATTTTTCTCTGCTACTAGGATGTTTGACTATTACTATAGGTTTTCTTGTAGATCTTACCAGAGCGATTCAATTACGTGTCCTTTCTCATTTCCTGAAGGTCTGAGTACAAAAAAGCTGTGTTATCTGTTTCGTTTTCGAGTTTCATCACAGAAAGACTACCTTTTTCTTCGGTCAATGTCTACTTTTATTAAAGATAACTAAGTCTCAC---------AATCCACCGAGCCCCGGTAACAGAGCGCTCTGATGGAAACCATTTGATCTAGTTGATCAATACATGTAGCCTTCTAACGACATTGTTAACATGCTACAATGGGAGCGGAGCGAAGAATCAACTTATTCCCAGAAAAAAAACTAGAGAAGCACTAATGGGACTGGAGGCTATACAGTAAACCAGACATGGATCTGTAACATACAAAAAATTGTCGAAAGAAGTAATGGGGCCAAAGAGGTTCCAGGACCGGATTACTACTGACAACTTCGAACTAGACCTAATCCGCATGTTAGTCGTAGCTAAACTATTCAGTGAACCTTCCTAATAAATTAGTACAATAAATGGCTCTTTAACGAGTGATGAAAGGGCCTCAACTGTCTCTTATGTAAAAGTTGTTAACACACATGGACTGTTTCAACAAACTCCTTGCTTCAGACTACGATTTATGGTTGATATTTGGCGAAAATTGATAGTACCGCTATGCTGACCGTACCAATTTACTGGGACAATAGAACGGCACAAACTAATGAGTAGTCCACTTACTCCTACTAGATGACCATAGTTATATGATAAACACGAAAGAAGACCTAAATGAGTATACTTGTAGATCGACTGAACTACTGATTCGAAGAACTGATTATATATACTGGCCGCCAAGCATTGAAGTACAGTCATTCCATAAGACGATCAATAACTCATCACTAGAGCTGCGCGAGAACGAATTGGTGATACGACATAATAATTTTATAGAATGTGCCCTGAACGATCCTGACCTCATCCGCAAACCAATTAGGACCAAATCAATATTCTTCCTAAATTTGGTAAATTGATCACGAGACTATTAGGGACCCTTTGGGCATCTGAGCCAAGAGTCAGACTTATTATATGTCCCAATCATAAGTCTATCTCAAACTATTGGAGTAGAGGCCATAATATATCTGGCCTCGCTTAGGTCTCGCTCCACGTAATTTTGGAACAGAAGTTGAGTGTAAACTATAACACCAGCGATA---------GTTGGCTAACAAATCACGAACTTCCATTTTTTTGTCTATTCTATCTAAAATGCCTAATTTATCTCAATTTTGGTCTCTAGCTAGATTTGCCGGTCCAAAATCTAACAGACCCCCTGTGAACTCATCTTCTGCCCCATTTCTTATGGAATACGATGCGCTTGGCCTATTTTTCTGTATTCAGATGATAATGTTTTCCCGGTTCACGTATTTCATCCGTTATGAGTTCTTTTCTGTTTCGTCAGGTTTAAATAAGAGCGAAGGTTTACAGAGCCCACATATAGATTACACAATTAGCTTTATAAAAAAAAACGGATCATTAATAAAACAAATAATTATCAAATTGAAAAGGCTAGTACCGTTCGCGATTAGACCAACGACTGTAATACATTAAACTGGTATAATCAAGTAAGGCTCTCTTGGGGATCACTTTATGCAAGCCACGCAAATCAGCTTTACGACAAATGTGTTAAATTAAAAATTTATGATGTACCCCACATATAATCCTCGTGCCCCCCTC---TCCAAGATTTAACAGACCCCCTGTGAACTCATCTTCTGCCCCATTTCTTATGGAGTTCGATGCCCTTGGCCTATTTTTCTGTATTCAGATGATAATGTTTTCCCGGTTCATGTATTTCTTCCGTTATGAGTTCTTTTCTGTTTCGTCAGGTTTAAATAAAAGCAAAGGTTTACACAACAGTATAGATTACATTAGATTATAGAATAACGGATTGTTAATAAAACAAATAATTATCAAACTCAAAAGGCTAGTACCGTTCGCGATTAAACCAACAGGCGTAATGTAACAATTCATATACGCAAGTAAGGCTTTCTTGAGGATCACTATAAACAAGCCACGCAAATCAGCTTTACGACAAATCTGTTAAATT--AAGGCTTTAGCTTAATAAAAGTGTCTGAGTTGCATTCAGGTGATGTTGGATAAAGTCCTGCAAGTCTTAGTAACTAGTCCAAACAAGACAGCTGATTTCGGCTCAACAAATTGTGGTTCAAACCCACAGTCACCCTTAGAATGAAGCTCGCTGGATAGGGCTTTTAGCTGTTAACTAAACTTTTACGGGATCGAGGCCCGTCTTTCTAGAGATATTAGTAAAT-TTATACTGCCTTGTCAAGGCAAAGTTGTAGGTTAAACCCCTGCATATCTGTCCCGTGGTGTATCACATGAGATTGCAAATCTCAAGAAGCGAGATAACTCGCCGGGGCTTTAGGAAGAAGTATAGTGGGAGTACAGAGAGTTTTGATCTCTCAGGGGTAGGTTCAATTCCTATCTTTCTAAGTTGAAAGACAACGGAGGTTTTTCAGACCTCTGGTCTTGGTTAGAATCCAGGTAAGAAATTTTCTTAGTATCAGTACAAGTGACTTCCAATCACATAGCCTCGGTTAAACCCCGGGAGAAAATAGTAGCTATAGTTTAGC-AAAACACTAGATTGTGATTCTAGAATCAGAAGTTAAACCCTTCTTATCTACCGGAAATGTGCCCGCAAGGATCACTTTGATAGAGTGAAACATAGGGGTTCAAACCCCCTCATTTCCTCTTTTAAAGGAAAAAAGTCGATCCGTTGGTCTTAGGAACCAGAGACTCTTGGTGCAACTCCAAGTAAAAGCTGTTAGTGTGGCAGAGCCCGGTAAATGCAAAAGACCTAAGCCCTTTGACCAGGGGTTCAATTCCCCTCACTAACTCACTAAGAAGCTAATAGCAACAGCCTTTTAAGCTGTAGATAGGTGGAATCACCCTTAGTGAGTAAAGTCAGCTAAAAAGCTTTTGGGCCCATACCCCAAAATGTTGGTTAAACCCCCTCCTTTACTAAAAGCACAGCACTGAAGATGCTGAGATGAGCCCTAAAAAGCCCCGTGAGCACGAAACATAGTTTAAGAAGAACGTCGGCTTTGGGGGTCGATAGTGGGGGTTTAATCCTCTTGTTTCGAGAATAAGGT-ACACCAAGAACTGCTAATTACTCCGTGGTTCAATTCCACGGCTTCTTCTGACAGAGCGGTTATGTGGCTGACTTGAAATCAGTTGATGGGGGTTCGATTCCTTCCCTTCTCGGTCAACGTAGCTTAAAAAGCACCGGTCTTGTAAACCGAAGAGTGAAGTCACCCCATCCTTTGACAAAAGCCTTCAAAGCTTTTAGCAGGAGTTAAACTCTCCTAGTTTCTGGGTAGAATGGCCGAGTAGGCGGCGGCTTGTAGCTCCGCAAACAGGGGTTAAAGTCCTCTTCCTACCACAAGATGTAGCTTAA-AAAGCAATTCGCTTACACCGAATAGATGCCCGCTGAAACCGGACCATTTTGTAGGTTTGGTCCCTGCCTTACAGTCAATTGTAGCTAAATTTACACATGCAAGTATCCGCGCCCCAGTGAAAATGCCCTAAGGAGCCGGTATCAGGCACGCCCATGACACCTTGCTGCCACACCCTCAAGGGAATCAGCAGTGATAAACTTTGAATAAGCTTGAATCGGTTATAGCTAAAGAGTCGGTCAATCTCGTGCCAGCCGCCGCGGTTATACGAAGACTCGAACTGACATCGGCGTAAAGAGTGATTACAGAGCCAAAAGCCGTCGCACGCATTACTAAAGTAGCCCTGACGATAGCTAGGAAACAAACTGGGATTAGATACCCCACTATGCCTAGCCTCAAACTATATCCGCCCGGGAACTACGAGCGCTTAAAACCCAAAGGACTTGGCGGTGCCCCA--CCCACCTAGAGGAGCCTGTTCTATAATCGATAACCCCCGCTTAACCTCACCACTTCTTGCCAACCGCCTATATACCACCGTCGCCAGCCCACCCCGGCACAATGATCACCAAAACGTCAGGTCAAGGTGTAGCGTATGAAGTGGGAAGAAATGGGCTACATTCTCTAACCTAGAGCACACGAAAAATCGAAGGAGGATTTAGTAGTAAAAAGAAACAATAGTGTTCTTTTTAAGGCCCTGGGGCGCGCACACACCGCCCGTCACCACACAAGAAGAGGTAAGTCGTAACATGGTAAGTATACCGGAAGGTGTGCCATAATTCTAACTAAAACATTCTAACTTTAGTAAGGCGATAGAACAAGGAACAATAAAGTACCGCAAGGGAACGATGAAATAGAAATGAAAAAATAAAGCATAAAAAAGCAAAGACCCCCCCTTGTACCTTTTGCATCATGGTCTAACAAGTCAAGCAAAAAGAGCTTGTTCCCCCGAAAGCGAGCTACTCCTGGACAGCGAGCAAACCCGTCTCTGTGGCAAAAGAGTGGAAAGATCCACGAGTAGTGGTGATAGACCTAACGAGCTTAGTGATAGCTGGTTGCCCGAGAAAAGAACATAAATTCACCCCAGCTTTAAGAGTTATTCAAACGAGGTACAGCTCGTTTGAAACAGGAAACAACCTAACAC-CTAGGTAAAGTTGGCCTAAAAGCAGCCACCTTAAAGCGTCACAGCTCAAACAATACCTATATACCCTACCAAACTATCGAGCCCATTTATATATAAAAAAGTTTATGTTAGGACTAGTAACAAATGCAAGTGTACTGATAATTACCTCAAGAAAACCGTTAAACTTACACAAGAGCATCTCGAAAGATTAAAAGGTGCGGAAGGAACTCGGCAAACAACTTCGCCTGTTTACCAAAAACATCGCCTCTTGATAAGAGGTAACGCCTGCCCAGTGACGTTCAACGGCCGCGGTATTCTGACCGTGCAAAGGTAGCGTAATCACTTGTCTTTTAAATAAAGACTAGTATGAATGGCATCACGAGAGTTCAACTGTCTCCCCCACCCAATCAGTGAAACTGATCTCCCCGTGCAGAAGCGGGGATAAAACCATAAGACGAGAAGACCCCATGGAGCTTTAAACCTGTCGTTTTCGGTTGGGGCGACCACGGAGAAGAACAAATCCTCCGAGATGAATTAGCCAAGACCACAATTCTAAGAATAGAACATTAACG--CACCGATCCATGATCAACGAACCAAGTTACCCTGGGGATAACAGCGCAATCTATTTTCAGAGTTCATATCGACAAATAGGTTTACGACCTCGATGTTGGATCAGGGCCTCCTAGCGGTGCAGCCGCTGCTAAGGGTTCGTTTGTTCAACGATTAAAGCCCTACGTGATCTGAGTTCAGACCGGAGTAATCCAGGTCAATTTCTATCTAAGAATTTTCCTAGTACGAAAGGACCAGAAAAATGTGGCCACTA-CCTATGCCACACTACTAATGTAGACA
PIPCAR     AATATTATTAATATTTATTATAATTTTTTATTATTATTTAATTAATTTTTAAATAATATTTAAATATATATATATTATTTAAAATTATTTTATATAATTTAAAATAATTTTAAAAAATTATTAAATATTTTAAATATTATATAAAAAAATTATTTATAATTAAATAAATTTATTAAAAATATTTTATAATAAATAATTTTATTAAAAAAATATATATTTATTTTAAAATTTATATTTATATTTTATTATTTTAAAATTTAAATAATAAATATTTAATAATATTTTAAAAAATTAATTATAAATATTATATTTAATTAATAAAATTTAATTAAAATAATTTAATATTAAATATTATATTAAAATTTTATATTTAATAATTATTTTAAATAAAAATTTTAAAAATAATATTTATATTTAAAAAAATTTAATTAAAATATTATAATTAAAAATATTTATTTTTTTTAAAAATATTTTTTAAATAATAATATATAAATTTTTTTTAATTATTATTAATATTAATTTATTAATAATATAATTAATTTAATATTTTTATAATTTATAATAAAAATATTATATATATTTTAAATTAAATTTTATTATTTTAAAATATATAAATTAAATTAAAATTATATTTTATTAATTTAATTAAATNAAAATTTTTAATAAAAATTTATAATAAAAAAATATTATAATATTAATTAAATATAAAAAATATAAATTAAATATAAATAATTATTAAAATAAATTTAAAAATTTTTTTTTTTTATTAAAAAAAAATAATTTTAAATATAAATAATAATTTTTAAATTATAAAATAAAAAAAATTAAATTTATTTATTATAAAATTTTTTTATAAAAAATTAATATAAATTATAAAAATATTTTTTTTTATTAATATATTATAAATTAAATTTAAAATTATAAAATAAATAATTATAATATTATAAATAAAATATTATAAAAAAATAAAAATATTAAATAAAAATAAAATTATATATTTAAAATAAAATAATTTAAATTAATTAAATTTTATTAAAATAAAAATATTTTTTAATATTAATAAATTAAATAAAAAATTTTTTTATAAATTTTTATTAATATTAAATTAATTATTAAAAAAATAATAATAAATAATTAATATAAAATTTATTTTTTATAATATATAATTATTATTAAATTAAAATTTTTATAAAAATTAAATATTAATAAAAAATAAAATAAATAAAAATAAATAAATAAAATTTTTATTTAAAAAATTTAAAAAATTTTTATATAATAATATATTAATAAATATATTTTTAAAATAAATAATTATATAAAAAATTTTAATATAAAAAAATATTATATTAAATTAATTATTTAATAAATATATAAAAAATTTATAATTAATTATATTAAATATTTTAAAAAATTTATATAATTTTATTATAATATAAAATAAATTTTAAATAAATTATTATTATAATTTAAATTAATAATTTAATTTATTATATTTATAAAAATTTAAAATTATTAATTTAAAATTATAAAAATATTAAATAATAAAATTTATAAATATTTAATTAAATTAATTAAAAAATATATTAAAATTATTAAAATTTTTATTTTTATTTTATATTTATAAAATTTTTAAAATTTTTATATTTATAATTTTAATATTAAATTATTATAATATATTTAATAAAATAATTTTAAAAAATTAAATATTAATTTATTTTATATATATAATATATATATTTAAATATAATTATATTATAATTATATATATATATATAAATTAAATAATTAAAAATATTTAAATAAATATTATAAATATATTATTATTAAAATTATATAAAATATTATAAAATATATATAAATAAATTATTTTAATAAATAAAATTAATTTAATAAATTATAATATTATTTTATATTTTTTTATTATTATAATTTAATAAATATATATATTAATTTAATATTTAATTATAAAAAAATTATTTTTATAATAAAATAAATTAATTTTTTAAAATAATTTATAAATATATTTAAAAATATAATTAAATTATTTAAATAAAATAATATATTTTTTTAATTATATAAATATTATTAAATAATTTTAAATTATTTTAAAATATATAAATAATATATTTAATATTTAATTATAAAATAATTTTATTATAATTAAATATTAATATAATAAAAATTTTTTATTAAATTTTTATTTTAATTTTTATTTATTAATATAATAAAAAAAAAATTATTATTTTTTTTTAAATAATTAAAAAAAATATTATTTTAATAAAAATAAAAATTTATAATATTTTTAATATAATTTTATATATTATATTTTTATTTTAAATTTTTATAAATTTTTTTAATTAATTAATTTATAAATTTATATATATATAATATAAATAAAATATATATAATATAAATTTTTATTTATAAAATATATTTAATAATAATTTATTTATTTTTTTTAATAATATTTTATATTTTATTAATAATTTTTATATTAAATATTTAATAAATATATAAAATTAATAATTAAAATTTTTATAATTTTTAATTTTTTATATTTTAATTATTTATAAAATTTAATTTTTAATAAATAAATAATAAATTATAATAATTATAATTTTATATTAAAAAATTTTAATATAAATTTAATAATAAAAATATATTATAAAAATAAATATATTTTTTTAAAATATATATATTTATATTAATTTAAATTTTAATAAAATTTTTATAAAAAAAAATTATTATAAATAATAATTAATTTTTATTAATTATATTTTTTAATATATATTTAATTTTTATTAATATATATTTATAATTTTTATTTTATTTTAAAATTTTAATTATTTTTTTTATAAATAAATATTATAAAAATTTAAAAATATAAAATTATATTTTTATAAAATTTAAATAATTAAAAAAATTAAAATTTATAATATATAAAAATAAAAATATATTATTTTTAATTAATTATATAATTAATATTATTTTATTTATTAAAAATAAAAATTTTTAATAAAAAATTTTAATTTATAAAAAAAATAAATATAAAAATATAAATATAATATTATTTATTTTTTATATAAAAATATTATTTTTTAAAAATATATATTTTAAAAAAAATTTATATTATAAATAATAATTTTAAAAATTAAATATATAAAAAAAATTATATTATAAAAAATATTTTATTTATATATTAAATTTTTATAATATAAATAATAAAATTATTTAAATTTAAAATATAAATTTAATTTAAAAAAATAATTAATTATATATAAATTAAATATTAATTAAATTTTAAAAAATAATTATAAATAATTATTAATTAATTAAAATTAAATAAATAATTATTAAAAAATATTTTATTTTAAATTTTTAAATTATTAAAATTAATTTTAATATTATAATTTTAAAAATAATTATAAATTATTTAATAATATATAAAATATTTTTAATATAAAAAAATTAATATAATTTTTATTTATTAAATAATATTAATAAATTTAATAATTAATTATAAAAAATAAAAATTAAAATTTAATATATTTATTAATAAATATAATTAATATGTTAATTGCCTTTTCTTTTCTTTCGTTTCCCCAGGTAAGTGCTACGTTAATCAATTTCTACCGAAGCTTTCCTTTTTTCTATTGTTCACTCCCCATCTATGTCTCTGTCCTTTGTGAACCTCTGATTCAGCCCCTTCTTTTTACTGTTTGCTCTGTGTCCATCCGATTTATTCCCCTTTTCTTCCTCCTCCTTTTTTCTTATCTCTTACATTTTTTGTATAAATTCATACGCGTTTCTCGTTTTTTTCCATCGAGCTAACCCAACAGAGCGTCCATGACACTTATTAACTTATCCCCATCCTGATGCTTGTGTTCATTCGTTTCTAACCACCTCTCCTCATGGATAAGGTTGATACAGCCTTTTGTATATGGGTAAGCTTAAACGATGTTTTTTTTCCCTTGATTCGGATCTGGCCTTCATTCCTCATGATTTAGTGGGTCTAACCTCGTTCTATTTCTTTCGCGTTATTTTAACGCCACCGTACACAATCTACATCAAATTGTTTTTCCTCTTCTTCCATTGACAATCCCACTTCCCATACAGATTTCACTTGCTCAATGGTTCTTTCTTTTCTTCTTACCAAGGTTTGCTCATCTGTTTCACTTTCGTGGACTAACTTCTGATCCTTATCCTTTCTCTTGTTAAAT-TCTCGGTTCCAAAATGCTATTTGCGCGTTGCCTGTTTGCATGACGCTTGAAATAATTTCCACTTTTTTTTTCTTTGGTGAGTTCTTTGCCATCTCGTAATGTGTTCCCTTTTTCCCGTACGCGCGGCTACCTCGATCACGCCTATCTTCTATCGTCCTTGCTATTCCCTATACCCTCAAACCTTTGCTTTCCTTTTTCTCTTCCGTCTTTCAGATACCTTACCGGGACTTAAATTGTTGACATATTTTCGTGTTCATTCAACGAAACTGATGTTGCTTCTGTTGTTTGCAATTCTATATACGCATCCCCTTTCTCCGTATTGGTCCTAGGCTAGACCTTGCTGTTTTTCTGGTCGTTTCACCTATTTAACAATTCATAATTCTGCTTCTTGGTTAGTCTTCGACTAACGCATATGTTTCGTATCTTCAATTGTCGTCGGACAACACACTGACTCCTGCTTCTTCTTTTTTTTGACTCCAGATCTCATCCCATAGTAGGCCCAACTAACCTTATCACCATGTAACCCCTTAATTATAAACTTCCTTTGCTTTATTCTTTCCATCACACTACAATATTGCTTCCTTTTTTCTCCTGTTATTAATAACATCTACTGAAGAGGAAACAAAATCTACATTCCAATCCGATGTTATAAGTTTCTACCCGTTTCCAATTACGCTCCTGTACACTCGGTAACCTTTCGCGTTAGAGCATGGCAAGTTCTTTACTCTCATAAGCTCAACACAATTACGCGCTCGCTCCTTTCCGTCTGTATGCCTTTCTGTTCTTTCTTAGGGATTGAGCTAGAACACTAAGTGAGTTTTTCCATTTTTGTTGCTAACGTCCCTATGATGCCCGTCCTACTATCTTACCTTTCCGTCTCGCAAGTTGGGGAACTACTCTCTCTGTATCCTACTAAAACCTCTCAGTAGCCTTTCCGTAGTATTTGCTTTTTGTTGATAAATCCAAATGTACCCGAGATTATTGTTTATCTAGGGCTACTTATTCTTTCTCTTCTTAGATTGATAAGAGCATTGCCGTTACTCAGTATTTAACTGCCCCCACTTTTCCCTCTTTCTCTGCCTCTCTCTCATATGTTTTTCTCGTCTACTTGCGGCCACAACTTGCTGCTCACTCAATCTGTTTTGTTTTCGGTCTAATATCAAATGTTTCGGCTCCTGATCCTCACAGCCTATCAGACATTCGTATAACGGCTCTTTTCAACATTTTACTCCTTTTGCTCCCCTTTACCCTCTTTTGTGCCACGTGAAATTATTGAATTCTCTCTCTCATCTCTCTCGTCCTACTCTCTTTCGTCTGCTCCTCGAAGTTCGCGTATACTCTTCTTCAAAACGCTACCCAATTCACCCCCTTTTCGTAACGACGAGCTTATCACTCCCCTCTCTGTATGTCCTATGTCATTAGTATTCGTTTCCGAATCCTCTTTTCAACTATCTTCCTGTCCCTTGGGGGTAACATGATTCTCCTCATGGTCTTTCTCCATCTTATTTATTTCCCTTTCTATCCCCATACTCCCGAACCTCCCTCTTCTTCTGGTCCTCGTTCAGTTTAATCAAATACTCCTTCTCCTTGTTTATGTCACCCTCCACGCCACCCATATCTTTTCTCCTCCGTTTTCCCTCTTTCCTCTGTCATACAAAATCCAAGGTACTGCCGTCTCTGTTTTCTTTTTTATATCTTTCCCGCCATTACTCCCTGCCCTTTTTCTGTCAAGCAGGTAGCATTATTTCCTTTTCTCGTCAGAGTGCCTCTAGTTTCCTGTCGTTCAATTCTAATCCCTTTTCGGTTCTTCCCGAAATCAACTCGAGCTTCCTTTTATCTTTCTCCCATTTTATTTATCTTCCTTTTCGGGAACAGTACGTATTTACTCGCTCTTTCTTGTACACGCTCTCTGTCGTTCTTTATCTAGCATGTCACATACCTCGCTTTCCTTTATGGAGTTGTCTCTCTTTTCTGGTTTCTGTGACATACTTCACCTGATGTTTCCCTTACCGGTCGCTTTTTCAGTTCCCTTGTCACAAAGCAGGCTTTCGGTACTTCTTCCGGTTCATCATCTCCCCATTGATCTTCCTTAGCAGCTTTCGTGCTTCCCACTATTTTCAGGTCCTATCCTCCCACGAATTTCTATTCTTCTTTACATTTTTGTTGTCTAGCATTCCTTGTAGTTTCTATGTCCGCCATCCCCTTTCCTTTTCTCCGACGCGTCTTTCCCGCAGCAATAATATTAGTTTCCCCTTCTCCTTCCTACCTACCTTTGTTCTTTATAAGTAGTATGCTGTATGTATACACCTTTCTCTTTCGCTTATCCGATCCACTTCGTTAATTCTTTCTTTTTCCAATTATTTGGAGTGTTCTTTTGGGAGGCACACCCTACTTAAGTGATGTTTCTCGTCTATACGATAATTTTCTTGTTTCCCGACCATGTACGTCCCTAGCCCTCCTTACGCTTTCGTTTTTGTACTTGAAACCTCCGTGTGCTCCTTCCCGCTCAAATAATTCTCCCGATGTTTTCTGTATCATCTTATGCACTTACTTTTGCGCTTAGTAAAAATGATGGTAACTCTCCCGTCTGGTCTCGCCTTCGTTCAACTTACTACCTCACGCTCTCTTCCCTCCTAGTGTTTTCTTCTCCTAAAAACTAGTCGGGTTCGTTTCCATTCTACCTTCTCTCCAACCTTTCTTGTTCCTATTCCCCTAAATTCCTCAGTTCACATGCCAATCCATTATCGAAAGGCAGTTAAATCTTACCCATAAGTTACATCTTTTCTTGTTTGTTCTCCACCCATCCTGTTTCCGCGGGTTTGTGCCTTCTTTTTTATGGTTTTTCACCCTCCACACACGGGGCTCTAAGCTTAGAGGGTCTTAGTGGGTTTTCGGTTTTCTTTTTATGGGAGCTGCT--------------GAGAGCAGCGTCGCCACGACGAAGGC-AGTAGGGCCTCAGATGCGAGGCCGGGCAAACAGGAAGTGTTATAGACAACGCTGCCTCTCCGGTAATTGGGAATAAGCCCTGCGCCGGCAGTGAAAGTGAGGGAAAGGGATGCAGAGCGAGCGTAGCCACTTTGAATACAGTGAGGTAGAGAATTATCTCAACTTGCGTAAGAAAAGGTCTAAAGATTGTANNNNNNNNNNNNNNNNNNNNNNNNNNNNNNNNNNNNNNNNNNNNNNNNNNNNNNNNNNNNNNNNNNNNNNNNNNNNNNNNNNNNNNNNNNNNNNNNNNNNNNNNNNNNNNNNNNNNNNNNNNNNNNNNNNNNNNNNNNNNNNNNNNNNNNNNNNNNNNNNNNNNNNNNNNNNNNNNNNNNNNNNNNNNNNNNNNNNNNNNNNNNNNNNNNNNNNNNNNNNNNNATAGGAGCCACCGAAGGAAAGCGAGGGAACCCTCCGAGGCCGACCTCATAGCCACACCTCCCGCGAGCGTAAGCCTCATGGAGCCGGAGGTCGGCTGGAACTGACGAATGAAAAAGAGACGTACGGATATCCTACTCCAGACAGGGGGGTTGACGAAATTTAGCTCTGACGGAAAACAAGTCAGGGGGTTGATCGTAAGTTTGTGTCGAGCGGGGAGGAATCAAAAGATAACCTCTGACCAGAATGGTAACGAACA-----------------GCCCGTCATGTACCTAAGTAAAGGGATGGTTGCACTGGGTCGGAAGAATATGGGTGTGTAGAGGGACGGTATCGCGGTAAGCTAGGAAGTTGGAGGGAGACGAGCGGCGAGGCTTTAAAAAAGCAAAGCGAATGGAACATGCTTACCTCACGGGTGCGACAGATACCAGGAGGAAATGATCGAGGACCATATGTCGAGTGGACGCGGGGCGGTGTGTATATTGGAATGGTCATGTCTAAAACAGATCCTGATAAACTCGTGGGCCGAGAGGTGACTAGACCTAGGCCTGAGAGGGTTAATCCGAGGGTAAAAGAAGGAAATCGACGACCAAAAACACAAAAAGATGAACAAAGAGGGGTGTGCAGGAAAGCAGCAGTTCAAACGTCTTTCGAGTCGCCTCTATCTCCTGGCTAAATATATGGAAAATTCAACGCGCGAAGCGGTAGGTGAGGAGTGAACTACT----------------------AAGTACCCAGTAAATTTCCCCACCGATATGGACGAGAAATCACGGAACAAGATCATTAATAGTCGAAAGTCTTTGAGCGGGACGGATGCTAAGGCAAGATGGGATGGATTGCTAAAAAGATAAGAGTGCAGTCAGCCTGTTAATACAGCCGGTTTCGTTTAAGAGTATGGCTAGAATATCAATAAAGGCCCGACGGTTAAACGCACTTAGAGACAACGGTGAGGGTCTGACAACATAGGTTGGGAAGACGAGAC-------TTGCATAAAGGGCACTGTCCTTTGGCTATTGTGGTATCCACCGCCGATCACTGACCCAACAACCATACCACGTGACTAGCTGTAGAATATACGTTGTGCAGTTATCGAGAAAAACAGGAAAAAGAATAGAGTATACAGCGTTGCGACCTGAGGTGCATGGGGCGCAAAGGAGGTAATAAAGCTGTGGCGGGAAAAACCAGTTGAGGTAATGTATTTAATTGTTCGAGGGTGACCATTTTCATGGTGTGGGAACTTTATGTAATAGGACAGAAAGAGGGACTTAGGAGAGGAGCATCAGATCGGTTGCGGGGAGCGGGGGACGAGAATAGCACACCGAGAGCTAGCGATCGTACCCAAAGTTCACGACTAAGGGAATAACGGGCGAAGGAACGGAAGAGGAGCGAAATTGCGATCTCGATGAGGCGAGCCGGGTAAAGTGGTAAGGGAGAGGTGTGTAGGAAGTACGGACAGCCGGAAGGGATGGGGATTGCCAAGCGAGGAAGGACGTACGACCGTCGTCTAGAGANNNNNNNNNNNNNNNNNNNNNNNNNNNNNNNNNNNNNNNNNNNNNNNNNNNNNNNNNNNNNNNNNNNNNNNNNNNNNNNNNNNNNNNNNNNNNNNNNNNNNNNNNNNNNNNNNNNNNNNNNNNNNNNNNNNNNNNNNNNNNNNNNNNNNNNNNNNNNNNNNNNNNNNNNNNNNNNNNNNNNNNNNNNNNNNNNNNNNNNNNNNNNNNNNNNNNNNNNNNNNNNNNNNNNNNNNNNNNNNNNNNNNNNNNNNNNNNNNNNNNNNNNNNNNNNNNNNNNNNNNNNNNNNNNNNNNNNNNNNNNNNNNNNNNNNNNNNNNNNNNNNNNNNNNNNNNNNNNNNNNNNNNNNNNNNNNNNNNNNNNNNNNNNNNNNNNNN--------------CGTGGAGGTCACGTGCAGCTAGTGGC-GTCGGGGTCCTCACTAATTAATTAAAAGTGAGAAAAACATACCGTTTGGATCTACCTTTTTAAAAAATACCATCTGTGGACACCGGGATGTGAGTGAGTCCCAAACCTATCGATTCTTAATCTCAGATAAATAACAGACTGATAAGGGGTAAGAGACAGGCCACATGCTCTAGAAATGGGTTGTACCGTGCNNNNNNNNNNNNNNNNNNNNNNNNNNNNNNNNNNNNNNNNNNNNNNNNNNNNNNNNNNNNNNNNNNNNNNNNNNNNNNNNNNNNNNNNNNNNNNNNNNNNNNNNNNNNNNNNNNNNNNNNNNNNNNNNNNNNNNNNNNNNNNNNNNNNNNNNNNNNNNNNNNNNNNNNNNNNNNNNNNNNNNNNNNNNNNNNNNNNNNNNNNNNNNNNNNNNNNNNNNNNNNNACCGGACCGAATCCACCGAGCCCCGGTAACAGAGCGCTCTGATGGAAACCATTTGATCTAGTTGATCAATACATGTAGCCTTCTAACGACATTGTTAACATGCTACAATGGGAACGGAACGAAGAATCAACTTATTCCGAAAAGAAAAACTAGAAAAGCACTAATGGGACTGGAGGCTATACAGTAAACCAGACATGGATCTATAACATACAAAAAATCGTCTAAAGAAGTAATGGGGCCAAAGAGGTTCCAGGAC-----------------CTTCGAACTAGACCTAATCCACATGTTAGTCGTGGCTAAACTACTCAGTGAACCTCCCTAATAAATTAGTATAATAAATAGCTCTTTAACGAGTGATGAAAGGGCCTCAACTGTCTCTTATCTCAAGGCTGTTAACACACATGGACTGTTTCAACAAACTCCTTGCTTCAGACTACGATTTATGGTTGGTATTTGGCGAAAATTGATAGTACCGCTATGCTGACCGTACCAATTTACTCGGACAATAGAACGGCACAAACTAATGAGTAGTCCACTTACTCCTACTAGATGACCATAGTTATATGATAAAAACCAAAAAGGATCTAAATGAGTATACTTGTAGATCGATTGAACTACTGATTCGAAGACCTGATTATATATACTGGCCGCCAAGCATTGAAGTACAGTCATTCCATAAGAAGATCAATAACTCATCATTAGAGCTGCGCGAGAACGAATTGGC----------------------AAATATGCCCTCAACGATCCTGACCTGGTAAGCGGGGCAATTAGGACCAAATCAATATTCTTCATAGACTTGGCAAATTGATCACGAGACTATTAGGGACCTTTTGGGCATCTAAGCCAAGAATTAGACTTATTATGTGGCCCTATAATAAGTCTATCTCGAACTATTGGACTAAATGCCATAATATATCTGGCCTCGCTTAGATCTCGCTTCACGCAATTTTGGAACAGAAGTTGAGTTTAAACTATAATACC-------TATCTCAACGTTGGCTAACAAATCACGAACCTCCATTTTTTTGTCTATTCTATCTAAAATGCCTAATTTATCTCAATTTTGGTCTCTACCTAGATTTGACGGACCAAAATCTAACAGACCACCTGTGAACTCATCTTCTGCCCCATTTCTTATGGAATACGATGCGCTTGGCCTATTTTTCTGTATTCAGATGATAATGTTTTCCCGGTTCACGTATTTCTTCCGTTATGAGTTCTTTTCTGTTTCGTCAGGTTTAAATAAGAGCGAAGGTTTACAGAGCCCACATATAGATTACACAATTAGCTTTATAAAAAAAAACGGATCATTAATAAAACAAATAATTATCAAATTGAAAAGGCTAGTACCGTTCGCGATTAGACCAACGACTGTAATAAATTAAACTGATATAACCAAGTAAGGCTCTCTTGGGGATCACTTTATGCAAGCCACGCAAATCAGCTTTACGACAAATGTGTTAAATTAAAAATTTATGATGTACACCATATACAATCCTCGTGCCCCCCTCNNNNNNNNNNNNNNNNNNNNNNNNNNNNNNNNNNNNNNNNNNNNNNNNNNNNNNNNNNNNNNNNNNNNNNNNNNNNNNNNNNNNNNNNNNNNNNNNNNNNNNNNNNNNNNNNNNNNNNNNNNNNNNNNNNNNNNNNNNNNNNNNNNNNNNNNNNNNNNNNNNNNNNNNNNNNNNNNNNNNNNNNNNNNNNNNNNNNNNNNNNNNNNNNNNNNNNNNNNNNNNNNNNNNNNNNNNNNNNNNNNNNNNNNNNNNNNNNNNNNNNNNNNNNNNNNNNNNNNNNNNNNNNNNNNNNNNNNNNNNNNNNNNNNNNNNNNNNNNNNNNNNNNNNNNNNNNNNNNNNNNNNNNNNNNNNNNNNNNNNNNNNNNNNNNNNNNNAAGGTTTTAGCTTAATGAAAGTGGCTGAGTTGCATTCAGTTGATGTGGGGTAGAGTCCTGCAAGCCTTAGATCTTAGTCCAACAAAGACAGTTGATTTCGACTCAACAAATTATGGTTAAACCCCATAAGATCTCTTAGAATAAAGCTCGCTGGATAGAGCGTTTAGCTGTTAACTAAAATGTTGTGGGATCGAGGCCCGCTTTTCTAGAGGTGTTAGTAAAAATTACCCCGCCTTGTCAAGGCGAAGTAGCTGGTTAAACCCCGGCACACCTGCTCCGCGGTGACACATGTTCGATTGCAAATCGAAAGAAGCAAACGAGTTTGCCGGGGCTTTAGGAGGTTGTATATAGGGAGTACGGGGAGTTTTGATCTCCCAGGTGCAGGTTCGATTCCTGTCTTTCTAAGTTGAAAAACAACAGTGGTTTTTCAGATCACAGGTTTTGGTTAAAGTCCTAATGGGAAACTTTCTTAGTATAAGTACATGTGACTTCCAATCACTCAGCCTTAGTTAAATCCTAGGAGAAAGTAGTAAACATAGTTTAAAAAAAACACTAGATTGTGATTCTAGAAACAGGGGTTAAACCCCCCTTGTCGACCAGGAATGTGCCCGTAGGGATCACTTTGATACAGTGAATTATAGGGGTTCAAACCCCCTCATATCCTCTTTTATAGGAGAACAGCTTATCCATTGGTCTTAGGAACCAAAAATTCTTGGTGCAAGTCCAAGTAAAAGCTGTTAGTGTGGCAGCACCCGGTT-ATGCAAAAGACCTAAGCCCTTTGAGTAGGGGTTCAAATCCCCTCACTAACTCACCTAGAAGCTAAAAGCAGCAGCCTTTTAAGCTGCAGAATGATGGACCATCCTAAGTGAAGTAAAGTCAGCTAAAAAGCTTTTGGGCCCATACCCCAAAATGTTGGTTAAACCCCCTCCTCTACTAAAAGCATGGCACTGAAGCCGCCAAGATGGGCTGTAAAAAGCCCCGCTAGCATGAGACATAGTTAAACTAGAATGCTGGCTTTGGGGGTCAGTGGTGAGGGTTGAACCCCTCTGTCTCAAGAACTCGG-CACACTGAGAACTGCTAATTACTCCGTGGTTCAACTCCACGGCTTGTTCTGGCAGAGTGGAGATGTGGCTGACTTGAAATCAGTTCACGGGGGTTCGATTCCCTCCTTTCTCGGTCCTGATAGCTTAAAAAGCACCGGTCTTGTAAGCCGGAGACTGGGGAACTCCCCCCTCAAGACAAAGGCCTTCAAAGCCTTAAACAGGGGTTAAACCCCCCTAGCTTCTGGGTAAATTGGCCGAGTAGGCGGCGGGTTGTAGCCCCGACGACGAGGGTTAGAGCCCCTCAGTTACCACAAAATGTAGCTTAACAAAGCCATTCGCTTACACCGAATCAATGCCCGTTAAACTCGAGCCATTTTGAAGGTCTGGTCCCAGCCTTGTAGTCAACTTTGACTGAACTTACACATGCAAGTATCCGCACCCCGGTGAAAATGCCCCGGGGAGCTGGTATCAGGCACGCCCAAGACACCTTGCTGCCACACCCCCAAGGGAGTCAGCAGTGATAAACATTGAGTAAGCTTGACTCAGTCACAGTCCAAGAGCCGGTCAATCTCGTGCCAGCCACCGCGGTTATACGAAGACTCAAGTTGACCACGGCGTAAAGCGTGATTATAGAGTTGAAAGTTGTCGCACACTTTACGAAAGTAACTCTAACGACCGCTAGGAAACAAACTGGGATTAGATACCCCACTATGCCTAGCCTTAAACTCTATCCGCCAGGGAACTACGAGCGCTTAAAACCCAAAGGACTTGGCGGTGCCCCAAACCCACCTAGAGGAGCCTGTTCTATAATCGATAACCCCCGCTTCACCTCACCACTCCTAGCCTTCAGCCTATATACCACCGTCGCCAGCCCACCCTGGCATAGCAACCATTAAAACGTCAGGTCAAGGTGTAGCTAACGGAGTGAGAAGAAATGGGCTACATTTTCTA-AACAGAATAAACGGAAGGCCGAAGGAGGATTTAGCAGTAAAGGGGGACAAGAGCGCCCCCTTAAAGGCCCTGGGGCGCGCACACACCGCCCGTCACCAACTAAGAAGAGGCAAGTCGTAACATGGTAAGCACACCGGAAGGCGTGCCCTAAGTCTAAATAAACCATT-AGCGTCTAGTAAGGCGATAAAACGAGGAGCTATAGAGTACCGCAAGGGAAAGATGAAATAGAAATGAAA-AATAAAGCCAAACAAAGCAGAGGCTCCCCCTCGTACCTTTTGCATCATGGTCTAGCCAGTCGAGCAAAAAGAGTCCGGCCCCCCGAAAGCGAGCTACTCCGAGGCAACGAGCTAACCCGTCTCTGTGGCAAAAGAGTGGGAAGACCCCTGAGTAGCGGTGACAGACCTAACGAGCTTAGTGATAGCTGGTTGCTCAAGAAAAGAGTATCAGCCAAAACACCTATTAAGACCTATTCTATCCGGGTACAGCCGGATAGAAAAAGGAAACAACCTCCAACCCCGGGTAAAGTGGGCCTAAGAGCAGCCACCTGAAAGCGTCAAAGCTCGCTTAATACAAGCAAACCCACCACCCCTACTGAGCTATTCCATATATGGAAGAACTTATGCTAGAACCAGTAACATATGCAAGTGTACTGCTAACTAACACAAGAAAACCGTTAACCTAACACAAGAGCATACAGAAAGACATAAAGATCGGGAAGGAACTCGGCAAACAACCCCGCCTGTTTACCAAAAACATCGCCTCTTGATAAGAGGTCCAGCCTGCCCAGTGACGTTCAACGGCCGCGGTATTCTGACCGTGCAAAGGTAGCGTAATCACTTGTCTTTTAAATAAAGACTTGTATGAAAGGCACCACGAAGGTTCAACTGTCTCCCCCCTCTAGTCAGTGAAACTGATCTCCCCGTGCAGAAGCGGGGATAAACCCACAAGACGAGAAGACCCTATGGAGCTTAAAACCCTATGTTTTCGGTTGGGGCGACCACGGAGGACAGACCATCCTCCGAGAAGAATTAACCAAGGGCACAGCCCTAAGACCAGAACTTTGACTACCTTTGACCCATGATCAACGAACCAAGTTACCCTAGGGATAACAGCGCGATCCACTTAGAAAGTTCATATCGACAAGTGGGTTTACGACCTCGATGTTGGATCAGGGCGCCCAAGTGGTGCAGCCGCTACTAAAGGTTCGTTTGTTCAACGATTAAAGCCCTACGTGATCTGAGTTCAGACCGGAGAAATCCAGGTCAGTTTCTATCTGGAACCTCTCCTAGTACGAAAGGACCGGAGAAGTGAAGCCTATA-AGCACGCTTCAATCTCATTGACCTCT
CAUCAU     AATATTATTATTATTAATTATAATTATTATATATTATTAAATTAATTTTTTAATAATATTTAATTATATATATATTAATTTATATTATTTTATATAATTTTATATAATTTTAAAAAATTATTTATAATTTTAAATATTATATAAAAAAATTATTTATAATTAAATAAATTTATTATAAATTTTTTTTAATTTATAATATTAATAAAAAAATATATATTTATTTTAAAATTTATATTTATTTTTAATAATATAAAAATAATAATTAATTATATTTAATAATAATTATAAAAATTAATTATAATTTTTATATTTAATTAATAAAATTTAATTAAAATTATTTAATATTAAATATTTTATTAAAATTTTATATTTAATAATTATTTTAAATAAAAATTTTAAAAATAATATTTATATTTAAAAAAATTTAATTAAAATATTATAATTAAAAATATTTATTTATTTAAAAAAAATTTTTTTAATTATAATATATAAATTTTTTTTAAATATAATTATTAATTATTTATTAATAATATAATTAATTTAATATTTTTATAATTTATAATAAATATTTTATATTATTTATATTTTATATTTTAATTTTATAAAAAATATAAAATAAATTATAATATTATTTTATATTATTAAAAAATTTNAAATTTTTAATAAAAATTTATAATAAAAAAATATTATAATATTAATTAAATATAAAAAATATAAATTAAATAAAAATAATTATTAAAATAAATTTAAAAATTTTTTTTTTTTATTAAAAAAAAATAATTTTAAATATAATTAATAATTTTTAAATTATAAAATAAAATAAATTTAATTTATTTATTATAAAATTTTTTTATAAAAAATTAATATAAATTATAAAAATATTTTTTTTTATTAATATATTATAAATTAAATTTAAAATTATAAAATAATTAATTATAATATTATAAATAAAATATTATAAAAAAATAAAAATATTAAATAAAAATAAAATTATATATTTAAAATAAAATAATTTAAATTAATTAAATTTTATTAAAATAAAAATATTTTTTAATATTAATAAATTAAATAAAATATTTTTTTATAAATTTTTATTAATATTAAATTAATTATTAAAAAAATAATAATAAATATTTAAAATAAAATTTATTTTTTATAATATTTAATTATTATTAAATTAAAATTTTTATATAAATTAAAAATTAATATAAAATTAAAAAAATAAAAATAAATAAATAAAATTTTTATTTAAAAAATATAAAAAATTTTTATATTATAATATATTAAAAAATTTATTTTTAAAATAAATAAAAATATAAAAAATTTTAATTTAAAAAAATATTATATTTATTTAATTATTTAATAAATATATAAAATTTAAATTATTAATTATATTAAATATTTTAAAAAATTTAAATAATTTTATAAATATATATATTAATTTTTAAATAAATTATTATTATAATTTAAATTAATAATTTAATTTATTAAATATATAAAATTTTAAAATTATTAATTTAAAATTATAATAATTTTATATAATAAAATATATAAATAATTAATTAAATTAATTAAAAAATATATTAAAATTATTAAAATTTTTATTTTTAATTTAATTTTATAAAATTTTTAAAATTTTTATATTTATATATTTAATATTAAATTATAATAATATATTTAATAAAATAATTTTAAAAAATTAAATATTATTTTATTTTATAAATTTATAATATTTATTTTTAAATAATTATATTATAATTATATATATATATATAAATTAAATAATTAAATATATTTAATTTAATATTATAAATTTATTAATATTTAAATTATATAAAATATTATAAAATATATATAAATAAAATATTTTAATAAATAAAATTAAATTATTAAAATATAATATTAATTTATATTTTTTTATTATTATAATTTAATATATTTATTTAATTAATTAATTATTAAATATAAAAAAATTATTTTTATAATAAAATAAATTAAAATTTTAAAAAAATTTATAAATAAATTTAATAATTAAATTAAATAATATTAATTAATAAATATATTTTTTTAATTATATAAATATTATTATATAATTATTTTTTATATAAATAAATATAAATAAAATATTTAAAATTTAATTATAATAAATATTTAATATTTTTAAATAATTATATTTAAAATATTAATTAATATAAATATATTTTAATTTTTATATATTAATATAATAAATTAAAATTTATTATTTTTTTATAAATATATATTATAATTTTTTAAATAATAAATTATAAATATAATATAATTTTAATTAAAATTTTATATATTATATTTTTATTTTAAATTTTTATAAATTTTTTTAATTTTTTAAAATATAATATTATATATATTTAATATAAATAAATATAAAATAATTATAATTTAAAAATTTAAATTTTTTTATATTTTAAAATTTTTATATTTATTATTAATAAATAATTTTTTTTATTAATTTAAAATATAAAATATTTAATATAAATATAAAATTAATAATAAAAATATTTATAATTTTTTATTTTTAATAATTTTTTAATTAATTAAATTTATTTTTTAATAAATAAATAATAAATTATAATAATTATAAATTAATAATAAATTTTTTTAATATTAATTTAATAATAAAAAAAATTTAAAAAATTAATTATATTATTTTAAATTATAAATATATTTAATAATTTAAATTTTAAATAAATTTTAATTAATTAATTATTTTTATATTAATAAATAAATTTTTTTTTTTATTTATTATATTAAATATATTATTAATATATATATATTTTTAATATTTTTATTTTATTTTAAAATTATAATATTATTTATATTATTTAAATATTATAAATATATAAAAATATAAAAAATTATTTTTAATATTTTAATTTATTTAAAAAAATTATAATTTATAATATATTATTATAAATATTTATTTAATATAATTATTAATATTATTATTATAATTTTATTTATTAAAATTATAAATTATTAATAAAAAATTTTAATTTTTAAAAAAAATAAATATAAAAATTTAATTTAATTATTATTTTTATTTATAAAAAAAATATTATTTTTATAAAATATATATTTTAAAAAAAATTTATTTTAAAAATAATAATTTTAAATATTAAATATATAAAAAAAATTATATTATAAAAAATATTTTATTTATATATTAAATTTTTATAATATAAATAATAAAATTAATTAAAATATAAATATAAATTTAATTTAAAAAATAAATAAAATATATAAAAATTAAATAATAATTATTTATTAAAAAATAATTATAAAATATTATTTATTAAATATTATTTAAATATTAAATATTAATATAATTTATATTTTAATTTTATTTATATATTAATTTAAAATTAAAATAATTATTTTTATAATAATTATAAATTTATAAAATATAAATTAAAAATTTTTAATATAATAATATTATAAAAATTTTTATTTATTAAAAAATATTAATAAATTTAATAAAAAAATATAAATAATTAATAATTTAATTTTTAATTTTTATTAATAAATATAATTAATCTATTGATCCCCTTGTCTTTTCTCCCTTTCCCCGAGGTCAGTTCCACGTTACTCAATTCCTACCGAAGCTTTCCTTCTTTGTATTGTTCACTCCCCATCTATGTCTCTGTCCTTTGTGAATCCCTGATTCAGCCCCTTCTTTTTACTGTTTGCTCTGTGTCCATCCGATTTATTCTCCTCTTTCCCTTCTTCTCCTTTTCTTATCTCTTACATTTTTTGTATAAACTCATACACGTTTTTCGTTTCCTCTCATCATAATAACCCACTAGCGCGTCACCGACACTTATTAACTTATCCCTATCCGGATGCTTGTGTTCATTCGTTTCTAACCACCTCTCCTCATGGATAAGGTTGATACAGCCTTTTGTACATGGGTAAGCATTAACGATGTTTTTTCTCCCTTGATTCGGATCTGGCCTTCATTCCCCATGAATTAGTGGGTCTAACCTCGTTCTATTTCTTTCCCCTTATTTTAACGCCACCGTACACAATCTACAACAAACTGTCTTTCTTCTTCCTCCATTGACAATCCCACTTCCCATACAGATTTCACTTGCTCAATGGTTCTTTCTTTTTTTCTCACCAAGGTCTGCTCATTCGCTCCACCTTCGTGGTCTAACTTTTGATCCGTATTTTTTTTCTTGTTAATTT-TTCGGTTCCAAAATGCTATTTGCGCGTTGCCTGTTTGCATGACGCTTGAAATAATTTCCACTTTTTTTTTCTTTGGTGAGTTCTTTGCCATCTCGTAATGTGTTCCCTTTTTCCCGTACGCGCGGCTACCTCGATCACGCCTATCTTCTATCGTCCTTGCTATTCCCTATACCCTCAAACCTTTGCTTTCCTTTTTCTCTTCCGTCTTTCAGATACCTTACCGGGACTTAAATTGTTGACATATTTTCGTGTTCATTCTACGAAACTGATGTTGCTTCTGTTGTTTGCAATTCCATATACGCATCCCCTTTCTCCGTATTGGTCCTAGGTTAGACCTTGCTGTTTTTCTGGTCGTTTCACCTATTTAACAATTCATAATTCTGCTTCTTCGTTAGTCTTCGACTAACGCATATTTTTTGTATCTTCAATTGTCGTCGGACAACACACTGACTCCTGCTTCTTCTTTTTTTTGACTCCAGTTCCCATCCCATAGTAGTCCTAACTAACCTCATCACTATGTAACCCCTTAATTATAAACTTCTTTTGCTTTATTCTTTGCATCACACTACAATATTGCTTCCTTTTTTCTCCTGTTATTAATAACATCTACTGAAGAGGAAACATCATATACATTCCAATTCGATGTTATAAGTTCCTGTCCGCTTCCAATTACGCTCCTGTACACTCGGTAACCTTTCGCGTAAGAGCATGGCAAGTTCTTTACTCTAATTAGCTCAACACTATTACGCGCTCGCCCCTTTCCGTCTGTAAACTATTCTGTTTTTTCTAAGGGATTGAGCTTGAACCCTAAGTGAGTTTTTCCATTTTTGTTGCTAACGTCCCAATGAGGCCCGTCCTACTATCTTACCTTTCCGTCTCGCAAGTTAGAGAACCACTCTCTTTGTATCTTACTAAAACCTCTCAGTAGCCTTTCCGTAGTATTTGCTTTTCGTTGATATATCAAAATGTACCCGAGATTATTGTTTATCTAGGGCCTCTTATCCTTTCTCTTCTTAGATTGATAAGAGCATTGCTGTTACTCAGTATTAAACTGCCCCCATTTTTCCCTCTTTCTCTGTCTCTCTCTCATATGTTTTTCTCGTCTACTTGCGGCCACAACTTGCTGCTCACTCAATCTCTTTTGCTTTCGATCTCATATCAATTGTTTCCGCTCCTGTTCCTCACAGCCTATCAGACATTCGTATAACGGCTCTTTTCAACATTTTACTCCTTTTGCTCCTCTTTACCTTCTTTTGTGCCACGTGAAATTATTGAATTCTCTCTCTGTTCTCTCTTTCCCTACACTTTTCCGTCCGCTTCTTGAAGTTCGTGTATACTCTTCTTCACCACGCTACCCAATTCACCCCCTTTTCGCTACGCCGAGCTAATCACCCCCTTCTCTCTATGTCCTATGTCATTAGTCTTAGTTTCCGAATCCTCTTTATCACTATCTTTCTGTCCCTTGGGGGTAACATGATTCTCCTCATGGTTCTTATCCATCTTATTTATTTCCCTTTCTTCTCCAATCATCCCGCACCCTCCTCTTCTTCTGGTCCTCGTCCAGTTCAATTAAACCCTCCTTTTCCTTGTTTATGTCATTCTCTCCACCCCCCTGGTCTCTTCTCCCTCATCTCCCTTCCCTCTTGTGTCTCCCACAATCCAAGGTACTGCCGTCACTGTTTTCTTTTTTATATCTTTCCCGCCATCACTACTTGCCTTTTTTCTGTTAAGTAGGTAGCATTCTCTCTCCTTTCCGTCCGAGTGACTCCACTCTCTTCTCGTCTACATCTAATCCCTTTTCGGTCCTCTTCGAGATCAACACGAGCATTCTTTTACCCTTCTTCAATTTTTTTTACCTTCCTTTTCGGGCAAAGTTCGTATTTACTCGCTTTTCCTTTTAACTGCTCTCTGTCGTCCTTTATCTAGTATGTCACATACCTCGCTTTCGCTTATGGAGTTGCCCTTCTTTTCTGGTCTCTGCGACATACTTCTCCTGATGTTTCCCTTACCGGCCGCTTTTTCAGTTCCCTTGTCACCAAGCAGGCTTTTAGGATTTCTCCCGGTTCCTTATCTCCCCATTGATTTTTCTTAGCACCTTTCGTGTTTCCCACTTTTGCCAGAACCCATACTCCCCCGAACTTCTATTCCTTTTTACGTTTTTGCTGTCTAGCATTCCTTGTAGTTTCTTTGTGTGCCATTCCCCTTTCTTTTCTCCGACGTGTCTTTCCCGCAGCAATACTATTAGTTTCCGTTCCTTCTTTCTAACTACCTTTCCTCTTTTTAAGCAGTACTCCATATCTATATACTTTCCTCTTTCGGTTAACTGATACACATATTTAATTTTTCCTTTTTCCGATTTTTTGGAGTGTTCTTTTGGATCGGACGCCCTACTTAAGTGATGTTTCTTGTTTAAACTTTAATTCCTTTCTTTCCCGACCATGTACGTCCCTAGCCCTCCTTACGCTTTCGTTTTTGTACTTAAAACCTCTGTGTGCTCCCTCCCGCTCAAATAATTCTCCCGATGTTTTCTGTAACATCTTATGCACTTACTTTTGCGCTTAATAAAAATGATGGTAACTCTCCCGTCTGGTCTTGCCATCGTTCAACTTACTACCACATGCTTTCTTCCCTCCTAGTGTTTTCCTCTTTCAAAAACTAGTCAGGTTCGTTTATTCTCCACTCTCTCTTCATCCTTTCCTGTTTCTATCATCGCACCTACCCTAGTTCCCTTACGTGTCCATTACTGTAACGCAGTCATATCGTCATAATAGGTTACATCTTTCCATGTTTGTTCTCCACCCAACCTGTTGCCGTGGTTTCGGGTCTTCTTTTTTATGGTTTTTGACCCTTCACACACGGGTATTTAATATTTGAGTGTCTTTATCGGTTTTCGGCTTTCTTTTTATTGGAGTTGCTATTTATAAGGCAAGGAGAGCAGCGTCGCCACGACGAAGGCAAGTAGGGCCTCAGATGCGAGGCCGGGCAAACAGGAAGTGATTTAGACAACGCTGCCTCTCCGGTAATCGGGAATAAGCCCTGCGCCGGCAGTGAAAGTGAGGGAAAGGGAGGCAGAGCGAGCGCAGCCACTTTGAATACAATAAGGTAGAGAATTATCTCAACTTGCGCAAGAAAAGGTCTAAAGATTGTANNNAGATACCCTGGGCCTGTACCTTTGGGGAGTTTAGTTTAGACGATAGACTAAGTATGTAACGCTCGAGCGAAACGTAACTGGAGGTGGGTCCGATTAGCGTGTGAGAGAGGTTATGCATCTGAAGATAAGTCTCCAAGGCCTCGCAACATTTGAATACTCTAGCCACAGTAAAGACACGTTGTTCCTTATCAAGATGCCGGTATGTCCGAAACATATAAGGATAGGAGCCACCGAAGGCAAGCGAGGGAACCCTCCGAGGCCGACCTCATAGCCACACCTCCCGCGAGCGTAAGCCTCATGGAGCCGGAGGTTGGCTGGAACTGACGAATGAAAAAGAGAGGTACGGAGATCATACTCAAGACAACGGGGGTAACGAAATTTAGCTCTGACGGAAAACAAGTCAGGGGGTTGATCGTAAGCTCGTGTCGGGTGGGGAGTTG---AAGGATAAACTCTGGCCAG--------------AGCCATCCCCGCAAGGAGCCCGTCCTGTACCTAAGTAAAGGGAAGGCTGCACTGGGTCGGGATAATATGGGTGTGTAGAGGGACGGTATCGTGGTCAGCTAGGGAGTTGGAGGGAGACGTGCGGCGAGGCTTTAAAAAGGTAAAGCGCATGGAACATGCTTACTTCACGGGTGCGACAGACACCAGGAGGAATTGCATGAGGACAATATATCGAGTGGACGCGGGGCGGTGTGTATACTGGACCGGTCATGTCTAAAACGGATCCTGATAGACTCGTGGGCCGAGAGGTGACTAGAGCTAGGTCTGAGAGGGTTAATCCGAGGGTAAGAGAAGGCAATCAACGACCAAAAACACAAAAAGATGCACATAGAGGGCTGCGCTGGACGGCAGCAGTTCAAACGTCTTTCGAGTCGCCTCTATCTCCTGGCCTAATATATGGAAAATTCAACGCGCGAAGCGGTAGGTGAGGAGTGAACTACTCAAAGACTAT------TCGGTAAAGAACCCAATAAGTTTCCCCACCGGAACTGATGGGGACTCACGGAACAAGCTCATTAATAGTTGAAAAACTTTGAGTGGGACGGATGCTAAGGCAAGAAGGTATGGATTGCTACAAAGATAAGAGACCTGTCAGCCTGTTAATAAAGACGGCTTCGTATAAGAGTAAGGCTAGAAAATCAATAAAGGCCCGACGAATAGCCAACTTTAGAGACATCGGTCAGGGTGTGACAAAATAAGTAAAGAAGACGCGACGTAGGNATTGCATAAAGGGCACTGTCCTTCGGCTATTGTTGTATTCACCGCCAATAATTGAACCAACAACTATACCATGTGACTAGCTGTAGAATATACGTTGTGCTGTTATCGAGAAAAACAGGAAAAAGAATAGAGTATACAGCGTTGCGACCTGAGGTGCGTGGGGCGCAAAGGAGGTAATAAAGCTGTGGCGGGAAAAACCAGTTGAGGTAATGTATTTAATTGTTCGAGGGTGATCATTTTCATGGTGTGGGAACTTTATGTAATCGGACAGAAAGAGGGACTTAGGAGAGGAGCATCAGATCGGTTGCGGGGAGCGGGGGAAGAGAATAGCACACCGAGAGCTAGTGATCGTACCCAAAGTTCACGACTAAGGGAACAACGGGCGAAGGAACGGAAGGGGAGCAAAATTGCGATCTCGATGAGGCAGGCCGGGTAAAGTGGTAAGGGAGAGGTGTGTAGGAGGTACGGACAGAAGGAAGGGATGGGGATGGCCAAGCGATGAAGGAGGTACGGTCGTCGTCTAAAGA---AATCGCGAAAAACAGGATAAAACGTAGAGTACACAGCGTTGCGACTTCAGGTGCGTAGGGCGCTAAGGAGGTAATAAAGATGTGACGGGGAAAACCAGTTGAGGTAATGTATTTAACGGTTCGGGCGTGGTCATTTTCGTGGCGTGGGCCCCTTATACAATCAGACAGAAAGAGGGCCAGAGAGGAGAATCTCGGACTAAGGAGGGGTCAGAAAACAGTACACCGAGTGCTGGAGATTGTTCCCAAAGTTCACGAAAAAGGGAACAACGGGCTAAATATCGATTGGTGGTGTAATTGCTTTCTCGATGGGTTAGGAAGGGATAACTGGTAAGGGTGAGGGGTGTAGGAGGTATGGACA--------------TCATGGTACCCTAACGTGGAGGTCACGTGCAGCTAGTGGCTGGCGGGGTCCTCACTAATTAATTAAAAATGAGAAAAACATACCGTTTGCATCTACCTTTTTAAAAAATACCATCTGTGGACACCGGGATGTGAGTGAGTCCCAAACCTATCGACTCTTAATCTCAGATAAATAACAGACTGACAAGGGGTAAGAGACAGGCCACATGCTCTAGAAATGGGTTGTACCGTGCNNNCAAAGTANCTCATTTTTCTCTGCTACCTGGATAATTGACTATTACTATAGGTTTTCTTGTAGATCTTACCAGAGCGATTCAATTACGTGTCCTTTCTCATTTCGTTATGAAATGAGTACTAAGAAGCTGTGTTATCTGTTTCGTTTTCGAGTTTCATCACAGAAAGACTACCTTTTTCTTCGGTCAATGTCTACTTTTGTTACAGATAACTAAGTCTCACACCGGACCGAATCCACCGAGCCCCGGTAACAGAGCGCTCTGATGGAAACCATTTGATCTAGTTGATCAATACATGTAGCCTTCTAACGACATTGTTAACATGCTACAATGGGAGCGGAACGAAGAATCAACTTATTCACAGAACAAAAACTAGAAGAGCACTAATGGGACTGGAGGCTATTCCACAAACCAGACATGGATCTATAACACACAAAAGATTA---AAAGAAGTAATGGAGCCAA--------------CGGATTACTACTGACAACTTCGAACTAGACCTAATCCTCATGTTAGTCGTATCTAAACTACTCAGTGAACCTTCCTAATAAATTAGTACAATAAATCGCTCTTTAACGAGTGATGAAAGGGCCTCAACTGTCTCTTATGTCAAAGCTGTTAACACACATGGACTGTTTCAACAAACTCCTTGCTTCAGACTACGATTTATGGTTGATATTTGGCGAAAATTGATAGTACCGCTATGCTGACCGTACCAATTTACTCGGAGAATAGAACGGCACAAACTAATGAGTAGTCCACTTACTCCTACTAGATGACCATAGTTATATGATAAACACCAAAGAAGACCTAAATGAATATACTTGTAGATCGATTCTACTACTGATTAGAAGACCTAATTATATATACTGGCCGCCAAGCATTGAAGAACAGTCATTCCATAAGAAGATCAATAACTCATCATTAGAGCTGCGCGAGAACGAATTGGTGATACGACAT------TTTATAAAATATGCCCTGAACGATCCTGACCTCGTCAGCGGATGAATTAGGACCAAATCAATATTCTTCTTAAACCTGGTAAATTGATCACGAGACTATTAGGGAGCTTTTGGGCATCTAAGCCAAGAGTTAGACTTATTATATGGCATACTAATAAGTCTATCTCGAACTATTGGACTAAATGCCGTAATATATCTGGCCTCGCTTAGATCTCGCTTCGCGCAATTTTGGAACAGAAGTTGAATATGAACTATAATACCAGCGATGTATCTCAACGTTGGCTAACAAATCACGAACCTCCATTTTTTTGTCTATTCTATCTAAAATGCCTAATTTATCTCAATTTTGGTCTCTACCTAGATTTGATGGACCAAAATCTAACAGACCACCTGTGAACTCATCTTCTGCCCCATTTCTTATGGAATACGATGCGCTTGGCCTATTTTTCTGTATTCAGATGATAATGTTTTCCCGGTTCACGTATTTCTTCCGTTATGAGTTCTTTTCTGTTTCGTCAGGTTTAAATAAGAGCGAAGGTTTACAGAGCCCACATATAGATTACACAATTAGCTTTATAAAAATAAACGGATCGTTAATAAAACAAATAATTATCAAATTGAAAAGGCTAGTACCGTTCGCGATTAGACCAACGACTGTAATAAATTAAACTGATATAACCAAGTAAGGCTCTCTTGGGGATCACTTTATGCAAGCCACGCAAATCAGCTTTACGACAAATGTGTTAAATTAAAAATTTATGATGTACATCATATACAATCCTCGTGCCCCCCTC---TCCAAGATTTAACAGACCCCCTGTGAACTCATCTTCTGCCCCATTTCTTATGGAATACGATGCCCTTGGCCTATTTTTCTGTATTCAGATGATAATGTTTTCCCGGTTCATGTATTTCTTCCGTTATGAGTTCTTTTCTGTTTCGTCAGGTTTAAATAAAAGCAAAGCTTTACACAACAGTATAGATTACATTAGATTATAGAATAACGGATTGTTAATAAAACAAATAATTATCAAACTCAAAAGGCTAGTACCGTTCGCGATTAAACCAACAGGCGTAATGTAACAATTCATATACGCAAGTAAGGCTTTCTTGAGGATCATTTTAAACAAGCCACGCAAATCAGCTTTACGACAA--------------AAGATTTTATCTTAATTAAAGAGTCTGAGTTGCATTCAGGAGATGTGGGGTAACGTCCCGCAAGTCTTAGAAGCTAGTCTAACA-AGACAGCTGATTTCGACTCAGCAGATTATGGTTCAACCCCATAGCCTCTCTTAGAATGAAGCTCGTTGGATAGAGCGTTTAGCTGTTAACTAAAATGTTGCGGGATCAAGGCCCGTCTTTCTAGAGGGGTTAGTTAAAATAACACCCCCTTGTCAAGGGGGAATAGCGAGTTAAACCCCCGTACCCCTGCTCTGGGGTGTTACACGTGGGGTTGCAAACCCCAAGAAGCAGACTAGTCTGCCGGGGCTTTAGAGAGTGGTAAAATGGAATTGCAGGGGGTTTTGATCTCCCAGGTATAGGTTCAACTCCTATTTCTCTAAGTTGAATTACAACTACAGTTTTTCGGGCTGTGAGTCTGGGTTAATACCCCAGTGAAAAATCTTCTTAGTATTAGTACAAGTGACTTCCAATCATTAAAACTCGGTTAAATCCCGAGAGAAGATAGTGAATATAGTTT-ATAAAAATCCTAGCTTGTGATTCTAGAGAAGAGGACTAACACTCCCCTATTCACCGGAAGCGTGCCTGTAAGGATCTCCTTGATAGGGAGAACCATAGGGGTTCAAACCCCCTCACTTCCTCTTTTAAAGGAAAATAGCCTTCCCCTGGTCTTAGGATCCAGCAA-CTCTTGGTGCAAATCCATGTAAAAGCTGTTAACGTAGCAAAACCCGGCC-ATGCAAAAGACCTAAACTCTTTCTATAGAAGTTCAAATCCTCTCGTTAACACATTAAGAAGCTATAAGCAACAGCCTTTTAAGCTGTAGATAGGTGCAAACACCCTTAATGAGTAAAGTCAGCTAATAAGCTTTTGGGCCCATACCCCAAAATGTTGGTTAAAACCCCTCCTTTACTAAAAGCGTAGCACTGAAAATGCTAAGATAGACCGTAAAAAGCCTCTTAAGCACAGGACATAATTAAAGTAGAATGCTGGCTTTGGGGGTCAGTTGTGGGGGTTTAATCCCTCTGTCTTGAGGGCCTGA-CGTAACGAGAACTGCTAATTACTCCGTGATTACAC-CCGCGGCAGGCCCTGACAGAGTGGTTATGTGCCTGGCTTGAAACCAGTGGATGGGGGTTCAATTCCTTCCTTTCTTGGCCTCGATAGCTTAAAAAGCACTGGTCTTGTAAACCAGAGATTGGGGTAAAACCCCCTCGAAGCAAGAGCCTTCAAAGCCCTCAGTAGAAGTTAAAATCTTCTAGTTTCTGGGTAAAGTGGCCGAGAAGGCGGCGGGTTGTAGCCCCGAACACAGAGGTTTAAGTCCTCTCTCTACCACGAAATGTAGTTTAACAAAACATCTCGTTTACACCGAGAAGACGCCCGTGAAAACCAGGTCGCTTCGAAGGTTTAGTCCTGACCTTACCATCAAGTCTTACTTAACTTACACATGCAAGTTTCCGCACCCCGGTGAAAACGCCCTAAGGAGCTGGTATCAGGCACGCCCAAGACACCTAGCTGCCACACCCACACGGGCCTCAGCAGTGATTAACATTAAATAAGCTCGATTTAGTCAAAGTAAAAGGGCCGGCTAATCTGGTGCCAGCCGCCGCGGCTATACCAAGGCCCAATTTGATGCCGGCGTAAAGCGTGATTATAGAGTCAAACGCTGTGATAAGCTGAACGAAAGTCACTCCAACGACAGCTGGGGTACAAACTGAGATTAGATACCTCACTATGCCCAGCCGTAAACCCTAACCGCCAGGGAACTACAAGCGCTTAAAACCCAAAGGACTTGACGGTGCCCCA-ATCCACCTAGAGGAGCCTGTCCTTTAATCGATGATCCACGCTAAACCTCACCACTCCTAGCCCTCCGCCTGTATACCTCCGTCGTCAGCTTACCGCAGCTTAATGCCCGCCAACACGTCAGGTCAAGGTGCAGCAAATGAAGTGGGAAGTGATGGGCTACATTTTCTAATATAGAACACACGAAAGACAGAAGGCGGATTTAGAAGTAAAAAGAGACAAGAAAGCTCTTTTTAAGGCACAGGGGCATGTACACACCGCCCGTCGCCACCCTAGAAGAGGTAAGTCGTAACATGGTAAGCATACCGGAAGGTGTGCCTAACACTTAACTAAAACATTAACAATTTAGTAAGGCGATTGAAAAAGGAGCTATAAAGTACCGCAAGGGAACAATGAAATAGAAATGAAATAATAAAGCACAAAACAGTAGAGACCCACCCCCGTACCTTTTGCATCATGGTCTAGCCAGTCAAGCAAAAAGAGTTTGACCCCCCGAAAGCGAGCTACCCCGAGGCAACGCGCCAACCCGTCTCTGTGGCAAAAGAGTGGGAAGACCTCCGGGTAGGGGTGATAGACCTAACGAGCTTAGTGATAGCTGGTTGCTCAGGAAAAGGATATTAGTC--ACACAAATTTAAGAGCTATTCAAGCAGGGTACAGCCTGCTTGAAAAAGGATACAACCTAGAACACAGGGTAAAGTAGGCTTAAGAGCAGCCACCTTATAGCGTCAAAGCTTAATCAATTCCAAGAAACCCTTCAACCGTACTGAGTGATTCTATATATAGAACCCCTTATGCTAGAACTAGTAATAAATATAAGTGTATTGGTAATTAACACAAGAAAATTGTTAACCTAACACAAGAATATTTAGAAAGATTAAAAGGAGTGGAAGGAACTCGGCAAATAACCCCGCCTGTTTACCAAAAACATCGCCTCTTGATAAGAGGTCCAGCCTGCCCAGTGACGTTCAACGGCCGCGGTATCCTGACCGTGCAAAGGTAGCGTAATCACTTGTTCTTTAAATAAGGACTAGTATGAATGGCACCACGAGGGTTTCACTGTCTCCCCCCCCCAATCAATGAAACTAATCTCCCCGTGAAGAAGCGGGGATAACAATATAAGACGAGAAGACCCCATGGAGCTTTAAACTATTAGTTTTCGGTTGGGGTGACCGCGGAAAAAAACACAACTTCCATGATGAATTAACTAGAAGCACCGCTTTAAGATCAGCAACCTGACATCCATTGACCCATGACCAACGAACCAAGTTACCCTGGGGATAACAGCGCAATCCACTTCAAGAGCCCCTATCGACAAGTGGGTTTACGACCTCGATGTTGGATCAGGGTGCCCAAGTGGTGCAGCCGCTACTAATGGTTCGTTTGTTCAACGATTAAAACCCTACGTGATCTGAGTTCAGACCGGAGTAATCCAGGTCAGTTTCTATCTAGAGCCCCCTCCAGTACGAAAGGACCGAAGGGTCGTGGCCAATAAAGCAAGCCACAACATTTATGACTCCA
HOPTIG     AAAATTATTATTATTAATTATAAATATTTAATATTAATAAATTATTTATTTAATAATATTTTAATATATTTTTATTAATTTAAATTATTTTATATAATTTAATATAATTTTAAATAATTATTAATTATTTTAAATATTATATAAAAAAATTATTTATAATTAAATAAATTTATTATAAATAATTATAAATATATTATATTAATAAAAAAATATATATTTATTTTAAAATTTTAATTTATTTTTAATTTTTTAAATTTTTTAATAATATTTTTATAATNTTATTTATAAAATATAATTATAATTTATATATTTATTTAATAAAATTTAATTAAAATTATTTAATATTAAATATTTTATTAAAATTTTATATTTAATATTTATTTTAAATAAAAATTTTAAAAATAATATTTATATTTAAAAAAATTTAATTAAAATATTATAATTAAAAATATTTTTTTATTTAAAAAAAATTTTTTTAATTATAATATATAAATTTTTTTTAAATATAAAAAATAATTATATATTAATAATATAATTAATTTAATATTTTTATAATTTATAATAAATATTTTATATTTATTTTATATTATATTTTAAAATTATAAAATATATAAATTAAATTAAAATAATAATTATTTTATTAAAAAAATTTNATATTTTTAATAAAAAATTATAATAAAAAAATATTATAATATTAATTAAATATAAAAAATATAAATTAAATATAAATAATTATTAAAATAAATTTAAAAATTTTTTTTTTTTATTAAAAAAAAATAATTTTAAATATAATTAATAATTTTTAAATTATAAAATAAAATAAATTTAATTTATTTATTATAAAATTTTTTTATAAAAAATTAATATAAATTATAAAAATATTTTTTTTTATTAATATATTATAAATTAAATTTTAAATTATAAAATAATTAATTATAATATTATAAATAAAATATTATAAAAAAATAAAAATATTAAATAAAAATAATATTATATATTTAAAATAAAATAATTAAAATTAATTAAATTTTATTAAAATAAAAATATTTTTTAATATTAATAAATTAAATAAAATATTTTTTTATAAATTTTTATTAATATTAATTTAATTATTAAAAAAATAATAATTAATTTAATATAAAAAATTTATTTTTTATAAATTTTAATTATTATTAAATTAAAATTTTTATATAAATAAAATATTAAATTAAAATTAAAAAAATAAAAATAAATAAATAAAATTTTTATTTAAATAATAAAAAAAATTTTTATATTATTATATATTAATTAATATATTTTTAAAATAAATAAAAATATAAAAAATTTTAATATAAAAAAATATTATAATAAATTAATTATTTAATAAATATATAAAAATTATATTTTTAATTATATTAAATATTTTAAAAAATTTATATAATTTTAATAATATATAAATTAATTTTTAAATAAATTATTATTATAATTTAAATTAATAATTTAATTTATTAAATATATAAAATTTTAAAATTATTAATTTAAAATTATAAAAATATTAAATAATAAAATATATAAATATTTATTTAAATTAATTAAAAAATAAATTAAAATTATTAAAATTTTTATTTTTATTTTATTTTTATAAAATTTTTAAAATTTTTATATTTATATTTTTAATATTAAATTATAATAATATATTTAATAAAATTATTTTAAAAAATTAAATATTTATTTATTATATATATAAAATTTATTTTTAATTATATATTTATATTATAATAATATATATATATATAAATTAAATAATTAAATATAATTAATTAAATTTTATATTTTTATTATTTTTTATATTATATAAAATATTATAAAATATATATAAATAAATTATTTTAATTAATAAAATTAAATTATTTATATAAAATATTTATTTATATTTTTTTATTATTATAATTTTATATTTTAATTTAATTTTTTAATAAAAATTAATAAAAAAATAATTTTTATAATAAAATAAATTAATATTTTAAAAAAATTTATATATATATTTAAAAATAAAATAAATTTATTNATATTTATAAATATATTTTTATAAATAATTAAATATTATTAAATTATTTTTTATAAAATAAAAAAATATAAATAAAATATTTAAAATTTAATTATAAAATATATATATTATTTTATAAAAATTTTTAATAAAATAATATTTAATATAAAAATATTTTAATTTTTATATATTAATATAATAAAAATTTATAATTTATTTTATTATAAATAATTAATATTAATTTATTATTAATAATATATAAATTAAAAAAAATTTTTAATAAAATTTTATATATTATATTTTTATTTTAAATTTTTATAAATTTTTTTATTTTTTAAAATTATAATTTTAAATATATATAATATAAATAAATATTAATAATATATTATTTTAATATATTAAATTATTTTTATTTTAAAATATTATTATTATTTAATAATAATTTATAATTTTTAAAATTTTTAATTATAATATATTTATTAATTATATAAAATTAATATTTAAATTAATTAAAAAATTATTTATTTATTAATTTATTTTTATATTAATTTTTTTTTTTAATAAATAAATAATAAATTATAATAATTTTTTTTTTTTTATAATAATTTTTAATATTAATTTAATAATAAAAATAAATAATAAAAAAAAATATATTAATATAAAATATAAATAATTTTATAAATTTAAATTTAAATAAAAATTTTATAAATTATTTTATTTTAATTAATTATTTAAATATTATTAATTATATATTAATTTTTATATATTATTATTTTTTATATAAATTAATAATTTTTATTTTATTTTAAAATAATAATATTTTTTANTTATATTTAATAATATAAATATATAAAAATTTAAAATAATATTTTTAATATAATAATTATTTTATAAAAATTTTTATTTATAAAAAATTAATTATTATTAATATTTAATTTAATTAAATATTTTATTATAATAATATTATTTATTTAAATTATAAATATTTAATAAAAAATTTTAATTATTAAAAAAATAAAATATAAAAATAAATATTAATAATTATATATAAAAATTAAAAAAATATTATTTTTATAAAATATATATTTTAAAAAAAATTTATTTTATAAATTATAATTTTAATATATAATTAAATAAAAAAAATTATATTATAAAAAAAATTATATTTATATATTAAATTTTTAAAATATAAATAATTAAATTATTTAATATAAAATTATAAATTTAATTTAAAAAAAAAATTAATAATTTATAAATTAATTATTAATTATTATATATAATATTTTTATATAAAATATTTATTTATTAAAATTATTATAATTATAATTTAATTAATTTTTTTTTTATTATTAAAAAATATATAAAATAAATATTATAATAATTTATTTTAAATTATTAATATTTTAATTAAAATTTAATTAAATATTTTTAATATAAAAAAATTATATAAAATTATATTTATTAAAAAATATAAATAAATTTAATAATAAAATTATAATAAAAAAAAATATAATTTAAAATATTTATTAATAAATATAATTTATTAATTAATCCCCTTATCTTCTCTTCCGTTTCCCCATTTCAGCCTTACGTTACTCAATTTCTACCGAAGCTTTCCTTTTTTGTATTGTTCACTCCCCATCTATCTCTCTGTCCTTTGTGAATCCCTCATTCAGCCCCTTCCTTTTACTGTTTGCTCTGTGTCCATCCGATTTATTCCCCTTTTACCCTTCCTCTCCTTTTCTTATCTCTTACATTTTTTGTATAAACTCATGCACGATTTGCGCTTTTTCCTATTCAATTAACCTAGACGAGCGTCC-TGACACTTATTAACTTATCCCCATCCTGATGCTTGTGTTTATCCGTTTCTAACCACCTCTCCTCATGGATAAGGTTGATACAGCCTTTTGTATATGGGTAAGCTTAAACGATGTTTTTTTTCCCTTGATTCGGATCTGGCCTTCATTCCCCATGCATTAGTGGGTCTAACCTCGTTCTATTTCTTTCGCGTTATTTTAACGCCACCGTAAATAATCTACATCAAACTGTCTTTGCTCGTCCTCCATTGACAATCCCACTTCCCATACAGATTTCACTTGCTCAATGGTTCTTTCTTTTTTTCTTACCAAGGTTTGCTCATTTGCTTCATTTTCGTGGACTAACTTCTGATCCTCATCTTTTCTCCTGTTAATTT-TTCGGTTCCAAAATGCTATTTGCGCGTTGCCTGTTTGCATGACGCTTGAAATAATTTCCACTTTTTTTTTCTTTGGTGAGTTCTTTGCCATCTCGTAATGTGTTCCCTTTTTCCCCTACGCGCGGCTACCTCGATCACGCCTATCTTCTATCGTCCTTGCTATTCCTTATACCCCCAAACCTTTGCTTTCCTTTTTCTCTTCCGTCTTTCAGATACCTTACCGGGACTTAAATTGTTGACATATTTTCGTGTTCATTCAACCAAACTGATGTTGCTTCTGTTGTTTGCAATTCCATATACGCATCCCCTTTCTCCGTATTGGTCCTAGGTTAGACCTTGCTGTTTTTCTGGTCGTTTCACCTATTTAACAATTCATAATTCTGCTTCTTCGTTAGTCTTCGTCTAATGCACATCTTTTGTATCTTCAATTGTCGTCGGACAACACACTGACTCCTGCTTCTTGTTTTTTTTGACTCCAGTTCACATCCCATAGTTGTCCAAACTAACCTCTTCACCATGTAACTCCTTAATTATAAACTTCTTTTGCTTTATTCCTTCCATCACACTACAATATTGCTTCCTTTTTTCTCCTGTTATTAATGCCATCTACTGAAGAGGAAACATCATATACATTCCCATCCGATGTTATAAGTTCCCGCTTGCTTCCAATTACGCTCCTGTACACTCGGTAACCTTCCACGTTAGAGCATGGCAAGTTCTTTACTCTCATTCGTTCAACACTATTACACGCTTGCCCCTTTCCGTTCGTATACCCTTTTCTTCCTTCTAAGGGATTGAGCTAGAACCCTAAGTGTGTTTTTCCATTTTTGTTGCTAACGTCCCCATGAGGCCCGTCCTACTATCTTACCTTTCCGTCTCGCAAGTTACAGAGCTACTCTCTTTGTATCTTACTAAAACCTCTCAGTAGCCTTTCCGTAGTATTTGCTTTTCGTTGATTTATCCAAATGTACCCGAGATTATTGTTTATCTAGGGCTTCTTATCCTTTCTCTTCTTAGATTGATAAGAGCATTGCTGTTACTCAGTATTTAACTGCCCCCATTTTTCCCTCTTTCTTTGCCTCTCTCACATATGTTTTTCTCGTCTACTTGCGGCCACAACTTGCTGCTCACTCAATCTCTTTTCCTTTCGGTCTAATGACAACTGTTTCTGCTCTTGTTCCTCACAGCCTATCAGACATTCGTATAACGGCTCTTTTCAACATTTTACTCCTTTTGCCCCCTTTTACCTTCTTTTGTGCCACGTGAAATTATTGAATTCTCTCTTTTATCTCCCTTTCCCTACCCCTTTTTGTCCGCCTCTTGAAGTTCGTGTATACTCTTCTTCATCACGCTACCCAATTCACCCCCTTTTCCCTACGACGAGGTCTTTACT-CTCTCTCTTTATGTCCTATGTCATTAGTCTTCGTTTCCGAATCCTCTTAATAGTTAAATTTTTGTCCTTTGGGGGTAACATGATTCTCCTGATGGTTTTTATACCTCTTATTTATTTCCCTTTCTCCTCCCATCATCCCGCACCCTTCTCTTCTTCTCGTCCTCGTCCATTTTTATTAAACTTTCCTTTCCCTTCTTTATGTCATTTTCTCCACCACCTCGGTCTTTTCTCCCTTTTTCTCCTTTTTTCCTGTGTCTTACACAATCCAAGGTACTGCCGTCACTGTTTTCTTTTTTATATCTTTCCCGCCATCGCTCCCTGCCTTTTTTCCGTTAAGCAGGTAGCATTTTCTCGTCCTTCCTTTACAATGCTTCCAGTTTCTTCTTGTATACTTTTAATCGCTCTTCGGTTCTCTTCGAGATCTACTAGAGCATTAGCATATCCTTCTCCCATTTTTTTTACCTTCCTTTTCGGGCAAGGTACGTATCTACTCGCTCTTTGTCTCTCCAGCTTTCTGTTGATCTTTATCTACTATGTCACATACCTCGCTTTCGCTTATGGAGTTGTCCTTTTTTTCTTGTTCCTGTGACATACTTCTCCTGATATTTTCCTTACCCGACGCTTTTTCAGTCCCCTTCTTACCAAGCAGGCTTTTGGCCTTTCTCGCGGTCCCTCATCTCCCCATTGATTTTCCTCAGCCCTTTTTTTGTTTCCGAGTATTGCCAGGCTCAATATATCTACGAATTTCTATTCTTTTTTACGTTTCTTTTGTCTAGTATTCCTTGTAGTTTCTTTCTGTGCCATA-CCTTTCCTTTTCTCCGACGTGTCTTTCCCGCAGGAATACTATTAGTTCTCTCCTCTTCTTCCTTCCTACCTATCTTCTTTTTTAGCAGTACTGCCTCTGCCTATAATTTTCTCTTTCGCTTATCCGATACACATGTTCCATTTTTTCTTTTTCCGATCTTTCGGAGTGTTCTTTTGGAGCGCACCCCCTTCTTAAGTGATCTTCCTCGTTATGGCCATAATTCCTTTGTTTGCCGACCATTTACGTTCCTAGCCCTCCTTACGCTTTCGTTTTTGTACTTCAACTCTCTGTGTGCTCCCTCCGCCCTAAATAATTCTCCCGATGTTTTCTGTATCATCTTATGCACTTACTTTTGCGTTTAATAATAATGATGGTTACTCTCCCGTCTGCTCTTGCCATTCTACAACTTACCCACATACTCTTTCTTCCCGCCTAGTGTTACCTTACTACTAACCCTTGTCTGCCTGGCTTTGTTTCGTCAACCTCATTAGCCTTTCTTCTTCCTTTCGAAAGCACTTAGCTAGATCATTTACCGATCCTGTAACTGAGTGTAATCCCATGCCATTATCAAGTTATATCTTTTCATGTTTGTTGTCCACCCATGCTGTTTGCGCGGGTTGCGGTGTTCTTTTTTATGGTTTTTCAGCCTTCACACACGGGGATTTAGTGGGCTATCGTCGTAGCGGTTTTCCGGGTTTCTTTTTATTGGAGCTGCTATTTATAAGGCAAGGAGAGCGGCGTCGCCACGACGAAGGCAAGTAGGGCCTCAGATGCGAGGCCGGGCAACCAGGAAGTGATTTCGACAACGCTGCCTCTCCGGTAATCGGGAATAAGCCCTGCGCAGGCAGTGAAAGTGAGGGAAAGGGAAGCAGAGCGAGCGCAGCCACTTTGAATACAGTAAGGTAGAGAATTATCTCAACTTGCGCAAGAAAAGGTCTAAAGATTGTA-----------TGGGTCTGTACCTTTGGGGAGTTTAGTTTAGGCGATAGACTAAGTATGTAACGCTTGAGCGAAACGTAAATGGAAGTGGGTCCGACTAGCGCGTGAGAGGGGTTGTGCATCCGACGATAAGTCTCCAAGGCCTCGCAACATTTGAATACTCTAGCCACAGTAAAGACACGTTGTTCCTTATCAAGATGTCGCGACGTCAGAAACATATAAGGATAGGAGCCACCGAAGGCAAGCGAGGGAACCCTACGAGGCCGACCTCATAGCCACACCTCCCGCGAGCGTAAGCCTCATGGAGCCGGAGGTCGGCTGGAACTGACGAATGCAAAAGAGAGGTAAGGAGATCGTACTCAGGACAGCGGGAGGGACGAAATTTAGCTCTGACGGAAAACAAGTCAGGGGGTTGATCGCAAGCTCGTGTCGCATGGGGGGCCGGCGAAGAATAACCTCTGGCCAGACTGGTAACGAAC------------------GTTCGTCCTGTACCTAAGTGAAGGGAAGGCTGCACTGGGTCGGGATAATATGTGTGTACAGAGGGACGGCAGCGTGGTCAGCTAGGGAGTTGGAGGGAGACGGGCGGCGAGGCTTTAAAAAAGCAGAGAGAATGGGACATGCTTACCTCACGGGTGCGACAGATACTAGGAGGAAAAGCACGAGGACAATATGTCGAGTGGACGAGGGGCGGTGTGTATACTGGACCGGTCATGTCTAAAACTGATCCTGATAGACTCGTGGGCCGAGAGGTGACTAGACCTAGGTCTGAGAGGGTTAATCCGAGGGTAACAGAAGGCAATCAACGACCAAAAACACAAAAAGATGCACAAAGAGGGGTGTGCTGGACGGCAGCAGTTCAAACGTCTTTCGAGTCGCCTCTATCTCCTGGATTAATATATGGA------------------------------------------------------------------------TAAGTTTCCCCACCGGAATTGACGGGGACTCACGGAACAAGCTCACTAATTGTAGAAATTCTTGGAGTGGGACGGATGCTAAGGTAAGAAGGGCTGGATTACTACAAAGATAAGAGTCCTGTCAGCCTGTTAGTAAAGACGGCTTCGTCTAAGAGTAAGGCACGAAAATCGATAAAGGCCCGACGAATAGCCACCCGTAGAGACATCGGTCAGGGTCTGACAAAATAAGTAAAGAAGACGAGACGTTGGGATTGCATAAAGGGCACTGTCCTTCGGCTATTGTGGTATACAACGCCAATAACTGAACCAACCACTATACCATGTGACTAGTGGTAGACTATCCGTTGTGCAGTT----------------------------------------------------------------------------AGCTGTGGCGGGAAAAACCAGTTGAGGTAATGTATCTAATTGTTCGGGGGTGATCATTTTCATGGTGTGGGCATTTTATGTAATCGAACAGAAAGAGGGACTTAGGAGAGGAGCATCAGATCGGTTGCGGGGAGCGGGGGAAGAGAACAGCACACCGAGAGCTAGTGATCGTACCCAAAGTTCACGACTAAGGGAATAACGGGCGAAGGAACGGAAGGGGAGCGAAATTGCTATCTTGATGAGGCAAGCAGGGCAAAGTGGTAAGGGAGAGGTGTGTCAC------------------------------------------------------------------------------------GGAAAAAAAGTAGAGTATACAGCGTTGCGACTTTAGATGCGTGGGGCGCTAAGGAGGTAATAAAGATGTGACGGGGAAAACCCGTTGAGGTAATGTATTTAACGGTTCGGGCGTGGTCATTTTCGTGGCGTGGGCCCCTTATACAATCAGACAGAAAGAGGGCCAGAGAGGAGAATCTTGGACTACGGAGGGGTCAGAAAACAGCACACCGAGCGCCGGAGATTGTTCCCAAAGTTCACGAAAAAGGGAATAACGGGCTAAAAATCGATTGGTGGTGTAATTGCTTTCTCGATGGGCTAGGAAGGGATAAGCGGTAAGGGTGAGGGGTGTAGGATGTACGG-----------------TCATGGTACCCTAACGTGGAGGTCACGTGCAGCTAATGGCTGGCGGGGTCCTCACTAATTAATTAAAACTGAGAAAAACATACCGTTTGCATCTACCTTTTTAAAAAATACCATCTGTGGACACCGGGATGTGAGTGAGTCCCAAACCTATCGACTCTTAATCTCAGATAAATAACAGACTGATAAGGGGTAAGAGACAGGCCACATGCTCTAGAAATGGGTTGTACCGTGC-----------CTCATTTTTCTCTGCTACCTGGATAATTGACTATTACTATAGGTTTTCTTGTAGATCTTACCAGAGCGATTCAATTACGTGTCCTTTCTCATTTCGTCATAGAATGAGTACTAAGAAGCTGTGTTATTTGTTTCGTTTTTGAGTTTCATCACAGAAAGACTACCTTTTTCTTCGGTCAATGTCTACTGTTGTTATAGATAACTAAGTCTCACACCGGACCGAATCCACCGAGCCCCGGTAACAGAGCGCTCTGATGGAAACCATTTGATCTAGTTGATCAATACATGTAGCCTTCTAACGACATTGTTAACATGCTACAATGGGAGCGGAATGAAGAATCAACTTATTCGGAAAACAAAAACTAGAATAGCACTAATGGGACTGAAGGCTATTCCACAAACCAGTCATGGATCTATAACACACAAAAGATTAGCTAAAGAAATAATGGAGCCAAAGAGGTTCCAGGA------------------CTTCGAACTAGACCTAATCCGCATGTTAGTCGTAGCTAAACTACTCAGTGAACCTTCCTAATAAATTAGTAAAATAAATGGCTCTTTAACGAGTGATGAAAGGGCCTCAACTGTCTCTTATGTCAGCGCTGTTAACACACATGGACTGTTTCAACAAACTCCTTGCTTCAGACTACGATTTATGGTTGATATTTGGCGAAAATTGATAGTACCGCTATGCTGACCGTACCAATTTACTCGGACAATAGAACGGCACAAACTAATGAGTAGTCCACTTACTCCTACTAGATGACCATAGTTATATGATAAGCACCGAAGAAGACTTAAATGAATATACTTGTAGATCGATTGAACTACTGATTACAAGAACTAATTATATATACTGGCCGCCAAGCATTGAAGAACAGTCATTCCATAAGAAGA------------------------------------------------------------------------TCAACGATCCTGMCCTCGTCAGCAGATGAATTAGGACCAAATCAATATTCTCCCCAAACTTGGTAAATTGATCACGAGACTATTAGGGACCTTTTGGGCATCTAAGCCACGAGTCAGACTTATTATATGGCCCACTAATATGTCTATCTCGAACTATTGGACTAGATGCCATAATATATCTGGCCTCGCTTAGATCTCGCTTCACGCAATTTTGGAACAGAAATCGAATCTGAACTATAATACCAGCGATATATCTCAACGTTGGCTAACAAATCACGAACTTCCATTTTTTTGTCTATTCTATCTAAAATGCCTAATTTATCTCAATTTTGGTCTCTACCTAGATTTGACGGA----------------------------------------------------------------------------TCTGTATTCAGATGATAATGTTTTCCCGGTTCACGTATTTCTTCCGTTATGAGTTCTTTTCTGTTTCGTCAGGTTTAAATAAGAGCGAAGGTTTACAGAGCCCACATATAGATTACACAATTAGCTTTATAAAAAAAAACGGATCGTTAATAAAACAAATAATTATCAAATTGAAAAGGCTAGTACCGTTCGCGATTAGACCAACGACTGTAATAAACTAAACTGATATAACCAAGTAAGGCTCTCTTGGGGATCACTTTATGCAAGCCACGCAAATTAA------------------------------------------------------------------------------------GACCCCCTGTGAACTCATCTTCTGCCCCATTTCTTATGGAGTTCGATGCCCTTGGCCTATTTTTCTGTATTCAGATGATAATGTTTTCCCGGTTCATGTATTTCTTCCGTTATGAGTTCTTTTCTGTTTCGTCAGGTTTAAATAAAAGCAAAGCTTTACACAACAGTATAGATTACATTAGATTATAGAATAACGGATTGTTAATAAAACAAATAATTATCAAACTCAAAAGGCTAGTACCGTTCGCGATTAAACCAACAGGCGTAATGTAACAATTCATATACGCAAGTAAGGCTTTCTTGAGGATCACTTTAAACAAGCCACGCAAATCAGCTTTACGA-----------------AGGACTTTAGCTTAATTAAAGTATTTGAGTTGCATTCAGAAGATGTAGGGTAAAACCTGCAAGTCCTACGGTCCTAGTCTACAA-AGACAGCTAATTTCGGCTTAGCTAATTGTGGTTTAAGTCCACAGAACCTTTTAGAAAGAAGCTCGCTGGATAGAGTATTTAGCTGTTAACTAAATTGTTGCGGGATCAAGGCCCGCCTTTCTAGAGGAATTAGTTAAGATAACATTATCTTGTCAAGATAAAATCACCGGTTAAATCCCAGTACTCCTGCCCTGGGGTGTTACACGTGGGATTGCAAACCCCAAGAAGCAGAATGACCTGCCGGGGCTTTAAAGAGTAGTACAACGGGAGTACGGAGAGTTTTGATCTCTTAGGTGTAGGTTCAACTCCTATCTCTTTAAGTAGAAGCACTACAGTAGTTTTTCAGACTACAGGTCCGAGTTAGAGTCTCGGTAGGAAATTCTCTTAATACTAGTATAGGTGACTTCCAATCACTCAGCCTTGGTTAAACCCCAAGAGAGAATAGTGACTGTAGTTTAAAAAAAATACTAGATTGTGATTCTAGCCATGAGAGCTGATATCTCTTCAGTCACCGAAAATGTGCCCGTAAGGTTCTCCTTGATAGGGAGACATATAGAGGTTCAAACCCTCTCATTTTCTCTTTTAAAGGAAAATAGCATTCCACTGGTTTTAGGAGCCAGCCTGT-CCCGGTGCAAATCCGGGTAAAAGCAATTAATGAAGCAAAAC-TGGATCTGCA-AGAGACCTAAGCTCTCTTATTAGGGGTTCAAGTCCCCTCATTAATTCATTGAGAAGCTATAAGCGACAGCCTTTTAAGCTGTAGAAAGGTGAGCCCACCCTCAATGAGTAAAGTCGGCTAATAAGCTCTTGGGCCCATACCCCAACATGTAGGTTAAACCCCTTCCTTTACTTAAAGTATAGTGCTGAAAACACTAAGATGAACCCTAAAAAGTTCTGAGGGCACAGGACATAATTTAATTAGAATATTGGCTTTGGGGGCCAAAAGAAGAGGTTTAATCCTTTTGTCCTGAGAGCTTGT-CAGAATTAGTACTGCTAATTCTTCCATGGTTCAATTCCATGGCCCGCTC-GACAGAGGGGCTATGTGTCTGACTTGAAATCAGGTTACGGGGGTTCGATTCCCTCCTTTCTC-GCTCTGATAGTTTAAAAAACACTGGTCTTGTAAACCGGAAAGTGCAGAATCCCTGCTCAGGGCTAAGGGCCTTCAAAGCCCTCAGCAGGAGTTCAAATCTCCTAGTTTCTGGGTAAAGTAGCCGAGTAGGCGGTGGGTTGTAGCCCCAAAGACAGAGGTTTGAGTCCTCTCTTTATCACAAAATGTAGCTTAGCAAAGCACCTCGCTTACACCGAGGAGACATCTGTGAAACCCGGACCATTTTGAAGGTTTGGTCCTAGCCTTATTATCAATTATCTCTTAACTTACACATGCAAGTCTCAGCACACCCGTGAGGACGCCCTTAGGAGCTGGTATCAGGCACGCCCATAACACCTAGTCACCACACCCCCAAGGGTATCAGCAGTGATAGATATTGTCTAAGCTTGACCCAGTTATAGAGAAAGAGCCGGCCAACTTGGTGCCAGCCGCCGCGGCTAGACCAGGACTCAAATTGATACCGGCGTTAAGCGTGATTATAGAGTTAAAAGCAGTGAAAAGCAAAACGAAAGTTATTCTAACGACAGCTAGGACACAAACTGGGATTAGATACCCCACTATGCCTAGCCGTAAACTATCCGCGCCAGGGAACTACGAGCGCTTAAAACCCAAAGGACTTGACGGTGTCCCA--CCCAACTAGAGGAGCCTGTTCTATAATCGATGACCCCCGCTCCACCCAACCCCCCCTTGCTTTCAGCCTGTATACCTCCGTCGTAAACCCGCCGTGATTTAATGGTCACCAACACGTCAGGTCAAGGTGCAGCCAATGGGGAGGTAAGTGATGGGCTACAATTTCTAGTCTAGAACAAACGAAATTCTGAAGGAGGATTTAGTAGTAAAAAGAAAGTAGCGTGTTCTTTTTAAGGCCCTGGGACGTGTACACACCGCCCGTCGCCGCCAGAGAAGAGGTAAGTCGTAACATGGTAAGTGTACCGGAAGGTGCACCTTAAATCAAAATAAAACATTTACTTTTTAGTAAGGTGATCAAAAAAAGCGCTTTATAGTACCGCAAGGGAATGATGAAATAGCTATGAAATAGCAAAGTACTAAACAGCAGAGATT-CCACTCGTACCTTTTGCATCATGGTTTAGCCAGTCAAGCAAAGCGAGTTTGATATCCCGAAAGCGAGCTACTTCGAAACAGCGAGCCAACCCGTCTCTGTTGCAAAAGAGTGGGATGATTTCCAAGTAGAAGTGAAAAGCCTACCGAGCCTAGAGATAGCTGGTTATTCAAGAAAAGAATTTTAGTTCACATCAAGCTTAAGAGTTATTCAATTAAGGCACAGCTTATTTGAAAAAGAACACAGTCTTTAACCAAGGGTAAAGTGGGCCTGAAAGCAGCCACCTTAAAGCGTTAAAGCTCCCCAAATACCAATGAACCCTTCATCAATACTGAATGACCCTATATATAGGAGACATAATGCTAGAACTAGTAACAAATGCAAGTGTATTGGCATTTACCCCTAGAAAAACGTTAACCTAACACAAGAGCATTACGAAAGATTAAAAGAGAAAGAAGGAACTCGGCAAATAGCCCCGCCTGTTTACCAAAAACATCGCCTCTTGATAAGAGGTCCAGCCTGCCCAGTGACGTTAAACGGCCGCGGTACCCTGACCGTGCGAAGGTAGCATAATCACTTGTTCCTTAAATAGGGACTTGTATGAAAGGCATCACGAGGGCTTTACTGTCTCCTTTCTCCAATCAGTGAAACTGATCTCCCCGTGAAGAAGCGGGGATACAATTATAAGACGAGAAGACCCCATGGAGCTTTAAACCGTTGGTTTTAGGTTGGGGTGACCGCGGAGCATAAAATACCCTCCACGACGAATTACCCAAGAGCACTCCTCTAAGATCAATAAATTGACGTAAAATGATCCATGATCAACGGACCAAGTTACCCTGGGGATAACAGCGCAATCCATTTCAAGAGCCCCTATCGACAAATGGGTTTACGACCTCGATGTTGGATCAGGGTATCCAAGTGGTGCAGCCGCTACTAATGGTTTGTTTGTTCAACAATTAAAACCCTACGTGATCTGAGTTCAGACCGGAGCAATCCAGGTCGGTTTCTATCTAGTGTTACTCTTAGTACGAAAGGATTAGAGTAACGTGGCCAATAAAACAAGCCACAGCACTAATGAAAAAA
LIMFUJ     AAAATTATTATTATTAATTATAAATATTTTTTATTATTTTATTATTTTTTTAATAATATTTTAATATATATATTTTATTATAAATTATTTTATATAATTTAATATAATTTTAAATAATTATAAATTATTTTAAATATTATATAAAAAAATTATTTATAATTAAATAAATTTATTATAAATAATTATAAAAATATTATTTTATTATAAAAATATATATTTATTTTAAAATTATATTTAATATTTAATATTTTAAATATTTTAATTTAATATATTTAATNTTATTTATAAAATATAATTATAATTATTATATTTATTTAATAAAATTTAATTTAAATTATTTAATAATAAATATTTTATTAAAATTTTATTTTTAATATTTATTTTAAATAAAAATTTTAAAAATAATATTTATATTTAAAAAAATTTAATTAAAATAATATAATTAAAAATATTTTTTTATTTAAAAAAAATTTTTTTAATTATAATATATAAATTTATTTTAATTATTAAAAATAATTATATATTAATAATATAATTAATTTAATATTTTTATAATTTATAATAAATATTTTATATTTATTTTATATTAAATTTTAATTTTTTAAAAAATATAAATTAAATTAAAATAATATTTAATTTAATTAATTAAATTNATATTTTTAATAAAAAATTATAATAAAAAAATATTATAATATTAATTAAATATAAAAAATATAAATTAAATATAAATAATTATTATAATAAATTTAAAAATTTTTTTTTTTTATTAAAAAAAAATAATTTTAAAAATAATTAATAATTTTTAAATTATAAAATAAAAAAAATTTAATTTATTTATTATAAAATTTTTTTNTAAAAAATTAATATAAATTATAAAAATATTTTTTTTTATTAATATATTATAAATTAAATTTAAAATTATAAAATAATTAATTATAATATTATAAATAAAATATTATAAAAAAATAAAAATATTAAATAAAAATAATTTTATATATTTAAAATAAAATAATTAAAATTAATTAAATTTTATTAAAATAAAAATATTTTTTAATATTATTAAATTAAATAAAATATTTTTTTATAAATTTTTATTAATANTAATTTTTAAATTAAAAAAATAATAATTAATTTNAATAATAAAATTTATTTAANATTAATTTTAATTATTATTAAATTAAAATTTTTATATAAATTAAATATTAAAATAAATTTAAAAAAATAAAAATAAATAAATAAAATTTTTATTTAAAAAATAAAAAAAATTTTTTTATTATAATATATTAATTAATATATTTTTAAAATAAATAAAAATAAAAAAAATTTTAATTTAAAAAAATATTATATTAAATTAATTATTTAATAAATATATAATAATTAAATTTTTAATTATATTAAATATTTTAAAAAATTTATATAATTTTAATTATATATATATTAATTTTTAAATAAATTATTATTATAATTTAAATTAATAATTTTATTTATTAAATATATAAAATTTTAAAATTATTAATTTAAAATTATAATAATATTAAATAATAAAATATATAAATATTTATTTAAATTAATTTAAAAATAAATTAAAATTATTAAAATATTTATTTTTATTTTATTTTTATAAAATTTTTAAAATTTTTATATTTATATTTTTAATATTAAATTATAATAATATATTTAATAAAATTATTTTAAAAAATTTAATATTTATTTATTTAATAAATATAAATTATTTTTTATTATATAATTATATTATAATAATATATATATATATAAATTAAATAATTAAAAATAATTTAATAAATTTAATATATTTATTATTTTTTATATTATATAAAATTTTATAAAATATATATAAATAAATTATTTTAATAAATAAAATAAATTAATTTAATTAAAATATTATTTTATATTTTTTTATTATTATAATTTAATATAATTATTTATTTTTTTAATAATAATTTATATAAAAATAATTTTTATAATAAAATAAATTAAATTTTTAAAAAAATTTATATATATATTTAAAAATTAAATTAATAAATTTAAATTAATATATATATTTTTATAATTAATTTAATATTATTAAATAATTTTATTTTATATTATAATATATAAATAAAATATTTAAAATTTAATTATAATATATATTTATTATTTTATAAAAATTTTATATAAAATAATTTTTAATATATTAATATTTTAATTTTTATTTATTAATATAATAATATAATAATATTAATTTTATTTTAAATATTTAAAATTATTTAATTTTTTATAATATATAAATTAAATAAAATTTTTAATAAAATTTTATATATTATATTTTTATTTTAAATTTTTATAAATTTTATTAATTTATATAATTATTATTTTAAATATATTTAATATAAATAAATATATATTAATTTATAATTAAAAATATTAATTTATTTTTATTTTAAAATATTAATATTTTTTATTAATAATTTATAATTTATAAAAATTTTAATTATAATATATTTATTAATTATAAAAAATTAATATTTAAAATAATTAATAAATTATTTAAATTATATTTTATTTATATATTAATTTTTTTTTTTAATAAATAAATAATAAATTATAATAATTATATTTAATAAAAAATAATTTTTAATATTAAATTAATAATAAAAATATTTTATTAAAAAAAATATATTATTTTAAAATATAAATAAATTTAAATATTTATATTTAAATTAAATTTATATAAATTAAAATTATTTAATAAAATATATAAATATTATTTATTATTTATTAATTTTTATATATTATTAATATTTATATATATAAATTATTTTTATTTTATTTTAAAATAATAATATTTTTTANATTTTTTTAATATTATAAATATTTAAAAATTAAAAATAATATTTTAAATAAAAATATATATTTATAAAAATTATTATTAATATTAAATTAAATTATAAATATAATTAATTTAATTATTTATATTTTTAAAATAAAATTATTTATTTAAAATATTAATAATTTATAAAAAATTTTAATTAATAAAAAAATTAATTATAAAAATTTATTTATAATTTAATATATAATTTATAAAAAAATTTTATTTTTATAAAATATATATTTTAAAAAAAATTTATATTAAATATAATAATTTTAAATTATAATTATATAAAAAAAATTATATTATAAATAAAATTATATTTATATATTAAATTTTAAAAATATTAATAATTAAATTAATTAAAATAAAAATATAAATTTAATTTAAAAAAAAAATTAAAAAATTATAAAATAAATATTTATTATATTAATAAATATAATTATAAAAAATATTTTTTTATTAATAATATAATAATAAATTTTTTATATATTATTATTTTATTATTATAAAATATATTAAATAAAAATAATAAATATTAAAATTATAATAATAAAATTTAAATTAAATTTTTAATAAATATTTTTAATATATAAAAATTATAAAATATTATATTTATTAAAAAATATTAATAAATTTAATAATAAAATATAAAATAATAAAAATTAAATTTAAAATATTAATTAATAAATATAATTTATTCATTAATCCCCCTGTCTTTTCTTTCGTTTCCCCAAGTTAGTCCCACTTTACTCAATTTCTGCCGAAGCTTTCCTTTTTTGTATTGTTCACTCCCCATCTATGTCTCTGTCCTTTGTGAATCCCTCATTCAGCCCTTTCTTTTTACTGTTTGCTCTGTGTCCATCCGATTTATTCCCCCTTTCCCTTTCCTCTTCTTTTCTTATCTCTTACATTTTTTGTATAAACTCATTAGGCTTTTGCGTTTTGTCCAATTCATTTAACCCAGCAGTGTGTCC-TGACACTTATTAACTTATCCCCATCCGGATGCTTGTGTTCATCCGTTTCTAACCACCTCTCCTCATTGATAAGGTTGATACAGCCTTTTGTATATGGGTAAGCATTAACGATGTTTTTTTTCCCTTGATTCGGATCTGGCCTTCATTCCCCATGCATTAGTGGGTCTAACCTTGTTCTATTTCTTTCGCGTTATTTTAACGCCACCGTAAATAATCTACATCAAATTGTCTTTGCTCGTCCTCCATTGACAATTCCACTTCCCATACAGATTTCACTTGCTCAATGGTTCTTTCTTCTTTCCTTACCAAGGCTTGCTCATTTGCTTCACCTTCGTGGACTAACTTCTGATCCTTATCCTTTTTCTCGTTAAATT-TTCGGTTCCAAAATGCTATTTGCGCGTTGCCTGTTTGCATGACGCTTGAAATAATTTCCACTTTTTTTTTCTTTGGTGAGTTCTTTGCCATCTCGTAATGTGTTCCCTTTTTCCCTTACGTGCGGCTACCTCGATCACGCCTATCTTCTATCGTCCTTGCTATTCCTTATACCCCCAAACCTTTGCTTTCCTTTTAGAG-TCCGTCTTTCAGATACCTTACCGGGACTTAAATTGTTGACATATTTTCGTGTTCATTCAACGAAACTGATGTTGCTTCTGTTGTTTGCAATTCCATATACGCATCCCCTTTCTCCGTATTGGTCCTAGGTTAGACCTTGCTGTTTTTCTGGTCGTTTCACCTATTTAACAATTCATAATTCTGCTTCTTCGTTAGTCTTCGACTAGTGCATATGTTTTGTATCTTCAATTGTCGTCGGACAACACAC-CATTCATGTCATTGGTTTTCTTCGACACAAGCT-CCATCCCATAGTTGACTAT-CAGAGAACATCACCATGTAACTCCTTAATTATAAACTTCCTTTGTTTTATTCCTTCCATCACACTACAATATTGCTTCCTTTTTTCTCCTGTTATTAATACCATCTACTGAAGAGCAAACATCATCTACATTCCAATCCGATGTTATAAGTTCCCGCTCGTTTCCAATTACGCTCCTGTATACTCGGTAACCTTTGGCGTTAGAGCATGGCAAGTTCTTTACTCTAATTTGTTCAACACTATTACACGCTTGCCCCTTTCCGTCCGTATACCTTTTTCTCCCTTCTTAGGGATTGAGCAAGAACCCTAAGTGAGTTTTTCCATTTTTGTTGCTAACGTTCCCATGACGCCCGTCCTACTATCTTACCTTTCCGTCTCGCAAGTTACAGAGCTACTCTCTCTGTATCTTACTAAAACCTCTCAGTAGCCTTTCCGTAGTATTTGCTTTTTGTTGATTTATCCAAATGTACCCGAGATTATTGTTTATCTAGGGCTTCTTATCCTTTCTCTTCTTAGATTGATAAGAGCATTGCTGTTACTCAGTATTTAACTGCCCCCATTTTCCCCTCTTTCTTTGCCTCTCTCACATATGTTTTTCTCGTTTACTTGCGGCCACAACTTGCTGCTCACTCAATCTCTTTTGCTTTCGGTCTTATATCAAATGTTTCTGCTCTTGTTCCTCACAGCCTATCAGACATTCGTATAACGGCTCTTTTCAACATTTTACTCTTTTTGCCCCTCTTTACCTTCTTTTGTGCCACGTGAAATTATTGAATTCTCTCTTTTATCTCTCTTTCCCTACCCTTTTTTGTCTGCCCTTTGAAGTTCGTGTATACTCTTCTTCATCACGCTACCCAATTCACCCCCTTTTCCCTACGTCGAGCTCCTTACTCCTCTCTCTTTATGTCCTATGTCATTAGTCTCCGTTTCCGAATCCTCTTTACCATTATATTTTTGTCCTTTGGGGGTAACATGATTCTCCTGATGGTTTTTATGCATCTTCTTTATCTCCCTTTCTTCTCCCATTATCCCGCACCTTTCCCTTTTTCTCGTCCTCGTCCATTTCTATTAAACTCTCCTCTTCCTTCTTTACGTCATCTTCTCCACTACTTAGGTCTTTTCTCCCTTTTTCTCTTTTTTTCCTGTGTCTTACACAATCCAAGGTACAGCCGTCACTGTTTTCTTTTTTATNTCTTTCCCGCCATCACTTCTTGCCTTTTTTCTGTTAAGTAGGTAGCATTTTTTCGTTCTTCTTTCCCACTGCTTCCAGTTCCTTCTCTCTCACTTTTAATCCCTCTTCGGTTCTCTTCGAGATCTACTAGAGTATCAACTTATCCTTCTCCCATTTTTTTTACCTTCCTTTTCGGGCAAGGTACGTTTCTACTTGCTCTTTGTTATTCCAGCTTCCTGTTAATCTTTATCTAGTATGTCACATACCTCGCTTTCGCTTATGGAGTTGCCCTTTTTTTCTTGTTCCTGTGACATACTTCTCCTGATATTCTCCTTCCCGGACGATTTTTCAGTCCCCTTGTCACCAAGCAGGCTTTTGGCTTTTCTCCCGGTCTTTTATCTCCCCATTCATTTTTCTTAGCCTCTTTTTTATTTCCCACTATTGCCAGGCTCCATACTTCCATGAACTTTTATTCGTTTTTACATTTCTTTTGTCTAGTATTCCTTGTAGTTTCTTTGTGTGCCATC-CCCTTCCTTTTCTCCGACGTGTCTTTCCCGCAGGAATACTATTGGTTCTCCCTCCTTATCCCTATCTAGCTTTCTTCTTCTTATGCGGTATGTCCTATATATAAAATTTTCTCTTTCGCTTATCCGATAGACATACTCAATTCTTTCTTTTCCCGATTCTTTGGAGTGTTCATTTGGAACGGACCTCCTACTTAAGTGATGTTTCTGGTAAACTCCGTAATTCTTTTCTTTCCCGACCATTTACGTTCCTAGCCCTCCTTACGCTTTCGTTTTTGTACTTCAAACCTCTGTGTGCTCCCTCCTCCTCAAATAATTCTCCCGATGTTTTCTGTGTCATCTTATGCACTTACTTTTGCGTTTAATAAAAATGGTGGTAAATCTCCCGTCTGGTCTTGCCTTTGTACAACTTACCCACACACCCCTTCTCCCCTCCTAGTGTCAACCTCTTCCGAAAACTTGTCTGGTTTGCTTTTTTTCGTCTCACTCCTTATCCTTTCTTCTTTCAACCATCGTACCTAGTTTAGCTTTCCTACCGATTCATTAACGCGGTGCGCTCCCTTATAGCTATCAACTTATATGCTTTCATGTTTGTTCTCCACCCAAGCTGTTGGCGCGGTTTTAGGTGTTCTTTTTTATGGTTTTTGAGCCTTCACACACGGGGTTTGAAGGTGGTATTGTCGTAACGGTTTTTCGGGTTTCTTCTTATTGGAGCTACTATTTATAAGGCAAGGAGAGCAGCGTCGCCACGACGAAGGCAAGTAGGGCTTCAGATGCGAGGCCGGGCAAACAGGAAGTGATTTCGACAACGCTGCCTCTCCGGTAATCGGGAATAAGCCCTGCGCAGGCAGTGAAAGTGAGGGAAAGGGAAGCAGAGCGAGCGCAGCCACTTTGAATACAGTAAGGTAGAGAATTATCTCAACTTGCGCAAGAAAAGGTCTAAAGATTGTA------TACCCTGGGTCTGTACCTTTGGGGAGTTTAGTTTAGGCGATAGACTAAGTATGTAACGCTTGAGCGAAACGTAACTGGAAGTGGGTCCGACTAGCGCGTGAGAGGGGTTGTGCATCCGACCATAAGTCTCCAAGGCCTCGCAACATTTGAATACTCTAGCCACAGTAAAGACAGGTTGTTCCTTATCAAGATGTCGAAACGTCAGAAACATAGAAGGATAGGAGCCACCGAAGGCAAGCGAGGGAACCCTACGAGGCCGACCTCATAGCCACACCTCCCGCGAGCGTAAGCCTCATGGAGCCGGAGGTCGGCTGGAACTGACGAATGCAAAAGAGAGGTACGGAGATCATACTCAAGGCAGCGGGCGGGACGAAATTTAGCTCTGACGGAAAACAAGTCAGGGGGTTGATCGCAAGCTCGTGTCG--TGGGGGGCCGGCAAAGAATAACCTCTGGCCAGACTGGTAACGAACA-----------------GTCCGTCCTGTACCCAAGTAAAGGGAAGGCTGCACTGGGTCGGGATAATATGTGTGTACAGAGGGACGGTATCGTGGTCAGCTAGGGAGTTGGAGGGAGACGGGCGGCGAGGCTTTAAAAAAGCAGAGTGAATGGGACATGCTTACCTCACGGGTGCGACAGATACTAGGAGGAATAGCATGAGGACMATATATCGAGTGGACGAGGGGCGGTGTGTATACTGGACCGGGCATGTCTAAAACAGATCCTGATAGACTCGTGGGCCGAGAGGTGAGTAGACCTAGGCCTGAGAGGGTTAATCCGAGGGTAATAGAAGGAAATCAACGACCAAAAACACAAAAAGATGCACATAGAAGGGTGTGCTGGACGGCAGCAGTTCAAACGTCTTTCGAGTCGTTTCTATCTCCTGGCTTAATATATGGA----------------------------------------------------------------GAATCCAGTAAGTTTCCCCACCGGAATTGACGGGGACTCACGGAACAAGCTCACTGATTGTTGAAAGTCTTTGAGTGGGACGGATGCTAAGGTAAGAAGGGCTGGATTACTACAAAGATAAGAGTCCTGTCAGCCTGTTAGTAAAGACGGCTTCGTGTAAGAGTAAGGCACGAAAATCAATAAAGGCCCGACGAATAGTCACCCGTAGAGACATTGGTCAGGGTGTGACAAAATAAGTAAAGAAGGCGAGACGTAGGGATTACATAAAGGGCACTGTCCTTCGGCTATTGTGGTATACACAGCCGATAACTGAACCAACCACTATACCATGTGACTAACTGTAAACTATCCGTTGTGCAGTTATCGAGAAAAATAGGAAAAAGAATAGAGTATACAGCGTTGCGACCTGAGGTGCATCGGGCGCAAAGGAGGTAATAAAGCTGTGGCGGGAAAAACCAGTTGAGGTAATGTATCTAATTGATCGGGGGTGATCATTTTCATGGTGTGGGCATCTTATGTAATCGGACAGAAAGAGGGACTTAGGAGAGGAGCATCAGATCGGTTGCGGGGAGCGGGGGAAGAGAACAGCACACCGAGAGCTAGTGATCGTACCCAAAGTTCACGACTAAGGGAATAACGGGCGAAGGAACGGAAGTGGAGCGAAATTGCTATCTTGATGAGGCAAGCAGGGTAAAGTGGTAAGGGAGAGGTGTGTAGGAGGTACGGACAGAAGGAAGGGATGGGGATCGCCAAGCGATGAAGGACGTACGGTCGTCGTCTAGAGAAGGAATCGCGAAAAATAGGAAAAAAAGTAGAGTATACAGCGTTGCGATTTTAGATGCGTGGGGCGCTAAGGAGGTAATAAAGATGTGACGGGGAAAACCCGTTGAGGTAATGTATCTAACGGTTCGGGCGTGGTCATTTTCGTGGCGTGGGCCCTTTATACAATCAGACAGAAAGAGGGCCAGAGAGGAGAATCTCGGACTAAGGAGGGGTCAGAAAACAGTACACCGAGTGCCGGAGATTGTTCCCAAAGTTCACGAAAAAGGGAACAACGGGCTACAAATCGATTGGTGGTGTAATTGCTTTCTCGATGGGCTAGGAAGGGGTAAACGGTAAGGGTGAGGGGTGTAGGATGTACGGACAGTTGGAAGGGATGGTCATGGTACCCTAACGTGGAGGTCACGTGCAGCTAATGGCTGGCGGGGTCCTCACTAATTAATTAAAACTGAGAAAAACATACCGTTTGCATCTACCTTTTTAAAAAATACCATCTGTGGACACCGGGATGTGAGTGAGTCCCAAACCTATCGACTCTTAATCTCAGATAAATAACAGACTGATAAGGGGTAAGAGACAGGCCACATGCTCTAGAAATGGGTTGTACCGTGC------AGTATCTCATTTTTGTCTGCTACCTGGATAATTGACTATTACTATAGGTTTTCTTGTAGATCTTACCAGAGCGATTCAATTACGTGTCCTTTCTCATTTCGTCATAGAATGAGTACAAAGAAGCTGTGTTATTTGTTTCGTTTTTGAGTTTCATCACAGAAAGACTACCTTTTTCTTCGGTCAATGTCTACTGTTGTTGTAGATAATTAAGTCTCAGACCGGACCGAATCCACCGAGCCCCGGTAACAGAGCGCTCTGATGGAAACCATTTGATCTAGTTGATCAATACATGTAGCCTTCTAACGACATTGTTAACATGCTACAATGGGAGCGGAACGAAGAATCAACTTATTCGGAAAACCAAAACTAGAGGAGCACTAATGGGACTGAAGGCTATTCCACAAACCAGTCATGGATCTATAACA--CAAAAGATTAGCTAAAGAAATAATGGAGCCAAAGAGGTTCCAGGAC-----------------CTTCGAACTAGACCTAATCCGCATGTTAGTCGTAGCTAAACTACTCAGTGAACCTTCCTAATAAATTAGTACAATAAATAGCTCTTTAACGAGTGATGAAAGGGCCTCAACTGTCTCTTATGTCAAAGCTGTTAACACACATGGACTGTTTCAACAAACTCCTTGCTTCAGACTACGATTTATGGTTGATATTTGGCGAAAATTGATAGTACCGCTATGCTGACCGTACCAATTTACTCGGACAATAGAACGGCACAAACTAATGAGTAGTCCACTTACTCCTACTAGATGACCATAGTTATATGATAAGCACCGAAGAAGACTTAAATGAATATACTTGTAGATCGGTTCAACTACTGATTAGAAGAACTAATTATATATACTGGCCGCCAAGCATTGAAGAACAGTCATTCCATAAGAAGA----------------------------------------------------------------ATATGCCCTCAACGATCCTGACCTCGTCAGCGGATGAATTAGGACCAAATCAATATTCTTCCCAAAGTTGGCAAATTGATCACGAGACTATTAGGGACCTTTTGGGCATCTAAGCCAAGAGTCAGACTTATTATATGGCCCATTAATAAGTCTATCTCGAACTATTGGATTAGACGCCATAATATATCTGGCCTCGCTTAGGTCTCGCTTCACGCAATTTTGGAACAGAAATCGAATCTAAACTATAATACCAGCGATATATCTCAACGTTGGCTAACAAATCACGAACTTCCATTTTTTTGTCTATTCTATCTAAAATGCCTAATTTATCTCAATTTTGGTCTCTACCTAGATTTGAGGGACCAAAATCTAACAGACCACCTGTGAACTCATCTTCTGCCCCATTTCTTATGGAATACGATGCGCTTGGCCTATTTTTCTGTATTCAGATGATAATGTTTTCCCGGTTCACGTATTTCTTCCGTTATGAGTTCTTTTCTGTTTCGTCAGGTTTAAATAAGAGCGAAGGTTTACAGAGCCCACATATAGATTACACAATTAGCTTTATAAAAAAAAACGGATCGTTAATAAAACAAATAATTATCAAATTGAAAAGGCTAGTACCGTTCGCGATTAGACCAACGACTGTAATACACTAAACTGATTTAACCAAGTAAGGCTCTCTTGAGGATCACTTTATGCAAGCCACGCAAATCAGCTTTACGACAAATGTGTTAAATTAAAAATTTATGATGTACACCATATACAATCCTCGTGCCCCCCTCTATTCCAAGATTTAACAGACCCCCTGTGAACTCATCTTCTGCCCCATTTCTTATGGAGTTCGATGCCCTTGGCCTATTTTTCTGTATTCAGATGATAATGTTTTCCCGGTTCATGTATTTCTTCCGTTATGAGTTCTTTTCTGTTTCGTCAGGTTTAAATAAAAGCAAAGCTTTACACAACAGTATAGATTACATTAGATTATAGAATAACGGATTGTTAATAAAACAAATAATTATCAAACTCAAAAGGCTAGTACCGTTCGCGATTAAACCAACAGGCGTAATGTAACAATTCATATACGCAAGTAAGGCTTTCTTGAGGATCACTTTAAACAAGCCACGCAAATCAGCTTTACGATAAATCTGTTAAATTAAAGGGCTTTATCTTAATTAAAGTATTTGGGTTGCATCCATAAGAAGTAGGTTAAACGCCTGCAAGTCCTAGACCCTAGTCCAAATAAGACAACCGATTTCGGCTCAGTTAATTATGGTTTAAACCCATAGTGTCTCTTAGAAAGAAACTCGTTGGTTGGAGTATTTAGCTGTTAACTAAAAAGTTGTAGGATCAAGGCCTGCCTTTCTAGAGAAATTAGTTAAAATAACCTTACCTTGTCAAGATAAAATTACTGGTTGAACCCCAGCATTCCTCTTTATCAAGTGTCCACATGCGGTTGCAAGCGTGGAAAGCGGAA-TAATCTGCCGGGGCTTTAAGGAATGGCATAATGGAAGTGCAAAGAGTTTTGATCTCTTAGGTATAGGTTCAATTCCTATTTCTTTAAGTTGAACAACAACAGTAGTTTTTCAGATTACAAGTTTAGGTTGAAGTCCTGGCAGAAAGCTTTCTTAGTATAAGTACAAATGACTTCCAATCATTAAACCTCGGTTTAACCCCGAGAGAAAGTAGTGAATATAGTTTAGACAAAACCCTAGATTGTGATTCTAGAAATGGGGGATAAAATCTCCCTATTCACCGAAAACGTGCCCGTAGGGCCCTCCTTGATAGGGAGATTTATAGAAGTTCAAACCTTCTCGTTTTCTCTTTTAATGGAAAAGAGC-TTTCCTCTGGTTTTAGGGGCCAGCTAATCTTGGTGCAAGTCCAAGTAAAAGCTGCCAGTGAAGCAAAAC--GGACATGCA-AGAGACCTAAGCCCTCTAATTAGGGGTTCAAATCCCCTCACTAGCTCATTAAGAAGCTATAAGCGACAGCCTTTTAAGCTGTAGATAGGAGAACCCACCCTTAATGAGTAAAGTCGGCTAATAAGCTTTTGGGCCCATACCCCAAAATGTAGGTTGGACCCCTTCCTTTACTTAAAGTGTAGCGCTGAAAACGCTAAGATGGACCCTGAAAAGTCCTAAGAGCACAGGACATAATTT-AAGAGAATATTGGCTTTGGGGGCCAGAAGTAGAGGTTTAACCCTTTTGTCCTGAGAGCCTGTT-AATATGGGTACTGCTAATTCCTCTGTGGTTCGACTCCACAGCAAGCTCTGACAGAGGGGTAATGTATCTGACTTGAAATCAGATGACGGGGGTTCAATTCCCTCCTTTCTCGGTTTTGATAGCTTAAAAAGCATCGGCCTTGTAAGCCGAAGACTGTAGTAAACCCTACTCAAAACAAAAACCTTCAAAGTTTTAAGTATGAGTTAAAATCTCTTAGTTTCTGGGTAAAGTGGCCGAGTAGGTGGCAGGTTGTAGCCCTGAATACAGAGGTTAAAGTCCTCTCTTTATCACAAAGTATAGTTTAA-AAAACCTCCCGCTTACACCGAGAATATATCTGTGAAAGCCAGATTACTTTGAAGGTTTGGTCCCAGCCTTATTATCAACTCTCCCTAAACCTACAAATGCAAGCATTAGCCAACCCGTGAGGACGCCCTAAGGAGCCGGTATCAGGCACGCCCACAACACCTAGTCACCACACCCACAAGGGTCTCAGCAGTGATTAATATTGTTAAAACTTGAACCAGTTATAGAGAAAGAGCTGGCCAACTCGGTGCCAGCCGCCGCGGCTAAACCGGAGCTCAAGTTGATATCGGCGTTAAGCGTGATTATAGGGCAAAAAGCCGTGACAAGCTAAACGAAAGTTGCTCTAACGACAGTAGGGAAACAAACTGGGATTATATACCCCACTATGCCCCACCGTAAAATTTAAACGCCCGGGTATTACGAGCGCTTAAAACCCAAAGGACTTGACGGTGTCCCA--CCCAACTATAGGAGCCTGTTCTATAATCGATAACCCCCGATATACCTACCCCCCCCTCGCCATCAGCCTGTATACCTCCGTCGCAAACTTACCATAGTTAATAGTTAACAAACACGTCAGGTCAAGGTGCAGCTCATGATGGGGAAAGCAATGGGCTACAATTTCTAAAATAGAACATACGAAATGCTGAAGGCGGATTTAGTAGTAAAAAGCGATCATAGAGCCCTTTTTAAGGCCCTGGGACGTGTACACACCGCCCGTCACCACCTCAGAAGAGGCAAGTCGTAACATGGTAAGTGTACCGGAAGGTGCGCCTAAAATTAAAATAAAACATTATCAGTCTAGTAAGGCGATTAAAAAAAGCGCTTTATCGTACCGCAAGGGAAAAATGAAATAGTTCTGAAATAGTAAAGCAAAACACAGCAGAGATATTCACTCGTACCTTTTGCATCATGGTTTAGCTAGTCAAGCAAAGTGAGTTTGACCCCCCGAAAGCGAGCTACTTCAAAACAGCGAGCCAACCCGTCTCTGTCGCAAAAGAGTGGGATGATTTTTAAGTAGTGGTGAAAAGCCTATCGAGCTTAGAGATAGCTGGTTATTCAGGAAAAGAATTTTAGTTCCCATTAAACTTAAGAGCTATTCAAATAAGGCACAGCTTATTTGAAAAAGGATACAACCTATAAGAAAGGGTAAAGTGGGCCTAAAAGCAGCCACCTTAAAGCGTTAAAGCTCTCTTAATACCCAAAAACCCTTTATTTTTACTGAATGACTCTATATATAGAAGCCCCCATGCTAAAACTAGTAACAAGTACAAACATATTGGTCGTTAACTCTAGAAAACTGTTAACCTTACACAAGTGTACTCCGAAAGATTAAAAGAAAGGGAAGGAACTCGGCAAATAACCCCGCCTGTTTACCAAAAACATCGCCTCTTGATAAGAGGTCCAGCCTGCCCAGTGATATTAAACGGCCGCGGTACCCTGACCGTGCAAAGGTAGCATAATCACTTGTTCTCTAAATAAGGACTCGTATCAACGGCATCACGAGGGTTATACTGTCTCCCCATTCTAATCAGTGAAACTGACTTCCCCGTGAAGAGGCGGGAATGCTAATACAAGACGAGAAGACCCCATGGAGCTTTAAACCATTGGTTTTGGGTTGGGGTGACCACGGAGAAAAACAAAACCTCCATGACGAATAATCTACGAGCACTACTCCAAGATCACTAATTTGACAC-ATCTGATCCGCGATCAACGAACCAAGTTACCCTGGGGATAACAGCGCAATCCATTTCAAGAGCCCCTATCGACAAATGGGTTTACGACCTCGATGTTGGATCAGGGTATCCCAGTGGTGCAGCCGCTACTAAAGGTTTGTTTGTTCAACAATTAAAACCCTACGTGATCTGAGTTCAGACCGGAGTAATCCAGGTCGGTTTCTATCTGATGTTACTTCTAGTACGAAAGGACCGAAGTAACGTGGCCAATGCATCAAGCCACAACACTAATGAAGTCA
RHIDOR     AATATTATTAATATTAATTAAAAATATTTTTTATAATTAAATTAATTTTTAAATAATATATAAATATATATATATTATTTATTATTATTTTATATAATTTTAAATAATTTTAAATAATTATTAAATATTTTAAATATTATATAAAAAAATTATTTATAATTAAATAAATTTATTAAAAATATTTAATAATATATAATTTTATTAAAAAAATATATATTTATTTTAAAATTTATATTTATATATTATTAAATTAATATTTTAATAATAAATATTTAATAATATTTTAAAAAATTAATTATTAATTTTATATTTAATTAATAAAATTTAATTAAAATAATTTAATATTAAATATTATATTAAAATTTTATATTTAATAATTATTTTAAATAAAAATTTTAAAAATAATATTTATATTTAAAAAAATTTAATTAAAATATTATAATTAAAAATATTTATTTTTTTAAAAAAATTTTTTTAAATAATAATATATAAATTTTTTTTAATTATTAATAATATTATTTTATTAATAATATAATTAATTTAATATTTTTATAATTTATAATAAATATATTATATATATTTTAAATTATATTTTATAATTATAAAATATATAAATTAAATTATAATTATAATTTATTATTTAAATTAAATTAAAATTTTTAATAAAAATTTATAATAAAAAAATATTATAATATTAATTAAATATAAAAAATATAAATTAAATAAAAATAATTATTAAAATAAATTTAAAAATTTTTTTTTTTTATTAAAAAAAAATAATTTTAAATATAAATAATAATTTTTAAATTATAAAATAAAAAAAATTAAATTTATTTATTATAAAATTTTTTTATAAAAAATTAATATAAATTATAAAAATATTTTTTTTTATTAATATATTATAAATTAAATTTAAAATTATAAAATAAATAATTATAATATTATAAATAAAATATTATAAAAAAATAAAAATATTAAATAAAAATAAAATTATATATTTAAAATAAAATAATTTAAATTAATTAAATTTTATTAAAATAATAATATTTTTTAATATTAATAAATTAAATAAAATATTTTTTTATAAATTTTTATTAATATTAAATTAATTATTAAAAAAATAATAATTTATAAATAATATAAAATTTATTTTTTATAATATATAATTTTTATTAAATTAAAATTTTTATATAAATTAAATATTAAAAAAAAATAAAAAAAATAAAAATAAATAAATAAAATTTTTATTTAAAAAATTTAAAAAATTTTTATATAATAATATATTAATATATATATTTTTAAAATAAATAATTATATAAAAAATTTTAATATAAAAAAATATTATATTAAATTAATTATTTAATAAATATATAAAAAATTAATAATTAATTATATTAAATATTTTAAAAAATTAATATAATTTTATAATTATATAAATTAATTTTTAAATAAATTATTATTATAATTTAAATTAATAATTTAATTTATTATATATATATAATTTTAAAATTATTAATTTAAAATTATAAAAATATTAAATAATAAAATTTATAATTATTTAATTAAATTAATTAAAAAATATATTAAAATTATTAAAATTTTTATTATTATTTTATATTTATAAAATTTTTAAAATTTTTATATTTATAATTATAATATTAAATTATAATAATATATTTAATAAAATAATTTTAAAAAATTAAATATTTTTTTATTTTATATATTTAAAATATATATTTTAATATAATTATATTATAATTATATATATATATATAAATTAAATAATTAAATATATTTAAATAAATAATATAAATATATTAATATTAAAATTATATAAAATATTATAAAATATATATAAATAAATTATTTTAATAAATAAAATAAATTAAAATAATAATAATATTAATTTATATTTTTTTATTATTATAATTTAATAAATTTATTTATAAAATTAATAATAATTTATATAAAAATTATTTTTATAATAAAATAAATAATTTTTTTAAAAAAATTTATAAATATATTTAAAAATTAAATTATAATATTTTAAAATAATAATATATTTTTTTAATTATATAAATATTATTATATAAATTTTATTAATTTTTATAAATATAAATAATATATTTAAAATTTAATTATAATATAAATTTAATATAATAAAAAAATATTAAATTAAATTTAATTTATTAAATTTATATTTTAATTTTTATATATTATTATAATAAAATAATAATTATTATTTTTTTTTTATTAAATAATAATATTTTTTTTTTATTTATAAATAATATTAATATAATTTTTTATATAATTTTATATATTATATTTTTATTTTAAATTTTTATAAATTTTATTATTTATTTATAATATAAATTTATATATATTTAATATAAATAATATATATATAATTATTATTTTTTATTATAAATTATTTTTAAAAATAATTTTTTTATATTTTTTAATAATATTTTATTATTTATAAATAATTATTAAATTAAATATTTAATAAATATATAAAATTAATAATTAAAATTTTTATAATTTTTAATTTTTTTTATTTATATAATTTATTAAATTTAATTTTTAATAAATAAATAATAAATTATAATAAATATAATTTAATTTTAAAAAATTTTAATATAAATTTAATAATAATAATATATTATAAAAATAAATATATTATTTTAAAATATATATATATATATTTATTTAAATTTAAATAAAATTTTTATAAAAAAAATATATTATAAATAATAATTAAATTTTATTAATTAAATATTATAATATATATATAATTTATAATTAAATATATTTATAATATTTATTTTATTTTAAAATTTTAATAATTTTTTTTTTTTATATATATTATAAAAATATAAAAATATAAAATTATATTTTTATAATTATAAAATTTTAAATAAAATTAAAATTTATTATATATAAAAATAAAAATATAATTAATATAATTAATTATATATTTAAAATAAATTTATTTATTAAATATAAAAATTTTTAATAAAAAATTATAATTTATAAAAAAATTAAATATAAAAATATTAATTTAATATTATTTATTATATATATAAAAATATTATTTTTTAAAAATATATATTTTAAAAAAAATTTATATTTTAAATAATAATTTTAAAAAATAAATATATAAAAAAAATTATATTATAAAAAATATTTTATTTATATATTAAATTTTTATAATATAAATAATAAAATTAATTAATTTTAAAATATAAATTTAATTTAAAAAAATAATAAAATAAAAATAAATTAAATATTAATTATATTTTAAAAAATAATTATAAATAATTATTAATTAAATAAAATATAATAATTAATAATTAATAATATTTAAATTTTTTATTTTTTAATTTATAAATTTAATATTAATATTATAATTTTAAAAAAAATTATAAATTATTTAAAAATATATAAAATATTTTTAATATAAAAAAATTAAAATATTTTTTATTTATTAAATAATATTAATAAATTTAATAATAAATTAAAAATAATAAATTATTAAATATTAAATATTTATTAATATATATAATTAATTTGTTAATTGCCTTGTCTTCTCTTTCGTTTCCCCAGGTAAGTTCTACGTTAATCAATTCCTAACGAAGCTTTTCTTTTTTCTATTGTTCACTCCCCATCTATGTCTCTGTCCTTTGTGAACCCCTGATTCAGCCCCTTCTTTTTACTGTTTGCTCTGTGTCCATCCGATTTATTCCCCTTTTCTTCCTCTTCCTTTTTTCTTATCTCTTACATTTTTTGTATAAATTCATACGCGTTTTTCGTTTTTTTCCATCAAACTAACCCACCAGCGCGTCCATGACACTTATTAACTTATCCCCATCCGGATGCTTGTGTTTATTCGTTTCTAACCACCTCTCCTCATGGATAAGGTTGATACAGCCTTTTGTATATGGGTAAGCTTAAACGATGTTTTTTTTCCCTTGATTCGGATCTGGCCTTCATTCCTCATGATTTAGTGGGTCTAACCTCGTTCTATTTCTTTCGCCTTATTTTAACGCAACCGTACACAATCTACATCAAATTGTTTTTCCTCTTCTTCCATTGACAATCCCACTTCCCATACAGATTTCACTTGCTCAATGGTTCTTTCTTTTCTTCTTACCAAGGTTTGCTCATTTGCTTCACTTTCGTGGACTAACATTTGATCCTTATTTTTTTTCCTGGTAAATTTCTCGGTTCCAAAATGCTATTTGCGCGTTGCCTGTTTGCATGACGCTTGAAATAATTTCCACTTTTTTTTTCTTTGGTGAGTTCTTTGCCATCTCGTAATGTGTTCCCTTTTTCCCGTACGCGCGGCTACCTCGATCACGCCTATCTTCTATCGTCCTTGCTATTCCTTATACCCTCAAACCTTTGCTTTCCTTTTTCTCTTCCGTCTTTCAGATACCTTACCGGGACTTAAATTGTTGACATATTTTCGTGTTCATTCAACGAAACTGATGTTGCTTCTGTTGTTTGCAATTCTATATACGCATCCCCTTTCTCCGTATTGGTCCTAGGCTAGACCTTGCTGTTTTTCTGGTCGTTTCACCTATTTAACAATTCATAATTCTGCTTCTTGGTTAGTCTTCGACTAACGCATATGTTTCGTATCTTCAATTGTCGTCGGACAACACACTGACTCCTGCTTCTTCTTTTTTTTGACTCCAGATCTCATCCCATAGTAGGCCCAACTAACCTTATCACCATGTAACCCCTTAATTATAAACTTCTTTTGCTTTATTCTTTCCATCACACTACAATATTGCTTCCTTTTTTCTCCTGTTATTAATGACATCTACTGAAGAGGAAACAAAATCTACATTCCAATCCGATGTTATAAGTTTCTACCCGTTTCCAATTACGCTCCTGTACACTCGGTGACCTTCCGCGTTAGAGCATGGCAAGTTCTTTACTCTAATAAGCTCAACACAATTACGCGCTCGCTCCTTTCCGTCTGTAAGCCTTTCTGTTCTTTCTTAGGGATTGAGCTAGAACCCTAAGTGAGTTTTTCCATTTTTGTTGCTAACGTCCCCATGAGGCCCGTCCTACTATCTTACCTTTCCGTCTCGCAAGTTAGAGAACTACTGTCTTTGTATCCTACTAAAACCTCTCAGTAGCCTTTCCGTAGTATTTGCTTTTTGTTGATATATCCAAATGTACCCGAGATTATTGTTTATCTAGGGCTACTTATTCTTTCTCTTCTTAGATTGATATGAGCATTGCCGTTACTCAGTATTTAACTGCCCCCACTTTTCCTTCTCTCTCTGCCTCTCTCTCATATGTTTTTCTCGTCTACTTGCGGCCACAACTTGCTGCTCACTCAATCTGTTTTGTTTTCGCTCTAATATCAAACGTTTCGGCTCCTGTTCCTCACAGCCTATCAGACATTCGTATAACGGCTCTTTTCAACATTTTACTCCTTTTGCTCCTCTTTACCTTCTGTTGTGCCACGTGAAATTATTGAATTCTCTCTCTGATCTCTCTTGTCCTGCTCTCTTTCGTGTGCCTCTCGAAGTTCGTGTATACTCTTCTTCCAAACGCTACCCAATTCACCCCCTTTTCGTAACGTCGAGCTTATCAATCCTCTCTCTTTATGTCCTATGTCATTAGTATCCGTTTCCGAATCCTCTTTATCCCTATCTTTCTGTCCCTTGGGGGTAACATGATTCACCTCATGGTTGTTCTTCATCTTATTTATTTCCCTTCTTACTCCCATCCTCCCGCACCCTCCTCTTCTTCTGGTCCTCGTTCAGTTTAATCAAACCCTCCTTCTCCTTGTTTATGTGACTCTCCCCACCACCTCGGTCTGTTCTCCCTCCTTTTCCCTCTTTCTTGTGTCATACACAATCCAAGGTACTGCCGTCTCTGTTTTCTTTTTTATATCTTTCCCGCCATACCCCCTTGCCCTTTTTCTGTTAAGTAGGTAGCATTATTTCCTTTTCCCGTCCCAGTGCTCGTAGTTTCTTGTCGTTCAGCTCTAATCCCTTTTCGGTTCTTTTCGAAATATACTAGAGCATCTTTCTATCTTTCTCCCATTTTATTTATCTTCCTTTTCGGGAACAGTACGCATTTACTCGCTCTTTCTTCTACCCGCTCCATGTCGTTCTTTATCTAGCATGTCACATACCTCGCTTTCCTTTATGGAGTTGTCTCTCTTTTCTGGTTTCTGTGACATACTTCACCTGATGTTTCCCTTACCGGTCGCTTTTTCAGTTCCCTTGTCACAAAGCAGGCTTTCGGTACTTCTTGCGGTTCATCATCTCCCCATTGATCTTTCTTAGCGGCTTTCGTGCTTCCGACTATTTTCAGGTCCAATCCTCCCACGAACTTCTATTCTTCTTTACATTTTTGTCGTCTAGCATTCCTTGTAGTTTCTATGTGTGCTATCTTCTCTTCTTTTCTCCGACGCGTCTTTCCCGCAGCAATAATATTAGTCTACCTTTCTTTTTACTACCTATCTTTATTCTTTTTAAGTAGTATACTATATGTATATACTTTTCTCTATCGCTTATCTGATCCACTTAGTTAATTTTTTCTTTTTCCAATTATTTGGAGTGTTCTTTTGGGACGCACACCCTACTTAAGTGATGTTTCTCGTCTATACGATAATTTTCTTGTTTCCCGACCATGTACGTCCCTAGCCCTCCTTACGCTTTCGTTTTTGTACTTAAAACCTCTGTGTGCTCCTTCCCGCTCAAATAATTCTCCCGATGTTTTCTGTATCATCTTATGCACTTACTTTTGCGCTTAGTAAAAATGATGCTAACTCCCCCGTCTGGTCTCGCCTTCGTTCAACTTACTACCACACGCTCTCTTCCCTCCTAGTGTTTTCCTCTCCTAAAAACTAGTCGGGTTCGTTTACATTCTACCTTCTCCTCAACCTTTCTTGTTTCTATCATCCATAATACATTAGTTCACATATCAATCCATTAACGAAACGCAGTCAAATCTTACCCATAAGTTACATCTTTTCTTGTTTGTTCTCCACCCAACCTGTTTCCGCGGGTTTGTGCCTTCTTTTTTATGGTTTTTCACCCTCCACACACGGGGGTTGAATATTGGAGTGTCTTACAGGGTTTTGGGTTTTCTTTTTATTGGAGCTGCTATTTATAAGGCAAGGAGAGCAGCGTCGCCACGACGAAGGCAAGTAGGGCCTCAGATGCGAGGCCGGGCAACCAGGAAGTGTTTTAGATAACGCTGCCCCTCCGGTAATTGGGAATAAGCCCTGCGCCGGCAGTGAAAGTGAGGGAAAGGGATGCAGAGCGAGCGCAGCCACTTTGAATACAGTAAGGTAGAGAATTATCTCAACTTGCGCAAGAAAAGGTCTAAAGATTGTAAAAAGATACCCTGGGCCTGTACCTTTGGGGAGTTTAGTCTAGGCGATAGACTAAGTATGTAATGCTTGAGCGAAACGTAAATGGAGGTGGGTCCGCCTAGCGTGTGAGAGGGGCTGTGCATCCGACGATAAGTATTCAAGGCATCGCAACATTTGAATACTCTAGCCACAGTAAAGACATGTTGTTCCTTATCACGATATCGATACGTATGAACCATATAAGG---------TCCGAAGGAAAGCGAGGGAACCCTCCGAGGCCGACCTCATAGTTACACCTCCCGCGAGCGTAAGCCTCATGGAGCCGGAGGTCGGCTGGAACTGACGAATGAAAAAGAGAGGTAAGGCTTTCATGATCGAGACACCTAGGGCGACGGAATTTAGCTCTGACGGCAAACAAGTCAGAGGGTAGATCGTAAGCTCGCGTCGCATGGAGAGTCAACAAAAGATAACCTCTGACTAGACTGGTAACGAACA-----------------------------------------------------------------TATGGGCGTATAGAGGGACGGTATCGTGGTCAGCTAGGGAGTTGGAGGGAGACGGGCGTCGAGGCTTTAGAAAAGGAAAGTGAATGGAACATGTTTACCTTATGGGTGCGACAGACACCAGGAGGAAATGCCTGAGGGCAATATGTCGAGTGGACGCGGGGAGGTGTATATACTGTACCGGTCATGTCTAAAACAGATCCTGATAGACTCGTGGGTCGAGAGGTGACTAGACCTAGGTCTGAGAGGGTTAATCCGAGGTTAACAGAAGGAAATCGACGACCAAAAACACAAAAAGATGAACAAAGAGGGGTGCGCTGGACGGCCGCAGTTCAAACGTCTTTCGAGTCGCCTCTATCTCCTGGCCTAATATATGGAAAATT--------------------------------------------------------------CCCAATAAGTTTCCCCACCGCTTCCGATCGGGCCTCACGGAACAAGATCACTGATAGATGAAAGACTTAGAGCGGGACGGATGCTAAGGCAAGAAGGGATGGATTGCTACAAAGATAAGAGTCCTATCAGCATGTTAATACCGCCGGCTTCGTTTAAGAGTATGGCTAGAACATTAGTAAAGGTCCGACGAATAGCCGGATTTAGAGACAACGGTGAGGGTGTGACAACATAAGTAGGGAAAAAGAGA--------TTGCATAAAGGGCACTGTCCTTTGGCTATTGTGGTATCCACCGTCGATCATTGAACCAACAACCATACCACGTGACTAGTTGTAGAATATACGTTGTGCAGTTATCGAGAAAAACAGGAAAAAGAATAGAGTATACAGCGTTGCGACCTGAGGTGCATCGGGCGCAAAGGAGGTAATAAAGCTGTGGCGGGAAAAACCAGTTGAGGTAATGTATTTAATTGTTCGAGGGTGATCATTTTCATGGTGTGGGAACTTTATGTAATAGGACAGAAAGAGGGACTTAGGAGAGGAGCATCAGATCGGTTGCGGGGAGCGGGGGAAGAGAATAGCACACCGAGAGCCAGCGATCGTACCCAAAGTTCACGACTAAGGGAATAACGGGCGAAGGAACGGAAGGGGAGCAAAATTGCGATCTCGATGAGGTAAACCGGGCAAAGTGGTAAGGGAGAGGTGTGTAGGAGGTACGGACAGAAGGAAGGGATGGGGATCGCCAAGAGAGGAAGGACGTACGACCGTCGTATAGAGAAGGAATCGCGAAAAACAGGATAAAACGTAGAGTATACAGCGTTGCGACTTTAGGTGCGTGGGGCGCTAAGGAGGTAATAAAGATGTGACGGGGAAGACCAGTTGAGGTAATGTATTTAACGGTTCGGGCGTGGTCATTTTCGTGGCGTGGGACCCTTATACAATCAGACAGAAAGAGGGACAGAGAGGAGAATCTCGGATTAAGGAGGGGTCAGAAAACAGTACACCGAGTGCTGGAGATTGTTCCCAAAGTTCACGAAAAAGGGAACAACGGGCTAAATATCGGTCGGTGGTGTAATTGCTTTCTCGATGGGCTAGGAAGGGCAAAGTGGTAAGGGTGAGGGGTGTAGGATGTATGGACAGTTGGAAGGGATGGTCATGGTACCCTAACGTGGAGGTCACGTGCAGCTAGTGGCTGGCGGGGTCCTCACTAATTAATTAAAAATGAGAAAAACATACCGTTTGGATCTACCTTTTTAAAAAATACCATCTGTGGACACCGGGATGTGAGTGAGTCCCAAACCTATCGACTCTTAATCTCAGATAAATAACAGACTGATAAGGGGTAAGAGACAGGCCACATGCTCTAGAAATGGGTTGTACCGTGCGCTCAAAGTATCTCATTTTTCTCTGCTACCTGGATAATTGACTATTACTATAGGTTTTCTTGTAGATCTTACCAGAGCGATTCAATTTCGTGTCCTTTCTCATTTCGTGAAGGAATGAGTACTAAGAAGCTGTGTTATCTGTTTCGTTTTCGAGTTTCATCACAGAAAGACTACCTTTTTCTTCGGTCAATGTCTACTCTTGTTAAAGTGAATTAAGTCTCAC---------AATCCACCGAGCCCCGGTAACAGAGCGCTCTGATGGAAACCATTTGATCTAGTTGATCAATACATGTAGCCTTCTAACGACATTGTTAACATGCTACAATGGGAGCGAAACGAAGAATCAACTTATTCCAAAAATACTAACTAGAAAAGCACTAATGGGACCGGAGGCTATACGATAAACCAGACATGGATCTATAACATACACAAAACTATCTAAAGAAGTAATGGGGCCAAAGAGGTTCCAGGAC-----------------------------------------------------------------TGAACCTTCCTAATAAATTAGTACAATAAATGGCTCTTTAACGAGTGATGAAAGGGCCTCAACTGTCTCTTATGTCAAAGCTGTTAACACACATGGACTGTTTCAACAAACTCCTTGCTTCAGACTACGATTTATGGTTGATATTTGGCGAAAATTGATAGTACCGCTATGCTGACCGTACCAATTAACTCGGACAATAGAACGGCACAAACTAATGAGTAGTCCACTTACTCCTACTAGATGACCATAATTATATGACAAATACCAAAGAGGACCTAAATGAGTATACTTGTAGATCGGTTGAACTACTGATTACAAGAACTGATTATATATACTGGCCGCCAAGCATTGAAGTACAGTCATTCCATAAGAAGATCAAT--------------------------------------------------------------TGCCCTCAACGATCCTGACCTGGTCCGTAGACCAATTAGGACCAAATCGATATTCTTCCTAAATCTGGCAAATTGATCACGAGACTATTAGGGACCTTTTGGGCATCTAAGTCAAGAATTAGACTTATTATATGGCCGAATCATAAGTCTATCTGGAACTATTGGACTAGATGCCATAATATATCTGGCCTCGCTTAGGTCTCGCTTGATGCAATTTTGGATCACAAATCGAATTTAACCTCTAATAC--------TATCTCAACGTTGGCTAACAAATCACGAACCTCCATTTTTTTGTCTATTCTATCTAAAATGCCTAATTTATCTCAATTTTGGTCTCTACCTAGATTTGACGGACCAAAATCTAACAGACCACCTGTGAACTCATCTTCTGCCCCATTTCTTATGGAATACGATGCGCTTGGCCTATTTTTCTGTATTCAGATGATAATGTTTTCCCGGTTCACGTATTTCTTCCGTTATGAGTTCTTTTCTGTTTCGTCAGGTTTAAATAAGAGCGAAGGTTTACAGAGCCCACATATAGATTACACAATTAGCTTTATAAAAAAAAACGGATCGTTAATAAAACAAATAATTATCAAATTGAAAAGGCTAGTACCGTTCGCGATTAGACCAACGACTGTAATAGATTAAACTGATATAACCAAGTAAGGCTCTCTTGGGGATCACTTTATGCAAGCCACGCAAATCAGCTTTACGACAAATGTGTTAAATTAAAAATTTATGATGTACACCACATACAATCCTCGTGCTGCCCTCTATTCCAAGATTTAACAGACCCCCTGTGAACTCATCTTCTGCCCCATTTCTTATGGAGTTCGATGCCCTTGGCCTATTTTTCTGTATTCAGATGATAATGTTTTCCCGGTTCATGTATTTCTTCCGTTATGAGTTCTTTTCTGTTTCGTCAGGTTTAAATAAAAGCAAAGCTTTACACAACAGTATAGATTACATTAGATTATAGAATAACGGATTGTTAATAAAACAAATAATTATCAAACTCAAAAGGCTAGTACCGTTCGCGATTAAACCAACAGGCGTAATGTAACAATTCATATACGCAAGTAAGGCTTTCTTGAGGATCACTTTAAACAAGCCACGCAAATCAGCTTTACGACAAATCTGTTAAATTAAAAGGCTTTAGCTTAATTAAAGTGCTTGAGTTGCATTCAGGCGATGTTGGATAGAGTCCTGCAAGTCTTAGTAGATAGTCCAAACAAGATAGTTGATTTCGGCTCAACAGATTATGGTTTAAACCCATATCCGCTCTTAGAATGAAGCTCGCTGGATAGAGCGTTTAGCTGTTAACTAAAAAGTTACGGGATCAAGGCCCGTCTTTCTAGAGATGTTAGTAAAAATTACATTACCTTGTCAAGGTAGAATAATAGGTTAAACCCCTGTACATTTGTCCCGCGGTGTATCATGTTAGATTGCAAATCTTAAGAAGCAGGTTGGCCTGCCGGGGCTTTAGAAGGTGGTATAGTGGGAGTACGGAGGGTTTTGATCTCTCAGGTGCAGGTTCAATTCCTGTCTTTCTAAGTTGAAGTACAACGGTGGTTTTTCAGATCACAAGTTCTGGTTAAAGTCCTGATGGAAAATTTTCTTAGTATTAGTACAGGTGACTTCCAATCACTTAGCCTTGGTTAAACTCCGAGAGAAAATAGTAGATATAGTTTAAACAAAACACTAGATTGTGATTCTAGTAATTGAGGTTAAACCCCTCATATCAACCGGAAATGTGCCTGTAAGGATCACTTTGATAGAGTGAACAATAGGGGTTCAAACCCCCTCATCTCCTCTTTTAAAGGAAAATAGTCTATCCGTTGGTCTTAGGAACCAAAAACTCTTGGTGCAACTCCAAGTAAAAGCTGCTAATGTGGCAGAGCCCGGCTAATGCAAAAGACCTAAGCCCTTTTCACAGGGGTTCAAATCCCCTCACTAGCTCATTAAGAAGCTAAAAGCGGCAGCCTTTTAAGCTGCAGACTGGTGAAACCACCCTTAGTGAGTAAAGTCAGCTAAAAAGCTTTTGGGCCCATACCCCAAAATGTTGGTTAAACTCCTTCCTTTACTAAAAGCACAGCACTGAAGATGCTGAGATGAGCCTTTAAAAGCTCCATGAGCACGGAAAATAATTTAAAAAGAATGTTGGCTTTGGGGGTCAGTAGTGAGGGTTTGATCCTTCTTTTCCGAGAGAGAAA-CTTACCGAGAACTGCTAATTACTCCGTGGTTCAATTCCGCGGTTCACTCTGGCAGAGAGGTAATGCGTCTGACTTGAAATCAGAGTACGGGGGTTCAATTCCCTCTTTTCTCGGCCTTGATAGCTTAAAAAGCATCGGTCTTGTAAGCCGAAGATCGGGGAGACCTCCCCTCAAGACAAGGGCCTTCAAAGCCCTAAGTAGAAGTTAAAACCTTCTAGTTTCTGGGTAAGATGGCCGAGTAGGCGGTGGATTGTAGCTCCAATTACAAAGGTTCAAGTCCTTTTCTCACCACAAAATGTAGCTTAGTAAAGCCCTTCGCTTACACCGAACTGACATCTGTTAGACCCAGATCATTTTGAAGGTTTGGTCCTGGCCTTGTTGTCAATTATAGCTAAACTTACACATGCAAGTATCCGCGTACCAGTGAAAATGCCCTTAGGAGCCGGCATCAGGCACGCCCATGACGCCTTGCTGCCACACCCACACGGGCATCAGCAGTGATAAACATTAAACAAGCTCGATTTAGTTATAGCTAAAGAGCTGGTTAATCTCGTGCCAGCCACCGCGGTTATACGAAGACTCAAACTGACACCGGCGTAAAGCGTGATTATAGAGTTAAAAGCCGTCGCACGCTTTACGTAAGTAACTCTAACGACCGCTAGGACACAAACTGGGATTAGATACCCCACTATGCCTAGCCTTAAACTTTAACCGCCTGGGAACTACGAGCGCTTAAAACCCAAAGGACTTGGCGGTGCCCCAAACCCACCTAGAGGAGCCTGTTCTATAATCGATAATCCCCGCTTTACCTCACCACTTCTAGCCAACCGCCTATATACCACCGTCGCCAGCCCACCCTGGCTCAATGACCATCAACACGTCAGGTCAAGGTGTAGCGTATGGAGTGGGAAGAAATGGGCTACATTTTCTAAGTTAGAAAAAACGGAAGACCGAAGGCGGATTTAGCAGTAAAAAGAAACAAGAGAGTTCTTTTTAAGGCCCTGGGGCGCGCACACACCGCCCGTCACCTCCAAAGAAGAGGCAAGTCGTAACACGGTAAGTATACCGGAAGGTGTGTTAAACATCTAACTAAAGCATTATCTCTTCAGTAGGGCGATAGAACAAGGAGCCATAGAGTACCGCAAGGGAAAGATGAAATAGAAATGAAACAATTAAACACTAAGCAGCAGAGATTAACACTCGTACCTTTTGCATCATGGTCTAGCTAGTCAAGCAAAAAGAGTTTGACCTCCCGAAAGCGAGCTACTCCGAGGCAGCGAGCCAACCCGTCTCTGTGGCAAAAGAGTGGGAAGACCTCCGAGTAGGGGTGACAGACCTACCGAGCTTAGTGATAGCTGGTTGCTCAGGAAAAGAATTTAAGTTAAAACCTATCTTAAGAGCTATTCGAGCGGGGTACAGCCCGATCGAACAAGGGTAAAACCTATAATGCTGGGTAAAGTGGGCCTAAAAGCAGCCATCTTAAAGCGTCAAAGCTCATTCAATTTTAAAAAACCCTAACACACTACTGAGCTGTTCTATATATAGAACCATTTATGCTAGAACTAGTAACAAATGCAAGTGTACTGATAATTAACCCAAGAAAACCGTTAAACTTACACAAGAGCATTCCGAAAGATTTAAAGACTTGGAAGGAACTCGGCAAACAACCCCGCCTGTTTACCAAAAACATCGCCTCTTGATAAGAGGTCCAGCCTGCCCAGTGACGTTCAACGGCCGCGGTATTCTGACCGTGCAAAGGTAGCGTAATCACTTGTCTTTTAAATAGAGACTGGTATGAATGGCACCACGAAGGTTCAACTGTCTCCCAAATCTAATCAGTGAAACTGATCTCCCCGTGCAGAAGCGGGGATTTCCACATAAGACGAGAAGACCCTATGGAGCTTTAAACCCCTTGTTTTCGGTTGGGGCGACCACGGAGAAAAAAAAATCCTCCATGAAGAATAAACCAAGAACACATTTCTAAGATCAGAACTTTGACTATAATTGATCCATGATCAACGAACCAAGTTACCCTAGGGATAACAGCGCAATCTATTTTAAGAGTTCATATCGACAAATAGGTTTACGACCTCGATGTTGGATCAGGGCCCCCCAGTGGTGCAGCCGCTACTAAAGGTTCGTTTGTTCAACGATTAAAGCCCTACGTGATCTGAGTTCAGACCGGAGTAATCCAGGTCAGTTTCTATCTAGAATTTTCCCCAGTACGAAAGGACCGGAAAAATATGGCCAATG-AGCAAGCCTTAACCTCAATGACACTA
RHASCH     AAAATTATTATTAATAATTAATAAAATTATTTATTATTATATTATTTTTTTATTTATATTTAAATATATATATAATATTTTAAAATATATTATATAATTTAATATAATTTTAAAAAATTATTTTATATTTTAAATATTATATAAAAAAATTATTTATAATTAAATAAATTTATTATAAATAAATATAATTTTATAATATTAATAAAAAAATATATATTTATTTTAAAATTTATATTTATTATTTAATTAATAAATATTATAATATAATATATTTAATAATATTTTTAAAAATTAATTATAATTTTTATATTTAATTAATATAATTTAATTAAAATTATTTAATATTAAATATTTTATTAAAATTTTATATTTAATATTTATTATAAATAAAAATTTTAAAAATAATATTTATATTTAAAAAAATTTAATTAAAATATTATAATTAAAAATATTTATTTATTTAAAAAAAATTTTTTTAATTATAATATATAAATTTTTTATAAATATTAATAATATTAATATAATAATAATATAATTAATTTAATATTTTTATAATTTATAATAAATATTTTAAATTTATATTATATTATATTTTAAAATTATAAAAAATATAAATTAAATTAAAATAATATTTAATATTATATAATAAATTNATATTTTTAATAAAAATTTATAATAAAAAATTATTATAATATTAATTAAATATAAAAAATATAAATTAAATATAAATAATTATTAAAATAAATTTAAAAATTTTTTTTTTTTATTAAAAAAAAATAATTTTAAAAATAATTAATAATTTTTAAATTATAAAATAAAATAAATATAATTTATTTATTATAAAATTTTTTTATAAAAAATTAATATAAATTATAAAAATATTTTTTTTTATTAATATATTATAAATTAAATTTAAAATTATAAAATAATTAATTATAATATTATAAATAAAATATTATAAAAAAATAAAAATATTAAATAAAAATAAAATTATATATTTAAAATAAAATAATTAAAATTAATTAAATTTTATTAAAATAAAAATATTTTTTAATATTAATAAATTAAATAAAATATTTTTTTATAAATTTTTATTAATATTAAATTAATTATTAAAAAAATAATAATTAATTTAATTTATAAAATTTATTTATTATAAATTTAAATTATTATTAAATTAAAATTTTTATATAAATTAAATATTAATTTAAAATTAAAAAAATAAAAATAAATAAATAAAATTTTTATTTAAAAAATAAAAAAAATTTTTATATTATAAAATATTAATAAATATATTTTTAAAATAAATAAAAATATAAAAAATTTTATTTTAAAAAAATATTATATTTAATAAATTATTTAATAAATATATAAAAATTATATTATTAATTATATTAAATATTTTAAATAATTTATATAATTTTAAAAATATATTTATTAATTTTTAAATAAATTATTATTATAATTTAAATTAATAATTTAATTTATTAAATATATAAAATTTTAAAATTATTAATTTAAAATTATAATAATATTAAATAATAAAATATATAAATAATTAATTAAATTAATTTAAAAATAAATTAAAATTATTAAAAAATTTATTTTTATTTTAATTTTATAAAATTTTTAAAATTTTTATATTTATAATATTAATATATAATTATAATAATATATTTAATAAAATTATATTAAAAAATTAAATATTAATTTATTAATTATATATAATATATTTATATATATATAATTATAATATAATAATATATATATATATAATTTAAATAATTAAATATATTTTATTAAATTTAATAAATTAATTAATTTTTATATTATATAAAATATTATAAAATATATATAAATAAATTATTTTAATTAATAAAATTAATTTAAATAATTAAAATTTTATTTTATATTTTTTTATTATTATAATTTAATATAATTAATTTTATTTTTAATTATTATAAATAAAAAAAATATTTTTATAATAAAATAAATAAAAATTTTTAAAAAATTTATTAATATATTTATAAATAAAATAAAAAAATTNTAATTAATAAATATATATTTATAATTAATTTAATATTATTAAATAATTATTTATAAATATAATATTTATAAATAAAATATATAAAATTTAATTATAAAATATATTTAATATATTAAAAAAATTATATAAAAAAAAATAATAAATATATTTTTATTTTAATTTTAATATATTAAAATAATATAAAATAAAAATTTATTTTTTTATAAAAAATTAATATAATTATATAATTTATAATATATAATATTAATATAATTTTAATTAAAATTTTATATATTATATTTTTATTTTAAATTTTTATAAATTTTATTAATTAATTTAAATAAAATTTTAAATATATATAATATAAATAAAAATATATAAAATATAATTTTTAAATATTAATTTTATTTTATTTAAAAATATTAATATTTTTTAATAATAATATATAATTTATAAAAATTTTAATTATTATATATTTATTAATTATAAAAAATTAATATTTAAAATTATTAATAAATTAATTAATTAATTTTTTATTAATATATTAATTATTTTTTTTAATAAATAAATAATAAATTATAATAATTATATATAAAAAAAAATAATTTTTAATATTAAATTAATAATAAAAATATTTTATTAAAAAAAATATATTATTTTAAATTATAAATAAAATTAAATATTTATTTTTAAAATAAATTTTAATAAATTAAATTTATTTAATTAAAAATATAAATATTATTAATTATATATAATTTTTAATATATTTTTATTAATTAAATATATTATTAATATTTATTTTATTTTAAAATAATAATAAATTTTANTATTATTTATTAATATAAATATTTAAAAATTTAAAATAATAATTTTTTAATAAAATTATTATAAAAAATTTTATTATTATATTTTTTTAATAATTATAAATTATTTTATAAAATTATTAAAATTATTAATATATAATAATTTATTAAAAATATAAATTATTAATAAAAAATTTTAATTTATATAAAAAATAATTATAAAAATTTATTTATAATAAAATATAAATATAATAAAAAAATATTATTTTTAAAAAATATATATTTTAAAAAAAATTAATATTATATATAAAAATTTTAAATATTATATATATAAAAAAAATTATATTATAAAAAAAATTTTATTTATATATTAAATTTTTATTATTTAAATAATAAAAATTTTTAAAATTTAATTATAAATTTTATTTAAAAAATAAATTAATAATTTAAAAAATAAATAATTATTATTTTAATAATAATAATTATAAATAATTATTATATAATAATAATAAAAAAATAAAAAATATATATAAAATATTTATATAATTTTATATTAAAATAATTAAATTATNAAAAAATAATTATTTTAATTTTTAAAAATTAATTAAAATTTTATTAAATATTTTTAATATATAAAAATTATAATATATTTTATTTATTAAAAAATATTTATAAATTTAATAATATTTTATATTAAATTAATATAAAAATATTTAATATTTATTAATAAATATAATTAATCTATTAATCCCCCTGTCTTTTCTCCCGTTTCCCCAATTTAGTTCCTATTTATTCAATTTCTAACCAAGCTTTCCTTTTTTGTATTGTTCACTCCCCATCTATGTCTCTGTTCTTTGTGAATCCCTCATTCAGCCCCTCCTTTTTACTGTTTGCTCTGTGTCCATCCGATTTATTCTCCTCTCCTCCCTCTTCTTCTTTTCTTATCTCTTACATTTTTTGTATAAACTCATTCACGTTTTCCGTTTTCTCCCATTCATATAACATAACAGCGCGTCCCCGACACTTATTAACTTATCCCCATCCTGATGCTTGTGTTTATTCGTTTCTAACCACCTCTCCTCATGGATAAGGTTGATACAGCCTTTTGTATATGGGTAAGCAATAACGATGTTTTTTTTCCCTTGATTCGGATCTGGCCTTCATTCCCCATGACTTAGTGGGTCTAACCTCGTTCTATTTCTCTCGCGTTATTTTAACGCCACCGTACATAATCTACATCAAATTGTCTTTCCTCTTCCTCCACTGACAATTCCACTTCCCATACAGATTTCACTTGCTCAATGGTTCTTTCTTTTTTCCTCACCAAGGTTTGCTCATTTGCTTCACTTTCGTGGACTAACATTTGATCCGTATCTTTTTCCTTGTTAAATT-TTCGGTTCCAAAATGCTATTTGCGCGTTGCCTGTTTGCATCACGCTTGAAATAATTTCCACTTTTTTTTTCTTTGGTGAGTTCTTTGCCATCTCGTAATGTGTTCCCTTTTTCCCTTACGTGCGGCTACCTCGATCACGCCTATCTTCTATCGTCCTTGCTATTCCTTATACCCTCAAACCTTTGCTTTCCTTTTTCTCTTCCGTCTTTCAGATACCTTACCGGGACTTAAATTGTTGACATATTTTCGTGTTCATTCAACAAAACTGATGTTGCTTCTGTTGTTTGCAATTCCATATACGCATCCCCTTTCTCCGTATTGGTCCTAGGTTAGACCTTGCTGTTTTTCTGGTCGTTTCACCTATTTAACAATTCATAATTCTGCTTCTTCGTTAGTCTTCGACTAGCGCATATGTTTCGTATCTTCAATTGTCGTCGGACAACACACTGACTCCTGCTTCTTCTTTTTTTTGACTCCAGTTTACATCCCATAGCTGTCCAAACTAACCTCTTCACCATGTAACCCCTTAATTATAAACTTCTTTTGTTTTATTCCTTCCATCGCATTACAATATTGCTTCCTTTTTTCTCCTGTTATTAATAACATCTACTGAAGAGGAAACATAATCTACATCCCAATACGCTGTTATAAGTTTCTGCCCGCTTCCAATTACGCTCCTGTACACTCGGTAACCTTTGATGTAAGAGCATGGCAAGTTCTTTACTCTAATTCGTTCAACACTATTACGCGCTCGCCCCTTTCGGTGTGTAAACCTCTCTGTCTTTTCTGAGGGATTGAGCTAGAACCCTAAGTGAGTTTTTTCATTTTTGTTGCTAACGTCCCCATGAGGCCCGTCCTACTATCTTACCTTTCCGTCTCGCAAGTTACAGAACTACTCTCTTTGTATCTTACTAAAACCTCTCAGTAGCCTTTCCGTAGTATTTGCCTTTTGTTGATTTATCCAAATGTAGCCGAGATTATTGTTTATCTAGGGCTACCTGTTCTTTCTCTTCTTAGATTGATAAGAGCATTGCTGTTACTCAGTATTTAACTGCCCCCATTTTTCCCTCTCTCTTTGCCTCTCCCACATATGTTTTTCTCGTCTACTTGCGGCCACAACTTGCTGCTCACTCAATCTCTTTTGCTTTCGGTCTCCTACTAAATGTTTCCGCTCTTGATCCTCACAGCCTATCAGACATTCGTATAACGGCTCTTTTCAACATTTTACTCCTTTTGCACCCATTTACCTTCTGTTGTGCCACGTGAAATTATTGAATTCTCTCTCTTTTTTCCCCTTCCCTCCTCTCTTCTGTCTGCCTTTCGAAGTTCGTGTATACTCTTCTTCAACACGCTACCCAATTCACCCCCTTTTCCTTACGTCGAGGTCCTCGTC-CTCTCTCTTTATGTCCTATGTCATTAGTCTCCGTTTCCGAATCCTCTTTATCAATACATTCCTGTTCTTTGGGGGTAACATGATTCTCCTGATGGTTTTTATACATCATGTTTATTTCCCTTTCTTCTACCATCATCCCGCACCCTCCTCTTCTTCTCGTCCTCGTCCATTTTTATTAAGCTTTCCCCTTCCTTCTTTATGTCATTTTTTTCACCCCAGTGATCTTCTCTTCCTTTTCTTCTCTCTTTCTTGTGTCCTTCACAATCCAAGGTACTGCCGTCACTGTTTTCTTTTTTATATCTTTCTCGCTATCCCCCTTTGCTTTTTTTCTGTTAAGAACGTAGCATTTTTTCGCCTTTCCCTCCAAATGCTCCCAGTTTCTTCTTGTTCAATTTTAATCGCTCTTCGGTTCTCTTCGAGATGTACTAGAGTATCAGCTTATCCTTCTCCCATTTTTTTTACCTTCCTTTTCGGGCAAGGTACGTATCTACTTGCTCTTTGTTATACCAACTCCGTGTTAATCTTTATCTAGTATGTCACATACCTCGCTTTCGCTTATGGAGTTGCCCTTCTTTTCTTGTTCCTGTGACATACTTCTCCTGATATTTCCCTTCCCGGACGCTTTTTCAGTCCCCTTGTCACCAAGCACGCTTTTGGCCTTTCTCGTGGTTTCTTATCTCCCTGTCGATTTTTCTTAGCCCCTTCTCTATTTCCCACTATTGCCAGGCTCAATACTACTGTGAACTTTTATTCCCTTTCACATTTCTCTTGTCTAGCATTCCTTGTAGTTTCTTTCTGTTCCATC-TCCTTTCTTTTCTCCGACGTGTCTTTCCCGCAGGAATTCTATTAGTCTTCCCTTTTTCTTCCCACCTATCTATCTTTTCTAGCCACGGTCTACCTTCTTTATATACTCTTCTCTTTCGGTTATCTGATACACATACTTAATTTTTTCTTTTTCCGATTCTTTGGAGTGTTCATTTGGTAGGAACCTCCTACTTAAGTGATGTTTCTGGCTAATTCCATATTTCCTTTCTTCCCCGACCATGTACGTCCCTAGCCCTCCTTACGCTTTCGTTTTTGTCCTTTAAATCTCCGTGTGCTCCTACCCCCTCAAATAATTCACCCGATGTTTTCTGTGACATCTTATGCACTTACTTTTGCGTTTACTAAAAATGATGGTAATTCTCCCCTCTGCTCTTGCCTTCCTACAACTTACTGCCATATCCTTTCTCCCCTCCTAGTGTTTTTCTCTTTTAAAAACTTGTCAGGTTCGTTTTACTTCAACTCACTCCGCATTCTTCCTCCTTTCAATCAACGCCCCTAATTCAGGGCAATTACCGACTTTCTACTTT-AAACTGTTATAATCTGATATCACGTTACATCCTTTCATGTTTGTTTTCCACCCATCCTGTTGGCGCGGTTTTAGGAGTTCTTTTTTATGGTTTTTCAGCCTTCACACACTGGATTTGAAGGTTTTAGGGTCATTAAGGATTTTGGGGTTTCTTTTTATCGGAGCTGCTATTTATAAGGCAAGGAGAGCAGCGTCGCCACGACGAAGGCAAGTAGGGCCTTAGATGCGAGGCCGGGCAGACAGGAAGTGATTTCGACAACGCTGCCTCTCCGGTAATCGGGAATAAGCCCTGCGCCGGCAGTGAAAGTGAGGGAAAGGGAAGCAGAGCGAGCGCAGCCACTTTGAATACAGTAAGGTAGAGAATTATCTCAACTTGCGCAAGAAAAGGTCTAAAGATTGTAAAAAGATACCCTGGGTCTGTACCTTTGGGGAGTTTAGTCTAGGCGATAGACTAAGTATGTAACGCTTGAGCGAAACGTAACTGGAAGTGGGTCCGACTAGCGCGTGAGAGGGGTTGTGCATCCCACCATAAGTCTCCAAGGCGTCGAAACATTTGAATACTCTAGCCACAGTAAAGACAGGTTGTTCCTTATCTAGATGACGCCACGTCAGAAACATATAAGGNNNNNNNNNNCCGAAGGCAAGCGAGGGAACCCTACGAGGCCGACCTCATAGCCACACCTCACGCGAGCGTAAGCCTCATGGAGCCGGTGGTCGGCTGGAC------------AAAGAGAGGTRCGGAGATCATACTCGAGACAACGGGGGGGACGAAATTTAGCTCTGACGGAAAACAAGTCAGGGGGTTGATCGCAAGCTCGTGTCGAATGGGGGGCCGGCGAAGAATAACCTCTGGCCAGACTGGTAACGAACA-----------------GTCCGTCCTGTACCCAAGTTAAGGGAAGGCTGCACTGGGTCGGGATAATATGGGTGTACAGAGGGACGGTATAATGGTCAGCTAGGGAGTTGGAGGGAGACGAGCGGCGAGGCTTTAGAAAAGTAA---AAATGGGACATGCTTACATCACGGGTGCGACAGATACTAGGAGGAATAGCATGAGGACAATATGTCGAGTGGACGAGGGGCGGTGTGTATACTGGACTGGTCATGTCTAAAACAGATCCTGATAGACTCGTTGGCCGAGAGGTGACTAGACCTAGGTCTGAGAGGGTTAATCCGAGGGTAACAGAAGGCAATCTACGACCAAAAACACAAAAAGATGCACAGAGAGGGGTGTGCTGGACGGCAGCAGTTCAAACGTCTTTCGAGTCGCCTCTATCTCCTGGGTTAATATATGAAAAATTCAACGCGCGAAGCGGTAGGTG------------------------------TCGGTAAAGCACCCAATAAGTTTCCCCCCCGGAAATGACGGGGACTCACGGAACAAGCTCACTGATAGTTGAAATGCTTTGAGTGGGACGGATGCTAAGGCAAAAAGGGTTGGATTACTACAAAGATAAGAGTCCTATCAGCCTGTTAGTTAAGACGGCTTCATGTAAGAGTAAGGCACGAACATTAATAAAGGCCCGACGAATAGTAACCTGTAGAGACATTGGTCAGGGTGTGACAAAGTAAGTTCAGAAGACGAGACGTAGGGATTACATAAAGGGCACTGTCCTTCGGCTATTGTGGTATACACCGCCAATAACTGAACCAACCACTATACCATGTGACTAGCTGTAAACTATCCGTTGTGCAGTT-----------CAGGAAAAAGAATAGAGTATACAGCGTTGCGACCTGAGGTGCATCGGGCGCAAAGGAGGTAATGAAGATGTGGCGGGAAAAACCAGTTGAGGTAATGTATCTAATTGATCGGGGGTGGTCACTTTCATGATGTAGGCATCTTATGTAATCGGACAGAAAGAGGGACTTAGGAGAGGAGCATCAGATCGGTTGCGGG-AGCGGGGGAAGAGAACAGCACACCGAGAGCTAGTGATCGTACCCAAAGTTCACGACTAAGGGAATAACGGGCGAAGGAACGGAAGGAGAGCGAAGTTGCTATCTTGATGAGGCAAGCCGGGTAAAGTGGTAAGGGAGAGGTGTGTAGGAGGTACGGACAGAAGGAAGGGATGGGGATCGCCAAGCGATGAACGCCGTACGAACGTCGTCTAAAGAAGGAATCGCGAAAAACAGGAAAAAAAGTAGAGTATACAGCGTTGCGACTTTAGATGCGTGGGGCGCTAAGGAGGTAATAAAGATATGACGGGGAAAACCCGTTGAGGTAATGTATCTAACGGTTCGGGCGTGGTCATTTTCATGGCGTGGGCCCCTTATACAATCAGACAGAAAGAGGGCCAGAGAGGAGAATCTCGGACTAAGGAGGGGTCAGAAAACAGCACACCGAGTGCCGGAGATTGTTCCCAAAGTTCACGAAAAAGGGAACAACGGGCTACAAATCGATTGGTGGTGTAATTGCTTTCTCGATGGGCTAGGAAGGGATAAACGGTAAGGGTGAGGGGTGTAGGAGGTACGGACAGTTGGAAGGGATGGTCATGGTACCCTAACGTGGAGGTCACGTGCAGCTAATGGCTGGCGGGGTCCTCACTAATTAATTAAAACTGAGAAAAACATACCGTTTGCATCTACCTTTTTAAAAAATACCATCTGTGGACACCGGGATGTGAGTGAGTCCCAAACCTATCGACTCTTAATCTCAGATAAATAACAGACTGATAAGGGGTAAGAGACAGGCCACATGCTCTAGAAATGGGTTGTACCGTGCGCTCAAAGTATCTCATTTTTCTCTGCTACCTGGATAATTGACTATTACTATAGGTTTTCTTGTAGATCTTACCAGAGCGATTCAATTACGTGTCCTTTCTCATTTCGTAATAGAATGAGTACTTAGAAGTTGTGTTATTTGTTTCGTTTTTGAGTTTCATCACAGAAAGACTACCTTTTTCTTCGGTCAATGTCTACTGCTGTTGTAGATAACTAAGTCTCACNNNNNNNNNNATCCACCGAGCCCCGGTAACAGAGCGCTCTGATGGAAACCATTTGATCTAGTTGATCAATACATGTAGCCTTCTAACCACATTGTTAACA------------AGCGAAACGAAGAATCAACTTGTTCGGAAAACAAAAACTAGAAAAGCACTAATGGGACTGAAGGCTATTCCACAAACCAGTCATGGATCTATAACAGACAAACGATTAGCTAAAGAAATAATGGAGCCAAAGAGGTTCCAGGAC-----------------CCTCGAACTAGACCTAATCCGCATGTTAGTCGTAGCTAAACTACTCAGTGAACCTTCCTAATAAATTAGTACAATAAATGGCTCTTTAACGAGTGATGAAAGGGCCTCAACTGTCTCTTCTGTCAA---TGTTAACACACATGGACTGTTTCAACAAACTCCTTGCTTCAGACTACGATTTATGGTTGATATTTGGCGAAAATTGATAGTACCGCTATGCTGACCGTACCAATTTACTCGGACAATAGAACGGCACAAACGAATGAGTAGTCCACTTACTCCTACTAGATGACCATAGTTATATGATAGACATCAAAGAAGACTTAAATGAATATACTTGTAGATCGATTCAACTACTGATTAGAAGAACTAATTATATATACTGGCCGCCAAGCATTGAAGAACAGTCATTCCATAAGAGGATCAATAACTCATCATTAGAGCTGCGG------------------------------TTTATAAAATATGCCCTCAACGATCCTGACCTCGTGAGCGGATGAATTAGGATCAAATCAATATTCTTTCCAAACTTGGTAAATTGATCACGAGACTGTTAGGGACCTTTTGGGCATCTAAGCCAAGAGTCAGACTTATTATATGGCCCACTAATAAGTCTATCCCGAACTATTGGACTAGATGCCATAATATATCTGGCCTCGCTTAGATCTCGCTTCACGCAATTTTGGAACAGAAGTCGAATCTGAACTATAATACCAGCGATATATCTCAACGTTGGCTAACAAATCACGAACTTCCATTTTTTTGTCTATTCTTTCTAAAATGCCTAATTTATCTCAATTTTGGTCTCTACCTAGATTTGAGGGA-----------CAGACCACCTGTGAACTCATCTTCTGCCCCATTTCTTATGGAATACGATGCGCTTGGCCTATTTTTCTGTATTCAGATGATAAAGTTTTCCCGGTTCACGTATTTCTTCCGTTATGAGTTCTTTTCTGTTTCGTCAGGTTTAAATAAGAGCGAAGGTTTACAGAGCCCACATATAGATTACACAATTAGCTTTATA-AATAAAACGGATCGTTAATAAAACAAATAATTATCAAATTGAAAAGGCTAGTACCGTTCGCGATTAGACCAACGACTGTAATACACTAAACTGATATAACCAAGTAAGGCTCTCTTGGGGATCACTTTATGCAAGCCACGCAAATCAGCTTTACGACAAATGTGTTAAATTAAAAATTTATGATGTACACCATATACAATCCTCCTGCCCCCCTCTATTCCAAGATTTAACAGACCCCCTGTGAACTCATCTTCTGCCCCATTTCTTATGGAGTTCGATGCCCTTGGCCTATTTTTCTGTATTCAGATGATAATGTTTTCCCGGTTCATGTATTTCTTCCGTTATGAGTTCTTTTCTGTTTCGTCAGGTTTAAATAAAAGCAAAGCTTTACACAACAGTATAGATTACATTAGATTATAGAATAACGGATTGTTAATAAAACAAATAATTATCAAACTCAAAAGGCTAGTACCGTTCGCGATTAAACCAACAGGCGTAATGTAACAATTCATATACGCAAGTAAGGCTTTCTTGAGGATCACTTTAAACAAGCCACGCAAATCAGCTTTACGACAAATCTGTTAAATTAAAGGGCTTTATCTTAATTAAAGAGCTTGATTTGCATTTAAGTTATGTAGGTTAGTGTCCTGCAAGTCCTAGGCGCTAGTCCAAAAAAGATAGCTGATTTCGACTCAGCTGATTATGGTTCGAACCCATAGCCCCTCTTAGAATGAAGCTCTCTGGATGGAGCGTTTAGCTGTTAACTAAAAATTTGCGGGATCGAGGCCCGTCTTTCTAGAGGAATTAATTAAAATAATATTGCCTTGTCAAGGCAAAATTGCAAGTTAAACCCTTGTTTTCCTGCCCTGGGGTGTAACACGTGGGGTTGCAAACCCCAAGAAGCAGACTAATCTGCCGGGGCTTTAAGGAGAAGCATGACGGAATTGCGAAGGGTTTTGATCCCTTAGACGTAGGTTCAAATCCTACCTTTTTAAGTTGAATA-CAACAGTAGTTTTTCAGACTATAGGTCTAGGTTAAAATCCTGGCAGAAAATTTTTTTAGTATGAGTATAGATGACTTCCAATCATCAGGTTCTGGTTTAAACCCAGAAAAAAATAGTGAACATAGTTTAACTAAAACCTTAGGCTGTGGCTCTAACAATGAAGATTAATGCTCTTCTGTTCACCGGAAGCGTGCCCGTAGGGACCTCCTTGATAGGGAGGCTAATAGAAGTTCAAACCTCCTCACTTCCTCTTTTAAAGGAAAAAA-GAATTCCCCTGGCCTTAGGCGCCAGCACTTCTTGGTGCAAGTCCAAGTAAAAGCTGTTAGCGTGGCAGAGCCCGGTTATGCA-AAAGACCTAAGCCCTTTTAACAGGGGTTCAAATCCCCTCACTAACTCATTAAGAAGCTATAAGCAACAACCTTTTAAGTTGTAGATAGGTGAAACCACCCTTAATGAGTGAAGTCAGCTAATAAGCTTTTGGGCCCATACCCCAACATGTTGGTTAAAATCCTTCCTTCACTAAAAGTATAGCGCTGAAAACGCTAAGATGAACCCTAAAAAGTTCTAAGGGTACAGAATATGGTTTAATTAGAATGTCGGCTTTGGGGGTCGAAGATAGAAGTTAAATCTTCTTGTTCTGAGAGTTCGAA-GTAATGAGTACTGCTAATTCCTCCGTGGTTCAATTCCCCGGCCAACTCTGACAGAAAGGCCATGTACCTGATTTGAAATTAGGCTAAGGGGGTTCGATTCCTTCCTTTCTCGGTCCTGATAGCTTAAAAAGCATTGGTCTTGTAAACCAAAGATTGTAGTAATATCTACTCAGGACAAAGGCCTTCAAAGCCTTAAACAGGAGTTTAATTCTCCTAATTTCTGGGTAAAGTGGCCGAGAAGGTGGTGGGTTGTAGCCCCAAAGACAGAGGTTTGAGCCCTCTCTTTACCACAAAATGTAGCTTAATAAAGCCCTTCGCTTACACCGAGAAAATATCTGTGAAACCCAGATCATTTTGAAAGTTTGGTCCTAGCTTTATTATCAATTATTTCTAAATTTACACATGCAAGTCTCAGCGCCCCCGTGAGAACGCCCTAAGGGGCTGGTATTAGGCACGCCCACAACACCTAGTTACCACACCTCCAAAGGCATCAGCAGTGATAAAAATTGTTTAAGCTTGAATCAGTTATAGAAAAAGAGCCGGCCAACCCGGTGCCAGCCGCCGCGGCTACACCGGGGCTCAAATTGATATCGGCGTTAAGCGTGATTATAGAGTTAAAAGCTGTGAAAAGCTAAACGAAAGTTACTCTAACGACAGTTAGGACACAAACTGGGATTAGATACCCCACTATACCTAGCCGTAAAATTTAAACGCCAGGGTACTACGAGCGCTTAAAACCCAAAGGACTTGACGGTGTCCCA--CCCAACTAGAGGAGCCTGTTCTATAATCGATAATCCACGATACACCAAACCATTTCTCGCCATCAGCCTGTATACCTCCGTCGCAAGCTTACCGTGGCCTAAGGACCGTCACAACGTCAGGTCAAGGTGCAGCTAATGAAATGG-AAGCAATGGGCTACAATTTCTAAATTAGAACAAACGAAATACTGAAGGAGGATTTAGCAGTAAGTAGGAAATAGAGAGTCCTACTAAAGGCCCTGGGATGTGTACAAACCGCCCGTCACCGTCTTAGAAGAGGCAAGTCGTAACATGGTAAGTATACTGGAAAGTGTGTTCAATATCTAAATAAAACATTATCTTTATAGTAAGGTGATCAAAAAAAGAGCTTCAGAGTACCGCAAGGGAAAGATGAAATAAAAATGAAATAACTAAACAAGTTAAAGCAGAGATTTTTTCTCGTACCTTTTGCATCATGGTCCAGCTAGTCAAGCAAAACGAGTTTGCACCCCCGAAAGCGAGCTACTTCAAAACAGCGAGCTAACCCGTCTCTGTGGCAATAGAGTGGGAAGATTTTCAAGTAGAAGTGACAAGCCTAACGAGCTTAGAGATAGCTGGTTATTCAGGAAAAGAATATTAGTTCCCCCAAGATTTAAGAGCTATTCAATTAAGGCACAGCTTATTTGAAACAGGACACAACCTAAACAACAGGGTAAAGTGGGCCTGAAGGCAGCCATCTTAAAGCGTTAAAGCTTATTAAATACCAAAAAACCCTTACCCCTTACTGAGTAATTCCATATATGGAAACTACCATGCTGGAACTAGTAACAAATGCAAGTGTATTGGTGATTAACACAAGAAAAACGTTAACCTAACACTAGAGCATTTCGAAAGATTAAAAGAGAAAGAAGGAACTCGGCAAACAACCCCGCCTGTTTACCAAAAACATCGCCTCTTGATAAGAGGTCCAGCCTGCCCAGTGAAATTTAACGGCCGCGGTACCCTGACCGTGCGAAGGTAGCATAATCACTTGTTCTTTAAATAGGGACTAGTATCAACGGCATCACGAGGGTTACGCTGTCTCCTTTCTCCCATCAGTGAAACTGATCTCCCCGTGAAGAAGCGGGGATATAACCATAAGACGAGAAGACCCCATGGAGCTTTAAATAAAAAATTTTAGGTTGGGGTGACCGCGGAGTAAAAATTAACCTCCACGACGAATTATCCAAGAGCACAACTCTAAGATTAGGACACTAACGA-CAATGACCCGCGATCAACGGAACAAGTTACCCTGGGGATAACAGCGCAATCTACTTCGAGAGCTCATATCGACAAGTAGGCTTACGACCTCGATGTTGGATCAGGGTATCCCAGTGGTGCAGCCGCTACTAAAGGTTCGTTTGTTCAACGATTAAAACCCTACGTGATCTGAGTTCAGACCGGAGTAATCCAGGTCGGTTTCTATCTAGTGTTATTCTTAGTACGAAAGGATCAGAATAACATGGCCAATGCCCTAAGCCATACTACTAATGACACCA
BUEBUE     AAAATTATTATTATTAATTATAAATATTTTTTATTAATTTATAATTTATTTAATTATAAATAATTATATATATTTAAATTTAAAATATTTTATATAATTTTATAAAATTTTAAATAATTATTAATTATTTTAAATATTATATAAAAAAATTATTAATAATTAAATAAATTTATTATTAATAATAATTTTATTATATTATTAATAAAAAAATATATATTTATTTTAAAATTTATATTTATATATAATTTTATAAATATAATAATTAATAATATTTAATAATAATTATAAAAAATAATTATAATTTTTATATTTAATTAATAAAATTTAATTAAAATTATTTAATATTAAATATTTTATTAAAATTTTATATTTAATATTTATTTTAAATAAAAATTTTAAAAATAATATTTATATTTAAAAAAATTTAATTAATATATTATAATTAAAAATATTTATTTATTTAAAAAAAATTTTTTTAATTATAATATATAAATTTATTATAAAAATAATTAATAATTTTATATTAATAATATAATTAATTTAATATATTTATAATTTATAATAAATATTTTATATTTATTTTAAATTATATTTTAAATTTATAAAAAATATAAATAAAATTATAATAATTATTTATTATTTAAAAAAAATANATATTTTTAATAAAAATTTATAATAAAAAAATATTATAATATTATTTAAATATAAAAAATATAAATTAAATATAAATAATTATTAAAATAAATTTAAAAATTTTTTTTTTTTATTAAAAAAAAATAATTTTAAATATAATTAATAATTTTTAAATTATAAAATAAAATAAATTTAATTTATTTATTATAAAATTTTTTTATAAAAAATTAATATAAATTATAAAAATATTTTTTTTTATTAATATATTATAAATTAAATTTAAAATTATAAAATAATTAATTATAATATTATAAATAAAATATTATAAAAAAATAAAAATATTAAATAAAAATAAAATTATATATTTAAAATAAAATAATTAAAATTAATTAAATTTTATTAAAATAAAAATATTTTTTAATTTTAATAAATTAAATAAAATATTTTTTTATAAATTTTTATTAATATTAAATTAATTATTAAAAAAATAATAATAAATTTAAATTATAAAATTTATTTATTATAATATTAAATTATTATTAAATTAAAATTTTTATATAAATTAAATAATAAATTAAAATTAAAAAAATAAAAATAAATAAATAAAATTTTTATTTAAAAAATAAAAAAAATTTTTATATTATTAAATATTAATAAATATATATTTAAAATAAATAAAAATATAAAAAATTTTAATATAAAAAAATATTATATTTAATAAATTATTTAATAAATATATAAAAATTATATTATTAATTATATTAAATATTTTAAATAATTTATATAATTTTATAAATTAATTTATTAATTTTTAAATAAATTATTATTATAATTTAAATTAATAATTTTATTTATTAAATATAAAAAATTTTAAAATTATTAATTTAAAATTATAATAATATTAAATAATAAAATATATAAATATTTAATTAAATTAATTAAAAAATAAATTAAAATTATTAAAAATTTTATTTTTATTTTAATTTTATAAAATTTTTAAAATTTTTATATTTATATTTTTAATTTTAAATTATAATAATATATTTAATAAAATTATTTTAAAATATTAAATATTAATTTATTATATATATATAAAATATTTATTTTTATATAATTATAATATAATAATATATATATATATAAATTAAATAATTAAATATAATTAATTAAATATTTTAAATTTATTAATATTTATATTATATAAAATATTATTAAATATATATAAATTAATTATTTTAATAAATAAAATAAATTTAATTAATTAAAATTTTTTTTTATATTTTTTTATTATTATAATTTTATAAAATTAAATATTTTTTTAATAATAATTAATAAAATAATTATTTTTATAATAAAATAAATAAAAATTTTAAAAAAATTTATAAATAAATTTATAAATAAATTAAATAAATTNATATTAATAAATATATTTTTATAATTAATTTAATATTATTAAATAAAAATATTTAAATTAAAAATTTATAAATAAAATATTTAATATTTAATTATAAAATATATTTATTATAATATAAAAATTATAAATAAAATAATATTTAATATATAATTATTTTAATTTTAATTTATTATAATAATATAATAAAAATATTTAATTTTTTATAAATAATTAATTTTTATATAAAATTTATTAAATAATATAATAAATAAATTTTAAATATAATTTTATATATTATATTTTTATTTTAAATTTTTATAAATTTTATTAATTTTTATAAATATAATATTAAATATATATAATATAAATAATTATTTATTAATTATAATTTAAAAATATTAAATTTATTTTATTTTAATATTATTATATTTTTTATAAATAAAATATTTTTTATAAAAATTTTAATTATAAAATAATTATTAATTATAAAAAATTAATATTAAAAATTATTAATAAATTAATTAATTTATATTTTATTAATAAATTAATTTTTTTTTTTAATAAATAAATAATAAATTATAATAATTATTTATAATAAATAATAATTTTTAATATTAAATTAATAATAAAAATATTTTATTAATATAATTATATTATTTTAAAATATAAATAAATTTAAAAATTTAAATTTAAAATAAAATTAAATAAATTAAATTTTTTTAATTAAATATATAAATTTTATTAATTATTTTTAATTTTTTATATATTTTTAATATAAATATATATAATAAATTTTTATTTTATTTTAAAATAATAATATTTATTTNAATAATTTAATAATATAAATATTTAAAAATTTAAAATATTATTTTAATATATAAANNATATTTAAAAATTTTTTTATATTATTAAAATTAATAATAAAATTTAATAAATTTAATTAATAATATTATTAAAATAAAATTATTAATTTAAATTAAATAATTTTAATAAAATATTTTAATTTATAATAAAAATAATTATAAAAATTAATTTAAATTATAATATATATATTATAAAAAAATATTATTTTTATAAAATATATATTTTAAAAAAAATTTATATTAAAAATAATAATTTTAATTAATAAATATATAAAAAAAATTATATTATAAAAAAAATTTTATTTATATATTAAATTTTTATAATATAAATAATAAAATTTAATAATATTTAATTATAAATTTTATTTAATAAAAAATTTAATAATTTATAAAATAAATATTTATTATTTAAAAAAAAATAATTAAAAAAAATTATTAAATAATAATAATTTTATAATAAAAAATTTATATAATATTTTNTTATAATTATATAATAATTTAAATTTAATAAAAAATATTATTATATATAATAATTAAAAATTTATTAAATTTTAATAAAATATTTTTAATATATAAAAATTATAAAAAATTTTATTTATTAAAAAATATTAATAAATTTAATAAAAAAATATTTTTAATTAATATATAAATATTTAATATTTATTAATAAATATAATTAATCTGTTAATCCCCTTGTCTTTTCTTTCGTTTCCGCGAGTCAGTTCTACGTTACTCAATTTCTACCCAGGTTTTCCTTTTTTGTATTGTTCACTCCCCATCTATGTCTCTGTCCTTTGTGAACCTCTCATTCAGCCCCTTCTTTTTACTGTTTGCTCTCTGTCCATCCGATTTATTCCCCTCTTATCTCTCTTCTTTTTTTCTTATCTCTTACATTTTTTGTATAAACTCATACACGTCTTTCGCTTTCTCCTATTGACATCACCCACTAGTGCGTCACCGACACTTATTAACTTATCCCCATCCTGATGCTTGTGTTCATCCGTTTCTAACCACCTCTCCTCATGGATAAGGTTGATACAGCCTTTTGTATATGGGTAAGCTTAAACGATGTTTTTTTTCCCTTGATTCGGATCTGGCCTTCATTCCCCATGCCTTAGTGGGTCTAACCTCGTTCTATTTCTCTCGTGTTATTTTAACGCCACCGTACATAATCTACACCAAACTGTCTTTGCTCGTCCTCCATTGACAATCCCACTTCCCATACAGATTTCACTTGCTCAATGGTTCTTCCTTTTTTTCTTACCAAGGTTTGCTCATTTGCTTCACTTTCGTGGACTAACTTTTGATCCTTATTTTTTTTCTCGCTAAATT-TTCGGTTCCAAAATGCTATTTGCGCGTTGCCTGTTTGCATCACGCTTGAAATAATTTCCACTTTTTTTTTCTTTGGTGAGTTCTTTGCCATCTCGTAATGTGTTCCCTTTTTCCCCTACGCGCGGCTACCTCGATCACGCCTATCTTCTATCGTCCTTGCTATTCCTTATACCCCCAAACCTTTGCTTTCCTTTTTCTCTTCCGTCTTTCAGATACCTTACCGGGACTTAAATTGTTGACATATTTTCGTGTTCATTCAACAAAACTGATGTTGCTTCTGTTGTTTGCAATTCCATATACGCATCCCCTTTCTCCGTATTGGTCCTAGGTTAGACCTTGCTGTTTTTCTGGTCGTTTCACCTATTTAACAATTCATAATTCTGCTTCTTCGTTAGTCTTCGTCTAACGCATATGTTTTGTATCTTCAATTGTCGTCGGACAACACACTGACTCCTGCTTCTTCTCTTTTTTGACTCCAGTTCGCATTCCATAGCTGACCAAACTAACCTCTTCACCATGTAACCCCTTAATTATAAACTTCTTTTGCTTTATTCCTTCCATCACACTACAATATTGCTTCCTTTTTTCTCCTGTTATTAATGACATCTACTGAAGAGGAAACATCATGTACATCCCAATCCGACGTTATAAGTTTCTGCCCGCTTCCAATTACGCTCCTGTACACTCGGTAACCTTTCACGTAAGAGCATGGCAAGTTCTTTACTCTCATTCGTTCAACACTATTACGCGCTCGCCCCTTTCGGTCTGTATACCTCTCTGTCTTTTCTAAGGGATTGAGCTAGAACCCTAAGTGAGTTTTTCCATTTTTGTTGCTAACGTCCCCATGAGGCCCGTCCTACTATCTTACCTTTCCGTCTCGCAAGTTAGAGAGCTACTTTCTTTGTATCCTACTAAAACCTCTCAGTAGCCTTTCCGTAGTATTTGCTTTTCGTTGATTTATCCAAATGTACCCGAGATTATTGTTTATCTAGGGCTTCTTATCCTTTCTCTTCTTAGATTGATAAGAGCATTGCAGTTACTCAGTATTTAACTGCCCCCATTTTTCCCTCTCTCTTTGTCTCTCTCACATATGTTTTTCTCGTCTACTTCCGGCCACAACTTGCTGCTCACTCAATCTCTTTTGCTTTCGGTTTCCTATTAAATGTTTCCGCTCTTGATCCTCACAGCCTATCAGACATTCGTATAACGGCTCTTTTCAACATTTTACTCCTTTTGCACCTTTTCACCTTCTCTTGTGCCACGTGAAATTATTGAATTCTCTCTCTTATCTCCCTTTCCCTACTCACTTTCGTCTGCCTCTTGAAGTTCGTGTATACTCTTCTTCACCACGCTACCCAATTCACCCCCTTTTCCTCACGACGAGATTTTCATA-CCCTCTCTTTATGTCCTATGTCATTAGTCTTCGTTTCCGAATCCTCTTTATCACCACATTTCTGTTCTTTGGGCGTAACATGATTCTCCTGATGGTTTTTATACATCTTATTTATTTCCCTTCCTTTTCCCATTATCCCGCATCCTCCTTTTCTTCTCGTCCTCGTCCATTTCTATTAAACTTTCCCCTTCCTTCTTTATGTCATTCTCCCCACCCCTTTGAGCTTTTCTCCCTTCTTTTCCCTCCTTTCTCTGTCCTCCACAATCCAAGGTACTGCCGTCACTGTTTTCTTTTTTATATCTTTCCCGCTATCACCCCTTGCCTTTTTTCCGTCAAGAACGTAGCATTTTTTCGCCTTTCCTTCCCAGTGCTCCCACTCTTCTCTTGTTCACTTTTAACCCCTCTTCGGTTCTCTTCGAGATGTACAAGAGTATCAGCTTATTCTTCTCCCATTTTTTTTACCTTCCTTTTCGGGCAAGGTACGTATCTACTTGCTCTTTGTTATACCAGCTTCCTGCCGATCTTTATCTTTTATGTCACATACCTCGCTTTCGCTTATGGAGTTGTCCTTCTTTTCTTGTTCCTGTGACATACTTCTCCTGATATTTCCTTTACCGCACGCTTTTTCAGTCCCCTTGTCACTAAGCAGGCTTTTGGCCTCTCTCCCGGTTTTTAATCTCCCTGTTGATTTTCCTTCGCCCCTTTTTTATTTCCCACTATTGCCAGGCTCAATACTACTATGAACTTTTATTCCTTTTTACTTTTCTTTTGTCTAGTATTCCTTGTAGTTTCTTTGTGTGCAATC-ATTTTCCTTTTCTCCGACGTGTCTTTCCCGCAGCAATCCTATTAGTCTCACTTCC--CTTTCTAACTAACTTTCTTCCTTCCCATTAGTGTTTCTTACCTATACACATTTCTCTTTCGATTATCTGATAAACATACTTAATTTTTTCTTTTTCCCATTCTTTGGAGTGTTCTTTTGGAAGGAACCCCCTACTTAAGTGATGTTTTTGGTTACCTTCATACTACCTTTCCTCCCCGACCATGTACGTCCCTAGCCCTCCTTACGCTTTCGTTTTTGTACTTCAAACCTCCGTGTGCTCCTACCCCCTTAAATAATTCACCCGATGTTTTCTGTGACATCTTATGCACTTACTTTTGCGTTTAATAAAAATGATGGTTATTCTCCCGTCTGCTCTTGCCTTCGTACAACTTACTACCATACCCTTTCTTCCCTCCTACTGTTTTTTTCCTATAAAAACTCGTCTGGTTCGTATTACTTCATCTCACTCCACATCCTTTCTTCTTTCGATCAGTAACC-TTAATTAGCCTAACTATCGATTCATTACTTTAATACATCAATCCACCGTCGCCACGTTACATCCTTTCATGTTTGTTCTCCACCCAACCTGTTGGCGCGGTTTTAGGTGTTCTTTTTTATGGTTTTTCAGCCTTCACACACGGGGCTCTAGCGTTCAAGGGTCATTCTGGGTTTTGGGGTTTCTTTTTATTGGAGCTGCTATTTATAAGGCAAGGAGAGCAGCGTCGCCACGACGAAGGCAAGTAGGGCCTCAGATGCGAGGCCGGGCAAACAGGAAGTGATTTCGACAACGCTGCCTCTCCGGTAATCGGGAATAAGCCCTGCGCCGGCAGTGAAAGTGAGGGAAAGGGAAGCAGAGCGAGCGCAGCCACTTTGAATACAGTAAGGTAGAGAATTATCTCAACTTGCGCAAGAAAAGGTCTAAAGATTGTA-----ATACCCTGGGTCTGTACCTTTGGGGAGTTTAGTTTAGGCGATAGACTAAGTATGTAACGCTTGAGCGAAACGTAACTGGAAGTGGGTCCGCCTAGCGCGTGAGAGGGGTTGTGCATCCCACCATTAGTCTCCAAGGCCCCGAAACATTTGAATACTCTAGCCACAGTAAAGACAGGTTGTTCCTTATCAAGATGACGAAACGTCAGAAACATATAAGGATAGGAGCCACCGAAGGCAAGCGAGGGAACCCTACGAGGCCGACCTCATAGCCACACCTCACGCGAGCGTAAGCCTCATGGAGCCGGTGGTCGGCTGGAACTGACGAATGCAAAAGAGAGGTACGGAGATCATACTCGAGACAACGGGGGGGACAAAATTTAGCTCTGACGGAAAACAAGTCAGGGGGTTGATCGCAAGCTCGTGTCGAATGGGGGGCCGGCGAAGAATAACCTCTGGCCAGACTGGTAACGAAAAAGCCATCCCCGCAAGGAGTCCGTCCTGTACCCAAGTAAAGGGAAGGCTGCACTGGGTCGGGATAATATGTGTGTGCAGAGGGACGGTATAATGGTCAGCTAGGGAGTTGGAGGGAGACGAGCGGCGAGGCTTTAAAAAAGCAAAGTGAATGGGACATGCTTACATCACGGGTGCGACAGATACTAGGAGGAATAGCATGAGGACAATATATCGAGTGGACGAGGGGCGGTGTGTATACTGGACCGGTCATGTCTAAAACTGATCCTGATAGACTCGTGGGCCGAGAGGTGACTAGACCTAGGTCTGAGAGGGTTAATCCGAGGGTAACAGAAGGCAATCAACGACCCAAAACACAAAAAGATGCACAAAGAGGGGTGTGCTGGACGGCAGCAGTTCAAACGTCTTTCGAGTCGCCTCTATCTCCTGGCTTAATATCTGGAAAATTCAACGCGCGAAGCGGTAGGTGAGGAGTGAATTACTCAAAGCCTAATGAGGGTCGGTAAAGCACCCAGTACGTTTCCCCACCGGAATCGACGGGGACTCACGGAACAAGCTCACTGATAGGTGAAATTCTTTGAGTGGGACGGATGCTAAGGCAAGATGGGTTGGATTACCACAAAGATAAGAGTCCTGTCAGCCTGTTAGTAACGACGGCTTCATGTAAGAGTAAGGCACGAACATTAATAAAGGCCCGACGAATAGTAATCTGTAGAAACATCGGTCAGGGTGTGACAAAATAAGTAAAGAAGACGAGACGTAGGGATTGCTTAAAGGGCACTGTCCTTCGGCTCTTGTGGTATACACCGCCAATAACTGAACCAACCACTATACCATGTGACTAGCTGTAGACTATCCGTTGTGCAGTTCTCGAGAAAAACAGGAAAAAGAATAGAGTATACAGCGTTGCGACCTGAGGTGCATCGGGCGCAAAGGAGGTAATGAAGCTGTGGCGGGAAAAACCAGTTGAGGTAATGTATCTAATTGATCGGGGGTGGTCATTTTCATGGTGTGGGCATCTTATGTAATCGGACAGAAAGAGGGACTTAGGAGAGGAGCATCAGATCGGTTGCGGG-AGCGGGGGAAGAGAACAGCACACCGAGAGCTAGTGATCGTACCCAACGTTCACGACTAAGGGAATAACGGGCGAAGGAACGGAAGGGGAGCGAACTTGCTATCTTGATGAGGCAAGCCGGGCAAAGTGGTAAGGGAGAGGTGTGTAGGAGGTACGGACAGGAGGAAGGGATGGGGATTGCCAAGCTATGAAGGACGTACGGGGGTCGTCTAGAGA-------GCGAAAAACAGGAAAAAAAGTAGAGTACACAGCGTTGCGACTTTAGATGCGTGGGGCGCTAAGGAGGTAATAAAGATGTGACGGGGAAGACCCGTTGAGGTAATGTATCTAACGGTTCGGGCGTGGTCATTTTCGTGGCGTGGGACCCTTATACAATCAGACAGAAAGAGGGCCAGAGAGGAGAATCTCGGACTAAGGAGGGGTCAGAAAACAGCACACCGAGTGCCGGAGATTGTTCCCAAAGTTCACGAAAAAGGGAACAACGGGCTAAAAATCGATTGGTGGTGTAATTGCTTTCTCGATGGGCTAGGAAGGGATAAATGGTAAGGGTGAGGGGTGTAGGATGTACGGACAGT------------TCATGGTACCCTAACGTGGAGGTCACGTGCAGCTAATGGCTGGCGGGGTCCTCACTAATTAATTAAAACTGAGAAAAACATACCGTTTGCATCTACCTTTTTAAAAAATACCATCTGTGGACACCGGGATGTGAGTGAGTCCCAAACCTATCGACTCTTAATCTCAGATAAATAACAGACTGATAAGGGGTAAGAGACAGGCCACATGCTCTAGAAATGGGTTGTACCGTGC-----AAGTATCTCATTTTTCTCTGCTACCTGGATGATTGACTATTACTATAGGTTTTCTTGTAGATCTTACCAGAGCGATTCAATTACGTGTCCTTTCTCATTTCGTCATAGTATGAGTACTTAGAAGTTGTGTTATTTGTTTCGTTTTTGAGTTTCATCACAGAAAGACTACCTTTTTCTTCGGTCAATGTCTACTGCTGTTGTAGATAACTAAGTCTCACACCGGACCGAATCCACCGAGCCCCGGTAACAGAGCGCTCTGATGGAAACCATTTGATCTAGTTGATCAATACATGTAGCCTTCTAACCACATTGTTAACATGCTACAATGAGAGCGAAAGGAAGAATCAACTTGTTCGGAAAACAAAGACTAGAAAAGCACTAATGGGACTGAAGGCTATTCCACAAACCAGTCATGGATCTATAACACACAAAAGATTAGCTAAAGAAATAATGGAGCCAAAGAGGTTCCAGGACCGGATTACTACTGACAACTTCGAACTAGACCTAATCCGCATGTTAGTCGTAGCTAAACTACTCAGTGAACCTTCCTAATAAATTAGTACAATAAATGGCTCTTTAACGAGTGATGAAAGGGCCTCAACTGTCTCTTATGTCAAGGCTGTTAACACACATGGACTGTTTCAACAAACTCCTTGCTTCAGACTACGATTTATGGTTGATATTTGGCGAAAATTGATAGTACCGCTTTGCTGACCGTACCAATTTACTCGGACAATAGAACGGCACAAACTAATGAGTAGTCCACTTACTCCTACTAGATGACCATTGTTATATGATAGACATCAAAGAAGACTTAAATGAATATACTTGTAGATCGATTCAACTACTGATTACAAGAACTAATTATATATACTGGCCGCCAAGCATTGAAGAACAGTCATTCCATAAGAAGGTCAATAACTCATCATTAGAGCTGCGCGAGAACGAATTGGTGATACGACATAATAATTTTATAAAATATGCCCTCAACGATCCTGACCTCGTCAGCGGATAAATTAGGACCAAATCAATATTCTTCCCAAACTTGGCAAATTGATCACGAGACTATTAGGGACCTTTTGGGCATCTAAGCCAAGAGTCAGACTTATTATATGGCCCACTAATAAGTCTATCTCGAACTATTGGACTAGATGCCATAATATATCTGGCCTCGCTTAGGTCTCGCTTCAAGCAATTTTGGAACAGAAGTCGAATCTGAACTATAATACCAGCGATATATCTCAACGTTGGCTAACAAATCACGAACTTCCATTTTTTTGTCTATTCTATCTAAAATGCCTAATTTATCTCAATTTTGGTCTCTACCTAGATTTGACGGACCAAAATGTAACAGACCACCTGTGAACTCATCTTCTGCCCCATTTCTTATGGAATACGATGCGCTTGGCCTATTTTTCTGTATTCAGACGGTAATGTTTTCCCGGTTCACGTATTTCTTCCGTTATGAGTTCTTTTCTGTTTCGTCAGGTTTAAATAAGAGCGAAGGTTTACAGAGCCCACATATAGATTACACAATTAGCTTTATA-AAAAAAACGGATCATTAATAAAACAAATAATTATCAAATTGAAAAGGCTAGTACCGTTCGCGATTAGACCAACGACTGTAATAGACTAAACTGATATAACCAAGTAAGGCTCTCTTGGGGATCACTTTATGCAAGCCACGCAAATCAGCTTTACGATAAATGTGTTAAATTAAAAATTTATGATGTACACCATATACAATCCTCGTGCCCCCCTC-------AGATTTAACAGACCCCCTGTGAACTCATCTTCTGCCCCATTTCTTATGGAGTTCGATGCCCTTGGCCTATTTTTCTGTATTCAGATGATAATGTTTTCCCGGTTCATGTATTTCTTCCGTTATGAGTTCTTTTCTGTTTCGTCAGGTTTAAATAAAAGCAAAGCTTTACACAACAGTATAGATTACATTAGATTATAGAATAACGGATTGTTAATAAAACAAATAATTATCAAACTCAAAAGGCTAGTACCGTTCGCGATTAAACCAACAGGCGTAATGTAACAATTCATATACGCAAGTAAGGGTTTCTTGAGGATCACTTTAAACAAGCCACGCATATCAGCTTTACGACAAAT------------AGGGCTTTATCTTAATAAAAGAGTTTGAGTTGCATTCAAGATATGTAGGTTAATGTCCTGCAAGTCCTAGGCGCTAGTCCAACCAAGACACCTGATTTCGACTCAGCCAATTATGGTTTAAACCCATAGCCCCTCTTAGAATGAAGCTCGCTGGATAGAGTGTTTAGCTGTTAACTAAAATATTGCGGGATCAAGGCCCGCCTTTCTAGAGGAGTTAGTTAAA-TAACATTACCTTGTCAAGGCAAAATTACTAGTGAAACCCTTGTACCCCTGCCTTGAGGTGTTACACGTGCGGTTGCAAACCACAAGTCGC-AGATAACCTGCCAGGGCTTTAAAGAAAAGCATGGTGGAAGTGCGAAGGGTTTTGATCTCTTAGGCATAGGTTCGATTCCTATTTCTTTAAGTTGAATA-CAGCAGTAGTTTTTCAGACTATAGGTCTAGGTTAGAATCCTGGCAGAAAATTTTCTTAGTACCAGTACAGATGACTTCCAATTATCAAGTCTTGGCTAAAACCCAGGAGAAAATAGTGGACATAGTTTAACTAAAACCTTAGGCTGTGGTTCTAAAAATGAGGGTTAATACCCCTCTGTCCACCGGAAGTGTGCCCGTAAGGACCTCCTTGATAGGGAGGATCATATGGGTTCAAACCCCATCACTTCCTCTTTTAAAGGAAAAAAGTC-TTCCTCTGGCCTTAGGAGCCAGCATCTCTTGGTGCAAATCCAAGTAGAAGCTATTAGTGTAGCAGAGCTCGGTTATGCG-AAAGTCCTAAGCCCTTTCAACAGGGGTTCAAATCCCCTCACTAATTCATTAAGAAGCTATAAGCGACAGCCTTTTAAGCTGTAGATAGGTG-GACCACCCTTAATGAGTAAGGTCCGCTAATAAGCTTTTGGGCCCATACCCCCAAATGTTGGTTAAAATCCTTCCCCTACTAAAAGCGTAGCGCTGAAAACGCTAAGACGGACCCTAAAAAGTCCTGAGAGTACAGGACATAGTTTAAATAGAATGCCGGCTTTGGGGGTCGGAGATGAAGGTTAAATCCTTTTGTCTTGAGATCTAGAT-ATAATGAGTACTGCTAATTCCTCCATGGTTCGATTCCACGGCTAGCTCTGACAGAGAGGTCATGTGTCTGGCTTGAAACCAGGGTACGGGGGTTCAATTCCCTCCTTTCTCGGCCCTGGTAGCTTAAAAAGCATTGGTCTTGTAAGCCAAAGATTGTAATAAACCTTACCCAGAGCAAAGGCCTTCAAAGCCTTAAGTAGGGGTTAAACCCCCCTAATTTCTGGGTAAAGTGGCCGAGCAGGCGGTGGGTTGTAGCCCCAAAGACAGAGGTTTAAGTCCTCTCTTTCCCACAAAATGTAGCTTAATAAAGCCTCTCGCTTACACCGAGATAATGCCTGTTTAAATCAGACCATCTTGAAAGTTTGGTCCTAGCTTTATTATCAATTGCTTCTCAACTTACACATGCAAGTCTCAGCACACCCGTGAAAACGCCCTAAGGAGCTGGTATCAGGCACGCCCACAACACCTAGTAACCACACCCCCAAGGGTATCAGCAGTGATAAAGATTGATGAAGCTTGAATCAGTTAGAGTAAAAGAGCCGGCCAACATGGTGCCAGCCGCCGCGGCTAGACCAGGGCTCAAGTTGATATCGGCGTTAAGCGTGGTTATAGAGTTAAAAGCTGTGAAAAGCTAAACGAAAGTTACTCTAACGACAGCTTGAA-ACAAACTGGGATTAGATACCCCACTATGCCAAGCCGTAAAAT--CAACGCCAGGGAATTACGAGCGCTTAAAACCCAAAGGACTTGACGGTGACCCA--CCCATCTAGAGGAGCCTGTTCTATAATCGATAATCCACGCTATACCTTACCGTTTCTTGCTTTCAGCTTGTATACCTCCGTCGTAAATTCACCGTTGTCTGACGACCGCCAATACGTCAGGTCAAGGTGCAGCTCATGAAACGGAAAGCAATGGGCTACAATTTCTAACATAGAATAAACGAAAAACTGAAGGCGGATTTAGTAGTAAATGGGGAGTAGAGAGCCCCCTTTAAGGCCCTGGGACATGTACAAACCGCCCGTCACCGCCTTAGAAGAAGCAAGTCGTAACATGGTAAGTGTTCTGGAAAGTGCGCCTACAATCCAGATAAAACATTATTATTTTAGTAAGGTGATCGAAAAAAGAGCCCTAGAGTACCGCAAGGGAAAGATGAAATAATAATGAAATAATAAAGCTTCTAATAGCAGAGATTATCACTTGTACCTTTTGCATCATGGTCTAGCAAGTCAAGCAAAACGAGTTTGACCCCCCGAAAGCGAGCTACTTCAAAACAGCGAGCGAACCCGTCTCTGTAGCAAAAGAGTGGGATGATTTTCAAGTAGCAGTGACAAGCCTACCGAGCTTAGAGATAGCTGGTTATTCAAGAAAAGAATATTAGTTATCCATAAATTTAGGAGCTATTCAAGTAAGGCACAGCTTACTTGAAACAGGATACAACCTAACCCAACGGGTAAAGTGGGCCTAAAAGCAGCCATCTTAAAGCGTTAAAGCTTAGCTAATACCACAAAACCCTTCTTCACTATTGAATGAATCCATATATGGATGACACCATGCTAGAACTAGTAACAAATATAAATGTAATGGCATTTAACACTGGAAAACCGTTAACCTAACACTAGAGTATTTCGAAAGATTTACAGAGAGAGAAGGAACTCGGCAAATAACCCCGCCTGTTTACCAAAAACATCGCCTCTTGATAAGAGGTCCAGCCTGCCCAGTGACGTTCAACGGCCGCGGTACCCTGACCGTGCGAAGGTAGCATAATCACTTGTTCTTTAAATAGGGACTAGTATCAACGGCATCACGAGGGTTACACTGTCTCCTCCCTCTAATCAGTGAAACTGATCTCCCCGTGAAGAAGCGGGGATTTAAATATAAGACGAGAAGACCCCATGGAGCTTCAAACCAACGGTTTTAGGTTGGGGTGACCGCGGAGTAAAAACTAACCTCCACGACGCATTATCCAAGAATACTATTCTAAGATCAGCAGACTGACGTAAAATGACCCGCGATCAACGAACCAAGTTACCCTGGGGATAACAGCGCAATCCACTTCAAGAGCCCATATCGACAAGTGGGTTTACGACCTCGATGTTGGATCAGGGTATCCCAGTGGTGCAGCCGCTACTAATGGTTCGTTTGTTCAACGATTAAAACCCTACGTGATCTGAGTTCAGACCGGAGCAATCCAGGTCGGTTTCTATCTAGAGCTACTTCTAGTACGAAAGGATCGGAGTAGCATGGCCAATAAATCAAGCCATACTACTAATGCACTCA
Babihol    AAAATTATTATAATTAATTATTAATATTTTATATTATTAAATTTAATATTTATTAATTTTTTAATATATATTTATTAATTTAAATTATTTTATATAATTTAATATAATTTTAAATAATTATTATTTATTTTAAATATTATATATAAAAATTATTTATAATTAAATAAATTTATTATTAATAATTTTAAATATATTATATTAATAAAAAAATATATATTTATTTTAAAATTTATATTTTTTTATTATTTTATTAATAAAATAATATAATATATTTAATAATATTTTTAAAAATTAATTTTAAATTTTATATTTATTTAATAAAATTTAATTAAAATTATTTAATATTAAAAATTTTAATAAAATTTTATATTTAATATTTATTTTAAATAAAAATTTTAAATATAATATTTATATTTAAAAAAATTTAATTAATATATTATAATTAAAAATATTTATTTATTTAAAAAAATTTTTTTTAATTATAATATATAAATTTTTTTTAATTATAATTATTAATTATATATTAATAATATAATTAATTTAATATTTTTATAATTTATAATAAATATTTTATATTAATAATATATTTTATTTAAAATTTATAAAAAATATAAATTAAATTATAATAATATTTTATATTATATATTAAATTAATATTTTTAATAAAAATTTATAATAAAAAAATATTATAATATTAATTAAATATAAAAAATATAAATTAAATATAAATAATTATTAAAATAAATTTAAAAATTTTTTTTTTTTATTAAAAAAAAATAATTTTAAATATAATTAATAATTTTTAAATTATAAAATAAAAAAAATTTAATTTATTTATTATAAAATTTTTTTATAAAAAATTAATATAAATTATAAAAATATTTTTTTTTATTAATATATTATAAATTAAATTTAAAATTATAAAATAATTAATTATAATATTATAAATAAAATATTATAAAAAAATAAAAATATTAAATAAAAATAATATTATATATTTAAAATAAAATAATTAAAATTAATTAAATTTTATTAAAATAAAAATATTTTTTAATATTATTAAATTAAATTAAATATTTTTTTATAAATTTTTATTAATATTAATTTAATTATTAAAAAAATAATAATATATTTTAAATATAAAATTTATTTTTTATAAAATAAAATTATTATTAAATTAAAATTTTTATATAAATTAAATATTAATATAAAATTAAAAAAATAAAAATAAATAAATAAAATTTTTATTTAAAAAATAAAAAAAATTTTTATATTATAATATATTAATAAATATATTTTTAAAATAAATAAAAATATAAAAAATTTTAATATAAATAAATATTATTTTTAATTAATTATTTAATAAATATATAAAAATTATATTATAAATTATATTAAATATTTTAAAAAATTTATATAATTTTAATAATAAATATATTAATTTTTAAATAAATTATTATTATAATTTAAATTAATAATTTAATTTATTAAATATATAAAATTTTAAAATTATTAATTTAAAATTATAATAATATTAAATAATAAATTATAAAAATATTTATTTAAATTAATTAAAAAATAAATTAAAATTATTAAAATATTAATTTTTTTTTTATTTTTATAAAATTTTTAAAATTTTTATATTTATATTTTTAATATTAAATTATAATAATATATTTAATAAAATTATTTTAAAAAATTAAATATTTATTTATTATATATATATAAAATATTTATATTTATATAATTATAATATAATAATATATATATATATAAATTAAATAATTAAATATAATTAATTAAATATTATATTTTAATTATTTTTTATATTATATAAAATATTATAAAATATATATAAATAAATTATTTTAATAAATAAAATTAAATTATTAAATTAAAATATTTTTTTATATTTTTTTATTATTATAATTTTATATAATTATATATTTTATTAATAAAAATTTATAAAAAAATTATTTTTATAATAAAATAAATAAAAATTTTAAAAAAATTTATAAATATATTTATAAATTAAATAAATTAATTNAAATTAATAAATATATTTTTATAATTAATTTAATATTATTAAATAATATTATTTTATATAAAAATATATAAATAAAATATTTAAAATTTAATTATAATATATATTTTTTATTTTAAAAAAATTTTATATAAATTAATATTTAATATAAAAATATTTTAATTTTAATATATTAATATAATAATATAAAAATATTTATTTTTTTATAAATATTTAATATTTTTTTATTTTTTATAATATTTAATTTTAATAAAATTATTAATAAAATTTTATATATTATATTTTTATTTTAAATTTTTATAAATTTTATTAATTTATATAAATATATAATTATATATATTTAATATAAATAAATATTTATTAATTATAATTTATAAATATTTATTTAATTTTATTTTAAAATATTAATATTTTTTAATAATAAATTATAATTTATAAAAATTTTAATTATAATATATTTATTAATTATAAAAAATTAATATTTAAAATTATTAATAAATTTATTAATTAATATTTTATTAATAAATTAATTATTTTTTTTAATAAATAAATAATAAATTATAATAATTATTATTAATAAATAATAATTTTTAATATTAAATTAATAATAAAAATATATTATTAAAAAAAATATATTATTTTAAATTATAAATAAATTTAATAATTTAAATTTAAATTAAATTTAAATAAAATAAATTTATTTAATTAAATATATAAATATTATTTATTATTTATAAATTTTTATATTTTTTTATTATTTAAATAAATTAATAATTTTTATTTTATTTTAAAATAATAATATTTATTTNTATTAATTAATAATATAAATATTTAAAAATTTAAAATAATATTTTAAATATAAATAATAAATTAAAAAAATTATTATTTTTTTAATATTATAATATTTAATTAATAAATTTAATTAATAATATTATTAAAATAATATTATTTATTTAAATTATAAATTTTTAATAAAATATTTTAATTTATAAAATAATTAATTATAAAAATATATTTTAAAATTTATATATAAATTATATAAAAATATTATTTTTATAAAATATATATTTTAAAAAAAATTTATATTTTTTATAATAATTTTAAATATTAATTATATAAAAAAAATTATATTATAAAAAATATTTTATTTATATATTAAATTTTTATAATTTAAATAATAAAATTTATTAAAATATAAATATAATTTTAATTTAAAAAAAAAATTAATAATTTATAAAATAAATAATAATTATATATTTAAAAATTTTTAAAAAAAATTATTAATTAATAATAATTTAATAATAAAATATAAATATAAATTATTTATATAATTAAAAAATATATTAAATATATATTAATATATTATTTTATAAAATAATAATAAATTTATTAAATTTTAATTAAATATTTTTAATATAAATAAATTATAAAAAATTTTATTAATTAAAAAATATTAATAAATTTAATAATAAAATAAAAATAATTAAAATTTAAATAATTAATATTTATTAATAAATAAAATTAATTTATTGATCCCCTTGTCTTTTCTTTCGTTTCCCCCAGTAAGTTCCAAGTTCCTCAATTTCTACCCAAGCTTTCCTTTTTTGTATTGTTCACTCCCCATCTATGTCCCTGTCCTTTGTGAATCACTCATTCAGCCCCTTCTTTTTACTGTTTGCTCTGTGTCCATCCGATTTATTCCCTCCTTTTCTCCCTTCTTTTTTTCTTATCTCTTACATTTTTTGTATAAACTCATACTCGTATTTCGTTTTTTCCAATTGATACAACACAATAGCGCGTCCCTGACACTTATTAGCTTATCCCCATCCGGATGCTTGTGTTCATTCGTTTCTAACCACCTCTCCTCATGGATAAGGTTGATACAGCCTTTTGTATATGGGTAAGCATAAACGATGTTTTTTTTCCCTTGATTCGGATCTGGCCTTCATTCCCCATGCATTAGTGGGTCTAACCTCGTTCTATTTCTTTCCCGTTATTTTAACGCCACCGTACATAATCTACATCAAATTGTCTTTGTTCCTCCTCCATTGACAATCCCACTTCCCATACAGATTTCACTTGCTCAATGGTTCTTTCTTTTTTTCTTACCATGCTTTGCTCATTTGCTTCACCTTCGTGGACTAACTTCTGATCCGTATTTTTTTCCCTGTTAAATTTTTCGGTTCCAAAATGCTATTTGCGCGTTGCCTGTTTGCATGACGCTTGAAATAATTTCCACTTTTTTTTTCTTTGGTGAGTTCTTTGCCATCTCGTAATGTGTTCCCTTTTTCCCTTACGTGCGGCTACCTCGATCACGCCTATCTTCTATCGTCCTTGCTATTCCTTATACCCCCAAACCTTTGCTTTCCTTTTTCTCTTCCGTCTTTCAGATACCTTACCGGGACTTAAATTGTTGACATATTTTCGTGTTCATTCAACAAAACTGATGTTGCTTCTGTTGTTTGCAATTCCATATACGCATCCCCTTTCTCCGTATTGGTCCTAGGTTAGACCTTGCTGTTTTTCTGGTCGTTTCACCTATTTAACAATTCATAATTCTGCTTCTTCGTTAGTCTTCGTCTAATGCACATTTTTTGTATCTTCAATTGTCGTCGGACAACACACTGACTCCTGCTTCTTCTTTTTTTTGACTCCAGTTCGCCTCCCATAGATGTCCAAACTAACCTCTTCACCATGTAACCCCTTAATTATAAACTTCTTTTGTTTTATTCTTTCCATCGCACTACAATATTGCTTCCTTTTTTCTCCTGTTATTAATGGCATCTACTGAAGAGGAAACATTATATACATTCCAATACGATGTTATAAGTTCCTGCCCGTTTCCAATTACGCTCCTGTACACTCGGTAACCTTTCACGTAAGAGCATGGCAAGTTCTTTACTCTCATTAGTTCAACACTATTACGCGCTCGCCCCTTTCCGTCCGTATACCTTTCTGTCTTTTCTAAGGGATTGAGCTAGAACCCTACGTGAGTTTTTCCATTTTTGTTGCAAACGTCCCCATGAGGCCCGTCCTACTATCTTACCTTTCCGTCTCGCAAGTTACAGAGCTACTCTCTCTGTATCTTACTAAAACCTCTCAGTAGCCTTTCCGTAGTATTTGCCTTTTGTTGATATATCCAAATGTACCCGAGATTATTGTTTATCTAGGGCTTCTTATCCTTTCTCTTCTTAGATTGATAAGAGCATTGCTGTTACTCAGTATTTAACTGCCCCCATTTTTCCCTCTCTCTTTGTCTCTCTCACATATGTTTTTCTCGTTTACTTGCGGCCACAACTTGCTGCTCACTCAATCTCTTTTGCTTTCGGTATCCTATTAAATGTTTCTGCTCTTGTTCCTCACAGCCTATCAGACATTCGTATAACGGCTCTTTTCAACATTTTACTCCTTTTGCTCCTTTTCACCTTCTGTTGTGCCACGTGAAATTATTGAATTCTCTCTTTTATCTCTCTTTCCCTACTCTTTTTTGTCTGCCTCTCGAAGTTCGTGTATACTCTTCTTCACCACGCTACCCAATTCACCCCCTTTTCGTTACGACGAGCTCCTCATC-CACTCTCTTTATGTCCTATGTCATTAGTCTCCGTTTCCGAATCCTCTTTACCATTATATCTCTGTCCTTTGGGGGTGACATGATTCTCCTGATGGTTTTTATGCATCTTATTTATTTCCCTTTCTTCTCCCATCATCCCGCACCTTCCCCTTTTTCTCGTCCTCGTCCATTTTTATCAAACCTTCCTTTTCCTTCTTTATGTCATCCTCTCCACCACTTCGGTCTCTTCTCCCTTTTTTTCCTTCCTTCCTGTGTCTTGCACAATCCAAGGTACTGCCGTCACTGTTTTCTTTTTTATATCTTTCCCGCTATTACTTCTTGGCTTTTTTCTGTTAAGTAGGTAGCATTTTTTCGTCTTTCTTTCCAAATGCTTCGAGTTTCTTCTCGTTCACTTTTAATCGCTCTTCGGTTCTCTTCGAGATATACTAGAGCATCAGCTTATCCTTCTCCCATTTTTTTTACCTTCCTTTTCGGGCAAGGTACGTATCTACTTGCTCTTTGTAATACCAGCTTCTTGTCTACCTTTATCTAGTATGTCACATACCTCGCTTTCGCTTATGGAGTTGCCCTTTTTTTCTTGTTCCTGTGTCATACTTCTCCTGATATTTCCCTTCCCGGACGCTTTTTCAGTCCCCTTGTCACCAAGCAGGCTTTTGGCTTTTCTCGCGGTCTTTTATCTCCCTATCGATTTTCCTTAGCCTCTTTTCTATTTCCCACTATTGCCAGGCTCGATACTTCAATGAATTTTTATTCGTTTTTACATTTTTTTCGTCTAGTATTCCTTGTAGTTTCTTTGTGTGCGATC-TCCTTACTTTTCTCCGACGTGTCTTTCCCGCAGAAATACTGTTAGTTCTCCTTTCTTTTTACTAACTATCTTTCTCCTTTTTGACCCGTATACCCTCTCTACACACTTTTCTCTTTCGGTTATCTGATATAAATGTTTAATTTTTTCTTTTTCCGATTTTTTGGAGTGTTCTTTTGGAAGGGACCCCCTACTTAAGTGATGTTTCTGGTTAACACTATCATTCTTTTGTTCCCCGACCATGTACGTCCCTAGCCCTCCTTACGCTTTCGTTTTTGTACTTCAACTCTCTGTGTGCTCCTACCCACTCAAATAATTCACCCGATGTTTTCTGTATCATCTTATGCACTTACTTTTGCGTTTACTAAAAATGATGGTAACTCTCCCGTCCGGTCTTGTCTTCGTACAACTTACCCCCACACTCTTTCTTCCCTCCTAGTGTTAACCTCCTTAAATAACTTGTTTGGTTCGTTTTTTCTCATCTCACTCCATATCCTTTCTTCTCTCAATCACAGTTCCTTACTTAGCCCCTTTGCCCATTCATTACTTTATTGCGCTAATACCCTATTGTGACGTTACATCTTTTCATGTTTGTTCTCCACCCAACCTGTTGGCGCGGTTTTAGGTGTTCTCTTTTATGGTTTTTCAGCCTTCACACACGGGGTTTCAGCATGATAGGGTGGTTGAGGGTTTTGGGCTTTCTTTCTATTGGAGCTGCTATTTATAAGGCAAGGAGAGCAGCGTCGCCACGACGAAGGCAAGTAGGGCCTTAGATGCGAGGCCGGGCAAACAGGAAGTGATTTCGACAACGCTGCCTCTCCGGTAATCGGGAATAAGCCCTGCGCCGGCAGTGAAAGTGAGGGAAAGGGAAGCAGAGCGAGCGCAGCCACTTTGAATACAGTAAGGTAGAGAATTATCTCAACTTGCGCAAGAAAAGGTCTAAAG------NNNNNNNNNNNNNNNNNNNNNNNNNNNNNNNNNNNNNNNNNNNNNNNNNNNNNNNNNNNNNNNNNNNNNNNNNNNNNNNNNNNNNNNNNNNNNNNNNNNNNNNNNNNNNNNNNNNNNNNNNNNNNNNNNNNNNNNNNNNNNNNNNNNNNNNNNNNNNNNNNNNNNNNNNNNNNNNNNNNNNNNNNNNNNNNNNNNNNNNNNNNNNNNNNNNNNNNNNNNNNNNATAGGAGCCACCGAAGGCAAGCGAGGGAACCCTACGAGGCCGACCTCATAGCCACACCTCCCGCGAGCGTAAGCCTCATGGAGCCGGTGGTCGGCTGGAACTGACGAATGCAAAAAAGAGGTACGGAGATCATACTCGAGACAACGGGGGCGACGAAATTTAGCTCTGACGGAAAACAAGTCAGGGGGTTGATCGCAAGCTCGTGTCGAATGGGGGGCCGGCGAAGAATAACCTCTGGCCAGACTGGTAACGAAC-----ATCCCCTCAAGGAGTCCGTCCTGTACCCAAGTAAAGGGAAGGCTGCACTGGGTCGGGATAATATGGGTGTACAGAGGGAAGGTATCGTGGTCAGCTAGGGAGTTGGAGGGAGACGAGCGGCGAGGCTTTAAAAAAGCAAAGTGAATGGTACATGCTTACCTCACGGGTGCGACAGATGCTAGGAGGAATTGCATGAGGACAATATATCGAGTGGACGAGGGGCGGTGTATATACTGGACTGGTCATGTCTAAAACTGATCCTGATAGACCCGTGGGCCGAGAGGTGACTAGACCTAGGTCTGAGAGGGTTAATCCGAGGGTAACAGAAGGAAATCAACGACCAAAAACACAAAAAGATGCACAAAGAGGGGTGTGCTGGACCGCAGCAGATCAAACGTCTTTCGAGTCGCCTCTATCTCCTGGCTTAATATATGGAAAATTCAACGCGCGAAGCGGTAGGTGAGGAGTGAAT--------------------NNNNNNNNNNNNNNNNNNNNNNNNNNNNNNNNNNNNNNNNNNNNNNNNNNNNNNNNNNNNNNNNNNNNNNNNNNNNNNNNNNNNNNNNNNNNNNNNNNNNNNNNNNNNNNNNNNNNNNNNNNNNNNNNNNNNNNNNNNNNNNNNNNNNNNNNNNNNNNNNNNNNNNNNNNNNNNNNNNNNNNNNNNNNNNNNNNNNNNNNNNNNNNNNNNNNNNNNNNNNNNNNNNNNNNNNNNNNNNNNNNNNNNNNNNNNNNNNNNNNNNNNNNNTTGCATAATGGGCACTGTCCTTCGGCTATTGTGGTATACACCGCCAATAACTGAACCAACCACTATACCATGTGACTAACTGTAGAATATCCGTTGTGCAGTTATCGAGAAAAACAGGAAAAAGAGTAGAGTATACAGCGTTGCGACCTGAGGTGCATCGGGCGCAAAGGAGGTAATAAAGCTGTGGCGGGAAAAACCAGTTGAGGTAATGTATCTAATTGTTCGGGGGTGATCATTTTCATGGTGTGGGCATTTTATGTAATCGGACAGAAAGAGGGACTTAGGAGAGGAGCATCAGATCGGTTGCGGGGAGCGGGGGAAGAGAACAGCACACCGAGAGCTAGTGATCGTACCCAAAGTTCACGACTAAGGGAATAACGGGCGAAGGAACGGAAGGGGAGCAAAATTGCTATCTTGATGAGGCAAGCCGGGTAAAGTGGTAAGGGAGAGGTGTGTAGGAGGTACGGACAGGAGGAAGGGATGGGGATCGCCAAGCAATGAAGGACGTACGGTCGTCG-------------------------GGAAGAAAAGTAGAGTACACAGCGTTGCGACTATAGATGCGTTGGGCGCTAAGGAGGTAATAAAGATGTGACGGGGAAAACCCGTTGAGGTAATGTATCTAACGGTTCGGGCGTGGTCATTTTCGTGGCGTGGGCCCTTTATACAATCAGACAGAAAGAGGGCCAGAGAGGAGAATCTCGGACTAAGGAGGGGTCAGAAAACAGCACACCGAGTGCCGGAGATTGTTCCCAAAGTTCACGAAAAAGGGAATAACGGGCTACAAATCGATTGGTGGTGTAATTGCTTTCTCGATGGGCTAGGAAGGGATAAAGGGTAAGGGTGAGGGGTGTAGGAAGTACGGAC---------------TCATGGTACCCTAACGTGGAGGTCACGTGCAGCTAATGGCTGGCGGGGTCCTCACTAATTAATTAAAACTGAGAAAAACATACCGTTTGCATCTACCTTTTTAAAAAATACCATCTGTGGACACCGGGATGTGAGTGAGTCCCAAACCTATCGACTCTTAATCTCAGATAAATAACAGACTGATAAGGGGTAAGAGACAGGCCACATGCTCTAGAAATGGGTTGTA------NNNNNNNNNNNNNNNNNNNNNNNNNNNNNNNNNNNNNNNNNNNNNNNNNNNNNNNNNNNNNNNNNNNNNNNNNNNNNNNNNNNNNNNNNNNNNNNNNNNNNNNNNNNNNNNNNNNNNNNNNNNNNNNNNNNNNNNNNNNNNNNNNNNNNNNNNNNNNNNNNNNNNNNNNNNNNNNNNNNNNNNNNNNNNNNNNNNNNNNNNNNNNNNNNNNNNNNNNNNNNNNACCGGACCGAATCCACCGAGCCCCGGTAACAGAGCGCTCTGATGGAAACCATTTGATCTAGTTGATCAATACATGTAGCCTTCTAACCACATTGTTAACATGCTACAATGGGAGCGAAAGGAAGAATCAACTTATTCGGAAAACAAAAACTAGAAGAGCACTAATGGGACTGAAGGCTATTCCACAAACCAGTCATGGATCTATAACACACAAAAGATTAGCTAAAGAAATAATGGAGCCAAAGAGGTTCCAGGA-----TTACTACTGACAACTTCGAACTAGACCTAATCCGCATGTTAGTCGTAGCTAAACTACTCAGTGAATCTTCCTAATAAATTAGTACAATAAATAGCTCTTTAACGAGTGATGAAAGGGCCTCAACTGTCTCTTATGTCAAGGCTGTTAACACACATGGACTGTTTCAACAAACTCCTTGCTTCAGACTACGATTTATGGTTGATATTTGGCGAAAATTGATAGTACCGCTATGCTGACCGTACCAATTTACTCGGACAATAGAACGGCACAAACTAATGAGTAGTCCACTTACTCCTACTAGATGACCATAGTTATATGATAGGCACCAAAGAAGACTTAAATGAATATACTTGTAGATCGATTGAACTACTGATTAGAAGATCTAATTATATATACTGGCCGCCAAGCATTGAAGAACAGTCATTCCATAAGAAGATCAATAACTCATCATTAGAGCTGCGCGAGGACGAAT--------------------NNNNNNNNNNNNNNNNNNNNNNNNNNNNNNNNNNNNNNNNNNNNNNNNNNNNNNNNNNNNNNNNNNNNNNNNNNNNNNNNNNNNNNNNNNNNNNNNNNNNNNNNNNNNNNNNNNNNNNNNNNNNNNNNNNNNNNNNNNNNNNNNNNNNNNNNNNNNNNNNNNNNNNNNNNNNNNNNNNNNNNNNNNNNNNNNNNNNNNNNNNNNNNNNNNNNNNNNNNNNNNNNNNNNNNNNNNNNNNNNNNNNNNNNNNNNNNNNNNNNNNNNNNNTATCTCAACGTTGGCTAACAAATCACGAACTTCCATTTTTTTGTCTATTCTATCTAAAATGCCTAATTTATCTCAATTTTGGTCTCTACCTAGATTTGACGGACCAAAATCTAACAGACCACCTGTGAACTCATCTTCTGCCCCATTTCTTATGGAATACGATGCGCTTGGCCTATTTTTCTGTATTCAGATGATAATGTTTTCCCGGTTCACGTATTTCTTCCGTTATGAGTTCTTTTCTGTTTCGTCAGGTTTAAATAAGAGCGAAGGTTTACAGAGCCCACATATAGATTACACAATTAGCTTTATAAAAAAAAACGGATCGTTAATAAAACAAATAATTATCAAATTGAAAAGGCTAGTACCGTTCGCGATTAGACCAACGACTGTAATAAACTAAACTGATATAACCAAGTAAGGCTCTCTTGGGGATCACTTTATGCAAGCCACGCAAATCAGCTTTACGACAAATGTGTTAAATTAAAAATTTATGATGTACACCATATACAATCCTCGTG-------------------------GACCCCCTGTGAACTCATCTTCTGCCCCATTTCTTATGGAGTACGATGCCCTTGGCCTATTTTTCTGTATTCAGATGATAATGTTTTCCCGGTTCATGTATTTCTTCCGTTATGAGTTCTTTTCTGTTTCGTCAGGTTTAAATAAAAGCAAAGCTTTACACAACAGTATAGATTACATTAGATTATAGAATAACGGATTGTTAATAAAACAAATAATTATCAAACTCAAAAGGCTAGTACCGTTCGCGATTAAACCAACAGGCGTAATGTAACAATTCATATACGCAAGTAAGGGTTTCTTGAGGATCACTTTAAACAAGCCACGCAAATCAGCTTTACGACA---------------AGGGCTTTATCTTAATTAAAGGGTCTGAGTTGCATTCAGAAGATGTAGGTTAATATCCTGCAGGTCCTAGATTCTAGTCCAAAAAAGACAGCTGATTTCGACTCAACTAATTATGGTTTAAACCCATAGTATCCCTTAGAATGAAGCTCGCTGGATAGAGTGTTTAGCTGTTAACTAAAATATTACGGGATCGAGGCCCGTCATTCTAGAGGGGTTAGTTAAAATAACATTGTCTTGTCAAGACAATATTACTAGTTAGAATCTTGTATCTCTGCCCCGGGGTGTTACATGTGGGGTTGCAAACCTCAAGACGCAGGGTAACCTGCCGGGGCTTTAAGGAGTAGTATAAAGGAAGTACAAAGGGTTTTGATCTCTTAGGTATAGGTTCGATTCCTATCTCTTTAAGTTGAATTACAACGATAGCTTTTCAAGTTGTAGGTTCAGGTTAAAGTCCTGGCAGAAAATTTTCTTAGTATTAGTACAGTTGACTTCCAATCACCTAATCTTGGTTGAACCCCAGGAGAAAATAGTAAATATAGTTTAGT-AAAACTCTAGATTGTGATTCTAGCAACAAAGGTTAAACTCCTTTTATTTACCGGAAGTGTGCCCGTAAGGACCTCCTTGATAGGGAGGCTTATAGGGGTTCAAACCCCCTCTCTTCCTCTTTTAAAGGAAAAAAG-CCATCCACTGGCCTTAGGAGTCAGCATCTCTTGGTGCAAATCCAAGTAAAAGCTGTTAGTATGGCAGAATATGGTT-ATGCAAAAGATCTAAGACCTTTGAACTGGGGTTCAAATCCCCATATTAACTCATTAAGAAGCTGTAAGCAACAGCCTTTTAAGCTGTAGATAGGTGAAACCACCCTTAATGAGTAAGGTAAGCTAAAAAGCTTTTGGGCCCATACCCCAACATGTTGGTTAAAATCCTTCCTTTACTAAAAGTATAGCGCTGAAAACGCTAAGATGAGCCCTAAAAAGCTCTGAGAGCACAAGGCATAATTTAAATAGAATGTTGGCTTTGGGGGTCATCAGTAGAGGTTAAATCCTTTTGCCTTGAGGGCCTGTC-AAAATGAGAACTGCTAATTACTCCATGGTTCAATTCCGTGGCTCGCCCTGGCAGAGAGGTTTTGTGTCTGGCTTGAAACCAGGGTACGGGGGTTCAATTCCCTCCTTTCTCGGCCCTAGTAGCTTAACAAAGCACCGACCTTGTAAGCCGGAGACTGCATAACCCCTGCCTAGGGCAAAGGCCTTCAAAGCCTTAGCGAAGGTT-AAATTCCTCCAATTTCTGGGTAAAGTGGCCGAGCAGGCGGCGGATTGTAGTCCCGAACACAGAGGTTTAAGTCCTCTCTTTACCACAAAATGTAGCTTAAAAAAGCCTCCCGCTTACACCGAGAAGATATTTGCTAAACCCAGATCATTTTGAAGGTTTGGTCCTAGCCTTATTATCAACTATTTCCTAATTTACACATGCAAGTCTCAGCATGCCAGTGAGAACGCCCTAAGGAGCTGGCATCAGGCACGCCCACAACGCCTAGTCACCACACCCCCAAGGGTATCAGCAGTGATAAATCTTGTGCAAGCTTGACCCAGTTAAGGAATAAGAGCCGGCCAACCCGGTGCCAGCCGCCGCGGCTACCCCGGGGCTCAAGTTGATATCGGCGTTAAGCGTGATTATAAGGTCAAAGGTAGTTTAAAGCTAAACGAAAGTTACCCTAACGACAGCTGGGTCACAAACTGGGATTAGATACCCCACTATGCCCAACCGTAAACAATCAACGCCAGGGAATTACGAGCGCTTAAAACCCAAAGGACTTGACGGTTTCCCA--CCCCACTAGAGGAGCCTGTTCTATAATCGATGATCCCCGCTACACCTAACCATTCCTCGCTTTCAGTCTGTATACCTCCGTCGAAAGCTTACCGCGGCTTAATGATCATCAACACGTCAGGTCAAGGTGCAGCTCAAGGAAAGGAAAGTAATGGGCTACAATTTCTAAGCTAGAACAAACGAAAGACTGAAGGCGGATTTAGTAGTAAAAAGAAAATAGAGTGTTCTTTTTAAGGCTCTGGGACGCGTACACACCGCCCGTCACCGTCTTAGAAGAGGCAAGTCGTAACATGGTAAGTGTACTGGAAAGTGCGCCTATAATCTAAATAAAACATTATTATTTTAGTAAGGCGATCGAAAAAGGCGCCACAGAGTACCGCAAGGGAATAATGAAATAGAAATGAAATAACAAAGCCTTAAACAGCATAGTTACCCCCTTGTACCTTTTGCATCATGGTCTAGCTAGTCAAGCAAAATAAGTTTGAAATCCCGAAAGCGAGCTACTTCAAAACAGCGAGCCAATCCGTCTCTGTTGCAAAAGAGTGGAAAGATTTTCAAGTAGAGGTGATAAGCCTACCGAGCTTAGAGATAGCTGGTTGTTTAGGAAAAGAGTTTTAGCTACCCTTAAACTTAAGAGCTATTCAAATAAGGCACAGCTTTTTTGAAACAGGGTACAACCTCGAACACCGGGTAAAGTTGGCCTAAAAGCAGCCATCTTAAAGCGTTAAAGCTCAACTGATTCCTCAAAACCCTTCCCCACTACTAAACTATTTTATATATAAAAGCTATTATGCTAGAACTAGTAACAAATGTAAGCTTATTAGTAACTAACACCAGAAAACCGTCACCCTAACACTAGAACATTTCGAAAGATTAAAAGAGAAAGAAGGAACTCGGCAAACAGCCCCGCCTGTTTACCAAAAACATCGCCTCTTGATAAGAGGTCCAGCCTGCCCAGTGATATTCAACGGCCGCGGTACCCTAACCGTGCGAAGGTAGCATAATCACTTGTTCTCTAAATAGGGACTAGTATCAACGGCATCACGAGGGCTATACTGTCTCCTTTCTCTAATCAGTGAAACTGATCCCCCCGTGAAGAAGCGGGGATTTAAATATAAGACGAGAAGACCCCATGGAGCTTTAAACTGTTAGTTTTAGGTTGGGGTGACCGCGGAGTATAATTTAACCTCCATGACAAATTATCCATGAACACAACTCTAAGATCA-TAAACTGATGTTTATTGACCCGCGATCAACGAACCAAGTTACCCTGGGGATAACAGCGCAATCTACTTCAAGAGCCCCTATCGACAAGTAGGTTTACGACCTCGATGTTGGATCAGGGTATCCTAGTGGTGCAGCCGCTTCTAATGGTTCGTTTGTTCAACGATTAAAACCCTACGTGATCTGAGTTCAGACCGGAGCAATCCAGGTCGGTTTCTATCTAGTGCTTCCCCTAGTACGAAAGGACCGGGGTAACATGGCCAATGTAATAAGCCATACTACTAATGAAATAA
KALPUL     AATATTATTTTTTATAATTATAAATATTTTTTATTATTTTATTATATTTTAATTAATATATTAATATATATTTATTAATTTAAATTATTTTATATAATTTAATATAATTTTAAAAAATTATTAATTATTTTAAATATTATATAAAAAAATTATTTATAATTAAATAAATTTATTATAAAAAAATATTAAATTATAATTTTAAAAAAAAAATATATATTTATTTTAAAATTTATATTTATATTTTATATTATAAATATAATAATATAAAATATTTAATAATAATTTTAAAAAATAATTATTATTTTTATATTTAATTAATAAAATTTAATTAAAATAATTTAATATTAAATATTTTATTAAAATTTTATATTTAATATTTATTATAAATAAAAATTTTAAAAATAATATTTATATTTAAAAAAATTTAATTAAAATATTATAATTAAAAATATTTATTTATTTAAAAAAAATTTTTTTAATAATAATAAATAAATTTATTTTAAATATAATTAATATTTATATAATAATAATATAATTAATTTAATATTTTTATAATTTATAATAAATATTTTATATTAATTATATATTATATTTTAAATTTATAAAATATATAAATTAAATTAAAATAATAATTAATATTTTAAATTAAATTNAAATTTTTAATAAAAATTTATAATAAAAAAATATTATAATATTAATTAAATATAAAAAATATAAATTAAATAAAAATAATTATTAAAATAAATTTAAAAATTTTTTTTTTTTATTAAAAAAAAATAATTTTAAATATAATTAATAATTTTTAAATTATAAAATAAAATAAATTTAATTTATTTATTATAAAATTTTTTTATAAAAAATTAATATAAATTATAAAAATATTTTTTTTTATTAATATATTATAAATTAAATTTAAAATTATAAAATAAATAATTATAATATTATAAATAAAATATTATAAAAAAATAAAAATATTAAATAAAAATAATATTATATATTTAAAATAAAATAATTAAAATTAATTAAATTTTATTAAAATAAAAATATTTTTTAATATTATTAAATTAAATAAAATATTTTTTTATAAATTTTTATTAATATTAAATTAATTATTAAAATAATAATAATAAATTTAAAATATAAAATTTATTTTTTATAATATTAAATTATTATTAAATTAAAATTTTTATATAAATTAAATATTAAATTAAAATTAAAAAAATAAAAATAAATAAATAAAATTTTTATTTAAAAAATAAAAAAAATTTTTATATTATAATATATTAATTAATATATTTTTAAAATAAATAAAAATAAAAAAAATTTTAATTTAAAAAAATATTATATTTATTTATTTATTTAATAAATATATAAAAATTATATTATTAATTATATTAAATATTTTAAAAAATTTATATAATTTTAAAATATAATATATTAATTTTTAAATAAATTATTATTATAATTTAAATTAATAATTTAATTTATTAAATTTATAAAATTTTAAAATTATTAATTTAAAATTATAATAATATTAAATAATAAAATATATAATTATTTAATTAAATTAATTAAAAAATATATTAAAATTATTAAAAATTTTATTTTTAATTTATTTTTATAAAATTTTTAAAATTTTTATATTTATTTTTTTAATATTAAATTATAATAATATATTTAATAAAATTATTTTAAAAAATTAAATATTTATTTATTTTATAAATATAAAATATTTATAATTAAATAATTATAATATAATAATATATATATATATAAATTAAATAATTAAATATAATTAATTAAATATTATATTTTTATTTATTTTAAAATTATATAAAATATTATAAAATATATATAAATAAATTATTTTAATAAATAAAATAAATTTATTAATTAATAAAATTATTTTATATTTTTTTATTATTATAATTTTATATAATTATTTATATAATTATTTATTATTTATAAAAAAATTATTTATATAATAAAATAAATAAAAATTTTAAAAAAATTTATAAATATATTAAAAAATATAATAATTATAAANTATAAAATTAATATATTTTTATAATTAATTTAATATTATTAAATAATTATATATAATTTTAAAATTTAAAAATAAAATATTTAAAATTTAATTATAAAATATATTTATTATATTAAAATAATAATTATAAAAATTTTATTTAATATAAATATATTTTAATTTTAATATATTAAAATAATATTATAAAATTATTTATTTTATAATAAATATATAAATTAAATTTATTTTTATTAATTTATAATATTAATAAAATTTTATATAAAATTTTATATATTATATTTTTATTTTAAATTTTTATAAATTTTTTTAATTTTTTTAATTATAATATTAAATATATTTAATATAAATATATATTAATTATTTATAATTTATTATTATAATTTTAATTTTAATTTAATTTATTAATATTTTTTATTAATAATTAATATTTTATAAAAATTTTAATAATAATATAATTATTAATTATAAAAAATTAATATTTAAAATTATTAAAAAATTTATTAATTTTAATTTTTTTAATATATTAAATATTTTTTTTAATAAATAAATAATAAATTATAATAAATTTATTATATAAATAATAATTATTAATATTAAATTAATAATAAAAATATATTATAAAAAAAAATATATTATTTTAAAATATAAATAAATTTAATAATTTAATTTTAATTTAAATTTTAATAAAATAAAAATATTTTATATAAAATATAAATATTATTTATTATATATTAATTTTTATATAATTTTAATATTTATATATATTAATAATATTTATTTTATTTTAAAATAATAAAAATTAATANTTATAATTAATATTATAAAAATTTAAAAATTTAAAATAATTTTTTTAATTTTAAAAAAATTTTAAAAAAATTATAATTATTAATATATTTTATTAAAATTTTAATTAATATAATTAATAATATTATTATTATAAAATTATTTATTTAAAATAAAAAATATTAATAAANAATTATAATTTATAAAAAAATTAATTATAAAAATTTAATTATAAAATTATTTATATTTAATAAAAAAATATTATTTTTATAAAATATATATTTTAAAAAAAATTTATATTTTAAATAATTATTTTAAATAATAAATATATAAAAAAAATTATATTATAAAAAATATTTTATTTATATATTAAATTTTTATAATATAAATAATAAAATTAATTAAATTATAAATATAAATTAAATTTAAAAAAATAATTAAATAAATAAAAATTAAATATTTATTATATAAAAAAAAATTATTAAAAAAAATAATTTATTAATAATAATATTATAATAAAAAATAAAAAAAATTTTTATTTAAATTTTTTTTATAAATTAATTTTATATTAAAATAATAATTTTTAAATTATTTATAAATTTATATAATTTTAATAAAATATTTTTAATATAAAAATATTTTAAAATATTTTATTTATTAAAAAATATAAATAAATTTAATAATTATATAAAAAAAATTAATAATAAAATATTAAATATTTATTAATAAATATAATTAATTTATTGATCCCCTTGTCTTTTCTTCCGTTTCCCCAGGTCAGTTCTACGTTACTCAATTTCTACCGAAGCTTTCCTTTTTTGTATTGTTCACTCCCCATCTATGTCTCTGTCCTCTGTGAATCCCTGATTCAGCCCCTTCTTTTTACTGTTTGCTCTGTGTCCATCCGATTTATTCTCCTCTCCCCTTTCCTCTCCTTTTCTTATCTCTTACATTTTTTGTATAAACTCATTCACGTTTTCCGTTTTCTCCAATTAAATTAACCACCCAGCGCGTCCCTGACACTTATTAGCTTATCCCCATCCGGATGCTTGTGTTCATCCGTTTCTAACCACCTCTCCTCATGGATAAGGTTGATACAGCCTTTTGTATATGGGTAAGCATAAACGATGTTTTTTTTCCCTTGATTCGGATCTGGCCTTCATTCCCCATGCATTAGTGGGTCTAACCTCGTTCTATTTCTTTCGCGTTATTTTAACGCCACCGTACACAATCTACAACAAACTGTCTTTCCTCCTCCTCCATTGACAATCCCACTTCCCATACAGATTTCACTTGCTCAATGGTTCTTTCTTTTTTTCTTACCAAGGTCTGCTCATTTGCTTCACTTTCGTGGACTAACTTTTGATCCTTATTTTCCTTCTTGTTAAATT-TTCGGTTCCAAAATGCTATTTGCGCGTTGCCTGTTTGCATGACGCTTGAAATAATTTCCACTTTTTTTTTCTTTGGTGAGTTCTTTGCCATCTCGTAATGTGTTCCCTTTTTCCCCTACGCGCGGCTACCTCGATCACGCCTATCTTCTATCGTCCTTGCTATTCCTTATACCCTCAAACCTTTGCTTTCCTTTTTCTCTTCCGTCTTTCAGATACCTTACCGGGACTTAAATTGTTGACATATTTTCGTGTTCATTCAACGAAACTGATGTTGCTTCTGTTGTTTGCAATTCCATATACGCATCCCCTTTCTCCGTATTGGTCCTAGGTTAGACCTTGCTGTTTTTCTGGTCGTTTCACCTATTTAACAATTCATAATTCTGCTTCTTCGTTAGTCTTCGACTAGCGCATATGTTTTGTATCTTCAATTGTCGTCGGACAACACACTGACTCCTGCTTCTTCTTTTTTTTGACTCCAGATTACATCCCACAGTTGTCCAAACTAACCTCTTCACCATGTAACCCCTTAATTATAAACTTCTTTTGCTTTATTCCTTCCATCGCACTACAATATTGCTTCCTTTTTTCTCCTGTTATTAATGACATCTACTGAAGAGGAAACATCATATACATTCCAATCCGATGTTATAAGTTCCTGTCCGCTTCCAATTACGCTCCTGTACACTCGGTAACCTTTCGCGTAAGAGCATGGCAAGTTCTTTACTCTCATTAGCTCAACACTATTACGCGCTCGCCCCTTTCCGTCTGTATACTCTTTTGTCTTTTCTAAGGGATTGAGCTAGAACCCTAAGTGAGTTTTTCCATTTTTGTTGCTAACGTCCCCATGAGGCCCGTCCTACTATCTTACCTTTCCGTCTCGCAAGTTAGAGAGCTACTCTCTTTGTATCTTACTAAAACCTCTCAGTAGCCTTTCCGTAGTATTTGCTTTTCGTTGATATATCCAAATGTACCCGAGATTATTGTTTATCTAGGGCTTCTTTTTCTTTCTCTTCTTAGATTGATAAGAGCATTGCTGTTACTCAGTATTTAACTGCCCCCATTTTTCCCTCTCTCTTTGCCTCTCTCTCATATGTTTTTCTCGTTTACTTGCGGCCACAACTTGCTGCTCACTCAATCTCTTTTGCTTTTGGTCTCATTTCAAATGTTTCTGCTCCTGATCCTCACAGCCTATCAGACATTCGTATAACGGCTCTTTTCAACATTTTACTCCCTTTCCTCCCCTTTACCTTCTTTTGTGCCACGTGAAATTATTGAATTCTCTCTCTGATCTCTCCTTTCCTCCTCTTTTTCGTCCGCCTCTCGAAGTTCGTGTATACTCTTCTTCATCACGCTACCCAATTCACCCCCTTTTCCTTACGCTGAGATACTCCCT-CTCTCTCTGTATGTCCTATGTCATTAGTCTCCGTTTCCGAATCCTCTTTATCACCATCTTTTTGTTCTTTGGGGGTAACATGATTCTCCTGATGGTTTTTATACATCTTATTTATTTCCCTTTCTTCTACCATCATCCCGCACCTTCTTCTTCTTCTGGTCCTCGTCCATTTCTATTAAACCTTCGCTTTCCTTCTATATGTCATTCTCTCCACCCCACTGGTCTTTTCTCCCTTCATTTCTCTCTTTCCTGTGTCCTGCACAATCCAAGGTACTGCCGTCACTGTTTTCTTTTTTATATCTTTCCCGCCATTCCCCCTTGCTTTTTTTCTGTTAAGTAGGTAGCATTTTTTCGCCTTTCCTTCCAATTGCTCCCAGTTTCTTCTCGTTCAATTTTAATCGCTCTTCGGTTCTCTTCGAGATCAACCCGAGCATCACCTTATCCTTCTCCCATTTTTTTTACCTTCCTTTTCGGGCAAGGTACGTATCTACTTGCTCTTTTTTATATACGCTCCCTGCCGATCTTTATCTAGTATGTCACATACCTCGCTTTCGCTTATGGAGTTGTCTTTTTTTTCTTGTTCCTGTGACATACTTCTCCTGATATTTCCCTTACCGGACGCTCTTTCAGTCCCCTTGTCACTAAGCAGGCTTTTGGCTTTTCTCGTGGTCTTTTATCTCCCTATCGATTTTTCTAAGCCACTTTTCTATTTCCCACTACTGCCAGGCCCCATACTTCTACGAATTTTTACCCCTTTTTACATTTTTCTTGTCTAGCATTCCTTGTACTTTCTTTGTCTGCAATC-CCTTTCCTTTTCTCCGACCTGTCTTTCCCGCAGAAATACTATTGGTTCCCGTTTCTTCTCTCTACCTACCTTTCCTCTTTTCGAATAGTCTGCCATATCTATACACTTTCCTCTTTCGATTATCTGATACACATACTTAATTTTTTCTTTTTTCGATTTTTTGGAGTGTTCTTTTGGAACGGACGCCCTACTTAAGTGATGTTTCTCGTTTACGCTATAATTCCTTTCTTCCCCGACCATGTACGTCCCTAGCCCTCCTTACGCTTTCGTTTTTGTACTTAAAACCTCCGTGTGCTCCCTCCCGCTCAAATAATTCACCCGATGTTTTCTGTATCATCTTATGCACTTACTTTTGCGCTTAGTAAAAATGATGGTAATTCTCCCGTCTGGTCTTGCCTTCGTTCAACTTACCCCCCCACGCTTTCTTCCCTCCTAGTGTTTTCCTCCTTCAAAAACTAGTCTGGTTCGTTTTATTTCAACTCACTCCTTATCCTCTCTTCTTTCTATCATCGCCCCTATATTAGTTCCACTACGTGTCTATTACTGTAATGCAGTCCCATCCTATTAACATGTTACATCCTTTCATGTTTGTTCTCCACCCATCCTGTTCGCGCGGTTTTAAGTCTTCTTTTTTATGGTTTTTCAGCCTTCACACACGGATGTTGAGAACTTAAGGGTCGTTCGGGGCTTTGGGCTTTCTTTCTATTGGAGCTGCTATTTATAAGGCAAGGAGAGCAGCGTCGCCACGACGAAGGCAGGTAGGGCCTCAGATGCGAGGCCGGGCAAACAGGAAGTGATTTAGACAACGCTGCCTCTCCGGTAATCGGGAATAAGACCTGCGYCGGCAGTGAAAGTGAGGGAAAGGGAGGCAGAGCGAGCGCAGCCACTTTGAATACAGTAAGGTAGAGAATTATCTCAACTTGCGCAAGAAAAGGTCTAAAG------AAAAGATACCCTGGGTCTGTACCTTTGGGGAGTTTAGTTTAGGCGATAGACTGAGTATGTAACGCTTGAGCGAAACGTAACTGGAAGTGGGTCCGACTAGCGTGTGCGAGTGGTTATGCATCCGACGATAAGTCTCCAAGGCCTCGCAACATTTGAATACTCTAGCCACAGCAAAGACAGGTTGTTTCTTATCAAGATGACGAAACGTGAGAAACATATAAGGATAGGAGCCACCGAAGGAAAGCGAGGGAACCCTACGAGGCCGACCTCATAGCCACACCTCMCGCGAGCGTAAGCCTCATGGAGCCGGAGGTCGGCTGGAACTGACGAATGAAAAAGAGAGGTACGGAGATCACACCCGAGACAACGGGGGGGCCGAAATTTAGCTCTGACGGAAAACAAGTCAGGGGGTTGATCGTACGCTCGTGTCGAGTGGGGGGCCGGCGAAGAATAACCTCTGGCCAGACTGGTAACGAACA-----TCCCCGCAAGGAGTCCGTCCTGTACCTAAGTAAAGGGAAGGCTGCACTGGGTCGGGATAATATGGGTGTACAGAGGGACGGCATCGTGGTCAGCTAGGAAGTTGGAGGGAGACGAGCGGCGAGGCTTTAAAAATGCAAAGTGAATGGAACATGCTTACCTTACGGGTGCGACAGATACCAGGAGGAATAGCYCGAGGACAATATGTCGAGTGGACGAGGGGCGGTGTGTATACTGGACCGGTCATGTCTAAAACTGATCCTGATAGACTCGTGGGCCGAGAGGTGACTAGACCTAGGTCTGAGAGGGTTGATCCGAGGGTAAGAGAAGGCAATCAATGACCAAAAACACAAAAAGATGCACAAAGAGGGGTGTGCTGGCCGGCAGCAGCTCCAACGTCTTTCGAGTCGCCTCTATCTCCTGGCTTAATATATGGAAAATTCAACGCGCGAAGCGGTAGGTGAGGAGTGAATTACTCAAAGCCTAATGAACGTCGCCAAAGCACCCAATAAGTTTCCCTACCGTAATTAATGGGGTCTCACGGAACAAGTTCACTAATAGTTG-AAAACCTTGAGTGGGGCGGATGCTAAGGCTAGAAGGGCTGGATTTCAACAAAGATAAGGGTCCGGTCAGCCTGTTAATGAAGACGGCTTCGTGTAAGCGTAAGGCACGAAAATCAATAAAGGCCCGACAAATAACCGCTTGTAGAGACAACAGTCAGGGTGTGACAAAATAAGTCAAGTAGACGTGACGTAGGAANNNNNNNNNNNNNNNNNNNNNNNNNNNNNNNNNNNNNNNNNNNNNNNNNNNNNNNNNNNNNNNNNNNNNNNNNNNNNNNNNNNNNNNNNNNNNNNNNNNNNNNATCGAGAAAAACAGGAAAAAGAATAGAGTATACAGCGTTGCGACCTGAGGTGCGTGGGGCGCAAAGGAGGTAATAAAGCTGTGGCGGGAAAAACCAGTTGAGGTAATGTATCTAATTTTTCGGGGGTGATCATTTTCATGGTGTGGGCACCTTATGTAATCGGACAGAAAGAGGGACTTAGGAGAGGAGCATCAGATCGGTTGTGGGGAGCGGGGGACGAGAATAGTACACCGAGAGCTAGTGATCGTACCCAAAGTTCACGACCAAGGGAATAACGGGCGAAGGAACGGAAGGAGAGCAAAGTTGCTATCTCGATGAGGCAAGCAGGGTAAAGTGGTAAGGGAGAGGTGTGTAGGAGGTACGGACAGAAGGAAGGGATGGGGATCGCCAAGCGATGAAGGACGTACGAGCGTCGCCTAGAGAAGGAATCGCGAAAAACAGGATAAAAAGTAGAGTACACAGCGTTGCGACTTTAGGTGCGTGGGGCGCTAAGGAGGTAATAAAGATGTGACGGGGAAAACCCGTTGAGGTAATGTATCTAACGGTTCGGGCGTGGTCATTTTCGTGGCGTGGGCCCCTTATACAATCAGACAGAAAGAGGGCCAGAGAGGAGAATCTCGGACTAAGAAGGGGTCAGAAAACAGCACACCGAGTGCCGGAGATTGTTCCCAAAGTTCACGAAAAAGGGAACAACGGGCTACAGATCGATCGGTGGTGTAATTGCTTTCTCGATGGGCTAGGAAGGGAGAAATGGTAAGGGTGAGGGGTGTAGGACGTATGGACAGNTGGAAGG-----TCATGGTACCCTAACATGGAGGTCACGTGCAGCTAATGGCTGGCGGGGTCCTCACTAATTAATTAAAACTGAGAAAAACATACCGTTTGCATCTACCTTTTTAAAAAATACCATCTGTGGAYACCGGGATGTGAGTGAGTCCCAAACCTATCGACTCTTAATCTCAGATAAATAACAGACTGATAAGGGGTAAGAGACAGGCCACATGCTCTAGAAATGGGTTGTA------GCTCAAAGTATCTCATTTTTCTCTGCTACCTGGATAATTGACTATTACTATAGGTTTTCTTGTAGATCTTACCAGAGCGATTCAATTACGTGTCCTTTCTCATTTCGTTACAGATTGAGTACCAAGACGCTGTGTTATTTGTTTCGTTTTTGAGTTTCATCACAGAAAGACTACCTTTTTCTTCGGTCAATGTCTACTGATATTATAGATAACTAAGTCTCACACCGGACCGAATCCACCGAGCCCCGGTAACAGAGCGCTCTGATGGAAACCATTTGATCTAGTTGATCAATACATGTAGCCTTCTAACGACATTGTTAACATGCTACAATGGGAGCGGAAGGAAGAATCAACTTATTAGGAAAACCAAAACCAGAATAGCACTAATGGGACTGAAGGCTATTCTACAAACCAGACATGGATCTATAACACACAAAAGATAAGCTAAAGAAATAATGGAGCCAAAGAGGTTCCAGGAC-----TACTACTGACAACTTCGAACTAGACCTAATCGGCATGTTAGTCGTAGCTAAACTATTCAGTGAACCTTCCTAATAAATTAGTACAATAAATGGCTCTTTAACGAGTGATGAAAGGGCCTCAACTGTCTCTTATCTCGAACCTGTTAAGACACATGGACTGTTTCAACAAACTCCTTACTTCAGACTACGATTTATGGTTGATATTTGGCGAAAATTGATAGTACCGCTATGCTGACCGTACCAATTTACTCGGACAATAGAACGGCACAAACTAATGAGTAGTCCACTTACTCCTACTAGATGACCATTATTATATGACAAAAACCAAAGAAGAATTAAATGAATATACTTGTAGATCGATTCAACTACTGATTAGAAGACCTAATTATATATACTGGCCGCCAAGCATTGAAGAACAGTCATTCCATAAGAAGATCAATAACTCATCATTAGAGCTGCGCGAGAACGAATTGGTGATACGACATAAGGATTTTATAAAATATGCCCTCAACGATCCTGACCTCGTCAGCGGATGAATTAGGGCCAAATCCATATTCTACCT-AATCTGGTAAATTGATCACGAGACTATTAGGGAACTTTTGGGCTTCTRAGCCAAGAGTTAGACTTTTTATATGGCGTACTAATAAGTCTATCTCAAATTATTGGACTAGATGCCATAGTATATCTGGCATCGCTTAGGTCTCGCTTCACGCCATTTTGGAACAAAAGTCGAATTTAAACTATAATACCAGCGATANNNNNNNNNNNNNNNNNNNNNNNNNNNNNNNNNNNNNNNNNNNNNNNNNNNNNNNNNNNNNNNNNNNNNNNNNNNNNNNNNNNNNNNNNNNNNNNNNNNNNNNCCAAAATCTAACAGACCACCTGTGAACTCATCTTCTGCCCCATTTCTTATGGAGTACGATGCGCTTGGCCTATTTTTCTGTATTCAGATGATAATGTTTTCCCGGTTCACGTATTTCTTCCGTTATGAGTTCTTTTCTGTTTCGTCAGGTTTAAATAAGAGCGAAGGTTTACAGAGCCCACATATAGATTACACAATTAGCTTTATAAAAAAAAACGGATCGTTAATAAAACAAATAATTATCAAATTGAAAAGGCTAGTACCGTTCGCGATTAGACCAACGACTGTAATACACTAAACTGATATAACCAAGTAAGGCTCTCTTGGGGATCACTTTATGCAAGCCACGCAAATCAGCTTTACGACAAATGTGTTAAATTAAAAATTTATGATGCACACTATACACAATCCTCGTGACCTCCTCTATTCCAAGATTTAACAGACCCCCTGTGAACTCATCTTCTGCCCCATTTCTTATGGAGTTCGATGCCCTTGGCCTATTTTTCTGTATTCAGATGATAATGTTTTCCCGGTTCATGTATTTCTTCCGTTATGAGTTCTTTTCTGTTTCGTCAGGTTTAAATAAAAGCAAAGCTTTACACAACAGTATAGATTACATTAGATTATAAAATAACGAATTGTTAATAAAACAAATAATTATCAAACTCAAAAGGCTAGTACCGTTCGCGATTAAACCAACAGCCGTAATGTAACAATTCATATACGCAAGTAAGGCTTTCTTGAGGATCACTTTAAACAAGCCACGCAAATCAGCTTTACGACAAANCTGTTAA-----AAGGCTTTATCTTAATTAAAGTACCTGAGTTGCATTTAGGAGATGTAGGTTAATATCCTGCAAGTCTTAATGGCTAGTCTAAC--AGACAGTTGATTTCGGCTCAACTAATTATGGTTCAACTCCATAGCTATTCTTAGAATGAAGCTCGCTGGATTGAGCGTTTAGCTGTTAACTAAAATGTTACGGGATCAAGGCCCGTCTTTCTAGAGGTACTAGTTAAGATAATAATGCCTTGTCAAGGCATAGTTACAGGTTAAATCCCTGTGTACCTGGCCCTGGGGTGTCCATGTGTGGTTGCAAACCTCAAGAAGCAGAGTAATCTGCCGGGGCTTTAGAGAGTGGTATATTGGGAGTACGGAGGGTTTTGATCTCTCAGGTGCAGGTTCAATTCCTGTCTCTCTAAGTTGAATTACAGCGGCAGTTTTTCATACTGTTGGTCCAGGTTAGAGTCCTGGCAGGAAATTTTCTTAGTATAAGTACAGATGGCTTCCAACCATCTAGCCCTGGTTTAAATCCGGGAGAAAATAGTGAATATAGTTTAACTAAAATCCTAGGTTGTGGTCCTAGAAATGAGGGTTAATATCCTTCTATTCACCGGAAGCGTGCCCGTAAGGACCTCCTTGATAGGGAGGCTTATAGGGGTTCAAACCCCCTCACTTCCTCTTTTAAAGGAAAATAGCCCTTCCCCTGGTCTTAGGCTCCAGTATCTCTTGGTGCAAATCCAAGTAAAAGCTGTTAGCGTGGCAGAGCCTGGTTATGCA-AAAGATCTAAGCCCTTTCTCCAGGGGTTCAAATCCCCTCACTAACTCATTAAGAAGCTATAAGCGACAGCCTTTTAAGCTGTAGACAGGTGAAACCACCCTTAATGAGTAAAGTCAGCTAATAAGCTTTTGGGCCCATACCCCAAAATGTTGGTTAAACCCCTTCCTTTACTAAAAGCATAGCGCTGAAAACGCTAAGATGAACCCTAAAAAGTTCTGCAGGCACAGGATATAATTTAATTAGAATGCTGGCTTTGGGGGTCAGCAGTAGAGGTTTAATCCTCTTGTCTTGAGAGCTTGT-CAAAACGAGAACTGCTAATTCCTCCATGGTTCAATTCCATGGCTTGCTCTGACAGAGAGGATATGTGTCTGGCTTGAAACCAGGGTATGGGGGTTCGATTCCCTCCTTTCTC-GCCCAGATAGCTTATAAAGCATCGGTCTTGTAAACCGAAGATTGTAGTAAACCCTGCTCAGGGCAAGGGCCTTCAAAGCCCTAAGTAGAAGTTAAACTCTTCTAGTTCC--GGTAAGGTGGCCGAGCAGGCGGCGGATTGTAGTCCCGAAGACGGAGGTTTAAGTCCTCCCCTTACCACAAAATGTAGCTTAATAAAGCACTTCGCTTACACCGAAATCATGTCTGTTTAACTCAGATCATTTTGAAGGTTTGGTCCTAGCCTTATTGTCAGCTGTTATTCGACTTACACATGCAAGTATCCGCACACCCGTGAGAACGCCCTAAGGAGCCGGTATCAGGCACGCCCACAACACCTAGCTGCCACGCCCTCAAGGGTATCAGCAGTGATAAACATTGTTAAAGCTTGACCCAGTCAGAGTAATAGAGCCGGCCAACCCGGTGCCAGCCGCCGCGGCTATACCGGGGCCCAAGTTGACATCGGCGTTAAGCGTGTTTATAGAATTAAAAGTTGTGACACACTAAACGAAAGTTATTCTAACGACAGCTAGGGCACAAACTGGGATTAGGTACCCCACTATGCCTAGCCGTAAAACATAACCGCCAGGGAATTACGAGCGCTTAAAACCCAAAGGACTTGACGGTGCCCCA--CCCACCTAGAGGAGCCTGTTCTATAATCGATTCTCCCCGATATACCTCACCACTTCTAGCCTTCAGCCTGTATACCTCCGTCGTAAGCTTACCATAGCAAAAAGATCATCAATACGTCAGGTCAAGGTGCAGCTCACGAAGCGGGAAGCAATGGGCTACAGTTTCTAACTTAGAACAAACGAAAGACTGAAGGCGGATTTAGTAGTAAAAAGAAAATAGAGAGTTCTTTTTAAGGCGCTGGGACGCGTACACACCGCCCGTCACCACAATAGAAGAGGTAAGTCGTAACACGGTAAGCGTACTGGAAAGTGCGCCTAAAACCCAAATAAAACATTCAACATTTAGTAAGGCGATTAAAAAAGGAGCCCTACAGTACCGCAAGGGAAATGTGAAATAATAATGAAATAATAAAGCACAAAAAAGCAGAGATTCAACCTCGTACCTTTTGCATCATGGTCTAGCTAGTCAAGCAAAAAGAGTTTGACCCCCCGAAAGCGAGGTACTTCAAAACAGCGGGCCAACCCGTCTCTGTTGCAAAAGAGTGGGAAGATTTTCAAGTAGAGGTGATAAACCTACCGAGCTTAGAGATAGCTGGTTATTCAAGAAAAGGATCTAAGTCATTAACAGATTTAAGAGCTATTCAAATAAGGTACAGCCTATTTGAAACAGGATACAACCTAAACAACAGGGTAAAGTGGGCCTAAGAGCAGCCATCTTAAAGCGTTAAAGCTTAATTAATTCCACTAAACCCTTATCCAGTATTGAATGATTCCATATATGGAAAACCGTATGCTAGAACTAGTAATAAATACAAGTGTGTCGGCACTTAACACAAGAAAATTGTCAACCTTACACTAGAGTATTACGAAAGATTAAAAGAAAGGGAAGGAACTCGGCAAATAACCCCGCCTGTTTACCAAAAACATCGCCTCTTGATAAGAGGTCCAGCCTGCCCAGTGACGTTAAACGGCCGCGGTACCCTAACCGTGCGAAGGTAGCGCAATCACTTGTTCTTTAAATGAGGACTAGTATGAATGGCATCACGAGGGTTGCACTGTCTCCCCTTTTTAATCAATGAAACTGACCCCCCCGTGAAGAGGCGGGGATATAACTATAAGACGAGAAGACCCCATGGAGCTTTAAACTACTAGTTTTCGGTTGGGGTGACCGCGGAGTAAAACAAAACCTCCACGATGAATAATCATAGAGCACAGCTCAAAGATCAAAAAACTGACATAAATTGATCCATGATCAACGAACCAAGTTACCCTGGGGATAACAGCGCAATCCACTTCAAGAGCCCCTATCGACAAGTGGGTTTACGACCTCGATGTTGGATCAGGGTATCCCAGTGGTGCAGCCGCTACTAAAGGTTCGTTTGTTCAACGATTAAAACCCTACGTGATCTGAGTTCAGACCGGAGTAATCCAGGTCGGTTTCTATCTAGAGTTTCTCCTAGTACGAAAGGACCGGAGCAACATGGCCAATAACACAAGCCATATCATTAATGATCCCT
FEJLIM     AAAATTATTATTATTTATTAAAATTATTTATTTAAAATAAATTAAATTTTTAATAATATTTAATAATATATATATTTATTAAAATTATTTTATATAATTTAATATAATTTTAAATAATTATTAATTATTTTAAATATTATATAAAAAAATTATTTATAATTAAATAAATTTATTATTAATAAAAATAATATTATAATTTTAATAAAAAAATATATATTTATTTTAAAATTTTTATTTATTTTTAATTAAATAAAATTATTAATTTAATATATATAATNTTAATTATAAAAAATAATTATAATTTTTATATTTATTTAATAAAATTTAATTAAAATTATTTAATATTAAAAATTTTATTAAAATTTTATATTTAATATTTATTTTAAATAAAAATTTTAAAAATAATATTTATATTTAAAAAAATTTAATTAAAATATTATAATTAAAAATATTTTTTTATTTAAAAAAAATTTTTTTAATTATAATATATAAATTTTTTTTAATTATAATAATTAATTATATATTAATAATATAATTAATTTAATATTTTTATAATTTATAATAAATATTTTATATTTATATTATATTATATTTTAAATTTTTAAAATATATAAATTAAATTAAAATAATAATTTATTTAATAAAATAAAATNATTTTTTTAATAAAAAATTATAATAAAAAAATATTATAATATTAATTAAATATAAAAAATATAAATTAAATATAAATAATTATTAAAATAAATTTAAAAATTTTTTTTTTTTATTAAAAAAAAATAATTTTAAATATAATTAATAATTTTTAAATTATAAAATAAAAAAAATTTAATTTATTTATTATAAAATTTTTTTATAAAAAATTAATATAATTTATAAAAATATTTTTTTTTATTAATATATTATAAATTAAATTTAAAATTATAAAATAATTAATTATAATATTATAAATAAAATATTATAAAAAAATAAAAATATTAAATAAAAATAATATTATATATTTAAAATAAAATAATTAAAATTAATTAAATTTTATTAAAATAAAAATATTTTTTAATATTAATAAATTAAATAAAAAATTTTTTTATAAATTTTTATTAATATTAAATTAATTATTAAAAATATAATAATTTATTTTATATAAAAAATTTATTTTTTATAAATTTAAATTATTATTAAATTAAAATATTTATATAAAATAAAAATTAATATAAAATTAAAAAAATAAAAATAAATAAATAAAATTTTTATTTAAATAATAAAAAAAATTTTTATATTATAATATATTAATAAATTTATTTTTAAAATAAATAAAAATATAAAAAATTTTAATATAAAAAAATATTATAATAAATTAATTATTTAATAAATATATAAAAATTATATTTTTAATTATATTAAATATTTTAAAAAATTTATATAATTTTAATAATTTATAAATTAATTTTTAAATAAATTATTATTATAATTTAAATTAATAATTTAATTTATTAAATATATAAAATTTTAAAATTATTAATTTAAAATTATAAAAATATTAAATAATAAAATATAAAAATATTTATTTAAATTAATTAAAAAATAAATTAAAATTATTAAAATATTTATTTTTATTTTATTTTTATAAAATTTTTAAAATTTTTATATTTATATTATTAATATTAAATTATAATAATATATTTAATAAAATTATTTTAAAAAATTAAATATTAATATATTATATATATAAAAATTATTTTTAATTATATAATTATATTATAATAATATATATATATATAAATTAAATAATTAAATATAATTAATAAAATTTTATATATATTTTATTTTTTTTATTATATAAAATATTATAAAATATATATAAATAAATTATTTTAATTAAAAAAATAAAATAAATTAATTAAAATTTTTTTTTATATTTTTTTATTATTATAATTTAATATTAATATTTAAATATTTAATAATTATAAATATAAAAAAAAATTTTATAATAAAATAAATTAAAATTTTAAAAAAATTTATATATATATTTATAAATATAATTAATTATTTNAATTTTATAAATATATTTTTTTAATTAATTTTATATTATTAAATTTTTATATTTAATAATATAATATATAAATAAAATATTTAAAATTTAATTATAAAAAATATATAATATATTTAAATAATTTTATATAAATAAAATTTTATTATATAAATATTTTAATTTTAATATATTAATATAATATAAAAATTATATTTATTTTATTATTAATAATTAATATTAATTTATTATTATAATAATATAATATAAATATAATTATTAATATAATTTTATATATTATATTTTTATTTTAAATTTTTATAAATTTTTTTAATAATTTTAATTATTATTTTATATATATTTAATATAAATAATTATTTAATAAATAAAAATTTTTAATATTAAATTATTTTTATTTTAATATATTAATATTTTTTATTAATAAAATATATTTTATATAAATTTTAATTATAAAATAATTATTAATTATATAAAATTAATATTTAAATTAATTAAAAAATTTTTTTTTTAAAAAATTATTATTATATTAATTTTTTTTTTTAATAAATAAATAATAAATTATAATAATTAATTTATATTTATAAATATTTTTAATAATAAATTAATAATAATAAAAAATAATTAAATAAAATATATTATTTTAAATTATAAATATTTATAATAATTAAAATTAATATTAAAATTTTATAAATTTTTTTTATTTTTTAAATTATTAAAATAATATAAATTATTTATATAATTAAATATTTTTTTTTTTATTTTATATATAAATAATTTTTATTTTATTTTAAAATAATATTATTTATTANTTTATTTTAATAATATAAATATTTAAAAATTTAAAATAATATTTTTATATTTTTATTAAATTTATAAAAATTTTTATTATTATAATATTAATTTATATTATTAATTAATTTAATTAATTATTTTTTTAAAATAAAATTATTTTTTAAAAATATTAATATTTAATAAAAAATTTTAATTATTAAAAAAATAAATTATAAAAATAAATATTAATAATAATATTTAATTTATAAAAAAATATTATTTTTATAAAATATATATTTTAAAAAAAATTTATATTATTAATAATTATTTTAAAATATAATTAAATAAAAAAAATTATATTATAAAAAAAATTATATTTATTTATTAAATTTTTAAAATATAAATAATTAAATTAATTAATATAAAATTATAAATTAAATTTAAAAAAAAAATAAAATATTTATAAATTAAATATTAATAATTTAATATAATTTTATTAAATAAAATATTTATTTATTAAAATTATAATAATAAAATTTTTATTTATTTTTTATTAATTATTTAAATATATATTAAATAAATATAATTAATATAATAAATAAAAATATAATATTTTATTTAAATTTTTATTAAATATTTTTAATATAAAAAAATTTTAAAAAATTATATTTATTAAAAAATATAAATAAAATTTATAATAAAATTATAAAAAATAAAAATATAATATAAAATATTTATTAATAAATATAATTTATTAATTAATCCCCTTTCCTTTTCTTCCGTTTTCCCACGCAAGCACTACGTTACCCAATTTCTAACGAAGCTTTCCTTTTTTGTATTGTTCACTCCCCATCTATGTCTCTGTCCTTTGTGAACCTCTGATTCAGCCCCTTCTTTTTACTGTTTGCTCTGTGTCCATCCGATTTATTCCCCTCTCCTCCGTCTTCTCTTTTTCTTATCTCTTACATTTTTTGTATAAACTCATTCACGTTTTTCGCTTTTCCCTATCCAATTAACTCGCTAGGGAGTCC-TGAAACCTATTAGCTTATCCCCATCCTGATGCTTGTGTTTATTCGTTTCTAACCACCTCTCCTCATGGATAAGGTTGATACAGCCTTTTGTATATGGGTAAGCTTAAACGATGTTTTTTTTCCCTTGATTCGGATCTGGCCTTCATTCCCCATGAATTAGTGGGTCTAACCTCGTTCTATTTCTCTCGCGTTATTTTAACGCCACCGTAAATAATCTACATCAAATTGTTTTTGTTCCTCCTCCATTGACAATCCCACTTCCCATACAGATTTCACTTGCTCAATGGTTCTTTCTTTTTTTCTGACCAAGGTTAGCTCATTTGCTGCATTTTCGTGGACTAACTTCTGATCCTTATTTTTTGTCCTGATAAATT-TTCGGTTCCAAAATGCTATTTGCGCGTCGCCTGTTTGCATGACGCTTGAAATAATTTCCACTTTTTTTTTCTTTGGTGAGTTCTTTGCCATCTCGTAATGTGTTCCCTTTTTCCCCTACGCGCGGCTACCTCGATCACGCCTATCTTCTATCGTCCTTGCTATTCCTTATACCCCCAAACCTTTGCTTTCCTTTTTCTCTTCCGTCTTTCAGATACCTTACCGGGACTTAAATTGTTGACATATTTTCGTGTTCATTCAACCAAACTGATGTTGCTTCTGTTGTTTGCAATTCCATATACGCATCCCCTTTCTCCGTATTGGTCCTAGGTTAGACCTTGCTGTTTTTCTGGTCGTTTCACCTATTTAACAATGCATAATTCTGCTTCTTCGTTAGTCTTCGTCTAACGCACATCTTTCGTATCTTCAATTGTCGTCGGACAACACACTGACTCCTGCTTCTTGTTTTTTTTGACTCCAGTTCACATCCCATAGTTGTCCAAACTACGTTTTTCACCATGTAACTCCTTAATTATAAACTTCCCTTGTTTTATTCCTTTCATCACACTACAATATTGCTTCCTTTTTTCTCCTGTTATTAATGCCATCTACTGAAGAGGAAACATTATGTACATTCCAATCCGATGTTATAAGTTCCTGCTTGCTTCCAATTACGCTCCTGTACACTCGGTAACCTTTCACGCTAGAGCATGGCAAGTTCTTTACTCTCATTCGTTCAACACTATTACACGCTTGCCCCTTTCCGTTCGTATACCTTTTTCTCCCTTCTAAGGGATTGAGCTAGAACCCTAAGTGTGTTTTTCCATTTTTGTTGCTAACGTCCCCATGACGCCCGTCCTACTATCTTACCTTTCCGTCTCGCAAGTTACAGCACTACTGCCTCTGTATCTTACTAAAACCTCTCAGTAGCCTTTCCGTAGTATTTGCCTTTTGTTGATTTATCCAAATGTACCCGAGATTATTGTTTATCTAGGGCTTCTTATCCTTTCTCTTCTTAGATTGACAAGAGCATTGCTGTTACTCAGTATTTAACTGCCCCCATTTTCCCCTCTTTCTTTGCCTCTCTCTCATATGTTTTTCTCGTCTACTTCCGGCCACAACTTGCTGCTCACTCAATCTCTTTTCCTTTCGGTCTGATTTCAATTGTTTCTGCTCTTGTTCCTCACAGCCTATCAGACATTCGTATAACGGCTCTTTTCAACATTTTACTCCTTTTCCTCCCCTTCACCTTCTCTTGTGCCACGTGAAATTATTGAATTCTCTCTTTTATCTCTTCTCCCCTACCCTCTTTTGTTTGCCTCTCGAAGTTCGTGTATACTCTTCTTCTTCACGCTACCCAATTCACCCCCTTTTCCCTGCGACGAGCTACTCACT-CTCTCTCTTTATGTCCTATGTCATTAGTCTCCGTTTCCGAATCCTCTTTATAATTACATTTTTGTCCCTTGGGGGTAACATGATTCTCCTCATGGTTCTTATACTTCTTATTTATTTCCCTTTTTTCTCCCATCATCCCGCACCTTCCCCTTTTTCTCGTCCTCGTCCATTTCTATTAAACTTTCCTTTTCCTTCTTTATGTCATTTTCTCCACATCCCGGGTCTTTTCTCCCTACTTTCCCTTTTTTCTTGTGTCTTACACAATCCAAGGTACTGCCGTCACTGTTTTCTTTTTTATATCTTTCCCGCCATTACCATCTTCATTTTTTCTGTTAAGAAGGTAGCATTTTTTCGTCTTCCTTTCAGAATGCTGCCAGTTTGTTCCTGTTCACTTTTAATCCCTCTTCGTTTCTCTTCGAGATCTACTAGAGCATTCTCATATCCTTCTCTCATTTTTTTTACCTTCCTTTTCGGGCAAGGTACGTATCTACTTGCTCTTTGTCACACTCGCTTCTTGTTGATCTTTATCTATTATGTCACATACCTCGCTTTCGCTTATGGAGTTGCCCTTCTTTTCCTGTTTCTGTGACATACTTCTCCTGATATTTTCTTTACCCGAAGCTATTTCAGTCCCCTTGTCATGAAGCAGGCTTACGGCTTTTCTCGCGGTCATTTATCTCCCCATCGATTTTACTCAGCCCTTTTTTTATTTCCCACTATTTCCAGGTTCAATCTCACTAAGAATTTTTATTCTTATCTTAATTTCTTTAGTCTAGTATTCCTTGTAGTTTTTTTCTGTGCTATA-TCTTTCCTTTTCTCCGACGTGTCTTTCCCGCAGGAATACTATTGGTTCCTTCTTCTTTTTCCTCGCTATCTATCTTCTCTTTTAGCAGTAATGCCTCTTCTTAAAATTTTCTCTTTCGCTTATCCGATCAACAAATTTCATTTTTCTTTTTTCCGATTTTTTGGAGTGTTCTTTTGGAACGCACCCCCTTCTTAAGTGATGTTTCTTCTCATGGTCGTAATTCCTTTGTTTCCCGACCATTTACGTTCCTAGCCCTCCTTACGCTTTCGTTTTTGTACTTCAAACTTCCGTCTGCTCCCACCGCCTAAAATAATTCTCCGGATGTTTTCTGTATCATCTTATGCACTTACTTTTGCGTTTAATGAAAATGTTGGTTACTCTCCCGTCTGCTCTTGCCATTCTTCAACTTACCCACTTACTCTTTCTTCCCGCCTAGTGTTACCTTCCCTTTAACACTTGTCTGCTTGGCTTTGTTTCGTCAACCTCAATAGCCTTTCTCCTTTCTTTCGGGAGCCCTTGTCTAGACCGATTCCGGATTCTGTAACTCATCAATCTCGTATATCACTCACAAGTTATATCGATTCGTGTTTGTTGTCCACCCAAGCTGTTTGCGCGGGTTGGAGTGTTCTTTTTTATGGTTTTTCAGCCTTCACACGCGGGGATCTAGGGGACTAGCGTCCTAGCGGTTTCCCGGGTTTCTTTTTATCGGAGCTGCT---------------AGAGCAGCGTCGCCACGACGAAGGCAAGTAGGGCCTCAGATGCGAGGCCGGGCAAACAGGAAGTGATTTCGACAACGCTGCCTCTCCGGTAATTGGGAATAAGCCCTGCGCAGGCAGTGAAAGTGAGGGAAAGGGAAGCAGAGCGAGCGCAGCCACTTTGAATACAGTAAGGTAGAGAATTATCTCAACTTGCGCAAGAAAAGGTCTAAAGATTGTANNNNNNNNNNNNNNNNNNNNNNNNNNNNNNNNNNNNNNNNNNNNNNNNNNNNNNNNNNNNNNNNNNNNNNNNNNNNNNNNNNNNNNNNNNNNNNNNNNNNNNNNNNNNNNNNNNNNNNNNNNNNNNNNNNNNNNNNNNNNNNNNNNNNNNNNNNNNNNNNNNNNNNNNNNNNNNNNNNNNNNNNNNNNNNNNNNNNNNNNNNNNNNNNNNNNNNNNNNNNNNNATAGGAGCCACCGAAGGCAAGCGAGGGAACCCTACGAGGCCGACCTCATAGCCACACCTCCCGCGAGCGTAAGCCTCATGGAGCCGGTGGTCGGCTGGAACTGACGAATGCAAAAGAGAGGTAAGGAGATCGTACTCAGGACAGCGGGGGGGACGCAATTTAGCTCTGACGGAAAACAAGTCAGGGGGTTGATCGCACGCTCGTGTCGTATGGGGGGCCGGCGAAGAATAACCTCTGGCCAGACTGGTAACGAACA-------------AGGAGCNCGTCCTGTACCCAAGTGAAGGGAAGGCTGCACAGGGTCGGGATAATATGTGTGTACAGAGGGACGGTATCGTGGTCAGCTAGGAAGTTGGAGGGAGACGGGCGGCGAGGCTTTAAAAAAGCAGAAAAAATGGAACATGCTTACCTCACGGGTGCGACAGATACTAGGAGGAATAGCACGAGGACAATATGTCGAGTGGACGAGGGGCGGTGTGTATACTGGACCGGTCATGTCTAAAACTGATCCTGATAGACTCGTGGGCCGAGAGGTGACTAGACCTAGGTCTGAGAGGGTTAATCCGAGGGTAACAGACGGCAATCAACGACCAAAAACACAAAAAGATGCACAAAGAAGGGTGTGCTGGACGGCCGCAGTTCAAACGTCTTTCGAGTCGCCTCTATCTCCTGGCTTAATATATGGAAAATTCAACGCGCGAAGCGGTAGGTGAGGAGTGAATAA-------------------------AGCATCCAATAAGTTTCCCCACCGGAATTGACGGGGACTATCGGAACAAGGTCACTAATTGTTGAAATTCTTGGAGTGGGACGGATGCTAAGGTACGAAGGGCTGGATTACTACAAAGATAAGGGTCCTGTCAGCCTGTTAGTAAAGACGGCTTCGTGTAAGAGTAAGGCACGAAAATCAATCAAGGCCCGACGAATAGCCACCCGTAGAGACATCGGTCAGGGTGTGACAAAATAAATAATGACGACATGACGTAGGGATTACATAAAGGGCACTGTCCTTCGGCTATTGTGGTATACAACGCCAATAACTGAACCAACCACTATACCATGTGACTAGTGGTAGACTATCCGTTGTGCAGTTATCGAGAAAAACAGGAAAAAGAATAGAGTATACAGCGTTGCGACCTGAGGTGCATCGGGCGCAAAGGAGGTAATAAAGCTGTGGCGGGAAAAACCAGTTGAGGTAATGTATCTAATTGTTCGGGGGTGATCATTTTCATGGTGTGGGCATCTTATGTAATCGGACAGAAAGAGGGACTTAGGAGAGGAGCATCAGATCGGTTGCGGGGAGCGGGGGAAGAGAACAGCACACCGAGAGCTAGTGATCGTACCCAACGTTCACGACTAAGGGAATAACGGGCGAAGGAACGGAAGGGGAGCGAAATTGCGATCTTGATGAGGCAAGCAGGGCAAAGTGGTAAGGGAGAGGTGTGTAGGAGGTACGGACAGAAGGAAGGGATGGGGATCGCCAAGCGATGAAGGACGTACGGTCGTCGTCAAAAGNNNNNNNNNNNNNNNNNNNNNNNNNNNNNNNNNNNNNNNNNNNNNNNNNNNNNNNNNNNNNNNNNNNNNNNNNNNNNNNNNNNNNNNNNNNNNNNNNNNNNNNNNNNNNNNNNNNNNNNNNNNNNNNNNNNNNNNNNNNNNNNNNNNNNNNNNNNNNNNNNNNNNNNNNNNNNNNNNNNNNNNNNNNNNNNNNNNNNNNNNNNNNNNNNNNNNNNNNNNNNNNNNNNNNNNNNNNNNNNNNNNNNNNNNNNNNNNNNNNNNNNNNNNNNNNNNNNNNNNNNNNNNNNNNNNNNNNNNNNNNNNNNNNNNNNNNNNNNNNNNNNNNNNNNNNNNNNNNNNNNNNNNNNNNNNNNNNNNNNNNNNNNNNNNNNNNNNN---------------GTGGAGGTCACGTGCAGCTAATGGCTGGCGGGGTCCTCACTAATTAATTAAAACTGAGAAAAACATACCGTTTGCATCTACCTTTTTAAAAAATACCATCTGTGGACACCGGGATGTGAGTGAGTCCCAAACCTATCGACTCTTAATCTCAGATAAATAACAGACTGATAAGGGGTAAGAGACAGGCCACATGCTCTAGAAATGGGTTGTACCGTGCNNNNNNNNNNNNNNNNNNNNNNNNNNNNNNNNNNNNNNNNNNNNNNNNNNNNNNNNNNNNNNNNNNNNNNNNNNNNNNNNNNNNNNNNNNNNNNNNNNNNNNNNNNNNNNNNNNNNNNNNNNNNNNNNNNNNNNNNNNNNNNNNNNNNNNNNNNNNNNNNNNNNNNNNNNNNNNNNNNNNNNNNNNNNNNNNNNNNNNNNNNNNNNNNNNNNNNNNNNNNNNNACCGGACCGAATCCACCGAGCCCCGGTAACAGAGCGCTCTGATGGAAACCATTTGATCTAGTTGATCAATACATGTAGCCTTCTAACCACATTGTTAACATGCTACAATGGGAGCGGAATGAAGAATCAACTTATTCGGAAAACAAAAACYAGAATAGCACTAATGGGACTGAAGGCTATTCCACAAACCAGTCATGGATCTATAACACACAAAAGATTAGCTAAAGAAATAATGGAGCCAAAGAGGTTCCAGGAC-------------ACAACTTCGAACTAGACCTAATCCGCATGTTAGTCGTAGCTAAACTACTCAGTGAACCTTCCTAATAAATTAGTACAATAAATGGCTCTTTAACGAGTGATGAAAGTGCCTCAACTGTCTCTTATGTCAAGGCTGTTAACACACATGGACTGTTTCAACAAACTCCTTGCTTCAGACTACGATCTATGGTTGATATTTGGCGAAAATTGATAGTACCGCTTTGCTGACCGTACCAATTTACTCGGACAATAGAACGGCACAAACTAATGAGTAGTCCACTTACTCCTACTAGATGACCATAGTTATATGATAAGCACCGAAGAAGACTTAAATGAATATACTTGTAGATCGGTTCAACTACTGATTACAAGAACTAATTATATATACTGGCCGCCAAGCATTGAAGAACAGTCATTCCATAAGAAGATCAATAACTCATCATTAGAGCTGCGCGAGAACGAATTG-------------------------AATATGCCCTCAACGATCCTGACCTCGTCAGCGGATGAATTAGGACCAAATCAATATTCATCCCAAACCTGGTAAATTGATCACGAGACTATTAGGGACCTTTTGGGCATCTAAGCCAAGAGTCAGACTTATTATATGGCCCACTAATAAGTCTATCTCGAACTATTGGACTAGATGCCATAGTATATCTGGCCTCGCTTAGATCTCGCTTCACGCAATTTTGGAACAGAAGTCGAATCTCAAATATAAGACCAGCGATATATCTCAACGTTGGCTAACAAATCACGAACTTCCATTTTTTTGTCTATTCTATCTAAAATGCCTAATTTATCTCAATTTTGGTCTCTACCTAGATTTGACGGACCAAAATCTAACAGACCACCTGTGAACTCATCTTCTGCCCCATTTCTTATGGAATACGATGCGCTTGGCCTATTTTTCTGTATTCAGATGATAATGTTTTCCCGGTTCACGTATTTCTTCCGTTATGAGTTCTTTTCTGTTTCGTCAGGTTTAAATAAGAGCGAAGGTTTACAGAGCCCACATATAGATTACACAATTAGCTTTATAAAAAAAAACGGATCGTTAATAAAACAAATAATTATCAAATTGAAAAGGCTAGTACCGTTCGCGATTAGACCAACGACTGTAATAAACTAAACTGATATAACAAAGTAAGGCTCTCTTGGGGATCACTTTATGCAAGCCACGCAAATCAGCTTTACGACAAATGTGTTAAATTAAAAATTTATGATGTACAACATATACAATCCTCGTGCCCCCCTNNNNNNNNNNNNNNNNNNNNNNNNNNNNNNNNNNNNNNNNNNNNNNNNNNNNNNNNNNNNNNNNNNNNNNNNNNNNNNNNNNNNNNNNNNNNNNNNNNNNNNNNNNNNNNNNNNNNNNNNNNNNNNNNNNNNNNNNNNNNNNNNNNNNNNNNNNNNNNNNNNNNNNNNNNNNNNNNNNNNNNNNNNNNNNNNNNNNNNNNNNNNNNNNNNNNNNNNNNNNNNNNNNNNNNNNNNNNNNNNNNNNNNNNNNNNNNNNNNNNNNNNNNNNNNNNNNNNNNNNNNNNNNNNNNNNNNNNNNNNNNNNNNNNNNNNNNNNNNNNNNNNNNNNNNNNNNNNNNNNNNNNNNNNNNNNNNNNNNNNNNNNNNNNNNNNNNNNAGGACTTTAGCTTAATAAAAGTTTTTGAGTTGCATTCAAATGATGTGGGGTAGA-ACCCGCAAGTCCTAGGTGCTAGTCCAATTAAGACAACTGATTTCGGCTCAGTAAATAATGGTTAAACCCCATAGCACCTCTTAGAAAGAAGCTCGCTGGATAGAGCGTTTAGCTGTTAACTAAACTGTTGCGGGATCAAGGCCCGTCTTTCTAGAGGAATTAGTTAACATAACACTACCTTGTCAAGGTTGAATCACTGGTTAAACCCCAGTATTTCTGGCTCTGGGGTGTTCACGTGGGGTTGCAAACCCAAGAAGCAGAATAAGCCTGCCGGGGCTTTAAAGAGTAGCATAGAGGGAGTGCGAAGAGTTTTGATCTCTTAGGTGTAGGTTCAATTCCTATCTCTTTAAGTAGAAAA-CTACGGTAATTTTTCAGGTTACAAGTCCAAGTTAAAGTCTTGGTAGGAAATTCTCTTAGTACAAGTACCAGTGACTTCCAATCACTTAATCTTGGTTAAAGCCCAAGAGAGAATAGTGGACATAGTTTAAACAAAACACTAGATTGTGATTCTAGAAATGAGAGCTAATCCCCCTCTGTCCACCGAAAGTGTGCCCGTAGGGTTCTCCTTGATAGGGAGGCTTATAGAGGTTCAAACCCTCTCGCTTTCTCTTTTATTGGAAAGTAGT-CTTCCACTGGCCTTAGGAGCCAGCCCCCCTTGGTGCAAGTCCAAGTAAAAGCTGTTAATGAAGCAAAACTGGATA--TGTGAGAGATCTAAGCTCTCTTCTTAGGGGTTCAAGTCCCCTCATTAACTCATTAAGAAGCTATAAGCGTCAGCCTTTTAAGCTGCAGACAGGTGAGCCCACCCTTAGTGGGTAAAGTCGGCTAATAAGCTCTTGGGCCCATACCCCAACATGTAGGTGAAATCCCTTCCTTTACCTAAAGCGTAGCGCTGAAAACGCTAAGATGTACCCTAAAAAGTTCTAAAAGCACAGGACATAATTTAATAAGAATGTTGGCTTTGGGGGCCAAAAGAGAAGGTTTGATCCTTTTGTCCTGAGAGCCCTT-CAGAATAAGTACTGCTAATTCTTCCATGGTTCAACTCCATGGCTGGCTCTGACAGAGAGGCTATGTATCTGACTTGAAATCAGGCTACGGGGGTTCGATTCCTCCCTTTCTCGGCTCTGGTAGCTTAAAAAGCACTGGTCTTGTAAACCAGAGAGTGCAGTAAACTCTGCTCAGAGCAAGGGCCTTCAAAGCCCTAAGCAGGAGTTAAAGCCTCCTAGTTTCTGGGTGAAGTGGCCGAGTAGGTGGTGGGTTGTAGCCCCAATCACAGAGGTTCAAGTCCTCTCTTTACCACAAAATGTAGCTTATTAAAGCACCTCGCTTACACCGAGTAGAAGTCTGTTAAACCCAGACCATTTTGAAGATTTGGTCCTGGTCTTATTGTCAGTTATCTCTTGATTTACACATGCAAGTCTCAGCACACCAGTGAGGACGCCCTAAGGAGCTGATATCAGGCACGCCCATAACATCTAGTCACCACACCCCCAAGGGTATCAGCAGTGATAAACATTGTTTAAGCTTGACTCAGACAAAGAGAAAGGGCCGGCCAACCCGGTGCCTGCCGCCGCGGCTAAACCCGGGCCCAAATTGATATCGGCGTCAATCGTGATTATAGAGTAGAAAGCTGTGAAAAGCAAAACGAAAGTTACTCTAACGACAACTGGGAAACAAACTGGGATTAGATACCCCACTATGCCCAGTCGTAAAATATAAACGCCCGGGAACTACGAGCGCTTAAAACCCAAAGGACTTGACGGTGTCCCA--CCCAACTAGAGGAGCCTGTCCTATAATCGATGGTCCCCGATATACCCAACCTTTTCTTGCTCTCAGTCTGTATACCTCCGTCGCAAATCTACCATGGTTCAACGATCATCAGAACGTCAGGTCAAGGTGCAACCTATGAAAAGGCAAGTGATGGGCTACAATTTCTAACCTAGAACAAACGAAATACTGAAGGAGGATTTAGAAGTAAAGAGAAAATAACGAGTTCTCTTTAAGGCCCTGGGACATGTACACACCGCCCGTCGCCGTAAGAGAAGAGGTAAGTCGTAACATGGTAAGTGTACTGGAAAGTGCGCCTTAAACCAAGATAAAACATTGTTTATCTAGTAAGGCGATCAAAAAAAGAGCTTCAAAGTACCGCAAGGGAATGATGAAATAGTTTTGAAATAGTAAAGCACATTACAGCAGAGTATACCCCTCGTACCTTTTGCATCATGGTTTAGCCAGTCAAGCAAAGCGAGTTTGACTCCCCGAAAATGAGCTACTTCGAAACAGCGAGCCAACCCGTCTCTGTTGCAAAAGAGTGGGATGATTTCCAAGTAGAGGTGATAAGCCTATCGAATCCAGAGATAGCTGGTTATTCAGGAAAAGAATTTTAGTTCCCTATAGACTTAAGAGCTATTCAAATAAGGCACAGCTTATTTGAAAAAGGATACAACCTAGTACAATGGGTAAAGTGGGCCTGAAAGCAGCCACCTTAAAGCGTTAAAGCTTAATAAATTCCAACAAACCCTTATCTACAACTGAATAATTCTATGTATAGAAGATATAATGCTAAAACTAGTAACAAATGCAAGCAAATTGGTTAATAACTCTAGTAAACCGTTAACCTTACACAAGAGCATTTCGAAAGATTAAAAGAAAAAGAAGGAACTCGGCAAATGGCCTCGCCTGTTTACCAAAAACATCGCCTCTTGATAAGAGGTCCAGCCTGCCCAGTGATATTAAACGGCCGCGGTACCCTAACCGTGCGAAGGTAGCATAATAACTTGTTCTTTAAATGGGGACTAGCATGAACGGCATCACGAGGGTCTCACTGTCTCCTTTTTCTAATCAGTGAAACTGATCTCCCCGTGAAGAAGCGGGGATAAAAATATAAGACGAGAAGACCCCATGGAGCTTTAAACTATTGGTTTTAGGTTGGGGTGACCACGGAGTACAATAAATCCTCCATGACGTATTATCCTTGAACACATTTCTAAGATCAACAAATTGACGTTTGATGATCCATGATCAACGGACCAAGTTACCCTGGGGATAACAGCGCAATCCATTTTAAGAGCCCCTATCGCCAA-TGGGTTTACGACCTCGATGTTGGATCAGGGTATCCTAGTGGTGCAGCCGCTACTAATGGTTTGTTTGTTCAACAATTAAAACCCTACGTGATCTGAGTTCAGACCGGAGCAATCCAGGTCGGTTTCTATCTAGTGCTGCTCTTAGTACGAAAGGACCAAAGCAGCGTGGCCAATAAAACAAGCCACAACACTAATGAAATGA
MANMAD     AAAATTATTTTTTTTAATTATAAATATTTTTATTAATTTTATTATTTAATAAATAATATTTAATTATATATTTAAATATATAAATTATTTTATATAATTTTATATAATTTTAAATAATTATTTATTATTTTAAATTTTATATAAAAAAATTATTAATAATTAAATAAATTTATTATTAATAATTATAAATTTATTATATTAATAAAAAAATATATATTTATTTTAATATTTATATTTATTATTTATATTATAAATATAATAATATAAAATATTTAATAATATTTTAAAAAATTAATTATAATTTTTATATTTATTTAATAAAATTTAATTAAAATTATTTAATATTAAAAATTTTATTAAAATTTTATATTTAATATTTATTTTAAATAAAAATTTTAAAAATAATATTTATATTTAAAAAAATTTAATTAAAATATTATAATTAAAAATATTTATTTATTTAAAAAAAATTTTTTTAATTATAATATATAAATTTATTTTAAATATATATAATATTTATTTATTAATAATATAATTAATTTAATATTTTTATAATTTATAATAAATATTATAAATTTATAATAAATTATATTTTAAATTTATAAAAAATATAAATTAAATTATAATTTTATTTAATTAATTTAATAAATTTNATATTTTTAATAAAAATTTATAATAAAAAAATATTATAATATTAATTAAATATAAAAAATATAAATTAAATATAAATAATTATTAAAATAAATTTAAAAATTTTTTTTTTTTATTAAAAAAAAATAATTTTAAATATAATTAATAATTTTTAAATTATAAAATATAATAAATTTAATTTATTTATTATAAAATTTTTTTATAAAAAATTAATATAAATTATAAAAATATTTTTTTTTATTAATATATTATAAATTAAATTTAAAATTATAAAATAATTAATTATAATATTATAAATAAAATATTATAAAAAAATAAAAATATTAAATAAAAATAATATTATATATTTAAAATAAAATAATTAAAATTAATTAAATTTTATTAAAATAAAAATATTTTTTAATATTTTTAAATTAAATTAAATATTTTTTTATAAATTTTTATTAATATTAAATTAATTATTAAAAAAATAATAATATTTTTAAAATATAAAATTAATTTATTATAATATTAATTAATTATTAAATTAAAATATTTATATAAATTAAATAATAAAATAAAATTAAAAAAATAAAAATAAATAAATAAAATTTTTATTTAAAAAATAAAAAAAATTTTTATATTATAATATATTAATTAATTTATTTTTAAAATAAATAATTTTAAAAAAAATTTTAATATAAAAAAATATTATATTAAATTAATTATTTAATAAATATATAAAAATTTTTTAATTAATTATATTAAATATTTTAAAAAATTTATATAATTTTATAAATATATATATTAATTTTTAAATAAATTATTATTATAATTTAAATTAATAATTTAATTTATTAAATATATAAATTTTTTAATTTATTAATTTAAAATTATAATAATATTAAATAATAAAATTTATAATTATTTAATTAAATTAATTAAAAAATATATTAAAATTATTAAAAATTTTATTTTTTTTTTAATTTTATAAAATTTTTAAAATTTTTATATTTATTTTTTTAATATTAAATTATAATAATATATTTAATAAAATTATTTTAAAAAATTAAATATTTATTTTTTATATAAATATAAAATATTTTTAATTATATATTTATAATATAATAATATATATATATATAAATTAAATAATTAAATATAATTAATTAAATATTTTAAATTTATTAATATTTATTTTATATAAAATATTATAAAATATATATAAATAAATTATTTTAATAAAAAAAATAAATTTATTAAATTAAAATTTAATTTTATATTTTTTTATTATTTTAATTTAATATAATTAAATATTAATTTAATTAATATAAATAAAAAAAATATTTTTATAATAAAATATATAAAAATTTTAAAAAAATTTATAAATATATTTATAAATTAAATAAAATTATTNTAATTAATAAATATATTTTTATAATTAATTTTATATTATTAAATAATATTATTTAATATAAAAATATATAAATAAAATATTTAAAATTTAATTATATAATATATTTATTATATTTAAATAATTTTAATAAAAATAATAATAAATATATTAATATTTTAATTTTAATATATTAAAATAATAAATTATAAATTTTTATTTTATTATATATATTTAATTTAATTTTATTATTTTTTATTTTTAAAATTAATAAAATTTTTAATATAATTTTATATATTATATTTTTATTTTAAATTTTTATAAATTTTATTAATTTTTAAAATTTTTAATTTAAATATATTTAATATAAATAAATATATATTAAATATTATTTATAAATATTAATTAAATTTAATTTTAAAATATTAATATTTTTTAATAATAAATTATAATTTATAAAAATTTTAATTATATTATAATTATTAAATATAAAAAATTAATATTTAAAATTATTAATAAATTTATTAATTAATATTTTATTAATAAATTAATTATTTTTTTTAATAAATAAATAATAAATTATAATAAATAATATTAATAAATAATAATTTTTAATATTAAATTAATAATAAAAATATATTATTAAAAAAAATATATTATTTTAAAATATAAATAAATTTAATAATTTATATTTTAATTAAAATTAAATAAATTATAAATTTTTTATTAAAAATATAAATAATATTTATTATATATTAATTTTTATATATTTTTATTATTTATATATATTAATTATTTTTATTTTATTTTAATATAATAATATTTATTTNAATTATTTATTATTATAAATATTTAAAAATTTAAAATAATATTTTTTTAATATAAATATAATTAAAAAAATTATTTATTTTATTATATAATTTAAAATTATTATTAAATTTAATTAATAATATTATTAAAAAAAATTAATTTATTTAATATATAAATTATTAATAAAATATTTTAATTTATAAAAAAATTAATTATAAAAATTAATTTTAAATTTAATTAAAATATTATAAAAAAATATTATTTTTATAAAATATATATTTTAAAAAAAATTTATATTTTAAATAATTATTTTAATAATTAAATATTTAAAAAAAATTATATTATAAAAAAAATTTTATTTATATATTAAATTTTTATAATATAAATAATAAAATTAAATAAATTTTAATTATAAATTTAATTTAAAAAAAAAATTAATAATATATAAAATAAATATTTATTATATTTATAAAAATAATTAAAAAAAATTATTAATTAATAATAATATAAAAAATTAAAATAAATATAAAATATTTTTATAATTTAAAATTAAATAAAATAAAATTAAATATAATAATAAATATAATATTTAAAAATTTATTAAAATTTAATAAAATATTTTTAATATAAAAAAATATTAAAAAATTTTATTTATTAAAAAATATTAATAAATTTAATAATAATATAAAAAAAATTAATATTAAAATATTTAATATTTATTAATAAATATAATTAATTCGTTAATCCCCTTGTCTTTTCTTTCGTTTCCCCAGGCCAGTTCTACTTTACTCAATTACTAACCAAGCTTTTCTTTATTGTATTGTTCATTCCCCATCTATGTCTCTGTCCTTTGTGAACCCCTGATTCAGCCCTTTCTTTTTACTGTTTGCTCTGTGTCCATCCGATTTATTCACCTCTTCTCCCTCTTCTCCTTTTCTTATCTCTTACATTTTTTGTATAAACTCATTCACGTCTTCCGTTTTTTCCAATTCATCTAACACAATAGAGCGTCCCTGACACTTATTAGCTTATCCCCATCCGGATGCTTGTGTTTATCCGTTTCTAACCACCTCTCCTCATGGATAAGGTTGATACAGCCTTTTGTATATGGGTAAGCTTTAACGATGTTTTTTTTCCCTTGATTCGGATCTGGCCTTCATTCCCCATGAATTAGTGGGTCTAACCTCGTTCTATTTCTCTCGCGTTATTTTAACGCCACCGTACATAATCTACATCAAACTGTTTTTGCTCGTCCTCCATTGACAATCCCACTTCCCATACAGATTTCACTTGCTCAATGGTTCTTCCTTTTTTCCTCACCAAGGTTTGCTCATTTGCTTCACTTTCGTGGACTAACTTTTGATCCGTATTTTTTCGCTCGTTAATTT-TTTGGTTCCAAAATGCTATTTGCGCGTTGCCTGTTTGCATCACGCTTGAAATAATTTCCACTTTTTTTTTCTTTGGTGAGTTCTTTGCCATCTCGTAATGTGTTCCCTTTTTCCCTTACGCGCGGCTACCTCGATCACGCCTATCTTCTATCGTCCTTGCTATTCCTTATACCCTCAAACCTTTGCTTTCCTTTTTCTCTTCCGTCTTTCAGATACCTTACCGGGACTTAAATTGTTGACATATTTTCGTGTTCATTCAACAAAACTGATGTTGCTTCTGTTGTTTGCAATTCCATATACGCATCCCCTTTCTCCGTATTGGTCCTAGGTTAGACCTTGCTGTTTTTCTGGTCGTTTCACCTATTTAACAATTCATAATTCTGCTTCTTCGTTAGTCTTCGTATAACGCATATGTTTTGTATCTTCAATTGTCGTCGGACAACACACTGACTCCTGCTTCTTCTTTTTATTGACTCCAGTTGACATCCCATAGCTGTCCAAACTAACTTCTTCACCATGTAACCCCTTAATTATAAACTTCTTTTGTTTTATTCCTTCCATCACATTACAATATTGCTTCCTTTTTTCTCCTGTTATTAATGACGTCTACTGAAGAGGAAACATCATATACATTCCCATACGATGTTATAAGTTCCTCTCCGTTTCCAATTACGCTCCTGTACACTCGGTAACCTCTCGCGTAAGAGCATGGCAAGTTCTTTACTCTCGTCAGTTCAACACTATTACGCGCTTGCCCCTTTCCGTCCGTATACCCCTTTGTTTCTTCTTAGGGATTGAGCTAGAACCCTAAGTGAGTTTTTCCATTTTTGTTGCTAACGTCCCCATGAGGCCCGTCCTACTATCTTACCTTTCCGTCTCGCAAGTTTGAGAGCCACTCTCTTTGTATCTTACTAAAACCTCTCAGTAGCCTTTCCGTAGTATTTGCTTTTCGTTGATTTATCAAAATGTACCCGAGATTATTGTTTATCTAGGGATTCTTATTCTTTCTCTTCTTAGATTGATAAGAGCATTGCAGTTACTCAGTATTTAACTGCCCCCATTTTTCCCTCTCTCTCTGTCTCTCTCACATATGTTTTTCTCGTCTTCTTGCGGCCACAACTTGCTGCTCACTCAATCTCTTTTGCTTTCGGTCTCCTATCAAACGTTTCCGCTCTTTTTCCTCACAGCCTATCAGACATTCGTATAACCGCTCTTTTCAACATTTTACTCCTTTTGGTCCCTTTCACCTTCTGTTGTGCCACGTGAAATTATGGAATTCTCTCTTTTATTTCCCTTTCCCTACTCTCTTTTGTCTGCCTCTCGAAGTTCGTGTATACTCTTCTTCAACACGCTACCCAATTCACCCCCTTTTCCTTACGACGAGCTCCTTACC-CTATCTCTTTATGTCCTATGTCATTAGTCTTCGTTTCCGAATCCTCTTTATCATTATATTTTTGTCCTTTGGGGGTAACATGATTCTCCTGATGGTTTTTATACATCTTATCTATTTCCCTTTCTTTCACCATAATCCTTCACCTTCCTCTTTTTCTCGTCCTCGTCCATTTCTATTAAACTTTCCCTTTTCTTCTTTATGTCATTCTCTCCACCACCCTGATCTTTTCTCCCTTTATCTCCCTCTTTCCTGTGTCTTCCATAATCCAAGGTACTGCCGTCACTGTTTTCTTTTTTATATCTTTCCCGCCATCCCCCCTTGTCTTTTTTCCGTTAAGTACGTAGCATTTTTTCGTCTTTCTTTCCCAATGCTTCCAGTTTTTTCTTGTTTCCTTTTAATCGCTCCTCGGTTCTCTTCGAGATATACTAGAGGATCAGCTTATCCTTCTCCCATTTTTTTTACCTTCCTTTTCGGGCAAGGTACGTATCTACTTGCTCTTTGTTATACAAGTTTCCTGCTGACCTTTATCTAGTATGTCTCATACCTCGCTTTCGCTTATGGAGTTGCCCTTTTTTTCTTGTTCCTGTGACATACTTCTCCTGATATTTCCTTTCCAGGACGCTTCTTCAGTCCCCTTGTCACCAAGCAGGCTTTTGGCTTTTCTCCCGGTTTTTTATCCCCCTATTGATTTTCCTTCGCCTCTTTTCTATTTCCCACTTTTGCCAGGCTCCATACTACTACGAATTTGTATTCCTTTTTACATTTCTTTTGTCTAGTATTCCTTGTAGTTTCTATGTGTGCAATC-CTCTCCCTTTTCTCCGGCGTGTCTTTCCCGCAGAAATACTATTAGTTCCTCTCTTTTCTTGCTAACTACCTTTCTTCTTCTCCAAAAGTACTTCATATCTATACACTTTTCTCTTTCGGTTATCTGATAAATAAAGTTAATTTTTTCTTCTCCCGATTTTTTGGAGTGTTCTTTTGGAAGGAACCCCCCACTTAAGTGATGTTTCTGGTTACTCCCAAACTTCATTTCTTCCCCCACCATCTACGTCCCTAGCCCTCCTTACGCTTTCGTTTTTGTTCTTAAAACCTCTGTGTGCTCCTACCTTCTCAAATAATTCACCCGATGTTTTCTGTGACATCTTATGCACTTACTTTTGCGCTTAATAAAAATGATGGTATTTCTCCCGTCTGCTCTTGCCTTCGTACAACTTACCGTCATATTCTTTCTTCCCTCCTAGTGTTAATCTCTTATAAAAACTCGTCTGGTTCGTTTTATCTCAACCTACTCTATATCCTTTCTTGTTTCTATCATAGATCCAAAATTAGCTCCCTTATGGATTCATTAATTTAATGGCTTAACATCCTATTGCCACGTTACATCCTTCCATGTTTGTGCTCCACCCAACCTGTTGGCGTGGTTTCAGGTGTTCTTTTTTATGGTTTTTCAGCCTTCACACACGGGATTTTAGAATTCGAGGGTCATTGGGGGTTTTGGGGTTTCTTTTTATTGGAGCTGCT------------------GCAGCGTCGCCACGACGAAGGCAAGTAGGGCCTCAGATGCGAGGCCGGGCAAACAGGAAGTGATTTCGACAACGCTGCCTCTCCGGTAATCGGGAAAAAGCCCTGCGCCGGCAGTGAAAGTGAGGGAAAGGGAAGCAGAGCGAGCGCAGCCACTTTGAATACAGTAAGGTAGAGAATTATCTCAACTTGCGCAAGAAAAGGTCTAAAGATTGTA-----ATACCCTGGGTCTGTACCTTTGGGGAGTTTAGTTTAGGCGATAGACTAAGTATGTAACGCTTGAGCGAAACGTAACTGGAAGTGGGTCCGACTAGCGCGTGGGAGGAGTTATGCTTCTGACGATAAGTCTCCAAGGCCTCGCGACATTTGAATACTCTAGCCACAGTAAAGACAGGTTGTTCCTTATCAAGATGTCGCAATGTCAGCAACATATAAGGATAGGAGCCACCGAAGGCAAGCGAGGGAACCCTACGAGGCCGACCTCATAGCCAAACCTCACGCGAGCGTAAGCCTCATGGAGCCGGTGGTCGGCTGGAACTGACGAATGAAAAAGAGAGGTACGGAGATCACACCCGAGACAACGGGGGGGCCGAAATTTAGCTCTGACGGAAAACAAGTCAGGGGGTTGATCGTACGCTCGTGTCGAGTGGGGGGCCGGCGAAGAATAACCTCTGGCCAGACTGGTAACGAACA------------CAGGAGTCCGTCCTGTACCCAAGTGAAGGGAAGGCTGCACTGGGTCGGGATAATATGGGTGTACAGAGGGACGGCATCGTGGTCAGCTAGGAAGTTGGAGGGAGACGAGCGGCGAGGCTTTAAAAAAACAAGGTGAATGGGACATGCTTACCTTACGGGTGCGACAGATACTAGGAGGAATAGCACGAGGACAATATATCGAGTGGACGAGGGGCGGTGTGTATACTGGACCGGTCATGTCTAAAACTGATCCTGATAGACTCGTGGGCCGAGAGGTGACTAGACCTAGGTCTGAGAGGGTTAATCCGAGGGTAACAGAAGGCAATCAACGACAAAATACACAAAAAGATGCACAAAGAGGGGTGTGCTGGACGGCAGCAGTTCAAACGTCTTTCGAGTCGCCTCTATCTCCTGGCTTAATATATGGAAAATTCAACGCGCGAAGCGGTAGGTG------------------------------TCGGCAAAGTACCCAGTAAGTTTCCCCACCGGAATCGACGGGGACTCGCGGAACAAGCTCACTGATAGTTGAAACTCTTTGAGTGGGGCGGATGCTAAGGCAAGAAGGGCTGGATTACTACAAAGATAAGAGTCCTGTCAGCCTGTTAGTAAAGACGGCTTCATGTCAGAGTAAGGCACGAAAATCAATAAAGGCCCGACGAATAGTCACCTGTAGAGACATCGGTCAGGGTGTGACAAAATAAGTAAAGAAGAAGTGACGTAGGGATTACATAAAGGGCACTGTCCTTCGGCTATTGTGGTATACACCGCCAATAACTGAACCAACCACTATACCATGTGACTAACTGTAGACTATCCGTTGTGCAGTT----AGAAAAACAGGAAAAAGAGTAGAGTATACAGCGTTGCGACCTGAGGTGCATCGGGCGCAAAGGAGGTAATAAAGCTGTGGCGGGAAAAACCAGTTGAGGTAATGTATCTAATTGTTCGGGGGTGAACATTTTCATGGTGTGGGCATTTTATGTAATCGGACAGAAAGAGGGACTTAGGAGAGGAGCATCAGATCGGTTGAGGGGAGCGGGGGAAGAGAACAGCACACCGAGAGCTAGTGATCGTACCCAAAGTTCACGACTAAGGGAATAACGGGCGAAGGAACGGAAGGGGAGCAAAGTTGCTATCTTGATGAGGCAAACCGGGTAAAGTGGTAAGGGAGAGGTGTGTAGGAGGTACGGACAGAAGGAAGGGATGGGGATCGCCAAGCGATGAAGGACGTACGGTCGTCGTCTAGAGANNNNNNNNNNNNNNNNNNNNNNNNNNNNNNNNNNNNNNNNNNNNNNNNNNNNNNNNNNNNNNNNNNNNNNNNNNNNNNNNNNNNNNNNNNNNNNNNNNNNNNNNNNNNNNNNNNNNNNNNNNNNNNNNNNNNNNNNNNNNNNNNNNNNNNNNNNNNNNNNNNNNNNNNNNNNNNNNNNNNNNNNNNNNNNNNNNNNNNNNNNNNNNNNNNNNNNNNNNNNNNNNNNNNNNNNNNNNNNNNNNNNNNNNNNNNNNNNNNNNNNNNNNNNNNNNNNNNNNNNNNNNNNNNNNNNNNNNNNNNNNNNNNNNNNNNNNNNNNNNNNNNNNNNNNNNNNNNNNNNNNNNNNNNNNNNNNNNNNNNNNNNNNNNNNNNNNN------------------GAGGTCACGTGCAGCTAATGGCTGGCGGGGTCCTCACTAATTAATTAAAACTGAGAAAAACATACCGTTTGCATCTACCTTTTTAAAAAATACCATCTGTGGACACCGGGATGTGAGTGAGTCCCAAACCTATCGACTCTTAATCTCAGATAAATAACAGACTGATAAGGGGTAAGAGACAGGCCACATGCTCTAGAAATGGGTTGTACCGTGC-----AAGTATCTCATTTTTCTCTGCTACCTGGATAATTGACTATTACTATAGGTTTTCTTGTAGATCTTACCAGAGCGATTCAATTACGTGTCCTTTGTCATTTCGTGAAAGAATGAGTACCAAGACGCTGTGTTATTTGTTTCGTTTTTGAGTTTCATCACAGAAAGACTACCTTTTTCTTCGGTCAATGTCTACTATTGTTGTAGATAACTAAGTCTCACACCGGACCGAATCCACCGAGCCCCGGTAACAGAGCGCTCTGATGGAAACCATTTGATCTAGTTGATCAATACATGTAGCCTTCTAACCACATTGTTAACATGCTACAATGGGAGCGGAAGGAAGAATCAACTTATTAGGAAAACCAAAACCAGAATAGCACTAATGGGACTGAAGGCTATTCTACAAACCAGACATGGATCTATAACACACAAAAGATAAGCTAAAGAAATAATGGAGCCAAAGAGGTTCCAGGAC------------AACAACCTCGAACTAGACCTAATCCGCATGTTAGTCGTAGCTAAACTATTCAGTGAACCTTCCTAATAAATTAGTACAATAAATGGCTCTTTAACGAGTGATGAAAGGGCCTCAACTGTCTCTTATGTCAAGGCTGTTAACACACATGGACTGTTTCAACAAACTCCTTGCTTCAGACTACGATTTATGGTTGATATGTGGCGAAAATTGATAGTACCGCTATGCTGACCGTACCAATTTACTCGGACAATAGAACGGCNCAAACCAATGAGTAGTCCACTTACTCCNACTAGATGACCATAGTTATATGATAGACACCAAAGAAGACTTAAATGAATATACTTGTAGATCGATTCAACTACTGATTAGAAGAGCTAATTATATATACTGGCCGCCAAGCATTGAAGAACAGTCATTCCATAAGAAGATCAATAACTCATCATTAGAGCTGCGC------------------------------TTTATAAAATATGCCCTCAACGATCCTGACCTCGTTAGCGGATGAATTAGGACCAAATCAATATTCTCCCCAAACCTGGTAAATTGATCACGAGACTATTAGGGACCTTTTGGGCATCTAAGCCAAGAGTCAGTCTTATTATATGGCCCACTAATAAGTGTATCTCGAACTATTGGACTAGATGCCATARTATATCTGGCCTCGCTTAGATCTCGCTTCACGCAATTTTGGAACAGAAGTTGAATCTGAACTATAATACCAGCGATATATCTCAACGTTGGCTAACAAATCACGAACTTCCATTTTTTTGTCTATTCTATCTAAAATGCCTAATTTATCTCAATTTTGGTCTCTACCTAGATTTGAAGGA----AATCTAACAGACCACCTGTGAACTCATCTTCTGCCCCATTTCTTATGGAATACGATGCGCTTGGCCTATTTTTCTGTATTCAGATGATAATGTTTTCCCGGTTCACGTATTTCTTCCGTTATGAGTTCTTTTCTGTTTCGTCAGGTTTAAATAAGAGCGAAGGTTTACAGAGCCCACATATAGATTACACAATTAGCTTTACAAAAAAAAACGGATCGTTAATAAAACAAATAATTATCAAATTGAAAAGGCTAGTACCGTTCGCGATTAGACCAACGACTGTAATAAACTAAACTGATATAAGCAAGTAAGGCTCTCTTGGGGATCACTTTATGCAAGCCACGCAAATCAGCTTTACGACAAATGTGTTAAATTAAAAATTTATGATGTAGACCATATACAATCCTCGTGCCCCCCTCNNNNNNNNNNNNNNNNNNNNNNNNNNNNNNNNNNNNNNNNNNNNNNNNNNNNNNNNNNNNNNNNNNNNNNNNNNNNNNNNNNNNNNNNNNNNNNNNNNNNNNNNNNNNNNNNNNNNNNNNNNNNNNNNNNNNNNNNNNNNNNNNNNNNNNNNNNNNNNNNNNNNNNNNNNNNNNNNNNNNNNNNNNNNNNNNNNNNNNNNNNNNNNNNNNNNNNNNNNNNNNNNNNNNNNNNNNNNNNNNNNNNNNNNNNNNNNNNNNNNNNNNNNNNNNNNNNNNNNNNNNNNNNNNNNNNNNNNNNNNNNNNNNNNNNNNNNNNNNNNNNNNNNNNNNNNNNNNNNNNNNNNNNNNNNNNNNNNNNNNNNNNNNNNNNNNNNNAGGGCTTTATCTTAATTAAAGAGTCTGAGTTGCATTCAGAAGATGTGAATTAGTTTTTCGCAAGTTCTAGGAGCTAGTCCAACTAAGACACCTGACTTCGGCCCAGACAATTATGGTTTAATTCCATAGCCCCTCTTAGAAAGAAGCTCGCTGGATAGAGTGTTTAGCTGTTAACTAAAATTTCGTGGGATCAAAGCCCGCCTTTCTAGAGGAACTAGTTAAAATAACACTGCCTTGTCAAGACAGAGTTGTTAGTGAGACTCTTGCGCTCCTGCCCTGGGGTGTCACATGTGAAGTTGCAAACTTCAAGAAGCAGAGTAATCTGCCGGGGCTTTAAGAAGAAGTATAGTAGAAGTACAGAGAATTTTGATTTCTCAGGTATAGGTTCAAGTCCTATCTTTTTAAGTTAAAGAATAACGGCAGTTTTTCAGACTGCTAATCTAGGTGAGAATCTTAGCAAAAAATTTTCTTAATACTAGTATAGGTGACTTCCAATCATCAAATCTTGGTTAAACTCCGAGAGAAAATAGTAAATATAGTTTAAACAAAACACTAGATTGTGATTCTAGGGATGAAGATTAAAATTCTTCTTTTCACCGGAAATGTGCCCGTAGGGTCCTCCTTGATAGGGAGGTCTATATGGGTTCAAACCCCCTCGTTTCCTCTTTTAAAGGAAAAAAG-CCTTCCCCTGGTTTTAGGTACCAGTAT-TCTTGGTGCAAGTCCAAGTAAAAGCTGTCAGTGTAGCAAAACTTGGCCATGCA-GAAGATCTAAGTCCTTCCAACAGGGGTTCAAATCCCCTCACTAACTCATCAAGAAGCTATAAGCAACAGCCTTTTAAGCTGTAGATAGGTGAAACCACCCTTGATGTGTAAAGTCAGCTAAAAAGCTCTTGGGCTCATGCCCCAATATGTTGGTTAAAATCCTCCCTTTACAAAAAGCATAGCGCTGAAAACGCTAAAATGAACCCTAAAAAGTTCTGAAAGTACAAGATATAATTTAAATAGAATGTTGGCTTTGGGGGTCAGAAGTGGAGGTTAAATCCTTCTGTCTTGAGAGCCTGTT-ATAATGAGTACTGCTAATACCTCCATGGTTCGATTCCATGGCATGCTCTGACAGAGTGGTTATGTATCTGGTTTGAAGTCAGAATATGGAGGTTCAATTCCTTCCTTTCTCGGCTCTGATAGCTTAAAAAGTATTGGTCTTGTAAACCAAAGATTGTGGTAATACCCACTCAAAGCAAAGGCCTTCAAAGCCTTAAACAAAGGTTCAAGTCCTTTAATTTCTGGGTAAGATAGCCGAGTAGGTAGTGGGTTGTAGCCCCAAAGACAGAGGTTCAAGCCCTCTTCTTATCACAAAGTGTAATTTAATAAAATCTTTCGCTTACACCGTAACCATGTCTGTTAAACCCAGACCACTTTGAAAGTTTGGTCCTAGCTTTATTATCAAGTATTTCTTAACTTACACATGCAAGTCTCAGCAAACCAGTGAGGACGCCCTAAGGAGCTGACATCAGGCTCACCCATAACGTCTAGTCACCACACCCACAAGGGTATCAGCAGTGATAAAGATTGTCTAAGCTTGAATCAGTTAAAGAAAAAGGGCCGGCCAACCTGGTGCCAGCCGCCGCGGCTACACCGGGGCTCAAATTGATATCGGCGTTAAGCGTGGTTATAGAGTTAAAAACTGTGAAAAGTTAAACGAAAGTTACTCTAACGACAGCTAGGATACAAACTGGGATCAGATACCCCACTATGCCTAGCCGTAAAAAATAAGCGCCAGGGAATTACGAGCGCTTAAAATCCAAAGGATTTGACGGTGTCCCA--CCCACCTAGAGGAGCCTGTTCTATAATCGATGATCCTCGATATACCCAACCATTTCTTGCTTTCAGCCTGTATACCTCCGTCGCAAGCTTACCATGGTTTAAGGATCATCAATACGTCAGGTCAAGGTGCAGCCAATGTAATGGAAAGTAATGGGCTACAATTTCTATAATAGAACAAACGAAACACTGAAGGCGGATTTAGTAGTAAAAGGAGAATAGAGAGCCCCTTTTAAGGCCCTGGGACGTGTACAAACCGCCCGTCACCAAATCAGAAGAGGCAAGTCGTAACATGGTAAGTGTACTGGAAAGTGCGCCAAAAATCTAAATAAAACATTTTTATTCTAGTAATGAGATCAAAAAAAGCGCTTCAGAGTACCGCAAGGGAAAGATTAAATAATAATGAAATAACAAAGCATCTAATAGCAGAGTTTTATTCTCGTACCTTTTGCATCATGGTCTAGCTAGTTAAGCAAAACGAGTTTAACCCCCCGAAAGTGAGCTACTTCGAAACAGCGAGCCAACCCGTCTCTGTTGCAATAGAGTGGAAAGATTTCCAAGTAGAGGTGATAAACCTACCGCACTCAGAAATAGCTGGTTACTCAAGAAAAGAATATAAGTTTTAATAAAACTTAAGAGCTATTCAAATAAGGCACAGCTTATTTGAAACAGGATACAACCTTTATTATAGGGTAAAGTGGGCCTAAAAGCAGCCACCTTAAAGCGTCAAAGCTTAACAAATTCCTCAAAACCCCTCCCCAATATTGAGTAATTCCATATATGGAAGATATTATGCTAGAACTAGTAACAAATGTAAGTCTAATGGCAATTAACCCAAGAAAATTGTTAACCTTACACTAGAACATTAAGAAAGATTAAAAGAAAAAGAAGGAACTCGGCAAATAACCCCGCCTGTTTACCAAAAACATCGCCTCTTGATAAGAGGTCTAGCCTGCCCAGTGATATTCAACGGCCGCGGTACCCTAACCGTGCGAAGGTAGCATAATCACTTGTTCTTTAAATGAGGACTTGTATCAACGGCATCACGAGGGTTACACTGTCTCCTTTTTCCAATCAGTGAAACTGATCTCTCCGTGAAGAAGCGGAGATTTTTTTATAAGACGAGAAGACCCCATGGAGCTTTAAACTCTTGGTTTTAGGTTGGGGTGACCGCGGAGCACAATACAGCCTCCACGATGAATTATCTAAGAGCACACCTCTAAGATTAGCATTCTAACATAAAATGATCCGCGATCAACGAACCAAGTTACCCTGGGGATAACAGCGCAATCCACTTCAAGAGCCCCTATCGACAAGTGGGTTTACGACCTCGATGTTGGATCAGGGTATCCTAGTGGTGCAGCAGCTACTAAAGGTTCGTTTGTTCAACGATTAAAACCCTACGTGATCTGAGTTCAGACCGGAGTAATCCAGGTCGGTTTCTATCTAGAGTTGTTCCTAGTACGAAAGGACCGGAACAACATGGCCCATGAAACAAACCATCATATTAATGAATTTA
Hemisus    AATATTATTTTTATTAATTAAAAAATTTATTNTTTTTTAAATTTTTTATAAATTTATATTAAATAATATTTATATATATAATAATAATTTTATATATTTTTATATAATTTTAAATAATTATAAATTATTTTAAATATTATATAAAAAAATTATTTTTAATTAAAAAAATTTATTATAAAAATATATTTTTATAATATTTTAATAAAAAAATATATATTTATTTTAAAATTTTTATTTATTATTAAAATATTNAATTTATTAATTTAAAATATTTAATAATATTTAAAAAAATTAATTTTTAATTTTATATTTATTTAATAAAATTTAATTAAAATTATTTAATATTAAATATTTTAATAAAATTTTATATTTAATAATTATTTTAAATAAAAATTTTAAAAATAATATTTATATTTAAAAAAATTTAATTAATATATTATAATTAAAAATATTTATTTATTTAAAAATTTTTTTTTTTATTATAATTTATAAATTTATTTTAAATTTAATTAATATATAAATATTTATAATATAATTAATTTAATATTTTTATAATTTATAATAAATATTTTATATATATAATATATTATATTTATAATTTTTAAAATATATAAATTAAATTAAAATAATATTTTATAATATATAATAAAATNATATTATTAATAAAAATTTTTAATAAAAAAATATTATAATATTAATTAAATATAATAAATATAAATTAAATATAAATAATTATTAAAATAAATTTAAAAATTTTTTTTTTTTATTAAAAAAAAATAATTTTAAAAATAATTAATAATTTTTAAATTATAAAATAAAAAAAATTTATTTTATTTATTATAAAATTTTTTTATAAAAAATTAATATAAATTATAAAAATATTTTTTTTTATTAATATATTATAAATTAAAAATAAAATTATAAAATAATTAATTATAATATTATAAATAAAATATTATAAAAAAATAAAAATATTAAATAAAAATAATTTTATATATTTAAAATAAAATAATTTAAATTAATTAAATTTTATTAAAATAAAAATATTTTTTAATTTAATTTAATTTAATAAAATATTTTTTTATAAATTTTTATTAATATTAAATTAATAATTAAAAATATAATAATATATTATAAATTAAAAATTTATTTTTTATAATATTAAATTATTATTAAATTAAAATTATTATAAAAATTAAATATTAAAATATATTAAAAATAATAAAAATAATTAAATTTAATTTTTATTTAAATAATATAAAAAATTTTTATATTATTATATATTAATAAATTTATTTTTAAAATAAATTAATATATAAAAAATTTTAATTAAAAAAAATATTATATTAAAATAATTATTTAATAAATATATAAAATATTAATTTTTAATTATATTAAATATTTTAAAAAATTTATATATTTTTAAAAATTAATATAATAATTTTTAAATAAATTATTATTATAATTTAAATTAATAATTTAATTTATTAAATATATAAAATTTTAAATTTATTAATTTAAAATTATAATAATATTATAAAATAAAAAATTTAAATAATTAATTAAATTAATTTAAAAATATATTAAAATTATTAAAATTTTTATTTTTATTTTATATTTATAAAATTTTTAAAATTTTTATATTTATTTTATTATTATTAAATTATAATAATATATTTAATAAAATTAATTTAAAAAATTAAATATTAATTTATTTTATAAATATAAAATATATATATTTAAATAATTATAATATAATAATATATATATATATAAATTAAATAATTAAAAATAATTAATTTATTTTTATTATTATTTAATTAATTAAATTATATAAAATATTATAAAATATATATAAATAAATTATTTTAATAAATAAAAAAAAATTATATATTAATAATAATTTTTTATATTTTTTTATTATTATAATTTTATATATTTATTTTTTTAATTATTAATAATATATAAAAAAATTAATTTAATAATAAAATAAATTAATATTTTTAAAAAATTTATTAATATATTTATAAATTTAATAATTTTATTNTTATAAATTAATATATATTTATAAATAATTTAAAATTATTAAATAATTATAATTAAATTTAAAAAATATAAATAAAATATATAATATTTAATAATAATATATATATATTATTATAAAAAATTTTTTTTTAAAATATTAATTAATATTAATATATTTTAATTTTTATTTATTAATATAATATTATAATTTTAATTATTTTTTTATTAATATTTAAATTTATTTTTTTTTTATTTATATATTAAATTTAAAAAATTTTTTTTAAAATTTTATATATTAAATTTTTATTTTAAATTTTTATAAATTTTATTTATTTTTTAAATTATTATTTTAAATATATATAATATAAAAATAAATTTTAATTTATTTAATTATTAATATAATATTTTTTTTAATTTTATTTATTTATTTTTTTTATTAATAAATAATTATTTATAAAAATTTTAATTATTAAATTTTTATTAATTATATTAAATTAATATTTTAAATTATTAATAAATTTATTTATTTAAAATTATTTATTATATTAATTATTTTTTTTAATAAATAAATAATAAATTATAATAATTTTTATTTTTAAATAAAAATTATTAATATTAAATTAATAATAAAAATAAATTAATAAAAAAAATATATTATTTTAAATTATAAATAAATTTATTAATTTAATTTTAATTTAAATTTTAATTAAATAAAAATATTTAATTAAATATATAAATATTATTTATTATATATTAATTTAAATATTATTTTATTATTAATATATTTTTAAAATTTTTTTTTTATTTTAAAATAATAATTATTAATANATTTAATTAATAATATAAATATTTAAATATTTATAATAATATTTTTAAAATTATAATTTATTTAAAATAAAAATTTTATATAATAAATATAATTAAATTATTATTTAATATAATTAATAAAATTTTTAATATAAAATTATTTATTTTAATTATTAATTATTAATAAAAAATTATAATTTATAATAAAATTAATTATAAAAATTTTATTTTAATATTATAAATTTATATTAAAAAAATATTATTTTTATAAAATATATATTTTAAAAAAAATTTATATTATATATAATATTTTTAAATATTAAATATATAAAAAAAATTAAATTATAAAAAATATTTTATTTATATATTAAATTTTTATAATATAAATAATAAAATTATTTAAAATATAAATATAAATTTAATTTAATAAAAAAATTAAATAAATAAAAATTAAATATTTATTATATAATAAAAAATTATTAAAAAATATTAAATAATTTTAAAATTTTTAAAAAAAAATATTAAAATAATATTTTTTTATTTTTTATAATTAAATANAATAAATATTAATATAATTATTTTTAAATTAATAATAAATTTATTAAATATATATTAAATATTTTTAATATAAAAAAATTATAAAAAATTTTATTTATTAAAAAATATAAATAAATTTAATAAAAAAATAAAAAATATAAATATTTTAATATTAAATATTTATTAATAAATATAATTAATTTATTAATTCCCTTGCCTTTTCTTTCGTTT-CACAAGTCAGTACTACTTTAATCAATTCCTGCAGTAGCCTTTCTTTTTTCTATTGTTCACTCCCCATCTATGTCTCTGTGCTTTGTGAATCCCTGATTCAGCCCTTTCTTTTTACTGTTTGCTCTGTGTCCATCCGATTTATTCTCCTCCCCTATATCCTCTTCTTCTCTTATCTCTTACATTTTTTGTATAAACTCATTCGCGTTTTTCGTCTTTTCC-ATTCTTCCAATTCAGAAGAGCGTCACTGACACTTATTAACTTATCCCCATCTTGATGCTTGTGTTTATCCGTTTCTAACCATCCCTCCTCATGGATAAGGTTGATACAGCCTTTTGTATATCGGTATGCTTTAACGATGTTTTTTTTCCCTTGATTCGGATCTGGCCTTCATTCCCCATGTATTTGTGGGTCTAACCTCGTTCTATTTCTCTCGTCTTATTTTAACGCCACCGTCCACAATCTATATCTAATTGTTTTTCCTCTTCCTTCATTCACAATCCCACTTCCCATACAGATTTCACTTGCTCAATGGTTCTTCCTTTTTTTCTTACCAAGATCTGCTCATTTGCTTCACTTTCGTGGACTAACTTCTGATCCTTTTTTTTTTTCCTGATAAATT-TTCGGTTCCAAAATGCTATTTGCGCGTTGCGTGTTTGCATGACGCTTGAAATTATTTCCACTTTTTTTTTCTTTGGTGAGTTCTTTGCCATCTCGTAATGTGTTCCCTTTTTCCCCTACGTGCGGCTACCTCGATCACGCCTATCTTCTATCGTCCTTGCTATTCCTTATACCCCCAAACCTTTGCTATCCTTTTTCTCTTCCGTCTTTCAGATACCTTACCGGGACTTAAATTGTTGACATATTTTCGTGTTCATTCCGGGAAACTGATGTTGCTTCTGTTGTTTGCAATTCCATATACGCATCCCCTTTCTCCGTATTGGTCCTAGGATAGACCTTGCTGTTTTTCTGGTCGTTTCACCTATTTAACAATTCATAATTCTGCTTCTTCGTTAGTCTTCGTCTAACGCATATATTTTGTATCTTCAATTGTCGTCGGACAACACACTGACTCCTGCTTCTTGTTTTTTTTGACTTCAGCCCGTATCCCATAGGTATCCAAACTAACCTCTTCAACATGTAACCCCTTAATTCTAAACTTCTTTTGCTTTATTCCTTCCGTCGTACCACAATATTGCTTCCTTTTCTCTCCTGTTATCAATAACCTCTACTGAAGAGGAAACATCATATACATTCCAATTCGATGTTATAAGTTTCCACCTGTTTCCAATTACGCTCCTGTACACTCGGTGATCTTCCGCGTTTGAGCATGGCAAGTTCTTCACTCTAATTCGCTCAACACTATTACGCGCTCGCTCCTTTCCGTCTGTATACCCTTTTGTCTTTTCTTAGGGATTGAGCTAGAACCCTAAGTGTGTTTTTCCATTTTTGTTGCTAACGTCCCAATGAGGCCCGTCCTACTATCTTACCTTTCCGTCTCGCAAGTTACAGAATTACTCTCTTTGTATCTTACTAAAACCTCTCAGTAGCCTTTCCGTAGTATTTGCTTTTCGTTGATGTATCCAAATGTACCCGAGATTATTGTTTTTCTAGGGCTCCTTATTCTTTCTCTTCTTAGATTGATAAGAGCATTGCTGTTACTCAGTATTTAACTGCCCCCATTTTTCCTCCTCTCTTTGTCTCTCCCTCATATGTTTTTCTCGTTTACTTCCGGCCACAACTTGCTGCTCACTCAATCTCTTTTGCTTTCGCTCTCGTTCCAATCCTTTCCTCTCCTGTTCTTCACAGCCTATCAGACATTCGTATAACGGCTCTTTTCAACATTTTGCTCTTTTTGCCCCTTTTCACCCTCTTTTGTGCCACGTGAAATTATTGAATTCTCTCTTTGATCTCTCTCTACCTGCTCTCCTTTGTTCGCCTCTCGAAGTTCGTGTATACTCTTCTTTATCACGCTACCTAATTCACCCCCTTTTCCTAACGTTGAGATCACCTTT-CCCTCTCTTCATGTCCTATGTCATTAGTCTATGTTTCCGAATCCTTTTCATCACTATATTCTTGTTCTTTGGGGGTAACACGATTCACCTGATGGTTTTGATACGTCTTCTTTATTTCCCTTACTCTTCCTATCATCCACCACCCTTCTTTTCTTCTGGTCCTCGTCCATTTTCATTAAAGATTCCTGTTGCTTCTTAATGTCAATTTCTCCCTCCACCAGGCCTTTTCTTCTTTCATTTCTCTCTTTCTTGTGTCTTCCACAATCCAAGGTACTGCCGTCACTGTTTTCTTTTTTATATCTTTCCCGCCATTCCTCTCCGCTTTTTTTCTGTTAAGCAGGTAGCATTCTTCCGCCTTTCCTTTCAAATGCTCTTAGTTTCTTCTCGTTTCCATTTACTCGCTCTTCGGTTCTCTTCGAAATCAACACGAGTATCACCTTATCCTTCTCCCATTTTTTTTACCTTCCTTTTCGGGCAAAGTACGTATCTACTTGCTCTTTTTTACATACGCTTTCTGTTTATCTTTATCTATTATGTCACATACCTCGCTTTCGCTTATGGAGTTGTCCTTTTTTTCTTGTTCCTGCGACATACTTCTCCTGATATTTTCCTTACAAGTCGCTTTTTCAGTCCCCTTGTCACCAAGCAGGCTCTTGGCTTTTCTCCTGGTCCTTTATCTCCCTATTCATTTTCCTACGCCTCTTTCCTATTTCCCACTACTGCCAGGCTCAATACTACCTCGAATTTTTATCCTTTTTTACATTTTTTTTGTCTAGTATTCCTTGTAGTTTTTTTGTCTGCAATC-TTCTTCCTCTTCTCCGACGTGTCTTTCTCGCAGCAATACTATTAGTTTCCGTCTCTTCTCCCTCACTTTCCTTCTCCTCTTTAAATAGCCTGCCCTATCTTTAGACTTTCCTCTTTCGATTATCTGATACACATACTTAATTTTTTCTTTTTACGATTTTTTGGAGTGTTCTTTTGGAACGAACGCCCTACTTAAGTGATGTTTCTGGTTCACACTATACTCACTTTCTTTCCCGACCATGTACGTCCCTAGCCCTCCTTACGCTTTCGTTTTTGCCCTTCAAACCTCCGTGTGCTCCTTCCCGCTCAAATAATTCACCCGATGTTTTCTGTATCATCTTATGCACTTACTTTTGCGCTTAATAAAAATGATGGTAATTCTCTCGCCTGGTCTTGCCTTCGTTCAACTTATTACCTCACTCTTTCTTCCCTCCTAGTGTTTTCCTCTTCTAAAAACTAGTCTGGTTCGTTTTATTTCCCCTTTCTCTACATCCTTTCTTCTTTCTATCATCGCCCCTTCCTTAGTCCCCTTATCAA-CCATCATTGTAATGCAGTCACATCCTACCAACACGTTACATCCTCTCATGTTTGTTCTCCACCCATCTTGTTGGCGCGGTTTTCGGGCTTCTTTTTTATGGTTTTTCAGTCTTCACACACGGGGGTTTACGATTTAAGTGTCGTTACGGGTTCTTGGGTTTCTTTCTATTGGAGCTGCTATTTATAAGGCAAGGAGAGCGGCGTCGCCACGACGAAGGCAAGTAGGGCCTCAGATGCGAGGCCGGGCAAACAGGAAGTGATTTAGACAACGCTGCCTCTCCGGTAATCGGGAAAAAGCCCTGCGCCGGCAGTGAAAGTGAGGGAAAGAGAAGCAGAGCGAGCGCAGCCACTTTGAATACAGTAAGGTAGAGAATTATCTCAACTTGCGTAAGAAAAGGTCTAAAGATTGTAAAAAGATACCCTGGGTTTGTACCTTTAGGATGTTTAGTTTAGGCGATAGACTAAGTATGTAACGCTTGAGCGAAACGTAACTGGAAGTGGGTCCGGATAGCGGGTGAGAGGGGATATGCATCCCCCCATAAGTCTCCAAGGCCTCGTAACATTTGAATACTCTAGCCACAGCAAAGACAGGTTGTTCCTTATCGAGATGTCCGACCGTGAGAACCATATAAGGATAGGAGCCACCGAAGGCAAGCGAGGGAACCCTCCGAGGCCGACCTCATAGCCACACCTCCCGCGAGCGTAAGCCTCATGGAGCCGGAGGTTGGCTGGAACTGACGAATGAAAAAGAGAGGAACGGATATCTTCCTCAAGACAACGGGGGGGACGAAATTTAGCTCTGACGGCAAACAAGTCAGGGGGTTGATCGTAAGCTCGTGTCGAGTGGGGAGCAGACAAAGAATAACCTCTGGCCAGAATGGTAACGCAC-AGCCATCCTCGCAAGGAGTCCGTCCTGTACCTAAGTAAAGGGAAGGCTGCACTGGGTCGGGATAATATGGGTGTATAGAGGGACGGTATCGCGGTTAGCTAGGAAGGTGGAGGGAGACGAGCGGCGAGGCTTTAAAAAAACAAAGAGAATGGGACATGCTTACGTCACGGGTGCGACAGATACTAGGAGGAATAGCACGAGGACATTATATCGAGTGGACGAGGGGCGGTGTGTATACTGTACCGGTCATGTCTAAAACTGATCCTGATAGACTCGTGGGCCAAGAGGTGACTAGACCTAGGTCTGAGAGGGTTAATCTGAGGGTAAAAGAAGGCAATCAACGACCAAAAACACAAAAAGATGCACATAGAGGGGTGTCCTGGACGGCAGCAGTTCAAACGTCTTTCGAGTCGCTTCTATCTCCTGGCTTAATATATGGAAAATTCAACGCGCGAAGCGGTAGGTGAGGAGTGAACTACTCAAAGCCTAGTGAGGG------------CCAATAAGTTTCCCCACCGGAATTGCTGGGAACTCGCGGAACAAGATCACTAATTGCTGAAAGGACTTGAGAGGGACGGATGCTAAGGCAAGAAGGGCTGGATTACTACAAAGATATGCGTCCTGTCAGCCTGTTAATAAAGAGGGCTTCGTGTAGGAGTAAGGCACGCAAATTAATACAAGCCAGACGAATAGCCACTTGTAGAGACAACAGTCAGGGTGTGACAAAATAAGTTAAAGAGACGCGACGTAGGAATTACATAAAGGGCACTGTCCTTCGGCTATTGCGGTATACACAGCCAATAACTGAACCAACCACTATACCATGTGACTAACTGTAAAATATCCGTTGTGGAGTTATCGAGAAAAACAGGAAAAAGAATAGAGTATACAGCGTTGCGACCTGAGGTGCATCGGGCGCAAAGGAGGTAATAAAGCTGTGGCGGGAAAAACCAGTTGAGGTAATGTATCTAATTGTTCGGGGGTGATCATTTTCATGGTGTGGGCACCTTATGTAATCGGACAGAAAGAGGGACTTAGGAGAGGAACATCAGATCGGTTGTGGGGAGCGGGGGAAGAGAACAGCACACCGAGAGCTAGCGATCGCACCCAAAGTTCACGACTAAGGGAATAACGGGCGAAGGAACGGAAGGAGAGCAAAGTTGCTATCTTGATGAGGCAAGCCGGGTAAAGTGGTAAGGGAGAGGTGTGTAGGAGGTACGGACAGGAGGAAGGGATGGGGATTGCCAAGCGATGAAGGACGTACGACCGTTGTCTAGAGAAGGAATCGCGAAAAACAGGATAAAAAGTAGAGTATACAGCGTTGCGACCTTAGGTGCGTGGGGCGCTAAGGAGGTAATAAAGATGTGACGGGGAAAACCCGTTGAGGTAATGTATCTAACGGTTCGGGCGTGGTCATTTTCGTGGCGTGGGCCCCTTATACAATCAGACAGAAAGAGGGCCAGAGAGGAAAATCTCGGACTAAGAAGGGGTCAGAAAACAGCACACCGAGTGCCGGAGATTGTTCCCAAAGTTCACGAAAAAGGGAATAACGGGCTACTAATCGATTGGTGGTGTAATTGCTTTCTCGATGGGCTAGGAAGGGATAAAAGGTAAGGGTGAGGGGTGTAGGAAGTATGGACAGTTGGAAGGGATGGTCATGGTACCCTAACGTGGAGGTCACGTGCAGCTAATGGCTGGCGGGGTCCTCACTAATTAATTAAAACTGAGAAAAACATACCGTTTGCATCTACCTTTTTAAAAAATACCATCTGTGGACACCGGGATGTGAGTGAGTCCCAAACCTATCGACTCTTAATCTCAGATAAATAACAGACTGATAAGGGGTAAGAGACAGGCCACATGCTCTAGAGATGGGTTGTACCGTGCGCTCAAAGTATCTCATTTTTCTCTGCTACTTGGATAATTGACTATTACTATAGGTTTTCTTGTAGATCTTACCAGAGCGATTCAATTACGTGTCCTTTCTCATTTCGTCATAGTATGAGTACTTAGACGCTGTGTTATTTGTTTCGTTTTTGAGTTTCATCACAGAAAGACTACCTTTTTCTTCGGTCAATGTCCACTGTTATTATAGATATCTAAGTCTCACACCGGACCGAATCCACCGAGCCCCGGTAACAGAGCGCTCTGATGGAAACCATTTGATCTAGTTGATCAATACATGTAGCCTTCTAACGACATTGTTAACATGCTACAATGGGAGCGGAAGGAAGAATAAACTTATTCCAAAAACAAAAACTAGAAAAGCACTAATGGGACTGGAGGCTATTCCACAAACCAGACATGGATCTATAACAGACAAAGGATTAGCTAAAGAAATAATGGAGCCAAAGAGGTTCCAGGA-CGGATTACTACTGACAACTTCGAACTAGACCTAATCCGCATGTTAGTCGTAGCTAAACTACTCAGTGAACCTTCCTAATAAATTAGTACAATAAATGGCTCTTTAACGAGTGATGAAAGGGCCTCAACTGTCTCTTCTGTCGAGGCTGTTAACACACATGGACTGTTTCAACAAACTCCTTGCTTCAGACTACGATTTATGGTTGCTATTTGGCGAAAATTGATAGTACCGCTATGCTGACCGTACCAATTTACTCGGACAATAGAACGGCACAAACTAATGGGTAGTCCACTTACTCCTACTAGATGACCATAGTTATATGATAAACGCCAAAGAAGACTTAAATGAATATACTTGTAGATCGATTCAACTACTGATTACAAGACCTTATTATATATACTGGCCGCCAAGCATTGAAGAACAGTCATTCCATAAGAAGATCAATAACTCATCATTAGAGCTGCGCGAGAACGAATTGGTGATACGACATAATAAT------------GCCGTCAACGATCCTGACCTCGTCAACGGATAAATTAGGACCAAATCAATATTCTTCGCAAAAATAGTAAATTGATCACGAGACTATTAGGGACCTTTTGGGCATCTAAGCCAAGAGTTAGACCTATTATATGGCGTACTAATAAGTCTACCTCGAACTATTGGAATAGACGCCGTAATATATCTGACCTCGCTTAAATCTCGCTTCACGCAATTTTGGAACAAAAGTTGAATCTCAACTATAATATCAGCGATATATCTCAACGTTGGCTAACAAATCACGAACTTCCATTTTTTTGTCTATTCTATCTAAAATGCCTAATTTATCTCAATTTTGGTCTCTACTTAGATTTGTCGGACCAAAATCTAACAGACCACCTGTGAACTCATCTTCTGCCCCATTTCTTATGGAATACGATGCGCTTGGCCTATTTTTCTGTATTCAGATGATAATGTTTTCCCGGTTCACGTATTTCTTCCGTTATGAGTTCTTTTCTGTTTCGTCAGGTTTAAATAAGAGCGAAGGTTTACAGAGCCCACATATAGATTACACAATTAGCTTTATAAAAAAAAACGGATCGTTAATAAAACAAATAATTATCAAATTGAAAAGGCTAGTACCGTTCGCGATTAGACCAACGACTGTAATAAACTAAACTGATATAAGCAAGTAAGGCTCTCTTGGGGATCACTTTATGCAAGCCACGCAAATCAGCTTTACGACAAATGTGTTAAATTAAAAATTTATGATGTAGACCATATACAATCCTCGTGCCCCCCTCTATTCCAAGATCTAACAGACCCCCTGTGAACTCATCTTCTGCCCCATTTCTTATGGAGTTCGATGCCCTTGGCCTATTTTTCTGTATTCAGATGATAATGTTTTCCCGGTTCATGTATTTCTTCCGTTATGAGTTCTTTTCTGTTTCGTCAGGTTTAAATAAAAGCAAAGCTTTACACAACAGTATAGATTACATTAGATTATAAAATAACGGATTGTTAATAAAACAAATAATTATCAAACTCAAAAGGCTAGTACCGTTCGCGATTAAACCAACAGGCGTAATGTAACAATTCATATACGCAAGTAAGGCTTTCTTGAGGATCACTTTAAACAAGCCACGCAAATCAGCTTTACGACAAATCTGTTAAATTAAAAGGTTTTATCTTAATTAAAGAATCTGGGTTGCATTCAGAAGATGCGGG-AAGACGCCCGCAAACCTTAATGGCTAGTCTAAAAAAGACAACTAATTTCGACTTAGTTAATTATGGTTCAACCCCATAGCTCTTCTTAGAATGAGGCTTGCCGGTTAGAGCGCTTAGCTGTTAACTAAGATTCTGCGGGATCGAGGCCCGCCTTTCTAGAAGTGTTAGTTAACATAACACAATCTTGTCAAGATTGAATTATAGACTAAGCCCCTATACTCTTGTCCAATGGTGTTACATGTGGGGTTGCAAACCCCGAGAGGCAGGCGGGCCTGCTTGGACTTTAGGAGATGGTATAAGGGATGTGCGGGGGGTTTTGATCTCTCAGGTGTAGGTTCAATTCCTACTTTCCTAAGTTAAAA-ATAACAGCAGATCTTCAGTCTGCAGGTCTAGGTTAAAGTCCTTGTGGGAAACTTTCTTAGTACCAGTATAGATGGCTTCCAACCATCAGACCTAGAATAATACTCTAGAGAAAGTAGTGAACGTAGTTTAGTAAAAACACTAGGTTGTGATCCTAGAGAAGGGAGATGATTTCTCTTCGCTCACCGAAAGCGTGCCCGTAAGGACCCCCTTGATAGGGGGGAAAATATGGGTTTAAACCCCATCACTTTCTCTTTTAAAGGAAAACAGCTATTCCCCTGGTCTTAGGCTCCAGCCCTTCTTGGTGCAACTCCAAGTAAAAGTTATTGACGAGGCAGAACCTGGCC-ATGCAAAAGATCTAAGCCCTTTCACTAGGGGTTCAAATCCCCTCGTCAATTCACTAAGAAGCTTTAAGCAACAGCCTTTTAAGTTGTAGACAGGTGCAACCACCCTTAGTGAGTAAAGTCAGCTAAAAAGCTTTTGGGCCCATACCCCAAAATGTTGGTTAATATCCTTCCTCTACTAAAAGCACAGTGCTGAAGACGCTGTTATGGGACCTAGAAACCCCCGTAAGCACAAGACATAGTTTAGGCAGAATGCTGGCTTTGGGGGTCAGAGGTGGAGGTTTGATCCTCTTGTCTTGAGAGCCTGTT-ATAATGAGTTCTGCTAATTCCTCTATGGTTCAACTCCATAGCAAGCTCTGGCAGAGAGGGTATGTGCCTGGCTTGAAATCAGGTAAGGGGGGTTCAATTCCTTCCTTTCTCGACCCCTGTAGCTTAAAAAGCATCGGTCTTGTAAGCCGAAGACTGTAATAAACCCTACCAGAGGTAAGAGCCTTCAAAGCCCTAGCAGGGGTTT-GAACCCCCTAGTTTCTGGGTAATGTAGCCTAGTAGGCGGCGGGTTGTAGCCCTGAAGACAGAGGTTTTAGTCCTCTCATCACCACAAAGTGTAACTTAATAAAGTAACTCGCTTACACCGAATATATATTTGTTTAACTCAAATCACTTTGTAGGTTTGGTCCTAGCCTTATTGTCAACTGTAGCTTAACTTACACATGCAAGTATCAGCAAACCAGTGAAAAAGCCCTAAGGAGCCGGTATCAGGCACGCCCACAACACCTAGCCGCCACACCCCCAAGGGTATCAGCAGTGATTAAAATTGCCAAAGCTCGAACCAGTTAAAGCTCCAGGGTCGGCCAACCCGGTGCCAGCCGCCGCGGATACACCGGGACCCAAATTGACAACGGCGTTAAGCGTGATTATAAAGTTAAGTGTTGTCATACACTAAACGAAAGTTACTTTAACGACAGCTAAAAAACAAACTGGGATTAGATACCTCACTATGTTTAGCCGTAAAT---AATCGCCAAAGGATTACAAGCGCTTAAAACTTAAAGGACTTGACGGTGTCTCA--TCCCACTAGAGGAGCCTGTCCTATAATCGATAACCCCCGATAAACCCGACTGCTTTTTGCCTTCAGCCTGTATACCTCCGTCGAAAGCTTACCTCAGCAAACAGACCGCCTCAATGTCAGGTCAAGGTGCAGCCAACAAAGCAG-CAGAGATGGGCTACAGTTTTTC--CCAAAACAAACGGATGACCGAAGGTGGATTTAGAAGTAAAAAGAAGTCATAGTATTCTTTTTAAGGTCCTGAGACAAGTACACACCGCCCGTCACCCTTCCAGAAGAGGCAAGTCGTAACAAGGTAAGCGTACTGGAAAGTGCACCCTAACTAAAAACAAAACATTATCTGTTTAGTAAGGCGAAAGAAAAAAGAAGCCCAA-GTACCGCAAGGGAACAATGAAATACTAATTAAACA-TCAAGTAAAATAAAGCAAAGATTAAATCTTGTACCTTTTGCATCATGGTCTAGCAAGTTAAGCTAAACGTGCTTAAACCCCCGAAAGTGAGCTACTTCAGAACAGCGGGCCAACCCTCGTCTGTAGCAAAAGACCGGGAAAATTCTCAAGTAGAGGCGACAAACCTATCGAACTAAGATATAGCTGGTTTCTAGGGAAAAGGATTTAAGTTACTCCTAAGCTTTAGAGCCATTCAAATAAGGAACAGCTTATTTGAAAAAGGACACAACCTTGACAATAGGGTAAAGTAGGCCTAAAAGCAGCCACCTAACAGCGTTAAAGCTTCCTTAATCCCTCTAAACCCTTAACCAATACCTAGTACTTCTATATATAGAACTTATTATGCTAGAACTAGTAACATATGTAAGCTTACTGGACATTATCACAAGAAAAACGTTAATCTTACACAAGAACATACCGAAAAATTAAAAGAAGAGGAAGGAACTCGGCAAA-AGTCCCGCCTGTTTACCAAAAACATCGCCTCTTGATAAGAGGTCCAGCCTGCCCATTGATATTTAACGGCCGCGGTATTCTGACCGTGCGAAGGTAGCACAATCACTTGTTCTCTAAATAAGGACTAGTATGAACGGCATTACGAGGACTTTACTGTCTCCCCCCTCTAATTAGTGAAACTGATCTCCCCGTGAAAAAGCAGGGATTTACTTATAAGACGAGAAGACCCCATGGAGCTTTAAACTTTTGGTTTTTGGTTGGGGCAACCGCGGAGAAAAACTAACCCTCCGTAATGAATAAGCTCTGAATACCACTCTAACATCAAAAACTTGATAT-TCTTGACCCATGAACAATGAACCAAGTTACCCTGGGGATAACAGCGCAATCCATTATTAGAGTTCATATCGACTTTTGGGTTTACGACCTCGATGTTGGATCAGGATATCCAAGTGGTGCAGCCGCTACTAAAGGTTCGTTTGTTCAACGATTAAAATCCTACGTGATCTGAGTTCAGACCGGAGTAATCCAGGTCGGTTTCTATCTAGAGATTGTTCTAGTACGAAAGGACCGGATGATCGTGGCCAATAATACAAGCCACAGCATT-ATGCCATAA
OBSPER     AATATTATTAATTTTAATTAAAAATATTTTTTATTATTTAATATATTATTAAATAATATTTAATAATATAAATATTAATTAAAATTATTTTATATAATTTTAAATAATTTTAAAAAATTATTAAATATTTTAAATATTATATAAAAAAATTATTAATAATTAAATAAATTTATTAAAAATATTTTATTATTAATAATTTTATTAAAAAAATATATATTTATTTTAAAATTTATATTTATTTTTTAATAATTTAAAATTATAATAATATATATTTAATATTATTTTAAAAAATTAATTATTAATTTTATATTTAATTAATATAATTTAATTAAAATAATTTAATATTAAATATTATATTAAAATTTTATATTTAATAATTATTATAAATAAAAATTTTAAAAATAATATTTATATTTAAAAAAATTTAATTAAAATATTATAATTAAAAATATTTATTTTTTTAAAAAAATTTTTTTTAATAATAATATATAAATTTTTTTTAATTATTAATAATAATAATTTATTAATAATATAATTAATTTAATATTTTTATAATTTATAATAAATATATTATATATATATTAAATTATATTTTATATTTATAAAATATATAAATTAAATTAAAATAATATTTTATTAAATAAATTAAATTAAAATTTTTAATAAAAATTTATAATAAAAAAATATTATAATATTAATTAAATATAAAAAATATAAATTAAATAAAAATAATTATTAAAATAAATTTAAAAATTTTTTTTTTTTATTAAAAAAAAATAATTTTAAATATAAATAATAATTTTTAAATTATAAAATAAAAAAAATTAATTTTATTTATTATAAAATTTTTTTATAAAAAATTAATATAAATTATAAAAATATTTTTTTTTATTAATATATTATAAATTAAATTTAAAATTATAAAATAAATAATTATAATATTATAAATAAAATATTATAAAAAAATAAAAATATTAAATAAAAATAAAATTATATATTTAAAATAAAATAATTTAAATTAATTAAATTTTATTAAAATAAAAATATTTTTTAATATTAATAAATTAAATAAAATATTTTTTTATAAATTTTTATTAATATTAAATTAATTATTAAAAAAATAATAATTAATAAATAATAAAAAATTTATTTTTTATAATATATAATTTTTATTAAATTAAAATTTTTATATAAATTAAATATTAAAAAAAAATAAAAAAAATAAAAATAAATAAATAAAATTTTTATTTAAAAAATTTAAAAAATTTTTATATAATAATATATTAATATATATATTTTTAAAATAAATAATTATATAAAAAATTTTAATATATAAAAATATTATATTAATTTATTTATTTAATAAATATATAAAAAATTAATAATTAATTATATTAAATATTTTAAAAAATTTATATAATTTTATAATTATATAAATTAATTTTTAAATAAATTATTATTATAATTTAAATTAATAATTTAATTTATTATATATATATAATTTTAAAATTATTAATTTAAAATTATAAAAATATTAAATAATAAAATTTATAAATATTTAATTAAATTAATTAAAAAATATATTAAAATTATTAAAATTTTAATTTTTATTTTATTTTTAAAAAATTTTTAAAATTTTTATATTTATAATTTTAATATTAAATTATAATAATATATTTAATAAAATTATTTTAAAAAATTAAATATTAAATTATTATATAAATATAAAATATATATTTAAAAATAATTATAATATAATTATATATATATATATAAATTAAATAATTAAATATATTTTAATAAATATTATATATATATTAATATTAAAATTATATAAAATATTATAAAATATATATAAATAAATTATTTTAATAAATAAAAATAATTTAATTATTAAAAATTTTATTTTATATTTTTTTATTATTATAATTTAATATAATTATTTAATAATTTAATTAATATTTATAAAAAAATTATTTTTATAATAAAATAAATTAAATTTTTAAAAAAATTTATAAATATTTTAAAAAATAAAATAATATATTTTAATAAAATTAATAAATTTTTTTAATTAAATTAATATTATTATATTATAATTTTATAAAAATTTAAATATAAATAATATATTTAAAATTTAATTATAAAATTATTATAATATATTAAAATATTTAAAATTAAAAATTAAATTAATATAAAAATATTTTAATTTTTATATATTATTATAATAATAAAAAAATTATTATTTTTTAATTAATAATTAATTTTTTTTTATTATTTATTTTAATTAAAAATAATAAAATTTTTAATAAAAATTTATATATTATATTTTTATTTTAAATTTTTATAAATTTTATTAATTATTAAAAATATAATTTTATATATATATAATATAAATAATATTTATATATTTATTATATATTAATATAAAAAATTTTTAATATAAAATTTTTTATTTTTTTTAAAAATATTTAATTTTTTATATATATTTAATAAATAAAATATTTAATAAATATATATAATTAATAATTAAAATTTTTATAATTTTTAATTTTTATTAATTAATTTATTAATAAAATTTAATTTTTAATAAATAAATAATAAATTATAATAAATATAATTTAATATTAAAAAATTTTAATATAAATTTAATAATAAAAATATATTATTAAAATAAATATATTATTTTAAAATATATATATTTTTAATAATTTAATTTTTAATAAAATTTTTATAAAAAAAAAATATTATTTATAATAATTAATTTTTATTAATTATATTTTAAATTTTATATATAATTATTAATTAAATTAATTTATAATATTTATTTTATTTTAAAATTTTAAATATTATATTTTTTTATATATATTATAAAAATATTAAAATATAAAATTATATTTTTATATATTTAATATTTTAAATAAAATTAATTTTAATTATAAATAAAAATAAAAATATAATTAATATAATTAATTATATATTTAATATTAATTTATTTATTAAAAATAAAAAATTTTAATAAAAAATTTTAATTTATAAAAAAATTAAATATAAAAATATAAATTTAATATTATTTTTAATTTATATAAAAATATTATTTTTTAAAAATATATATTTTAAAAAAAATTTATATTTAAAATAATATTTTTAATAATTAAATATATAAAAAAAATTATATTATAAAAAATATTTTATTTATATATTAAATTTTTATAATATAAATAATAAAATTAATTAAAATTAAAATATAAATTTAATTTAAAAAAAAAATTAATTATAAATTAATTAAATATTAATTTTAATTTAAAAAATAATTATAAATAATAAATAATTTAATATAATTAAATTATAAAAAATAAAAAATATATATANTTTTAATTTATATATAAATAAAATTAATATTAAAATTATAATTTTAAAAAAAATTATAAATTATTTTATAATATATAAAATATTTTTAATATAATTAAATTAAAAAATTTTTTATTTATTAAATAATATTAATAAATTTAATAAATATATAAAAAAAATAAATTATTTAATATTAAATATTTATTAATATATATATTTAATATGTTAATTGCCTTGTCTTCTCTTCCGTTTCCCCAGGTAAGTTCTACGTTAATCAATTTCTATAGAAGCTTTCCTTTTTTCTATTGTTCACTCCCCATCTATGTCTCTGTCCTTTGTGAACCCCTGATTCAGCCGCTTCTCTTTACTGTTTGCTCTGTGTCCATCCGATTTATTCCCCTTTTCTTCCTCTTCCTTTTTTCTTATCTCTTACATTTTTTGTATAAATTCATACGCGTTTTTCGTTTTCTTCCATCGAAGTAACCCAACGGCGCGTCCATGACACTTATTAACTTATCCCCATCATGATGCTTGTGTTCATTCGTTTCTAACCACCTCTCCTCATGGATAAGGTTGATACAGCCTTTTGTATATGGGTAAGCTTAAACGATGTTTTTTTTCCCTTGATTCGGATCTGGCCTTCATTCCTCATGACTTAGTGGGTCTAACCTCGTTCTATTTCTCTCGCGTTATTTTAACGCAACCGTACACAATATACATCAAATTGTTTTTCCTCTTCTTCCATTGACAATCCCACTTCCCATACAGATTTCACTTGCTCAATGGTTCTTTCTTTTCTTCTTACCAAGGTTTGCTCACTTGCTTCACTTTCGTGGACTAACATTTGATCCTTATTTTTCTTCCCGTTAAATTTCTCGGTTCCAAAATGCTATTTGCGCGTTGCCTGTTTGCATGACGCTTGAAATAATTTCCACTTTTTTTTTCTTTGGTGAGTTCTTTGCCATCTCGTAATGTGTTCCCTTTTTCCCGTACGCGCGGCTACCTCGATCACGCCTATCTTCTATCGTCCTTGCTATTCCCTATACCCTCAAACCTTTGCTTTCCTTTTTCTCTTCCGTCTTTCAGATACCTTACCGGGACTTAAATTGTTGACATATTTTCGTGTTCATTCAACGAAACTGATGTTGCTTCTGTTGTTTGCAATTCTATATACGCATCCCCTTTCTCCGTATTGGTCCTAGGCTAGACCTTGCTGTTTTTCTGGTCGTTTCACCTATTTAACAATTCATAATTCTGCTTCTTGGTTAGTCTTCGACTAACGCATATGTTTCGTATCTTCAATTGTCGTCGGACAACACACTGACTCCTGCTTCTTCTTTTTTTTGACTCCAGATTTCATCCCATAGTAGGCCCAACTAACCTTATCACCATGTAACCCCTTAATTATAAACTTCTTTTGCTGTATTCTTTCCATCACACTACAATATTGCTTCCTTTTTTCTCCTGTTATTAATGACATCTACTGAAGAGGAATCAAAATCTACATTCCAATCCGATGTTATAAGTTTCTACCCGTTTCCAATTACGCTCCTGTACACTCGGTAACCTTCCGCGTTAGAGCATGGCAAGTTCTTTACTCTACTAAGCTCAACACAATTACGCGCTCGCTCCTTTCCGTCTGTATACTTTTCTGTTCTTTCTTAGGGATTGAGCTAGAACCCTAAGTGAGTTTTTCCATTTTTGTTGCTAACGTCCCCATGAGGCCCGTTCTACTATCTTACCTTTCCGTCTCGCAAGTTAGAGAACTACTCTCTTTGTATCCTACTAAAACCTCTCAGTAGCCTTTCCGTAGTATTTGCTTTCTGTTGACATATCCAAATGTACCCGAGATTATTGTTTATCTAGGGCTACTTATTCTTTCTCTTCTTAGATTGATATGAGCATTGCTGTTACTCAGTATTTAACTGCCCCCACTTTTCCTTCTCTCTCTGCCTCTCTCTCATATGTTTTTCTCGTCTACTTGCGGCCACAACTTGCTGCTCACTCAATCTCTTTTGTTTTCGGTCTAATAGCAAATGTTTCGGCTCCTGATCCTCACAGCCTATCAGACATTCGTATAACCGCTCTTTTCAACATTTTACTCCTTTTGCGCCCCTTTACCTTCTTTTGTGCCACGTGAAATTATTGAATTCTCTCTCTGATCTCTCCTGTCCTGCTCTTTTTCGTCCGCTCTTCGAAGTTCGTGTATACTCTTCTTCAAAACGCTACGTAATTCACCCCCTTTTCCCAACGTCGCGATTATCCCTCCCCTCTCTTTATGTCCTATGTCATTAGTCTACGTTTCCGAATCCTCTTTACCCATATGTTTTTGTTCCTTGGGGGTAACATGATTCACCTCATGGTTCTTCTCCCTCCTATTTATCTCCCTTTTTTCTCCCGTACTCCTGCATCCTCCTCTTCTTCTGGTCCTCGTTCAGTTTAATCAAATCCTCCTTCTCCTTGTTTATGTCACTCTCTCCACCCCCCTGGTCTTTTCTCCTTCTTTTCCCCTCCTTCTTCTGTCACACACAATCCAAGGTACTGCCGTCTCTGTTTTCTTTTTTATATCTTTCCCGCTATAACCTCCCGCTTTTCTTCTGTTAAGCAGGTAGCATTATTTCCTTTTCCTGTCCCATTGCCCCCAGTTTCCTGTTGTTCGCTTCTACTCCCTTTTCGGTTCTTTTCGGAATTAACCAGAGCATCCTTCTATCTTTCTGCCATTTTATCTATCTTCCTTTTCGGGAACAGTACGCATTTACTCGCTCTTTCTTTTAACCGCTCTCTGTGGTTCTTTATCTAGCATGTCACATACCTCGCTTTCCTTTATGGAGTTGTCTTTCTTGTCTGGTTTCTGTGACATACTTCACCTGATGTTTCCCTTACCGGTCGCTTTTTCAGTTCCCTTGTCACAAAGCAGGCTTTCGGTACTTCTTGCGGTTCATCATCTCCCCATTGATCTTCCTTAGCAGCTTTCGTGCTTCCGACTATTTTCAGGTCCAATCCTACCACGAACTTCTATTCTTCTTGCCATTTTTGTCGTCTAGCATTCCTTGTAGTTTCTATGTCTGCTACTCTCTCTCCTTTTCTCCGACGCGTCTTTCCCGCAGCAATAATATTAGTTAACCTTTCTTCTTTCTACCTACCTTTGTTCTTTTTAAGCAGTATACTATATGTATAGACTTTTCCCTTTCGCTTATCTGATCCACTTAGTTAATTTTTTCTTTTTCCAATTATTTGGAGTGTTCTTTTGGGACGCACACCCTACTTAAGTGATGTTTGTCGTCTATACGATAATTCTCTTGTTTCCTGACCATGTACGTCCCTAGCCCTCCTTACGCTTTCGTTTTTGTACTTAAAATCTCTGTGTGCTCCTTCCCGCTCAAATAATTCTCCCGATGTTTTCTGTAGCATCTTATGCACTTACTTTTGCGCTTAGTAAAAATGATGGTAACTCTCCCGTCTGGTCTCGCCTTCGTTCAACTTACTACCCTACGCTCTCTTCCCTCCTAGTGTTTTCCTCTCCTAAAAACTAGTCGGGTTGGTTTCCACTCTACCTTCTCTCCATCCTTTCCCGTTTCTATCATCAAAA-TACATTAGTCCATATGCGAATCCATTATCGAAACGCAGTTAAATCTTACCCATAAGTTACATCTTTTCTTGTTTGTTCTCCACCCAACCTGTTCCCCCGGGTTTGTGCCTTCTTTTTTATGGTTTTTCACCCTCCACACACGGGGCTTTAGAGTTTGAGCGTCTTACGGGTTTTCGGGTTTTCTTTTTATCGGAGCTGCT-----------AAGGAGAGCAGTGTCGCCACGATGAAGGCAAGTAGGGCCTCAGATGCGAGGCCGGGCAGACAGGAAGTGATATAGACAACGCTGCCCCTCCGGTAATCGGGAATAAGCCCTGCGCCGGCAGTGAAAGTGAGGGAAAGGGATGCAGAGCGAGCGCAGCCACTTTGAATACAGTAAGGTAGAGAATTATCTCAACTTGCGCAAGGAAAGGTCT-----------------ACCCTGGGCCTGTACCTTTGGGGAGTTTAGTCTATGCGATAGACTAAGTATGTAATGCTTGAGCGAAACGTAAACGGAGGTGGGTTCGGCTAGCGTGTGAGAGGGGTTGTGCATCCGACGATAAGTATCCAAGGCGTCGCAACATTTGAATACTCTAGCCACAGTAAAGACATGTTGTTCCTTATCAAGATATCGAGATGTCTGAATCATATAAGG---------CCCGAAGGAAAGCGAGGGAACCCTCCGAGGCCGACCTCATAGCCACACCTCCCGCGAGCGTAAGCCTCATGGAGCCGGAGGTCGGCTGGAACTGACGAATGAAAAAAAGAAGTAAGGATATCATACTCCAGACAACGGGGGCGACGAAATTTAGCTCTGACGGAAAACAAGTCAGGGGGTTGATCGTAAGTTCGCGTCGAGTGGGGAGGTAGCTAAAGATAACCTCTGACCAGAATGGTAATGCACAAGACATCCTCGTAAGGAGTTCGTCCTGTACCCAAGTATAGAGAAGGCTGCACTAGGTCGGGATAATATGAGCGTGTAGAGGGACGGTATCGAGGTTAGCTAGGAAGTTGGAGGGAGACGAGCGGCGAGGCTTTAGATAAGCAAAGTGAATGGAACATGTTTACCTTACGGGTGCGACAGACACCAGGAGGAAAAGCACGAGGACAATATATCGAGTGGACGCGGGGCGGTGTGTATATTGTACCGGTCATGTCTAAATCAGACCCTGATAGACCCGTGGGCCGCGAGGTGACTAGACCTAGGTCTGAGAGGGTTACTCCGAGGGTAACAGAAGGAAATCTACGACCAAAAACACAAAAAGATGAACAAAGAGGGGTGTGCAGGACGACAGCAGTTCAAACGTCTTTCGAGTCGCCTCTATCTCCTGGTCTAATATATGGAAAATTCAACGCGCGAAGCGGTAGGTGAGGAGTGAACTACTCAAAGACTATTGAGGGTCCGCATAGCACACAGTAAGTTTCCCCATCGAACAGGATGGGGACTCACGGAACAAGCTCACTAGTAGCTGAAAAACTTAGAGCGGGACGGATGCTAAGGCAAGAAGAGATGGAGTGCAGCAAAGATATGAGTCCCATCAGCCTGTTATTGCAGCCGGATTCGTTGAAGAGTATGGCTAGAACATAAGTAAAGGCCCGACGGATAGCCAGATTTAGAGACAACGGTCAGGGTGTGACAACATAAATTGGGAAGACATGGCGTAGGAATTACATAAAGGGCACTGTCCTTCGGCTATTACGGTATCCACCGTCAATAACTGAACCAACAACCATACCACGTGACTAGCTGTAAAATATAAGTTGTGTAGTTATCGAGAAAAACAGGAAAAAGAATAGAGTACACAGCGTTGCGACCTGAGGTGCATCGGGCGCAAAGGAGGTAATAAAGCTGTGGCGGGAAAAACCAGTTGAGGTAATGTATTTAATTGTTCGAGGGTGATCATTTTCATGCTGTAGGAACTTTATGTAATAGGACAGAAAGAGGGACTTAGGAGAGGAGCATCAGATCGGTTGCGGGGAGCGGGGGCAGAGCATAGCACACCGAGAGCCAGCGATCGTACCCAACGTTCACGACTAAGGCGATAACGGGCGAAGGAACGGAAGGAGAGCAAAATTGCTATCTCGATGAGGCAAGCCGGGCAAAGTGGTAAGGGAGAGGTGTGTAGGAGGTACGGACAGACGGAAGGGATGGGGATCGCCAAAAGATGAAGGACGGACGACCGACGTCAAGAGA---AATCGCGAAAAACAGGATAAAAAGTAGAGTATACAGCGTTGCGACTTTAGGTGCGTAGGGCGCTAAGGAGGTAATAAAGATGTGACGGGGAAGACCCGTTGAGGTAATGTATTTAACGGTTCGGGCGTGGTCATTTTCGTGGCGTGGGACCCTTATACAATCAGACCGAAAGAGGGCCAGAGAGGAGAATCTCGGACTACGGAGGGGTCAGAAAACAGTACACCGAGTGCTGGAGATTGTTCCCAAAGTTCACGAAAAAGGGAACAACGGGCTAAAAAACGGTCGGTGGTGTAATTGCTTTCTCGATGGGTCAGAAAGGGATAAGTGGTAAGGGTGAGGGGTGTAGGATGTATGGACAGTTGGAAGGGAT-------------TAACGTGGAGGTCACGTGCAGCTAGTGGCTGTCGGGGTCCTCACTAATTAATTAAAAATGAGAAAAACATACCGTTTGGATCTACCTTTTTAAAAAATACCATCTGTGGACACCGGGATGTGAGTGAGTCCCAAACCTATCGACTCTTAATCTCAGATAAATAACAGACTGATAAGGGGTAAGAGACAGGCCACATGCTCTAGAAATGGGT-----------------GTATCTCATTTTTCTCTGCTACCTGGATAATTGACTATTACTATAGGTTTTCTTGTAGATCTTACCGGAGCGATTCAATTACGTGTCCCTTCTCATTTCGTGAAGGACTGAGTTCAAAGAGGCTGTGTTATCTGTTTCGTTTTCGAGTTTCATCACAGAAAGACTGCCTTTTTCTTCGGTCAATGTCCACTTTTGTTAAAGATACCTATGTCTCAC---------AATCCACCGAGCCCCGGTAACAGAGCGCTCTGATGGAAACCATTTGATCTAGTTGATCAATACATGTAGCCTTCTAACGACATTGTTAACATGCTACAATGGGAGCGCAGCGAAGAATCAACTTATTCCAAAAACAAAAAGTAAAGAAGCACTAATGGGACTGGAGGCTATACAGTAAACCAAACATGGATCTATAACATACAAAAAATTGTCAAAAGAAGTAATGGGGCCAAAGAGGTTCCAGGACCGGATTACTACTGACAACTTCGAACTAGACCTAATCCGCACGTTAGTCGTAGCTAAACTACTCAGTGAACCTTCCTAATAAATTAGTGCAATAAATAGCTCTTTAACGAGTGATGAAAGGGCCTCAACTGTCTCTTATGTCAAAAGTGTTAACACACATGGACTGTTTCAACAAACTCCTTGCTTCAGACTACGATTTATGGTTGATATTTGGCGAAAATTGATAGTACCGCTATGCTGACCGTACCAATTTACTCGGACAATAGAACGGCACAAACTAATGAGTAGTCCACTTACTCCTACTAGATGACCATAGTTATATGATAAACACCAAAGAGGACCTAAATGAATATACTTGTAGATCGATTGAACTACTGATTAGAAGAATTGATTATATATACTGGCCGCCAAGCATTAAAGTACAGTCATTCCATAAGACGATCAATAACTCATCATTAGAGCTGCGCGAGAACGAATTGGTGATACGACATAATAATTTTATATAATATGCCCTGAACGATCCTGTCCTGATTAGCAGATCAATTAGGACCAAATCAATATTCTCCCTAAATTTGGCAAATTGATCACGAGACTATTAGGGACCCTTTGGGCATCTGAGTCAAGAGTCAGACTTATTATATGGCACACTGATAAGTCTATCTCGAACTATTGGACTAAATGCCATAATATATCTGGCCTCGCTTAGATCTCGCTTCGCGCAATTTTGGAACAGAAGTCGAGTCTGAACTATAACACCAGCGATATATCTCAACGTTGGCTAACAAATCACGAACTTCCATTTTTTTGTCTATTCTATCTAAAATGCCTAATTTATCTCAATTTTGGTCTCTAGCTAGATTTGCCGGACCAAAATCTAACAGACCACCTGTGAACTCATCTTCTGCCCCATTTCTTATGGAATACGATGCGCTTGGCCTATTTTTCTGTATTCAGATGATAATGTTTTCCCGGTTCACGTATTTCTTCCGTTATGAGTTCTTTTCTGTTTCGTCAGGTTTAAATAAGAGCGAAGGTTTACAGAGCCCACATATAGATTACACAATTAGCTTTACAAAAAAAAACGGATCGTTAATAAAACAAATAATTATCAAATTGAAAAGGCTAGTACCGTTCGTCATGAGACCAACGACTGTAATACATTAAACTGGTATAACCAAGTAAGGCTCTCTTGGGGATCACTTTATGCAAGCCACGCAAATCAGCTTTACGACAAATGTGTTAAATTAAAAATTTATGATGTACAACATATATAATCCTCGTGCCCCCCTC---TCCAAGATTTAACAGACCCCCTGTGAACTCATCTTCTGCCCCATTTCTTATGGAGTTCGATGCCCTTGGCCTATTTTTCTGTATTCAGATGATAATGTTTTCCCGGTTCATGTATTTCTTCCGTTATGAGTTCTTTTCTGTTTCGTCAGGTTTAAATAAAAGCAAAGGTTTACACAACAGTATAGATTACATTAGATTATAGAATAACGGATTGTTAATAAAACAAATAATTATCAAACTCAAAAGGCTAGTACCGTTCGCGATTAAACCAACAGGTGTAATGTAACAATTCATATACGCAAGTAAGGCTTTCTTGAGGATCACTATAAACAAGCCACGCAAATCAGCTTTACGACAAATCTGTTAAATT--AAGGCCTTAGCTTAATAAAAGTATTTGAGTTGCATTCAAGTGATGTTGGATAGAGTCCTGCAGGCCTTAGCGGTTAGTCTAATCAAGACAACTAATTTCGACTTAGTAAATACTGGTTTAAACCCTCTACCACTCTTAGAATGAAGCTCGCTGGATTGAGCGTTTAGCTGTTAACTAAAATGTCGCGGGGTCGTAGCCCGTCTTTCTAGAGATGTTAGTAAAAATTATACTGCCTTGTCAAGGCAGAGTCGCAGGCGAAACCCCCGCACACCTGTCTCGTGGTGTAACACACAAGATTGCAAATCTTGAGTAGCGAG-TGACTCGCCGGGGCTTTAGGAAGTGGCATAGGGGGAATACGGAGGGTTTTGATCTCTCAGTCACAGGTTCAATTCCTGTTTTTCTAAGTTGAAAGACAACGGTGGTTTTTCAGATCATTGGTCTTGGTTAGAGTCCTAGTAGAAAATTTTCTTAGTACTAGTACAAGTGACTTCCAATCACAAGGCCTTGGTTAAACTCCAGGAGAAAATAGTGAGCATAGTTT-AATAAAACACTAGATTGTGATTCTAGAATTAGAAGTTAAAACCTTCTTGCCCACCGGAAACGTGCCCGTAGGGATTACTTTGATAGAGTAAACAATAGGGGTTCAAACCCCCTCATTTCCTCTTCTAAAGGAGAACAGTCTATCCGTTGGTCTTAGGAACCAAAGCCTCTTGGTGCAACTCCAAGTAGAAGCTGTTAGCGTGGCAGAGCCTGGCTATGCA-AAAGACCTAAGCCCTTTTAAGAGGGGTTCAAATCCCCTCGCTAACTCACTAAGAAGCTTACAGCGACAGCCTTTTAAGCTGTAGATTGGTGAGACCACCCTTAGTGAGTAAAGTCAGCTAAAAAGCTTTTGGGCCCATACCCCAAAATGTTGGTTAGATCCCCTCCTCTACTAAAAGCACAGCACTGAAGATGCTGAGATGGGCCCTAAAAAGCCTCAATAGCACGAAATGTAGTTTTTAGAGAACGTTGGCTTTGGGGGTCATCGGTAGGGGTTCAATCCTCTTGTTTCGAAAGAGAGA-CCTACCAAGAACTGCTAATTACTCCGAGGTTCAATTCCGCGGCTCACTTTGACAGAGTGGTGATGTGGTTGACTTGAAATCAGCATATGGGGGTTCGATTCCCTCTTTTCTCGGTCTACGTAGCTTAAAAAGCACCGGTCTTGTAAACCGAAGATTGAGGTAATTCCCTCCTTAGACAAGAGCCTTCAAAGCCCTAAGTAGAAGTTAAAATCTTCTAGTTTCTGGGTAAGTTGGCCGAGTAGGCGGCGGGTTGTAGCCCCGAAGACGGAGGTTAAAGTCCTCTTCTTACCACAAAATGTAGCTTAATAAAGCCTCTCGCTTACACCGAGATAATGTCCGTTAAACTCAGATCATTTTGAAGGTTTGGTCCTAGCCTTGTTATCAGCCCTGACTGAGATTACACATGCAAGTATCCGCCTCCCCGTGAAAATGCCCTAAGGAGCAGGTATCAGGCACGCCCACAACACCTTGCAGCCACACCCCCAAGGGAGTCAGCAGTGATAAACATTGAGCAAGCTTGACTCAGCTCCAGTCTAAGAGCCGGTTAATCTCGTGCCAGCCACCGCGGTTATACGAAGACTCAAACTGATATCGGCGTAAAGCGTGATTATAGAGTCAAAGGCCGTCGCACGCTATGCGAAAGCAACTCTAACGACCGCTAGGAAACAAACTGGGATTAGATACCCCACTATGCCTAGCCTTAAACATTATCCGCCCGGGAACTACGAGCGCTTAAAACCCAAAGGACTTGGCGGTGCCCCAAACCCACCTAGAGGAGCCTGTTCTATAATCGATACCCCCCGCTTAACCTCACCACCCCTCGCCAGCAGCCTATATACCACCGTCGCCAGCCCACCTCGGCATAATGGTCACCAAAACGTCAGGTCAAGGTGTAGCCTATGGGGCGGAAAGCAATGGGCTACACTTTCTA-CACAGAAAATACGAAAGACTGAAGGCGGATTTAGTAGTAAAAAGATTCAAGAGTGTTCTTTTTAAGGCCCTGGGGCGCGCACACACCGCCCGTCACCTAACAAGAAGAGGCAAGTCGTAACATGGTAAGTATACCGGAAGGTGTGCTGTAAACCTAACTAAATCATTCACTCTTTAGTAAGGTGATAAAAAAAAGCGCAACAGAGTACCGTAAGGGAAAGATGAAATAGCTATGAAATAACAAAGCACTAAAAAGCAGAGATACATCCTCGTACCTTTTGCATCATGGTCTAGCAAGATAAGCAAAACGAGTTTAACCCCCCGAAAACGAGCTACTCCGAGGCAGCGAGCAAACCCATCTCTGTGGCAAAAGAGTGGGAAGACCCCCGAGTAGAGGTGACAAGCCTACCGAGCCTAGTGATAGCTGGTTGCTTACGAAGAGAATATTAGTTAACAACAAACTTGAGAGTTAGTCAAAAGGGGTACAGCCCATTTGACTCAGGAAACAACCTAACACCCGGGGTAAAGTGGGCCTAAAAGCAGCCACCTGAAAGCGTCATAGCTCTATCAATCCCAATAATCCCTC--CTAGTAGTAAGCCCTCCTATTTATAGAATTGTTTATGCTAGAACTAGTAACTAATGCAAGTGCACTGATAACTAACCCCAGAAAAACGTTAACCTAACACAAGAGCATCCCAAAAGATTTAAAGACGTGGAAGGAACTCGGCAAACAACTTCGCCTGTTTACCAAAAACATCGCCTCTTGATAAGAGGTCCCGCCTGCCCAGTGACGTTCAACGGCCGCGGTATTATGACCGTGCAAAGGTAGCGTAATCACTTGTCTTTTAAATAAAGTCTAGTATGAAAGGCACCACGAAAGTTCAACTGTCTCCCACATCTAATCAGTGAAACTGATCCCCCCGTGCAGAAACGGGGATACTCTCATAAGACGAGAAGACCCCATGGAGCTTCAAACCAGCTGTTTTCGGTTGGGGCGACCACGGAGAACAAAAAATCCTCCGAGACGAATTACCCAAGAATACCACTCTAAGAATTGAATATTAACATCA--TGATCCATGATCAACGAACCAAGTTACCCTGGGGATAACAGCGCAATCCATTTTTAGAGCCCCTATCGACAAATGGGTTTACGACCTCGATGTTGGATCAGGGTACCCCAGTGGTGCAGCCGCTACTAAAGGTTCGTTTGTTCAACGATTAAAACCCTACGTGATCTGAGTTCAGACCGGAGCAATCCAGGTCAGTTTCTATCTAATGCTCTCTCTAGTACGAAAGGACCGAAAGAACCTGGCCAATG-TGCAAGCCCTAACCTTAGTGAAATCA
LEIARC     AATATTATTAATTTTAATTAAAAAATTTATTTATTTTTAAATAAAATATAATTTAATATTAAATTATATATATAATATTTTAAAATATTTTATATAATTTTAAATAATATTAAAAAAATATTAAATATTTTAAATATTATATAAAAAAATTATTTATAATTAAATAAATTTATTAAAAATATTTATTAATATATAATTTTATTAAAAAAATATATATTTATTTTAAAATTTATATTTATATTTTATAAATTTAAAATTTAAATAAATAATTTTTAATAATAATTTAAAAAATTAATTATAAATATTATATTAAATTAATAAAATTTAATTAAAATAATTTAATATTAAATATTATAATAAAATTTTATATTTAATAATTATTTTAAATAAAAATTTTAAAAATAATATTTATATTTAAAAAAATTTAATTAAAAAATTATAATTAAAAATATTTATTTTTTTAAAAAAATTTATTTAAATAATAATATATAAAATTTTTTTAATTATTAAAAATATTATTTTATTAATAATATAATTAATTTAATATTTTTATAATTTATAATAAATATATTATATATATATTATATTATATTTTATTATTATATAATATATAAATTAAATTAAAATAATAATTTTTTTTTTTAATTAAATAAAAATTTTTAATAAAAATTTATAATAAAAAAATATTATAATATTAATTAAATATAAAAAATATAAATTAAATAAAAATAATTATTAAAATAAATTTAAAAATTTTTTTTTTTTATTAAAAAAAAATAATTTTAAATATAAATAATAATTTTTAAATTATAAAATAAAAAAAATTAAATTTATTTATTATAAAATTTTTTTATAAAAAATTAATATAAATTATAAAAATATTTTTTTTTATTAATATATTATAAATTAAATTTAAAATTATAAAATAAATAATTATAATATTATAAATAAAATATTATAAAAAAATAAAAATATTAAATAAAAATAAAATTATATATTTAAAATAAAATAATTTAAATTAATTAAATTTTATTAAAATAAAAATATTTTTTAATATTAATAAATTAAATAAAATATTTTTTTATAAATTTTTATTAATATTAAATTAATTATTAAAAAAATAATAATAAATTAATAATATAAAATTTATTTTTTATAATATATAATTTTTATTAAATTAAAATTTTTATATAAATTAAATATTAAAAAAAAATAAAAAAAATAAAAATAAATAAATAAAATTTTTATTTAAAAAATTTAAAAAATTTTTATATAATAATATATTAATAAATATATTTTTAAAATAAATAATTATATATAAAATTTTAATTTAAAAAAATATTATAATAATTTAATTATTTAATAAATATATAAAATATTAATAATTAATTATATTAAATATTTTAAAAAATTTATATAATTTTTTTATTATATAAATTAATTTTTAAATAAATTATTATTATAATTTAAATTAATAATTTAATTTATTATATATATATAATTTTAAAATTATTAATTTAAAATTATAAAAATATTAAATAATAAAATTTATAATTATTTAATTAAATTAATTAAAAAATATATTAAAATTATTAAAATTTTAATTTTTATTTTAATTTTATAAAATTTTTAAAATTTTTATATTTATAATATTATTATTAAATTATAATAATATATTTAATAAAATAATTTTTAAAAATTAAATATTTATTTATTAAATAAATATATATTATATATTTAAATATAATTATAATATAATTATATATATATATATAAAATAAATAATTAAATATATTTAATTAAATATTATATATATATTTATATTAAAATTATATAAAATATTATAAAATATATATAAATAAATTATTTTAATAAATAAAATTAAATAATTTAAATATAAATTTATTTTATATTTTTTTATTATTATAATTTAATAAAATTATATATATATTTAATTATTATTTATAAAAAAAAAATTTTTATAATAAAATAAATTATATTTTTAAAAAAATTTATAAATTAATTTAAAAATTAAATAAAATTATTTAAAATAATTAATATATTTTTTTAATTATATAAATATAATTATATAATTTTATTTAAATATATTATTTATAAATAATATATTTAAAATTTAATTATAAAAAATATATAATATAATTTTAAAATAAAATAATAAAAATAATTTATTATATATATATATTAATTTTAATATATTATTATAATAATAAAAAAATTATTATTTTATTATAAATAATTAATATTTATTTTAATTTAATAAAAATAAAAATTAATAATATTTTATATAAAATTTTATATATTAAATTTTTTTTTTAAATTTTTATAAATTTTAATAATTAATAAAATTAAAATATTATATATATATAATATAAATAATATTTATTTTATTATAATATAATTATATTAAATATATTTAAAAAAAATTTTTTTATATTTTTTAATAATATTTAATTATTTATAAATTATTATTAAATAATATATTTAATAAATATATAAAATTAATAATTAAAATTTTTATAATATTTAATTAATATTAATTTAATAATTAATTAAATTTAATTTTTAATAAATAAATAATAAATTATAATAAATATAATTTAATATTAAAAAATTTTAATATAAATTTAATAATAAAAATATATTATAAAATTAAATATATTTTTTTAAAATATATATATATATAATAATTTAAATTTTTATAAAATTTTTATAAATAAAATTTATTATAAATAATAATAAAATTTTATTAATTATATTTAAAATTATATATTTAATTTTTTAATAAATATATATATAATATTTATTTTATTTTAAAATTTTAATTTTAATTTTTATATATAAATATTATAAAAATATAAAATTATATAATTATATTTTTATATTTTAATAATTATAAAAATATTTAATATTATTTATATTTAAAAATAAAAATATATTTAATATAATTAATTATATAATTAATATTAATTTATTTATTAAATATATAAAATTTTAATAAAAAATTTTAATTTATTAAAAAATTAAATATAAAAATATAAATATAAAATTATTTTTATTTAATATAAAAATATTATTTTTTAAAAATATATATTTTAAAAAAAATTTATTTTAATAATAATAATTTTAAAAATTAAATATATAAAAAAAATTATATTATAAAAAATATTATATATATATATTAAATTTTTATAATATAAATAATAAAAATAATTAAATTTAAAATATAAATTAAATTTAAAAAAATAATTAAATATAAATTAATTAAATATTAATTATATATTTAAAAATAATTATAAAATATTAAATAATAAATATAATATAATAATAAATAATTAAAAATATAAATATTTATAATTTATTAATAAATAATATATATTTTAATATTATAATTATAAAAAAATTTATAAATTATTTAAAAATAAATAAAATATTTTTAATATAAAAAAATTAAAATAATTTTTATTTATTAAATAATATAAATAAATTTAATAATTAAATAATAATAATAAAATATTAAATAATAAATATTTATTAATATATATAATTATTATATTAATTGCCTTGTCTTCTCTCTCGCTTCGCCCGTTGGGTCCTACGCTATTCAATTCATGCCGAAGCTCTTCTTTTTTCCATTGTTCACTCCCCATCTATGTCTCTGTCCTTTGTGGACCCCTGATTCAGCCCCTTCTTTTTACTGTTTGCTCTGTGTCCATCCGATTTATTCCCCTTTTCCTCTTCTTACCTTTTTCTTATCTCTTACATTTTTTGTATAAATTCATACGCGTCTTTCGTTTCTTTCCATTAAACTAACCAAAAAGCGCGTCCATGACACTTATTAACTTATCCCCATCTGGATGCTTGTGTTCATTCGTTTCTAACCACCTCTCCTCATGGATAGGGTTGATACAGCCTTTTGTATATGGGTAAGCATTAACGATGTTTTTTTTCCCTTGATTCGGATCTGGCCTTCATTCCTCATGACTTAGTGGGTCTAACCTCGTTCTATTTCTTTCGCCTTATTTTAACGCAACCGTACACAATCTACATCAAATTGTATTTTCTGTTCTTCCATTGACAATCCCACTTCCCATACAGATTTCACTTGCTCAATGGTTCTTTCTTTTCTTCCTACCAAGCTCTGCTCACTTGCTTCACTTTCGTGGACTAGCTTTTGATCCTCATCTTTTTTCTCGGTAAATTTCTCGGTTCCAAAATGCTATTTGCGCGTTGCCTGTTTGCATGACGCTTGAAATAATTTCCACTTTTTTTTTCTTTGGTGAGTTCTTTGCCATCTCGTAATGTGTTCCCTTTTTCCCGTACGCGCGGCTACCTCGATCACGCCTATCTTCTATCGTCCTTGCTATTCCTTATACCCTCAAACCTTTGCTTTCCTTTTTCTCTTCCGTCTTTCAGATACCTTACCGGGACTTAAATTGTTGACATATTTTCGTGTTCATTCAACGAAACTGATGTTGCTTCTGTTGTTTGCAATTCTATATACGCATCCCCTTTCTCCGTATTGGTCCTAGGCTAGGCCTTGCTGTTTTTCTGGTCGTTTCACCTATTTAACAATTCATAATTCTGCTTCTTGGTTAGTCTTCGACTAACGCATATTTTTTGTATCTTCAATTGTCGTCGGACAACACACTGACTCCTGCTTCTTCTTTTTTTTGACTCCAGATTTCATCTCATAGTAGGCCCAACTAACCTTATCACCATGTAACCCCTTAATTATAAACTTCTTTTGCTTTATTCTTTCCATCACACTACAATATTGCTTCCTTTTTTCTCCTGTTATTAATGACATCTACTGAAGAGCAATCAAAATCTACATCCCAATCCGATGTTATAAGTTTCTACCTGTTTCCAATTACGCTCCTGTACACTCGGTAACCTTCCGCGTTAGAGCATGGCAAGTTCTTTACTCTAATAAGCTCAACACAATTACGCGCTCGCTCCTTTCCGTCTGTATACCCTTCTGTTCCTTCTTAGGGATTGAGCTAGAACCCTAAGTGAGTTTTTCCATTTTTGTTGCTAACGTCCCTATGAGGCCCGTTCTACTATCTTACCTTTCCGTCTCGCAAGTTAGAGAACCACTCTCTTTGTATCCTACTAAAACCTCTCAGTAGCCTTTCCGTAGTATTTGCTTTCTGTTGACATATCTAAATGTACCCGAGATTATGGTTTATCTAGGGCTACTTTTTCTTTCTCTTCTCAGATTGATATGAGCATTGCCGTTACTCAGTATTCAACTGCCCCCGCTTTTCCCTCTCTCTCTGCCTCTCTCTCATATGTTTTTCTCGTCTACTTGCGGCCACAACTTGCTGCTCACTCAATCTGTTTTGTTTTCGGTCTAATAACAAATGTTTCGGCTCCTGATCCTCACAGCCTATCAGACATTCGTATAACGGCTCTTTTCAACATTTTACTCCTTTCGCTCCTATTTACCTTCCTTTGTGCCACGTGAAATTATCGAATTCTCTCTCTGATCCCTCTCGTCCTGCTCTCCTTTGTCCGCTTCTCGAAGTTCGTGTATACTCTTCTTCAGAACGCTACCCAATTCACCCCCTTTTCGTGACGTCGAGATCATCACTCTTCTCTCTCTATGTCCTATGTCATTAGTATCCGTTTCCGAATCCTCTTAATCCACACCCTTTTGTTCTTCGGGGCTAACATGATTCACCTCATGGTTTTTCTTCATCTTATCTATTTCCCTTCCTATCCCCATCCTCCCGCACCTTCCTCTTCTTCTGGTCCTCGTTCAGTTTAATTAAATCCTCCTTCTCCTTGTTTATGTCATTCTCTCCGCCAACTAGGTCCCTTCTCCCTCTCTTCATCTCCTTTTTCTGTCATACACAATCCAAGGTACTGCCGTCTCTGTTTTCTTTTTTATATCTTTCCCGCCATTACCCCTTGCCTTTTTTCTGTCAAGCAGGTAGCATTATTTCCTTTTTCCGTTCCAGTGTCCCCAGTTTCCCGTTTTTTCATCCTAATCCCTTTTCGGTTCTTTTCGAAATCTACCCGAGCATCTTTGTATCTTTCTGCCATTTTATTTACCTTCCTTTTCGGGAACAGTCCGTATTTACTCGCTCTTTCTTCCAACCGCTCTCTGCCGTTCTTTATCTAGCATGTCACATACCTCGCTTTCCTTTATGGAGTTGTCTTTCTTTTCTGGTTTCTGTGACATACTTCACCTGATGTTTCCCTTACCGGTCGCTTTTTCAGTTCCTTTGTCACAAAGCAGGCTTTCGGTACTTCTTGCGGTTCATCATCTCCTCATTGATCTTTCTTAGCATCTTTCGTGCTTCCGACTATTTCCAGGACCAACCCTACCACGAATTTCTATTCTTTTTTACATTTCTGTCGTCTAGCATTCCTTGTAGTTTCTTTGTCTGTCATCCTCCGTTCTTTTCTCCGACGCGTCTTTCCCGCAGCAATAATATTAGTTTACCTTTCTCTTCCCTACCTATCTTTCTTCTCTATAAGTAGTACACTATATGTATAAACCTTTCTCTTTCGCTTATCCGATCCACATAGTTAATTTTTTCTTCTTCCAATTATTTGGAGTGTTCTTTTGGGACGCACACCCTACTTAAGTGATGTTTGTCGTCTATGCGATAATTCTCTTGTTTCCCGACCATGTACGTCCCTAGCCCTCCTTACGCTTTCGTTTTTGTACTTAAAACCTCTGTGTGCTCCTTCCCGCTCAAATAATTCTCCCGATGTTTTCTGTAACATCTTATGCACTTACTTTTGCGCTTACTAAAAATGTTGGTAATTCTCCCGTCTGGTCTCGTCTTCGTTCAACTTACTACCACACGCTCTCTTCCCTCCTAGTGTTTTCCTCTTCTAAAAACTAGTCGGGTTCGTTTCGATCCTATCTTCTCTCTATCCTTTCTCGTTCCTGTCACCAAATCTTCATCAGTCCACCTATGAATCCACTATCGAAATGCAGTTAAATCTTACCCCTAAGTTACATCTTTTCCTGTTCGTCCTCCACCCAACCTGTTTCCGCGGGCTTTTGGCTTCTTTTTTATGGTTTTTCACCCTCCACACACGGAGCTTTAGTCGTGCAGTGTCGTACGGGGTTTTCGGCTTTCTTTTTATCGGTGGTGCT------------------------TCGCCACGACGAAGGCAAGTAGGGCCTCGGATGCGAGGCCGGGCAAACAGGAAGTGTTATAGACAACGCTGCCCCTCCGGTAATTGGGAATAAGCCCTGCGCCGGCAGTGAAAGTGAGAGAAAGGGATGCAGAGCGAGCGCAGCCACTTTGAATACAGTAAGGTAGAGAATTATCTCAACTTGCGCAAGAAAAGGTCTAAAGATTGTA-------ACCCTGGGCCTGTACCTTTGGGGAGTTTGGTCTAGGCGATAGACTAAGTATGTAATGCTTGAGCGAAACGTAAACGGAGGTGGGTCCGGTTAGCGTGTGAGAAGGGTTGTGCATCTGACGATAAGTATCCAAGGCGTCGTAACATTTGAATACTCTAGCCACAGCAAAGACACGTTGTTCCTTATCAAGATATCGAGATGTCCGAGGCATATAAGG-----------------AAAGCGAGGGAACCCTCCGAGGCAGACCTCATAGCCACAYCTCCCGCGAGCGTAAGCCTCATGGAGCCGGAGGTCGGCTGGAACTGACGAATGGAAAAGGRATGTACGGATATCATATTCAAGACAACGGGGGCGACGAAATTTAGCTCTGACGGAAAACAAGTTAGGGGGTTGATCGAAAGTTCGCGTCGAGTGGGGAGTCATCAAAAGATAACCTCTGACCAGACTGGTAACRCACA--------------------------GTACCCAAGTAAAGGGAAGGCTGCACTGGGTCGGAATAATATGGGCGTGTAGAGGGACGGTATCGCGGTCAGCTAGGGAGTTGGAGGGAGACGAGCGGCGAGGCTTTAAAAAAAGTAAAAGAATGGAACATGCTTACATCACGGGTGCGACAGACACCAGGAGGAAAAGCGCGAGGACAATATATCGAGTGGACGCGGGGCGGTGTATATACTGTACTGGTCATGTCTAAAACAGACCCTGATAGACTCGTGGGCCGCGAGGTGACTAGACCTAGGTCTGAGAGGGTTAATCCGAGGGTAACAGAAGGCAATCGACGACCAAAAACACAAAAAGATGAACAAAGAGGGGTGTGCTGGACGGCAGCAGTTCAAACGTCTTTCGAGTCGCGTCTATCTCCTGGCCTAATATATGGAAAATTCAACGCGCGAAGCGGTAGGTGAGGAGTGAACTACTCAAAGACTATTGAGGG-------------CGATAAGTTTCCCCATCGGAATCGATGGGTACTCACGGAACAAGATAACTAATAGCTAAAAAACTTAGAGCGGGACGGATGCTAAAGCAAGAAGAGATGGATTACTACAAAGATAAGAGTCCCGTCAGCCTGTTAGTTCCGCCGGCTTCGTTGAAGAATATGGCTAGAACACCAGTACAGGCCCGACGAATAGCCGGTTTTAGAGACAACAGTCAGGGTGTGACAACATAAGTAGGGAAGACGTGACG------TTACATAAAGGGCACTGTCCTTTGGCTATTGTGGTATCCACCGTCGATCACTGACCCAACAACCATACCACGTGACTAGCGGTAGAATTTAAGTTGTGTAGTCATCGAGAAAAACAGGAAAAAGAATAGAGTACACAGCGTTGCGACCTGAGGTGCATCGGGCGCAAAGGAGGTAATAAAGATGTGGCGGGAAAAACCAGTTGAGGTAATGTATTTAATTGATCGGGGGTGATCATTTTCATGGTGTGGGAACTTTATGTAATAGGACAGAAAGAGGGACTTAGGTGAGGAGCATCAGATCGGTCGAGGGGAGCGGGGGAAGAGAATAGCACACCGAGAGCTAGCGATCGTACCCAACGTTCACGACTAAGGGAATAACGGGCGAAGGAACGGAAGGGGAGCTAAATTGCGATCTCGATGAGGTAAACCGGGTAAAGTGGTAAGGGAGAGGTGTGTAGGAGGTACGGACAGACGGAAGGGATGGGGATCGCAAAGCGATGAAGGACGTACAACCGTCGTCTAGAGAAGGAATCGCGCAAAAAAGGAAAAAACGTAGAGTATACAGCGTTGCGACTTCAGGTGCGTAGGGCGCTAAGGAGGTAATAAAGATGCGACGGGGCAAACCAGTTGAGGTAATGTATTTAACGGTTCGGGCGTGGTCATTTTCGTGGCGTGGGACCCTTATACAATCAGACAGAAAGAGGGCCAGAGAGGAGAATCTCGGACTATGGAGGGGTCAGAAAACAGAACACCGAGTGCTGGAGATTGTTCCCAAAGTTCACGAAAAAGGGAACAACGGGCTAAATAACGGTAGGTGGTGTAATTGCTTTCTCGATGGGTTAGAAAGGGGTATGTGGTAAGGGTGAGGGGTGTAGGACTTATGGACAGTTGGAAGGGATGG------------------------ACGTGCAGCTAGTGGCTGGCGGGGTCCTCACTAATTAATTAAAAATGCGAAAAACATTCCGTTTGGATCTACCTTTTTAAAAAATACCATCTGTGGACACCGGGATGTGAGTGAGTCCCAAACCTATCGACTCTTAATCTCAGATAAATAACAGACTGATAAGGGGTAAGAGACAGGCCACATGCTCTAGAAATGGGTTGTACCGTGC-------GTATCTCATTTTTCTCTGCTACCTGGATGGTTGACTATTACTATAGGTTTTCTTGTAGATCTTACCAGAGCGATTCAATTACGTGTCCTTTCTCATTTCGTGAAAGATTGAGTACTCAGTAGCTGTGTTATATGTTTCGTTTTCGAGTTTCATCACAGAAAGACTACCTTTTTCTTCGGTCAATGTCCACTTTTGTTATAGTTAACTAAGTCTCAC-----------------GAGCCCCGGTAACAGAGCGCTCTGATGGAAACCATTTGATCTAGTTGATCAATACATGTAGCCTTCTAACGACATTGTTAACATGCTACAATGGGAGCGGAACGCAGAATCAACCTATTCCGAAAACAAAAACTAGAAAAGCACTAATGGGACTGGAGGCTATACAATAAACCAGACATGGATCTACAACATACACAAAATCGTCAAAAGAAGTAATGGGGCCAAAGAGGTTCCAGGAC--------------------------AGGCCTAATCCGCATGTTAGTCGTAGCTAAACTACTCAGTGAACCTTCCTAATAAATTAGTACAATAAATAGCACTTTAACGAGTGATGAAAGGGCCTCAACTGTCTCTTCTCTCAAAGGTGTTAACACACATGGACTGTTTCAACAAACTCCTTGCTTCAGACTACGATTTATGGTCGATATTTGGCGAAAATTGATAGTACCGCTATGCTGACCGTACCAATTTACTCGGACAATAGAACGGCATAAACCAATGAGTAGTCCACTTACTCCTACTAGATGACCATAGTTATATGATAAACGCCAAAGAGGACCTAAATGAATATACTTGTAGATCGATTGAACTACTGATTAGAAGAGCTGATTATATATACTGGCCGCCAAGCATTGAAGTACAGTCATTCCATAAGAAGATCAATAACTCATCATTAGAGCTGCGCGAGAACGAATTGGTGATACGACATAATAAT-------------CTCTCAACGATCCTGACCTCGTCCGCAGGTTAATTAGGACCAAATCAATATTCTTCCCAAATTTGGCAAATTGATCACGAGACTATTAGGGACCTTTTGGGCATCTGAGCCAAGAGTTAGACATTTTATATGGCGCACTGATAAGTCTATCTCGAACTATTGGACTAAATGCCATAGTATATCTGGCCTCGCTTAGGTCTCGCTTCACGCAATTTTGGAACAGAAGTTGAGTCTGAACTATAATACCA------TATCTCAACGTTGGCTAACAAATCACGAACCTCCATTTTTTTGTCTATTCTATCTAAAATGCCTAATTTATCTCAATTTTGGTCTCTACCTAGATTTGGCGGACCAAAATCTAACAGACCACCTGTGAACTCATCTTCTGCCCCATTTCTTATGGAATACGATGCGCTTGGCCTATTTTTCTGTATTCAGATGATAATGTTTTCCCGGTTCACGTATTTCTTCCGTTATGAGTTCTTTTCTGTTTCGTCAGGTTTAAATAAGAGCGAAGGTTTACAGAGCCCACATATAGACTACACAATTAGCTTTATAAAAAAAAACGGATCGTTAATAAAACAAATAATTATCAAATTGAAAAGGCTAGTACCGTTCGCGATTAGACCAACGACTGTAATAAATTAAACTGATATAACCAAGTAAGGCTCTCTTGGGGATCACTTTATGCAAGCCACGCAAATCAGCTTTACGACAAATGTGTTAAATTAAAAATTTATGATGTACCCGATATACAATCCTCCTACCCCCCTCTATTCCAAGATTTAAAAGACCCCCTGTGAACTCATCTTCTGCCCCATTTCTTATGGAGTTCGATGCCCTTGGCCTATTTTTCTGTATTCAGATGATAATGTTTTCCCGGTTCATGTATTTCTTCCGTTATGAGTTCTTTTCTGTTTCGTCAAGTTTAAATAAAAGCAAAGCTTTACAGAACAGTATAGATTACATTAGATTATAGAATAACGGATTGTTAATAAAACAAATAATTATCAAACTCAAAAGGCTAGTACCGTTCGCGATTAAACCAACAGGGGTAATGCAACAATTCATATACGCAAGTAAGGCTTTCTTGAGGATCACTTTAAACAAGCCACGCAAATCAGCTTTACGACAAATCTGTTAAATTAAAAGGCTTTAGCTTAATTAAAGTACTTGATTTGCATTCAGGTGATGTTGGATAAAGTCCTGCAGGTCTTAGTAATTAGTCCAATTAAGACTGCTAATTTCGACTTAGCAAATTATGGTGTAACCCCATGATTACCCTTAGAATGAAGCTCGCTGGATTGAGTGTTTAGCTGTTAACTAAAATATCGCGGGATCGAGGCCCGTCTTTCTAGAAGCATTAGTAAATATTACACCACCTTGTCAAGGCGGATTAATAGGTGAAAACCCTGTATACTTGCTCTGTAGTGTA-TACGCCAGATTGCAAATCTGGAGAAGCGGT-TGACCCGCCGGGGCTTTAGATAATGGTGTACAGGGGGCACGAAGAGTTTTGATCTCTTAAGTATGGGTTCAATTCCTATTTATTTAAGTTGAAATACAGCAGCGGTTTTTCAGACCGCAGGTCTTGGTTAAAATCCAGGTGAAAAATTTTCTTAGTATTAGTACAAATGATTTCCACTCATTAAGCCCCAGTTAAACCCCGGGAGAAAATAGTTGGCATAGTTA-AATATAACATTAGATTGTGATTCTAAAGATAGAAGTTAAACCCTTCTTACCGACCGGAAATGTGCCCGCAAGGATCACTTTGATAGAGTGAACAATAGGGATTAAA-TCCCCTCATCTCCTCTTTTAAGGGAAAATAGTTGATCCATTGGCCTTAGGAGCCAAATACTCTTGGTGCAACCCCTAGTAAAAGCCGCTAGTGTGGCAGAGCCTGGTAATTGCAAAAGACCTAAGCCCTTTTAATAGAGGTTCAACCCCTCTCGCTAGCCCATTAAGAAGCTAATAGCAACAGCCTTTTAAGCTGTAGACTGGTGAAACCACCCTTAGTGAGTAAAGTCAGCTAAAAAGCTTTTGGGCCCATACCCCGAAATGTTGGTTAAACCCCCTCCTTTACTAAAAGCACAGCACTGAAGATACTGAGATGGGTAAT-AATAACCCCGCAAGCACAAGGGGTAGTTTAA-TTGAATGTTGGCTTTGGGGGTCAACGGTGGGGGTTTAATCCCCCCCTCTTGAGAGAGAGA-CATTGCAAGAACTGCTAACTCACCTGTGGCTCAACTCCACAGCTCACTCTGGTAGAGTGGGCATGCGATTGACTTGAAATCAATTTATGGGGGTTCGATTCCCTCCTTTCTCGGCCTTAGTAGCTAACAAAGCACCGGCCTTGTAAGCCGAAGAGCGGGGCACACACCCCCTAAGACAAAAGCCTTCAAAGCTTTAAGTAGAAGTTAAAATCTTCTAGTTCCTGGGTAAGATGGCCGAGAAGGCGGCGGGTTGTAGCCCCGACGACAGAGGCAGCAC-CCTCTTCCTACCACAAAATGTAGCTTAATAAAACCATTCGCTTACACCGAAACCATGTCTGTGCGACCCAGACCATTTTGAAGGTTTGGTCCCGACCTTGCCATTAATTAAAGCTAAACTTACACATGCAAGTATCCGCGCCCCCGTGAAAACGCCCTAAGGGGCTGGTATCAGGCACGCCCAAGACACCTGGCTGCCACACCCACAAGGGACTCAGCAGTGATAAACATTGAGTAAGCTCGACTCAGTTACAGCTACAGAGCCGGTAAATCTCGTGCCAGCCACCGCGGTTACACGAAGACTCAAATTAATGACGGCGTAAAGCGTGGTTATAGAGTAAAAAGCCGTCACACGCTCTACGAAAGTGACTCTAACGACCGCTAGGACACAAACTGGGATTAGATACCCCACTATGCCTAACCTTAAACTTTTTCCGCCAGGGTACTACGAGCGCTTAAAACCCAAAGGACTTGGCGGTGCCCCATA-CCACCTAGAGGAGCCTGTTCTATAATCGATAACCCCCGCTAAACCTCACCACTTATTGCCAACCGCCTATATACCACCGTCGCCAGCCCACCCTGGCACAATGGTCACCAAAACGTCAGGTCAAGGTGTAGCACATGAAGTGGGAAGAAATGGGCTACATTTTCTACCCTAGAACAAACGAACGATCGAAGGTGGATTTAGCAGTAAAAAGGAACAAAAGAGTCCTTTTAAAGGCCCTGGGGCGCGTACACACCGCCCGTCACCACAAAAGAAGAGGCAAGTCGTAACATGGTAAGCATACTGGAAAGTATGCTGTAAATCTAAAAAAAACATTCACCCTTTAGTAAGGCGATAGAAAAAGGAGCCATAGAGTACCGCAAGGGAACGATGAAATAGAAATGAAACAAAAAAGCACTAAACAGCAAAGACTAACCCTCGTACCTCTCGCATCATGGTCTAGCCAGTCAAGCAAAACGAGTTTGACCCCCCGAAAATGAGCTACTCCGGGGCAGCGGGCCAACCCGTCTCTGTAGCAAAAGAGTGGGACGACCCCCGAGTAGAGGTGACAAACCTAACGAACCTAGTGATAGCTGGTTGCCCAGGAAAAGAATTTTAGTTCACAATGCCCATAAGAGCCATTCAAAAGAGGTACAGCTCTTTTGAATAAGGAAACAACCTAAAACCACGGGTAAAGTGGGCCTAATAGCAGCCACCTTACAGCGTCACAGCTTAAGCAATACGAATAAACCCACCAACACTACTGGGCCTATCTATACATAGATCCGCTCATGCTAGAATGAGTAACAAATGTAAGTGCACTGGCAATTAACACAAGAAAACCGTTAACCTAACACAAGAACATATTGAAAGATTAAAAGACAAGGAAGGAACTCGGCAAATAACCTCGCCTGTTTACCAAAAACACCGCCTCTTGATAAGAGGTATCGCCTGCCCAGTGACGTTCAACGGCCGCGGTATTCTGACCGTGCAAAGGTAGCGTAATCATTTGTCTTTTAAATAAAGACCAGTATGAACGGCACCACGAGGGCTCAACTGTCTCCCCTGTCTAATCAGTGAAATTGATTTCCCAGTGCAGAAGCTGGGATAATAACATAAGACGAGAAGACCCCATGGAGCTTAAGACTTTCTGTCTTCGGTTGGGGCGACCACGGAGAAAAATA-ATCCTCCGAGCCGAACTAACCAAGAGCACAACTCCAAGAATAGGACCTTAACGGAATCTGATCCATGATCAACGAACCAAGTTACCCTGGGGATAACAGCGCAATCCACTCCGAGAGTCCATATCGACGAGCGGGTTTACGACCTCGATGTTGGATCAGGACTCCCTAATGGTGAAGCCGCTATTAACGGTTCGTTTGTTCAACGATTAAAGTCCTACGTGATCTGAGTTCAGACCGGAGCAATCCAGGTCAGTTTCTATCTAATAATTTTCCTAGTACGAAAGGACCGGAAAAATGGGGCCCATG-AACAAGCCCCCGCACTAATGAAAGCA
ASCTRU     AATATTATTAATTTTAATTAATTATTTTATTTATTATTTAATTTATTTTTTTATAATATTTAAATATATAAATATTAAATATAATTATTTTATATAATTTAAAATAATTTTAAAAAAATATTAAATATTTTAAATATTATATAAAAAAATTATTTATAATTAAATAAATTTATTAAAAATATTTAATAATTTATAATTTTAATAAAAAAATATATATTTATTTTAAAATTTATATTTATATTTTATTATATAAAAATAATAAATAAAAATTTTTAATAATAATTTTAAAAATTAATTATTATTTTTATATTTAATTAATAAAATTTAATTAAAATAATTTAATATTAAATATTATAATAAAATTTTATTTTTAATATTTATTTTAAATAAAAATTTTAAAAATAATATTTATATTTAAAAAAATTTAATTAAAATATTATAATTAAAAATATTTATTTTTTTAAAAAAAATTTTTTTAATAATAATATAAAAAATTTTTTTAATTATTATTATTAATATTATAATAATAATATAATTAATTTAATATTTTTATAATTTATAATAAATATATTATATATATTTTTTATTATATTTAATATTTTTAAAATATATAAATTAAATTAAAATAATTATTTTTTATTTATATAAAATTAAAATTTTTAATAAAAATTTATAATAAAAAAATATTATAATATTAATTAAATATAAAAAATATAAATTAAATAAAAATAATTATTAAAATAAATTTAAAAATTTTTTTTTTTTATTAAAAAAAAATAATTTTAAATATAAATAATAATTTTTAAATTATAAAATAAAAAAAATTAATTTTATTTATTATAAAATTTTTTTATAAAAAATTAATATAAATTATAAAAATATTTTTTTTTATTAATATATTATAAATTAAATTTAAAATTATAAAATAAATAATTATAATATTATAAATAAAATATTATAAAAAAATAAAAATATTAAATAAAAATAAAATTATATATTTAAAATAAAATAATTTAAATTAATTAAATTTTATTAAAATAAAAATATTTTTTTATATTAATAAATTATATAAAATATTTTTTTATAAATTTTTATTAATATTAAATTAATTATTAAAAAAATAATAATTAATAAATAATATAAAATTTATTTTTTATAATATATAATTTTTATTAAATTAAAATTTTTATATAAATTAAATATTAAAAAAAAATAAAAAAAATAAAAATAAATAAATAAAATTTTTATTTAAAAAATTTAAAAAATTTTTATATAATAATATATTAATAAATAAATTTTTAAAATAAATAATTATATATAAAATTTTAATATAAAAAAATATTATAATAAATTAATTATTTAATAAATATATAAAAAATTAATAATTAATTATATTAAATATTTTAAAAAATTAATATAATTTTATAATTATATAAATTAATTTTTAAATAAATTATTATTATAATTTAAATTAATAATTTTATTTATTATATATATATAATTTTAAAATTATTAATTTAAAATTATAAAAATATTAAATAATAAAATTTATAATTATTTAATTAAATTAATTAAAAAATATATTAAAATTATTAAAATTTTAATTTTTATTTTATTTTTATAAAATTTTTAAAATTTTTATATTTATAATTTTAATATTAAATTATAATAATATATTTAATAAAATAAATTTAAAAAATTAAATATTTTTTTATTTAATATATATATATTATATATTAAAATATAATTATATTATAATTATATATATATATATAAATTAAATAATTAAATATATTTTATTAAATATTATAAATATATTTATATTTAAATTATATAAAATATTATAAAATATATATAAATAAATTATTTTAATAAATAAAATTAATTAAATAAAATATAAAATTATTTTATATTTTTTTATTATTATAATTTTATATATTTAATTATATATTTAATAATTATTTATATAAAAATTAATTTTATAATAAAATAAATTATTTTTTTAAAATAATTTATAAATATATTTAAAAATATAATAAAATAATTTAAAAAAATTAATATATTTTTTTAATTATATAAATATTATTATATTATATTATTATAATTTATTAATTATAAATAATATATTTAAAATTTAATTATAAAATATATATAATATAATTTTATAATTAAAATAAAAAATTAATTTAATATAATATAATTTTAATTTTTATTTATTATTATAATAAAAAATAAATTATTATTTTTTTATATATAATTATAAATTATATTAATTTTTTAAAAATTATAAAAAATATAATTTTAAATAAAATTTTATATATTATATTTTTTTTTTAAATTTTTATAAATTTTATTATTTAATATAAATATTATTTTATATATATTAAATATAAATAATATAAATTTTATTTTTATTTATTAATATAAAAAATTTTTAATTTTAATTTTTTTATATTTTTTAATAATATTATATTTTTTATTTATAATTATTAAATAAAATAATTAATAAATATATATAATTAATAATTAAAATTTTTATAATTTTTAATTATTATTATTTTTTTAATTTATTAAATTTAATTTTTAATAAATAAATAATAAATTATAATAAATATAATTTAATATTAAAAAATATTAATAAAAATTTAATAATAAAAATATATTATAAAAATAAATATATTATTTTAAAATATATATATATATAATAATTTAAATTTTAATAAAATTTATATAAATAAAAATTATTATAAAAAAAAATAAAATTTTATTAATTATATTTTATATTATATATAAATTTTATATATAAATATATATATAATATATATTTTATTTTAAAATTTTAATTATTATAATTATATATATATATTATAAAAATATAAAATTATATAATTATATTTTTATATTTTTATTTTTTTAAAAATTATTTATATTAATTATAAATAAAAATAAAAATATAATTAATATAATTAATTATATATTTAATATTAATTTATTTATTAAAAATATAAAATTTTAATAAAAAATTTTAATTTTTAAAAAAATTAAATATAAAAATATAAATAATAAAATATTTATATTTTATATAAAAATATTATTTTTTAAAAATATATATTTTAAAAAAAATTTATATTTATAAAAATAATTTTAAAAATTAATTATATAAAAAAAATTATATTATAAAAAATATTTTATTTATATATTAAATTTTTATAATATAAATAATAAAATTAATTAAATTTAAAATATAAATTTAATTTAAAAAAATAATAAAATATAAATAAATTAAATATTAATTATATAATAAAAAATAATTATAAAAAATTATAAAATAAATATAATTTAATAATAATAAATTAAAAATAAAAATATTTTAAATTTATAAATATATATAATTAATTTTAAAATAATAATTTTAAAAAAAATTATAAATTATTTAAATATATATAAAATATTTTTAATATAAAAAAATTAAAATAAATTTTATTTATTAAATAATATTAATAAATTTAATAATTAAATATTATTAATAAAAAATTAAATATTATATATTAATTAATATATATAATTAATATGTTAATTGCCTTGTCTTTTCTTTCGTTTCCCCCGGTAAGTCCTACGTTTTTCAATTCCTACCGAAGCCTTCCTTTTTTCTACTGTTCACTCCCCATCTATGTCTCTGTCCTTTGTGAACCCCTGATTCAGCCCTTTCTTTTTACTGTTTGCTCTGTGTCCATCCGATTTATTCCCCTTTTCTTCTTCTTCCCTTTTTCTTATCTCTTACATTTTTTGTATAAATTCATACACGTTTTTCGTTTTCTTCCATTAATCCAACCTAACAGTGCGTCCATGACACTTATTAACTTATCCCCATCCGGATGCTTGTGTTTATTCGTTTCTAACCACCCCTCCTCATGGATAAGGTTGATACAGCCTTTTGTATATGGGTAAGCATAAACGATGTTTTTTTTCCCTTGATTCGGATCTGGCCTTCATTCCTCATGATTTAGTGGGTCTAACCTCGTTCTATTTCTTTCGCGTTATTTTAACGCAACCGTACACAATCTACATCAAATTGTTTTTGTTTCTCTTTCACTGACAATCCCACTTCCCATACAGATTTCACTTGCTCAATGGTTCTCTCTTTTCTTCTTATCAAGGTTTGCTCAGTTGTTTCACTTTCGTGGACTAACATCTGATCCTCATTTTTTTTCCCGGCAAATTTTTCGGTTCCAAAATGCTATTTGCGCGTTGCCTGTTTGCATGACGCTTGAAATAATTTCCACTTTTTTTTTCTTTGGTGAGTTCTTTGCCATCTCGTAATGTGTTCCCTTTTTCCCGTACGCGCGGCTACCTCGATCACGCCTATCTTCTATCGTCCTTGCTATTCCCTATACCCTCAAACCTTTGCTTTCCTTTTTCTCTTCCGTCTTTCAGATACCTTACCGGGACTTAAATTGTTGACATATTTTCGTGTTCATTCAACGAAACTGATGTTGCTTCTGTTGTTTGCAATTCTATATACGCATCCCCTTTCTCCGTATTGGTCCTAGGCTAGACCTTGCTGTTTTTCTGGTCGTTTCACCTATTTAACAATTCATAATTCTGCTTCTTGGTTAGTCTTCGACTAACGCATATGTTTTGTATCTTCAATTGTCGTCGGACAACACACTGACTCCTGCTTCTTCTTCTTTTTGACTCCAGATATCATCTCATAGTAGGCCCAACTAACCTTATCACCATGTAACCCCTTAATTATAAACTTCTTTTGCTTTATTCTTTCCATCACACTACAATATTGCTTCCTTTTTTCTCCTGTTATTAATGACATCTACTGAAGAGGAATCAAAATCTACATCCCAATCTGATGTTATAAGTTTCTACCTGTTTCCAATTACGCTCCTGTACACTCGGTAACCTTTCGCGTTAGAGCATGGCAAGTTCTTTACTCTCGTAAGCTCAACACAATTACGCGCTCGCTCCTTTCCGTCTGTATCCCTTTCTGTTTTTTCTAAGGGATTGAGCTAGAACCCTAAGTGAGTTTTTCCATTTTTGTTGCTAACGTCCCTATGAGGCCCGTCCTACTATCTTACCTTTCCGTCTCGCAAGTTAGAGAACTACTCTCTTTGTATCCTACTAAAACCTCTCAGTAGCCTTTCCGTAGTATTTGCTTTTTGTTGACAAATCTAAATGTACCCGAGATTATTGTTTATCTAGGGCTACTTATCCTTTCTCTTCTTAGATTGATATGAGCATTGCTGTTACTCAGTATTTAACTGCCCCCACTTTTCCCTCTCTCTCTGCCTCTCTCTCATATGTTTTTCTCGTCTACTTGCGGCCACAACTTGCTGCTCACTCAATCTGTTTTGTTTTCGGTCTAATACCAAACGTTTCGGCTCCTGTTCCTCACAGCCTATCAGACATTCGTATAACGGCTCTTTTCAACATTTTACTCCTTTTGCTCCTATTTACCTTCTTTTGTGCCACGTGAAATTATTGAATTCTTTCTCTGATCTCTCTTGTCCTGCTCTCTTTCGTCTGCTTCTCGCAGTTCGTGTATACTCTTCTTCATAACGCTACCCAATTCACCCCCTTTTCGTAACGTTGAGATCATAACTCTTCTCTCTCTATGTCCTATGTCATTAGTATCCGTTTCCGAATCCTCTTAATACATATCTTTTTCTCCCTTGGGGGTAACATGATTCACCTCATGGTTTTTTTTCATTTTATGTATTTCCCTTTTTTCTCCCATGCTCTCGCACCCTCCTCCTCTTCTGGTCCTCGTTCAGTTTAATCAAATGTTCCTTCTCCTTGTTTATGTCAATCTCTCCATCACCTCGATCTCTTCTCCCTTCTTTTCCTTCTTTCCTGTGTCTTACACAATCCAAGGTACTGCCGTCTCTGTTTTCTTTTTTATATCTTTCCCGCCATATCTCCTTGCCCTTTTTCTGTTAAGTAGGTAGCATTATTTCCTTTTCTCGTCATAGTGTCTCCAGTTTCCTCTCGTTTAAATCTAGTCCCTTTTCGGTTCTTTTCGAAATCCACCTGAGTATCCTTCTATCTTTCTGCCATTTTATTTACCTTCCTTTTCGGGAACAGTACGCATTTACTCGCTCTTTCTTTTAACTGCTCTCTGCCGTTCTTTATCTAGCATGTCACATACCTCGCTTTCCTTTATGGAGTTGTCCTTCTTTTCTGGTTTCTGTGACATACTTCACCTGATGTTTCCCTTACCGGTCGCTTTTTCAGTTCCCTTGTCACAAAGCAGGCTTTCGGTATTTCTTGCGGTTCATCATCTCCCCATTGATCTTTCTTAGCATCTTTCGTGCTTCCGACTATTTTCAGGCCCCATTCTACCACGAATTTCTATTCTTCTTTACATTTCTCTCGTCTAGCATTCCTTGTAGTTTCTTTGTCTGCTATCCACTCTCCTTTTCTCCGACGCGTCTTTCCCGCAGCAATAATATTAGTTTACCTTTCTTTTGTCTACTTATCTTCGTTCTTTATAAGCAGCATACTGTATGTATATACCTTTCTCTTTCGCTTATCTGATCCACTTAGTTAATTTTTTCTTTTTCCAATTATTTGGAGTGTTCTTTTGGGTCGCACACCCTACTTAAGTGATGTTTGTCGTCTACACGATAATTCTCTTGTTTCCCGACCATGTACGTCCCTGGCCCTCCTTACGCTTTCGTTTTTGTACTTAAACCCTCCGTGTGCTCCTTCCTGCTCAAATAATTCTCCCGATGTTTTCTGTAACATCTTATGCACTTACTTTTGCGCTTAGTAAAAATGATGGTAATTCTCCCGTCTGGTCTCGCCTTCGTTCAAATTACTACCATACGCTCTCTTCCCTCCTAGTGTTTTTCTCTACTAAAAACTAGTCGGGTTCGTTTCCATCTTACCCTCTCCTTATCCTTTCTTGTTTCTACCATTAAACCTTCTTTAGTCCACGTCTGAAGCCATTATAGTAACGCAGTTAAATCTTACTCACAAGTTACATCTTTTCTTGTTTGTTCTCCACCCATCCTGTTTCCCCGGGCTTGTGCGTTCTCTTTTATGGTTTTTCACCCTCCACACACGGGGCTTTAGGGTTGAAGGGTCGTATAGGGTTTTCGGTTTTCTATTTATCGGTGCTGCTATTTATAAGGCAAGGAGAGCAGTGTCGCCACGATGAAGGCAAATAGGGCCTCAGATGCGAGGCCGGGCAAACAGGAAGTGTTTTAGACAACGCTGCCCCTCCGGTAATTGGGAATAAGCCCTGCGCCGGCAGTGAAAGTGAGGGAAAGGGATGCAGAGCGAGCGCAGCCACTTTGAATACAGTAAGGTAGAGAATTATCTCAACTTGCGCAAGAAAAGGTCTAAAGATTGTA-------ACCCTGGGCCTGTACCTTTGGGGAGTTTAGTCTAGGCGATAGACTAAGTATGTAATGCTTGAGCGAAACGTAAATGGAGGTGGGTCCGGCTAGCGTGTGAGAGGGGTTGTGCATCCGACGATAAGTCTCCAAGGCGTCGTAACATTTGAATACTCTAGCCACAGTAAAGACACGTTGTTCCTTATCAAGATAACGAGATGTCCGAGGCATATAAGGATAGGAGCCACCGAAGGAAAGCGAGGGAACCCTCCGAGGCAGACCTCATAGCCACACCTCCCGCGAGCGTAAGCCTCATGGAGCCGGAGGTCGGCTGGAACTGACGAATGAAAAAGAGAAGTACGGATATCGTATTCAAGACAACGGGGGCGACGAAATTTAGCTCTGACGGAAACCAAGTCAGAGGGAAGATCGTAAGTTCGCGTCGAGTGGGGAGGCATCAAAAGATCACCTCTGACCAGACTGGTAACGCACAAGACATCCCCGCAAGGAGCCCGTCCTGTACCCAAGTAAAGGGAAGGCTGTACTGGGTCGGAATAATATGTGCGTATAGAGGGACGGTATCGTGGTCAGCTAGGAAGTTGGAGGGAGACGTGCCGCGAGGCTTTAGAAAAGGAAAGAGAATGGAACATGCTTACCTCATGGGTGCGACAGACACCAGGAGGAAAAGCACGAGGGCAATATGTCGAGTGGACGCGGGGCGGTGTATATACTGGACCGGTCAAGTCTAAAACAGACGCTGCTAGACTCGTGGGCCCCGAGGTGACTAGACCAAGGTCTGAGAGGGTTAATCCGAGGGTAACAGAAGGAAATCGACGACCAAAAACACAAAAAGATGAACAAAGAGGGGTGTGCAGGACGGCAGCAGCTCAAACGTCATTCAAGTCGCCTCTATCTCCTGGTCTAATATATGGAAAATTCAACGCGCGAAGCGGTAGGTGAGGAGTGAACTACTCAAAGACTATTGAGGG-------------CAATAAGTTTCCCCATCGGAACCGATGGGAACTCACGGAACAAGCTCACTAAAAGTTAAAAATCTTAGAGCGGGACGGATGCTGAGGCAAGAAGGGATGGCTTACCACAAAGATAAGAGTCCCGTCGGCCTGTTAGTTCCGCCGGCTTCGTTGAAGAATATGGCTCGAGAACCCGTACAGGCCCGACGGATAGCCGGATTTAGAGACAACGGTCAGGGTGTCACAACATAAGTAAGGAAGACGTGAC-------TTACATAAAGGGCACTGTCCTTTGGCTATTGTTGTATCCACCGTCGATAATTGAACCAACAACCATACTACGTGACTAGCGGTAGAATATAAGTTATGCAGTTATCGAGAAAAACAGGAAAAAGAATAGAGTACACAGCGTTGCGACCTGAGGTGCATCGGGCGCAAAGGAGGTAATAAAGCTGTGGCGGGACAAACCAGTTGAGGTAATGTATTTAATTGTTCGGGGGTGATCATTTTCATGTTGTGGGAACTTTATGTAATAGGACAGAAAGAGGGACTTAGGAGAGGAGCATCAGATCGGTCGCGGGGAGCGGGGGAAGAGAATAGCACACCGAGAGCCAGCGATCGTACCCAAAGTTCACGACTAAGGGAATAACGGGCGAAGGAACGGAAGAGGAGCGAAATTGCGATCTCGATGAGGCAAGCCGGGCAAAGTGGTAAGGGAGAGGTGTGTAGGAGGTACGGACAGACGGGAGGGATGGGGATTGCCAACCGATGAAGGATGTACGATCGTCGTCTAGAGAAGGAATCGCGAAAAAAAGGAAAAAACGTAGAGTACACAGCGTTGCGACTTCAGGTGCGTGGGGCGCTAAGGAGGTAATAAAGATGTGACGGGGAAGACCAGTTGATGTAATGTATCTAACGGTTCGGGCGTGGCCATTTTCGTGGCGTGGGACCCTTATACAATCAGACAGAAAGAGGGCCAGAGAGGAGAATCTCGGACTAAGGAGGGGTCAGAAAACAGTACACCGAGTGCTGGAGATTGTTCCCAAAGTTCACGAAAAAGGGAACAACGGGCTAAATAACGATAGGTGGTGTATTTGCTTTCTCGATGGGTTAGGAAGGGATATGTGGTAAGGGTGAGGGGTGTAGGACGTATGGACAGTTGGAAGGGATGGTCATGGTACCCTAACGTGGAGGTCACGTGCAGCTAGTGGCTGGCGGGGTCCTCACTAATTAATTAAAAATGAGAAAAACATACCGTTTGGATCTACCTTTTTAAAAAATACCATCTGTGGACACCGGGATGTGAGTGAGTCCCAAACCTATCGACTCTTAATCTCAGATAAATAACAGACTGATAAGGGGTAAGAGACAGGCCACATGCTCTAGAAATGGGTTGTACCGTGC-------GTATCTCATTTTTCTCTGCTACCTGGATAATTGACTATTACTATAGGTTTTCTTGTAGATCTTACCAGAGCGATTCAATTACGTGTCCTTTCTCATTTCGTGAAAGACTGAGTACTAAGAAGCTGTGTTATATGTTTCGTTTTCGAGTTTCATCACAGAAAGACTACCTTTTTCTTCGGTCAATGTCCACTTTTGTTAAAGTTAACTAAGTCTCACACCGGACCGAATCCACCGAGCCCCGGTAACAGAGCGCTCTGATGGAAACCATTTGATCTAGTTGATCAATACATGTAGCCTTCTAACGACATTGTTAACATGCTACAATGGGAACGGAGCGAAGAATCAACTTATTCCGAAAACAAAAACTAGAAAAGCACTAATGGGACTGAAGGCTATACCGTAAACCAGACATGGATCTATAACATACAAAAAATTGTCAAAAGAAGTAATGGGGCCAAAGAGGTTCCAGGACCGGATTACTACTGACAACTTCGAACTAGGCCTAATCCGCATGTTAGTCGTGGCTAAACTACTCAGTGAACCTTCCTAATAAATTAGTACAATAAATGGCTCTTTAACGAGTGATGAAAGGGCCTCAACTGTCTCTTCTCCCAAAGGTGTTAACACACATGGACTGTTTCAACAAACTCCTTGCTTCAGACTACGATTTATGGTTGGTATATGGCGAAAATTGATAGTACCGCTATGCTGACCGTACCAATTTACTCGGACAAAAGAATGGCACTGACCAATGAGTAGTCCACTTACTCCTACTAGATGACCATAGTTATATGATAGACACCAAAGAGGACCTAAATGAATATACTTGTAGATCGATTGAACTACTGATTAGAAGGTTTGATTATATATACTGGCCGCCAAGCATTGAAGTACAGTCATTCCATAAGAAGATCAATAACTCATCATTAGAGCTGCGCGAGAACGAATTGGTGATACGACATAATAAT-------------CCCTCAACGATCCTGACCTGGTCCACAGGTCAATTAGGGCCAAATCAATATTCTTCCCAAATCTGGCAGATTGATCACGAGACTATTAGGGACCTTTTGGGCATCTGAGCCAAGAGTTAGACATTTTATATGGCGCACTGATAAGTCTATCTCGAACTATTGGACTAAATGCCATAGTATATCTGGCCTCGCTTAGGTCTCGCTTGACGCGATTTTGGAACACAAGTAGAGTCTGAACTATAATACC-------TATCTCACCGTTGGCTAACAAATCACGAACCTCCATTTTTTTGTCTATTCTATCTAAAATGCCTAATTTATCTCAATTTTGGTCTCTAGCTAGATTTGCCGGACCAAAATCTAACAGACCACCTGTGAACTCATCTTCTGCCCCATTTCTTATGGAATACGATGCGCTTGGCCTATTTTTCTGTATTCAGATGATAATGTTTTCCCGGTTCACGTATTTCTTCCGTTATGAGTTCTTTTCTGTTTCGTCAGGTTTAAATAAGAGCGAAGGTTTACAGAGCCCACATATAGATTACACAATTAGCTTTATAAAAAAAAACGGATCGTTAATAAAACAAATAATTATCAAATTGAAAAGGCTAGTACCGTTCGCGATTAGACCAACGACTGTAATACATTAAACTGATATAATCAAGTAAGGCTCTCTTGGGGATCACTTTATGCAAGCCACGCAAATCAGCTTTACGACAAATGTGTTAAATTAAAAATTTATGATGTACAGCATATATAATCCTCGTGCCCCCCTCTATTCCAAGATTTAAAAGACCCCCTGTGAACTCATCTTCTGCCCCATTTCTTATGGAGTTCGATGCCCTTGGCCTATTTTTCTGTATTCAGATGATAATGTTTTCCCGGTTCATGTATTTCTTCCGTTATGAGTTCTTTTCTGTTTCGTCAGGTTTAAATAAAAGCAAAGGTTTACAGAACAGTATAGATTACATTAGATTATAGAATAACGGATTGTTAATAAAACAAATAATTATCAAACTCAAAAGGCTAGTACCGTTCGCGATTAAACCAACAGGCGTAATGTAACAATTCATATACGCAAGTAAGGCTTTCTTGAGGATCACTTTAAACAAGCCACGCAAATCAGCTTTACGACAAATCTGTTAAATTAAAAGACTTTAGCTTAATTAAAGTGTCTGAGTTGCATTCAGTTGATGTTGGATAATATCTTGCAAGTCTTAGCATTTAGTCTAAGTAAGACTGCTAATTTCGACTTAGCCGATTAAGGTTTAAACCCCTAACTACCCTTAGAATGAAGCTCGCTGGATAGAGTGTTTAGCTGTTAACTAAAGTGTCGTGGGATCAAGGCCCATCTTTCTAGAGGGGTTAGTAAATATTACATTATCTTGTCAAGATAAAATAACGAGTTAAAATCCTGTACCCTTGTCCTGTAGTTGA-TACGTGAGATTGCAAATCTCAAGAAGCGAGTTAACTCGCCGGGGCTTTAGAAAATAGTATAATGGAAATACGGAGGGTTTTGATCTCTCAGCTGTAGGTTCAAATCCTATTTTTTTAAGTTGAAGCACAACGGTGGTTTTTCATATCATTAGTCCTAGTTAAAGTCTTGGTAAAAAATTTTCTTAGTATTAGTACAAGTGACTTCCAATCACTTAGTCTTGGTTAAGC-CCGAGAGAAGATAGTGGATTTAATTTAAACAAAATATTAGATTGTGATTCTAAATATAGAAGTTAAACCCTTCTTATTCACCGGAAATGTGCCCG-GGGGATTACTTTGATAGAGTAACACACAGGGGTTAAAATCCCCTCATCTCCTCTTTTAATGGTAAATAGTTTTTCCGTTGGTTTTAGGAGCCAAAGTTTCTTGGTGCAACTCCAAGTAAAAGCTGTTTGTGTGGCAGAGCCTGGAAATTGCAAAAGATCTAAGACCTTTTAGTAGGGGTTCAAACCCTCTCACAAACACACTAAGAAGCTAATAGCAACAGCCTTTTAAGCTGTAGACTGGTGAAACCACCCTTAGTGAGTAAAATCAGCTAAAAAGCTTTTGGGCCCATACCCCAAAATGTTGGTTAAACCCCCTCTTTTACTANNNNNNNNNNNNNNNNGATGCTGAGACAAAACTTAAAAATTTTCGTAGGTACAGGGGGTAATTTACTTAGAATGTCGGCTTTGGGGGCCGGTAGGGGGGGTTTAATCCCCTTCCCCTGAAAGAGAGGT-ACAACAGGAACTGCTAATTACCCCATGGTTCAATTCCAAGGCTCGCTT--TGGCAGAAGCTATGTGGCTGATTTGAAATTAGCAGATGGAGGTTCAATTCCTTCCTTTCTCGGCCTAGATAGCTTAAAAAGCACTGGACTTGTAAACCAACGACTGGAGTAAACCCTCCTCTAGACAATAGCCTTCAAAGCTTTAAGTAGAAGTTAAAACCTTCTAGTTTCTGGGTAAAATGGCTGAGTAAGCGGCGGGTTGTAGCCCTGAATACAGAGGTTTAAGTCCTCTTTTTACCACAAAATATAGCTTAATAAAGCCTTTCGCTTACACCGAAGTGATACCCGTTAAAACCGAGTTCTTTTGAAGGTTTGGTCCTAACCTTACTGTCAATTTCAACTAAATTTATACATGCAAGTATCCGCACCCCAGTGAAAATGCCCTAAGGAGCTGGTATCAGGCACGCCCATGACGCCTTGCTGCCACACCCCCACGGG-AACAGCAGTAATAAACATTGATTAAGCTTGAATCAGTTATAGTTAAAGAGTTGGTAAATCTCGTGCCAGCCACCGCGGTTATACGAAAACTCAAATTGAAAGCGGCGTAAAGGGTGATTATAGAATTAAAAGCTGTCGCACGCTCAACGAAAGTGATTCTAACGACCTCTGAGACACAAACTGGGATTAGATACCCCACTATGCTCAGCCTTAAACTTTCTCCGCCAGGGAACTACGAGCGCTTAAAACCCAAAAGACTTGGCGGTGCCCCACACCCCCCTAGAGGAGCCTGTTCTATAATCGATAATCCCCGCTGAACCTCACCATTTCTTGCCCTCCGCCTATATACCACCGTCGCCAGCCCACCCTGGCATAATGGTCACCAAAACGTCAGGTCAAGGTGTAGCATATGAAATGGCAAGAAATGGGCTACATTTTCTACTATAGAAAACACGAAAGATTGAAGGCGGATTTAGCAGTAAAAAGAAATTAGAGTATTCTTTTTAAGGCCCTAAGGCGCGCACACACCGCCCGTCACCACTCAAGAAGAGGCAAGTCGTAACATGGTAAGTATACCGGAAGGTGTGTCATAAAACTAACTAAAACATTCTGACTTTAGTAAGGAGATAGAAAGAGGAGCAATAGAGTACCGCAAGGGAACAATGAAATAGAAATGAAATAATAAAACACAAAATAGCAGAGATCAAGCCTCGTACCTTTAGCATCATGGTCTAGCTAGTCAAGCAAAATGAGTTTGACCCCCCGAAAGTGAGCTACTCCAGGACAGCGAGCAAACCCGTCTCTGTAGCAAAAGAGTGGGAAGATCCCCGAGTAGAGGTGATAGACCTAACGAACTTAGTGATAGCTGGTTGCTCAGGAAAAGAATTTTAGTTAAATTATTAATTAAGAGTTACTCAATAGAGGTACAGCTCTCTTGAAAAAGAATACAACCTAAAATTTTGGGTAAAGTGGGCTTGAAAGCAGCCACCTTAAAGCGTCACAGCTCTATCAATACCTATAAACCCACCCCCTATACTGAGCAGATCTATTAATAGAATTATTAATGCTAGAATTAGTAACAAATGTAAGTGTACCGATACTTAACACAAGAAAAGCGTTAACCTAACACAAGAGCATTTAGAAAGATTAAAAGACATTGAAGGAACTCGGCAAACACCCTCGCCTGTTTACCAAAAACATCGCCTCTTGATAAGAGGTCCAGCCTGCCCAGTGACGTTCAACGGCCGCGGTATTCTGACCGTGCAAAGGTAGCGTAATCACTTGCCCTTTAAATAAGGACCAGTATGAATGGCCTCACGAGGGGTCGACTGTCTCCCATGTCCGATCAGTGAAATTGATTTCCCAGTGCAGAAGCTGAGATAACAACATAAGACGAGAAGACCCCATGGAACTTAAAACTATTTGTTTTTGGTTGGGGCGACCACGGAGAAAAACAAAACCTCCGAGCCGAACTAACTAAGAGCACCCCTCTAAGATTAGAACCTTAACGGTATTTGATCCATGATCAACGAACCAAGCTACCCTGGGGATAACAGCGCAATCTACTCTAAGAGTCCCTATCGACGAGCAGGTTTACGACCTCGATGTTGGATCAGGACACCCCCATGGTGCAGCCGCTATTAAAGGTTCGTTTGTTCAACGATTAAAGTCCTACGTGATCTGAGTTCAGACCGGAGCAATCCAGGTCAGTTTCTATCTAGCATCCTTCCTAGTACGAAAGGGCCGGAAAGATAGGGCCCCTA-AGCAAGCCCTAACCATAATGTAAACA
XENTRO     AATATTATTAATATTAATTAAAAATATTTTTTATTATTTAATTAATTTTTATATAATATTTAAATATATATATATTATTTATTATTATTTTATATAATTTTAAATAATTTTAAAAAATTATTAAATATTTTAAATATTATATAAAAAAATTATTTATAATTAAATAAATTTATTAAAAATATTTAATAATATATAATTTTATTAAAAAAATATATATTTATTTTAAAATTTATATTTATATTTTATTAAATTAATATAATAATAATAAATATTTAATAATATTTTAAAAAATTAATTATTATTTTTATATTTAATTAATAAAATTTAATTAAAATAATTTAATATTAAATATTATATTAAAATTTTATATTTAATATTTATTTTAAATAAAAATTTTAAAAATAATATTTATATTTAAAAAAATTTAATTAAAATATTATAATTAAAAATATTTATTTTTTTTAAAAAATTTTTTTAAATAATAATATATAAATTTTTTTTAATTATTAATATTATTAATATATTAATAATATAATTAATTTAATATTTTTATAATTTATAATAAATATATTATATATATTTTATATTATATTTTATAATTATAAAATATATAAATTAAATTAAAATTATAATTAATTATATAAATAAAATTAAAATTTTTAATAAAAATTTATAATAAAAAAATATTATAATATTAATTAAATATAAAAAATATAAATTAAATAAAAATAATTATTAAAATAAATTTAAAAATTTTTTTTTTTTATTAAAAAAAAATAATTTTAAATATAAATAATAATTTTTAAATTATAAAATAAAAAAAATTAATTTTATTTATTATAAAATTTTTTTATAAAAAATTAATATAAATTATAAAAATATTTTTTTTTATTAATATATTATAAATTAAATTTAAAATTATAAAATAAATAATTATAATATTATAAATAAAATATTATAAAAAAATAAAAATATTAAATAAAAATAATATTATATATTTAAAATAAAATAATTTAAATTAATTAAATTTTATTAAAATAAAAATATTTTTTAATATTAATAAATTAAATAAAATATTTTTTTATAAATTTTTATTAATATTAAATTAATTATTAAAAAAATAATAATAAATAAATAATATAAAATTTATTTTTTATAATATATAATTTTTATTAAATTAAAATTTTTATATAAATTAAATATTAAAAAAAAATAAAATAAATAAAAATAAATAAATAAAATTTTTATTTAAAAAATTTAAAAAATTTTTATATAATAATTTATTAATAAATATATTTTTAAAATAAATAATTATTTAAAAAATTTTATTTTAAAAAAATATTATATTAAATTAATTATTTAATAAATATATAAAAAATTAATAATTAATTATATTAAATATTTTAAAAAATTTATATAATTTTATTATTATATAAAATAAATTTTAAATAAATTATTATTATAATTTAAATTAATAATTTAATTTATTATATATATATAATTTTAAAATTATTAATTTAAAATTATAAAAATATTAAATAATAAAATTTATAATTATTTAATTAAATTAATTAAAAAATATATTAAAATTATTAAAATTTTTATTATTATTTTATATTTATAAAATTTTTAAAATTTTTATATTTATAATTTTAATATTAAATTATAATAATATATTTAATAAAATAATTTTAAAAAATTAAATATTTATTTATTTTATAAATATAATATATATATTTTAATATAATTATATTATAATAATATATTTATATATAAATTAAATAATTAAATATATTTAAATAAATATTATAAATATATTAATATTAAAATTATATAAAATATTATAAAATATATATAAATAAATTATTTTAATAAATAAAATTAATTTATTAAATAATAATTTTTTTTTATATTTTTTTATTATTATAATTTAATAAATTTATTTATTTATTTAATAATTAATTATATAAATAATAATTTTATAATAAAATAAATTAATATTTTAAAATAATTTATAAATATTTTTATAAATTAAATTAAATAATATTAAAAAAATAATATATTTTTTTAATTATATAAATATTATTATATAAATTTATTTAAATTTTTAATATATAAATAATATATTTAATATTTAATTATAATATTAATTTAATATAATTAAATATTTATAAATTAAATATAATTTAATAAAATATTATTTTAATTTTTATATATTATTATAATAATATAAATATTATTATTTTTTTTTTAATATTTAATATTTATTTTTTTTTATTTAAAATAAAAATTTATTAAATTTTAAATATAATTTTATATATTATATTTTTATTTTAAATTTTTATAAATTTTTTTAATTATTAAAAATAATAAATTATATATATATAATATAAATAATATATATATTATTAAAATTTTTTATTATAATTTATTTTTTATTATAATTTATTTATATTTTTTAATAATATTTAATATTTTATAAATATTTTTTAAATTAAATATTTAATAAATATATAAAATTAATAATTAAAATTTTTATAATTTTTAATTTTTTTAAATTTATTTATTTATAAAATTTAATTTTTAATAAATAAATAATAAATTATAATAAATATAATTTTATTTTAAAAAATTTTAATATAAATTTAATAATAATAAAATATTATAAAAATAAATATATTATTTTAAAATATATATATTTTTATTTATTTAAATTTTTATAAAATTTTTATAAAAAAAAATTATTATAAATAAAAATTAAATTTTATTAATTATATATTAAAATATATATATAATTTATAATTAAATATATATATAATATTTATTTTATTTTAAAATTATAATTTTTATATTTTTTTATATATATTATAAAAATATAAAAATATAAAATTATATTTTTATATTTAAAAAATTATAAAAAAATTTAATATTTATTATATATAAAATTAAAAATATAATTTATTTAATTAATTATATAATTAATATTAATTTATTTATTAAAAATAAAAATTTTTAATAAAAAATTTTAATTTATAAAAAAATTAAATATAAAAATATAAATAAAATATTAATTATATTTTATATAAAAATATTATTTTTTAAAAATATATATTTTAAAAAAAATTTATATTAATAAAAATAATTTTAAAAATTAAATATATAAAAAAAATTATATTATAAAAAATATTTTATTTATATATTAAATTTTTATAATATAAATAATAAAATTATTTAAAATTAAAATATAAATTTAATTTAAAAAAATAATTAAATATATATAAATTAAATATTAATTATATTTTAAAAAATAATTATAAAATATAAATAATTAATTAAAATTAAATAAATAAAAATAAAAATAATAATAAATTTTAATTTATAAATAAATAAAATAAAATTTAAAATTATAATTTTAAAAATAATTATAAATTATTTAAAAATATATAAAATATTTTTAATATAAAAAAATTAAAATATTTTTTATTTATTAAATAATATTAATAAATTTAATAATTAAATAATAATAATAAATTATTTAATATTAAATATTTATTAATATATATAATTATTATGTTAATTGCCTTGTCTTCTCTTTCGTTTCACCAGGTAAGTTCTACGTTAATCAATTTCTACCGAAGCTTTCCTTTTTTCTATTGTTCACTCCCCATCTATGTCTCTGTCCTTTGTGAACCTCTGATTCAGCCCCTTCTTTTTACTGTTTGCTCTGTGTCCATCCGATTTATTCCCCTTTTCTTCCTCTTCCTTTTTTCTTATCTCTTACATTTTTTGTATAAATTCATACGCGTTTTTCGTTTTTTTCCATTAAACTAACCCACCAGAGCGTCCATGACACTTATTAACTTATCCCCATCCGGATGCTTGTGTTCATCCGTTTCTAACCACCTCTCCTCATGGATAAGGTTGATACAGCCTTTTGTATATGGGTAAGCTTAAACGATGTTTTTTTTCCCTTGATTCGGATCTGGCCTTCATTCCTCATGATTTAGTGGGTCTAACCTCGTTCTATTTCTTTCGCGTTATTTTAACGCCACCGTACACAATCTACATCAAATTGTTTTTCCTCTTCTTCCATTGACAATCCCACTTCCCATACAGATTTCACTTGCTCAATGGTTCTTTCTTTTCTTCTTACCAAGGTTTGCTCATCTGCTTCACTTTCGTGGACTAACATTTGATCCTTATCTTTTTTCCTGGTAAATTTCTCGGTTCCAAAATGCTATTTGCGCGTTGCCTGTTTGCATGACGCTTGAAATAATTTCCACTTTTTTTTTCTTTGGTGAGTTCTTTGCCATCTCGTAATGTGTTCCCTTTTTCCCGTACGCGCGGCTACCTCGATCACGCCTATCTTCTATCGTCCTTGCTATTCCCTATACCCTCAAACCTTTGCTTTCCTTTTTCTCTTCCGTCTTTCAGATACCTTACCGGGACTTAAATTGTTGACATATTTTCGTGTTCATTCAACGAAACTGATGTTGCTTCTGTTGTTTGCAATTCTATATACGCATCCCCTTTCTCCGTATTGGTCCTAGGCTAGACCTTGCTGTTTTTCTGGTCGTTTCACCTATTTAACAATTCATAATTCTGCTTCTTGGTTAGTCTTCGACTAACGCATATGTTTCGTATCTTCAATTGTCGTCGGACAACACACTGACTCCTGCTTCTTCTTTTTTTTGACTCCAGATCTCATCCCATAGTAGGCCCAACTAACCTTATCACCATGTAACCCCTTAATTATAAACTTCTTTTGCTTTATTCTTTCCATCACACTACAATATTGCTTCCTTTTTTCTCCTGTTATTAATAACATCTACTGAAGAGGAAACAAAATCTACATTCCGATCCGATGTTATAAGTTTCTACCTGTTTCCAATTACGCTCCTGTACACTCGGTAACCTTCCGCGTTAGAGCATGGCAAGTTCTTTACTCTAATAAGCTCAACACAATTACGCGCTCGCTCCTTTCCGTCTGTATGCTTTTCTGTTCTTTCTTAGGGATTGAGCTAGAACCCTAAGTGAGTTTTTCCATTTTTGTTGCTAACGTCCCAATGAGGCCCGTCCTACTATCTTACCTTTCCGTCTCGCAAGTTAGAGAACTACTGTCTTTGTATCCTACTAAAACCTCTCAGTAGCCTTTCCGTAGTATTTGCTTTCTGTTGATAAATCCAAATGTACCCGAGATTATTGTTTATCTAGGGCTACTTATTCTTTCTCTTCTTAGATTGATAAGAGCATTGCTGTTACTCAGTATTTAACTGCCCCCACTTTTCCCTCTCTCTCTGCCTCTCTCTCATATGTTTTTCTCGTCTACTTGCGGCCACAACTTGCTGCTCACTCAATCTGTTTTGTTTTCGGTCTTATACCAAATGTTTCGGCTCCTGATCCTCACAGCCTATCAGACATTCGTATAACGGCTTTTTTCAACATTTTACTCCTTTTGCTCCTCTTTACCTTCTTTTGTGCCACGTGAAATTATTGAATTCTCTCTCTGATCTCTCTCGTCCTACTCTCTTTCGTCTGCTTCTCGAAGTTCGTGTATACTCTTCTTCAAAACGCTACCCAATTCACCCCCTTTTCCTAACGTCGAGCTTATCACTCGCCTCTCTGTATGTCCTATGTCATTAGTATCCGTTTCCGAATCCTCTTAATCCCTACCTTTTTGTCCCTTGGGGGTAACATGATTCTCCTCATGGTCCTTCTTCATTTTATTTATTTCCCTTTCTACTCCCATCCTCCCGCACCCCCCTCTTCTTCTGGTCCTCGTTCAGTTTAATCAAACCTTCCTTCTCCTTGTTTATGTCACTCTCCCCACCACCTCGGCCTTTTCTCCTCCCTTCTCCCTCTTTTCTGTGTCTTCCACAATCCAAGGTACTGCCGTCTCTGTTTTCTTTTTTATATCTTTCCCGCCATACCCCCTTGCCTTTCTTCTGTTAAGTAGGTAGCATTATTTCCTTTTCCCGTTAAAGTGCCTCCAGTTTCTTGTCGTTCAATTCTAATCCCTTTTCGGTTCTTTTCGAAATCCACTCGAGCTTCTTTTTATCTTTCTCCCATTTTATTTATCTTCCTTTTCGGGAACAGTACGCATTTACTCGCTCTTTCTTCTACACGCTCTGTGTCGTTCTTTATCTAGCATGTCACATACCTCGCTTTCCTTTATGGAGTTGTCTCTCTTTTCTGGTTTCTGTGACATACTTCACCTGATGTTTCCCTTACCGGTCGCTTTTTCAGTTCCCTTGTCACAAAGCAGGCTTTCGGTACTTCTTGCGGTTCATCATCTCCCCATTGATCTTCCTTAGCAGCTTTCGTGCTTCCGACTATTTTCAGGCCCAATCCTCCCACGAACTTCTATTCTTCTTTACATTTCTGTCGTCTAGCATTCCTTGTAGTTTCTATGTCCGCCATCTTCTCTTCTTTTCTCCGACGCGTCTTTCCCGCAGCAATAATATTAGTTTACCTTTCTCCTTCCTACCTACCTTTGTTCTCTTTAAGTAGTATACTATATGTATATACCTTTCTCTTTCGCTTATCCGATCCACTTCGTTAATTCTTTCTTTTTCCAATTATTTGGAGTGTTCTTTTGGGACGCACACCCTACTTAAGTGATGTTTGTCGTCTATACGATAATTCTCTTGTTTCCCGACCATGTACGTCCCTAGCCCTCCTTACGCTTTCGTTTTTGTACTTAAAACCTCTGTGTGCTCCTTCCCGCTCAAATAATTCTCCCGATGTTTTCTGTATCATCTTATGCACTTACTTTTGCGCTTAGTAAAAATGATGGTAACTCCCCCGTCTGGTCTCGCCTTCGTTCAACTTACTACCACACGCTCTCTTCCCTCCTAGTGTTTTCCTCTCCTAAAAACTAGTCGGGTTCGTTTCCATTCTACCTTCTCTTCAACCTTTCTCGTTTCTATCATCCCTACTTCTTTAGTCCACATATCAATCCATTATCGAAACGCAGTCAAATCTTACCCATAAGTTACATCTTTTCTTGTTTGTTCTCCACCCAACCTGTTTCCGCGGGTTTGTGCCTTCTTTTTTATGGTTTTTCACCCTCCACACACGGGGCTTGAAGATTGGAGTGTCTTACGGGGTTTTGGGTTTTCTTTTTATGGGAGGTGCTATTTATAAGGCAAGGAGAGCAGCGTCGCCACGACGAAGGC-GGTAGGGCCTCAGATGCGAGGCAGGGCAACCAGGAAGTGTTTTAGACAACGCTGCCCCTCCGGTAATTGGGAATAAGCCCTGCGACGGCAGTGAAAGTGAGGAAAAGGGATGCAGAGCGAGCGTAGCCACTTTGAATACAGTAAGGTAGAGAATTATCTCAACTTGCGTAAGAAAAGGTCTAAAGATTGTAAAAAGATCCCCTGGGCCTGTACCTTTGGGGAGTTTAGTCTAGGCGATAGACTAAGCACGTAACGCTTGAGCGAAACGTAAACGGAGGTGGGTCCGCCCAGCGTGTGCGAGGAGCTGTGCATCAGACGATAGGTATCCAAGGCATCGCAACATTTGAATACTCTAGCCACAGTAAAGACATGTTGTTCCTTGTCAAGATATCGCTAGRTATGAACCAGATAAGGATAGGAGCCACTGAAGGAAAGCGAGGGAACCCTCCGAGGCCGACCTCATAGTCACACCTCCCGCGAGCGTAAGCATCATGGAGCCGGAGGTCGGCTGGAACTGACGAATGAAAAAGAGATGTACGGATATCGTACTCGAGACAGCGGGGCTGACGAAAGTTAGCTCTGACGGAAAACAAGTCAGGGGGTGGATCGCAAGTTCGCGTCGAGCGGGGAGGGAGCAAAAGATAACCTCTGACCAGAATGGTAACGCACA-----------------------------------------------------------------TATGGGCGTGTAGAGGGACGGTAACGCGGTAAGCTAGGGAGTTGGAGGGAGACGAGCGGCGAGGCTTTAGAAAAGGAAAGCGAATGGAACATGCTTACCTCACGGGTGCGACAGATTCCAGGAGGAAAGGCTCGAGGACAATATATCGAGTGGACGCGGGGCGGTGTATATATTGTACCGGTCATGACTAAAACGGATCCTGATAAACCCGTGGGTCGAGAGGTGACTAGACCTAGGCCTGAGAGGGTTAATCCGAGGTTAATAGAAGGAAATCGACGACCAAAAACACAAAAAGATGAACAAAGAGGGGTGCGCTGGCCAGCAGCAGTTCAAACGTCTTTCGAGTCGCCTCTATCTCCTGGCCTAATATATGGAAAATT---------------------------------------------------TCGGCAAAGTACCCAATAAGTTTCCCCACCGGTATCGACGGGAACTCACGGAACAAGATCATTAAGAGTTGAAATTCTTTGAGCGGGGCGGATGCTAAGGTAAGAAGGGATGGATTGCTACAAAGATAAGAGTGCTGTCAGCCTGTTAATACCGCCGGATTCGTTGAAGAGTATGGCTAGAATACCAGTAAAGGCCCGACGGTTAGACAACTTTATAGACAACGGTGAGGGTGTGACAATATAGATCGGGAAGACGAGACGTAGGAATTACATAAAGGGCACTGTCCTTTGGCTATTGCGGTATCCACCGTCAATAATTGAACCAACAACCATACCACGTGACTAGCTGTAGAATATACGTTATGCAGTTATCGAGAAAAACAGGAAAAAGAATAGAGTATACAGCGTTGCGACCTGAGGTGCATCGGGCGCAAAGGAGGTAATAAAGCTGTGGCGGGAAAAACCAGTTGAGGTAATGTATCTAATTGTTCGGGGGTGGTCATTTTCATGGTGTGGGAACTTTATGTAATAGGACCGAAAGAGGGACTTAGGAGAGGAGCATCAGATCGGTTGCGGGGAGCGGGGGAAGAGAATAGCACACCGAGAGCCAGCGATCGTACCCAAAGTTCACGACTAAGGGAATAACGGGCGAAGGAACGGAAGGGGAGCGAAATTGCGATCTCGATGAGGCAAGCCGGGTAAAGTGGTAAGGGTGAGGTGTGTAGGAAATACGGACAGCCGGAAGGGATGGGGATCGCCAAGCGAGGAAGGACGTACGACCGTCGGATAGAGAAGGAATCGAGAGAAACAGGATAAAACATAGAGTATACAGCGTTGCGACTTCAGGTGCGTCGGGCGCTAAGGAGGTAATAAAGCTGTGACGGGGAAGACCAGTTGAGGTAATGTATTTAACGGTTCGGGCGTGGTCATTTTCGTGGCGTGGGACCCTTATACAATCAGACAGAAAGAGGGCCAGAGAGGAGAATCTCGGACTAAGGAGGGGTCAGAAAACAGTACACCGAGTGCTGGAGATTGTTCCCAAAGTTCACGAAAAAGGGAATAACGGGCTAAATATCGATCGGTGGTGTAATTGCTTTCTCGATGGGCTAGGAAGGGATAAGTGGTAAGGGTGAGGGGTGTAGGATGTATGGACAGTTGGAAGGGATGGTCATGGTACCCTAACGTGGAGGTCACGTGCAGCTAGTGGT-GTCGGGGTCCTCACTAATTAATTAAAAGTGAGAAGAACATACCGTTTGGATCTACCTTTTTAAAAAATACCATCTGTGGACACCGGGATGTGAGTGAGTCCCAAACCTATCGACTCTTAATCTCAGATAAATAACAGACTGATAAGGGGTAAGAGACAGGCCACATGCTCTAGAAATGGGTTGTACCGTGCGCTCAAAGTATCTCATTTTTCTCTGCTACCTGGATAATTGACTATTACTATAGGTTTTCTTGTAGATCTTACCAGAGCGATTCAATTACGTGTCCTTTCTCATTTCGTGAAAGATTGAGTACTAAGACGCTGTGTTATCTGTTTCGTTTTTGAGTTTCATCACAGAAAGACTACCTTTTTCTTCGGTCAATGTCCACTTTTGTTACAGTGAACTAACTCTCACACCGGACCGAATCCACCGAGCCCCGGTAACAGAGCGCTCTGATGGAAACCATTTGATCTAGTTGATCAATACATGTAGCCTTCTAACGACATTGTTAACATGCTACAATGGGAGCGAAGCGAAGAATCAACTTATTCTGAAAACAGAGACTAGAAAAGCACTAATGGGACTGGAGGCTATACAGTAAACCAAACATGGATCTATAACATATAAAAAATAGCTCAAAGAAGTAATGGGGCCAAAGAGGTTCCAGGAC-----------------------------------------------------------------TGAACCTTCCTAATAAATTAGTACAGTAAATGGCTCTTTAACGAGTGATGAAAGGGCCTCAACTGTCTCTTATGTCAAGGATGTTAACACACATGGACTGTTTCAACAAACTCCTTGCTTCAGACTACCATTTATGGTTGGTATTTGGCGAAAATTGATAGTACCGCTATGCTGACCGTACCAATTAACTCGGAGAATAGAACGGGACAAACTAATGAGTAGTCCACTTACTCCTACTAGATGACCATAGTTATATGATAAATGCCAAAAAGGACCTAAATGAGTATACTTGTAGATCGATTGAACTACTGATTCGAAGACCTCATTATATATACTGGCCGCCAAGCATTGAAGTACAGTCATTCCATAAGAAGATCAAT---------------------------------------------------TTTATAAAATGTGCCTTCAACGATCCTGACCTGGTCCGAGGATCAATTAGGACCAAATCAATATTCTCCCTAGGTCTGGCAAATAGATCACGAGACTATTTGAGACCTTTTGGGCATCTAAGCCAAGAATTAGACTTATTATATGGCCGTATGATAAGTCTATCTCGAACTATTGGACTGAATGCCATAATATATCTGGCCTCGCTTAAATCTCGCTTCACGCAATTTTGGAACAGAAGTGGAGTTTAAACTATAATACCAGCGATATATCTCAACGTTGGCTAACAAATCACGAACCTCCATTTTTTTGTCTATTCTATCTAAAATGCCTAATTTATTTCAATTTTGGTCTCTACCTAGATTTGACGGACCAAAATCTAACAGACCACCTGTGAACTCATCTTCTGCCCCATTTCTTATGGAATACGATGCGCTTGGCCTATTTTTCTGTATTCAGATGATAATGTTTTCCCGGTTCACGTATTTCTTCCGTTATGAGTTCTTTTCTGTTTCGTCAGGTTTAAATAAGAGCGAAGGTTTACAGAGCCCACATATAGATTACACACTTAGCTTTATAAAAAAAAACGGATCATTAATAAAACAAATAATTATCAAATTGAAAAGGCTAGTACCGTTCGCGATTAGACCAACGACTGTAATACATTAAACTGATATAACCAAGTAAGGCTCTCTTGGGGATCACTATATGCAAGCCACGCAAATCAGCTTTACGACAAATGTGTTAAATTAAAAATTTATGATGTACAACACATACAATCCTCGTGCCGCCCTCTATTCCAAGATTTAACAGACCCCCTGTGAACTCATCTTCTGCCCCATTTCTTATGGAGTTCGATGCCCTTGGCCTATTTTTCTGTATTCAGATGATAATGTTTTCCCGGTTCATGTATTTCTTCCGTTATGAGTTCTTTTCTGTTTCGTCAAGTTTAAATAAAAGCAAAGCTTTACACAACAGTATAGATTACATTAGATTATAGAATAACGGATTGTTAATAAAACAAATAATTATCAAACTCAAAAGGCTAGTACCGTTCGCGATTAAACCAACAGGCGTAATGTAACAATTCATATACGCAAGTAAGGCTTTCTTGAGGATCACTTTAAACAAGCCACGCAAATCAGCTTTACGACAAATCTGTTAAATTAAAAGGCTTTAGCTTAATTAAAGTGTTTGAGTTGCATTCAATTGATGTTGGATAAAGTCCTGCAAGCCTTAGAAGTTAGTCCAACCAAGACAGTTGATTTCGGCTCAACAAATTATGGTTAAACCCCATAACTACCCTTAGAATGAAGCTCGCTGGTTTGAGCGTTTAGCTGTTAACTAAAATGTTACGGGATCAAGGCCCGTCTTTCTAGAGACGTTAGTAAAAATTACACCGCCTTGTCAAGACGGAATCACTGGTTAAACCCCGGTACATCTAGCCTGCGGTGTTTCATGCCAGATTGCAAATCTCGAGAAGCAAACGAAGTTTGCCGGGCTTTAGAGAGTGGTATAGTGGGAGTACGGAGGGTTTTGATCTCTCAGGTGCAGGTTCAATTCCTGTCTTTCTAAGTTGAAGAACAACAGTGGTTTTTCAGATCACAGGTTCTGGTTAGAGTCCTGATGGGAAACTTTCTTAGTATAAGTACACGTGACTTCCAATCACAAAGCCTCAGTTAAAATCTGAGAGAAAGTAGTAGACATAGTTTAACTAAAACACTAGATTGTGATTCTAGAAACAGAGGTTAAACCCCTCTTGTCAACCGGAAACGTGCCCGTAGGGATCACTTTGATAGAGTGAAACATAGGGGTTCAAACCCCCTCGTCTCCTCTTTTAAAGGAAAACAGTCTCTCCGCTGGTCTTAGGAACCAGAAACTCTTGGTGCAAATCCAAGTAAAAGCTGCTAGTGTGGCAGAGCCTGGCTAATGCAAAAGACCTAAGCTCTTTGATTAGGGGTTCAAATCCCCTCACTATCTCACTAAGAAGCTAAAAGCGACAGCCTTTTAAGCTGTAGACTGGTGAAACCACCCTTAGTGAGTAAAGTCAGCTAAAAAGCTTTTGGGCCCATACCCCAAAATGTTGGTTAAACTCCTTCCTTTACTAAAAGCACAGCACTGAAGATGCTGAGATGAGCCCTAAAAAGCTCCGAAAGCA--AGGGGTAATTTAAATAGAATGTTGGCTTTGGGGGTCAATAGTGGAGGTTTGATCCTTCTTCCTCGAGAACCAGAC-ATGCCAAGAACTGCTAATTACTCCGCGGTTCAATTCCGCGGCTTGTTCTGGCAGAGTGGTGATGCGACTGACTTGAAATCAGATTATGGGGGTTCGATTCCTTCTTTTCTCGGTCCTGATAGCTTAAAAAGCATCGGTCTTGTAAGCCGAAGACTGGAGAACGCCCTCCTCAAGACAAGGGCCTTCAAAGCCCTAAGAAGGAGTTGAAATCTCCTAGACCCTGGGTAAGATGGCCGAGTAGGCGGTGGGTTGTAGCCCCAATTACAGAGGTTCAAGTCCTCTTCTTCCCACAAAGTATAGCTTAATAAAGCCCCTCGCTTACACCGAGACGATATCCGTTAAACCCAGATTACTTTGAAGGTTTGGTCCCAGCCTTGTCATCAACTTTATCTGAACTTACACATGCAAGCATCCGCATTCCCGTGAAAATGCCCTAAGGAGCCGGTATCAGGCACGCCCACGACACCTTGCTGCCACACCCACAAGGGAATCAGCAGTGATAAACATTGAACAAGCTCGACTCAGTTACAGATAAAGAGTTGGTCAATCTCGTGCCAGCCGCCGCGGTTATACGAAAACTCAAGTTGATAACGGCGTAAAGCGTGATTATAGAGTCAAAAGCTGTCGCACGCTTAACGAAAGTAACTCTAACGACCGCTAGGAAACAAACTGGGATTAGATACCCCACTATGCCTAGCCTTAAACCTTATCCGCCAGGGAACTACGAGCGCTTAAAACCCAAAGGACTTGGCGGTGCCCCAAACCCACCTAGAGGAGCCTGTTCTATAATCGATACCCCCCGCTTAACCTCACCACTTCTTGCCACCCGCCTATATACCACCGTCGCCAGCCCACCCCGGCTCAATGATCATCAATACGTCAGGTCAAGGTGTAGCAAATGAAGTGGGAAGAAATGGGCTACATTTTCTATACTAGAAAAAACGAAAGATCGAAGGCGGATTTAGCAGTAAAGAGAGACAAGAGAGCTCTCTTTAAGGCCCTGGGGCGCGCACACACCGCCCGTCACCAACAAAGAAGAGGCAAGTCGTAACATGGTAAGCGCACCGGAAGGTGCGCCATAAACCTAACTAAACCATTAAACTTTTAGTAAGGCGATAGAAACAAGAGCTACATAGTACCGCAAGGGAAAGGTGAAATAGAAATGAAACAATAAAGCAACAAACAGCAGAGAAAAACCCTCGTACCTTTTGCATAATGGTCTAGCAAGTCAAGCAAAAAGAGTTTGACCCCCCGAAAGCGAGCTACTCCGAGACAGCGAGCCAACCCGTCTCTGTGGCAAAAGAGTGGGAAGATCTCCGAGTAGGGGTGACAGACCAAACGAGCTTAGTGATAGCTGGTTGCTCAGGAAACGAATATAAGATAAAACACTTCTTAGAATTTATTCAACCAGGGTACAGCCTGGTTGAAACAGGATACAACCTACAACTATGGGTAAAGTGGGCCTAAAAGCAGCCACCTGAAAGCGTCAAAGCTCCCTCAATACCGACAAACCCTTTTTCCGTACTGAGCTGTTCAATTTATTGAAGCACCTATGCTAGAACTAGTAATGAATGCAAGTGTACTGATAATTAACCCAAGAAAACCGTTAACCTAACACAAGAGCATTTAGAAAGATTAAAAGATGCAGAAGGAACTCGGCAAAAAACCCCGCCTGTTTACCAAAAACATCGCCTCTTGATAAGAGGTCCAGCCTGCCCAGTGACGTTCAACGGCCGCGGTATTCTGACCGTGCAAAGGTAGCGTAATCACTTGTCTTTTAAATAAAGACTGGTATGAATGGCACCACGAAGGTTCAACTGTCTCCTGCATCCAATCCATTAAACTGACCTCCCCGTGCAGAGGCGGGGATATTCCCATAAGACGAGAAGACCCTATGGAGCTTTAAACCTAAAGTTTTCGGTTGGGGCGACCACGGAGAAAAAAAAATCCTCCTTGATGTATTAACCAAGAACACAGTTCTAAGAACAAAACATTGACCACTATTGATCCATGATCAACGAACCAAGTTACCCTAGGGATAACAGCGCAATCCATTTCGAAAGTTCCTATCGACAAATGGGTTTACGACCTCGATGTTGGATCAGGGCATCCCAGTGGTGCAGCCGCTACTAAAGGTTCGTTTGTTCAACGATTAAAGCCCTACGTGATCTGAGTTCAGACCGGAGTAATCCAGGTCAGTTTCTATCTAGTATTTTCTCTAGTACGAAAGGACCGAGAAAATGAGGTCTATGAAACAAGCCTCCTCATCAATGAAAACA
Hyperolius AATATTATTTATATTTAAATTAAATATATTTTATAAATTAATAAATTTTTTTATAATATAAAAAAATATTTTTATTAATTATAATTATTTTATATAATTTTATAAAATTTTAAATAATTTTTAATTATTTTAAATATTATATAAAAAAATTATTAATAATTAAATAAATTTATTATAAAAAATAAATAATTTATAATTTTAATAAAAAAATATATATTTATTTTAAAATTTATATTTATATATTATATATTTAAAATAATAATATTAAATTTTTAATAATAATTAAAAAAATTAATTATAAATTTTATATTTAATTAATAAAATTTAATTAAAAAAATTTTTTTTTAAAAATTTTATTAAAATATTATATATAATAATTATTTTAAATAAAAATTTTAAAAATAATATTTATATTTAAAAAAATTTAATTAAAATATTATAATTAAAAATATTTATTTATTTAAAAAAAATTATTTTAATTATAATATATAAATTTATTTTAATTATAATTAATATATATTTATTAATAATATAATTAATTTAATATTTTTATAATTTATAATAAATATTTTATATTATTAAAATATTAAATTTTAAATTTTTAAAAAATATAAATTAAATTAAAATAATAATTAATAATATATTTAAATATNAAATTTTTAATAAAAATTTATAATAAAAAAATATTATAATATTAATTAAATATAAAAAATATAAATTAAATATAAATAATTATTAAAATAAATTTAAAAATTTTTTTTTTTTATTAAAAAAAAATAATTTTAAAAATAAATAATAATTTTTAAATTATAAAATAAAAAAAATTTAATTTATTTATTAAAAAATTTTTTTATAAAAAATTAATATAAATTATAAAAATATTTTTTTTTATTAATATATTATAAATTAAATTTAAAATTATAAAATAATTAATTATAATATTATAAATAAAATATTATAAAAAAATAAAAATATTAAATAAAAATAATATTATATATTTAAAATAAAATAATTAAAATTAATTAAATTTTATTAAAATAAAAATATTTTTTAATATTAATAAATTAAATTAAATATTTTTTTATAAATTTTTATTAATATTATATTAATTATTAAAAAAATAATAATAAATTTTATATATAAAATATATTTTTTATAATATATAATTTTTATTAAATTAAAATTTTTATATAAATAAAATAATAAAATTTAATTAAAAAAATAAAAATAAATAAATAAAATTTTTATTAAAAAAATAAAAAAAATTTTTATATTATATTATATTATTAAATTTATTTTTAAAATAAATAAAAATATAAAAAATTTTAATTTAAAAAAATATTATTATTATTTATTTATTTAATAAATATATAAAAATTAAATAATTAATTATATTAAATATTTTAAAATATTTATATAATTATAAATTTATATATAATAATTTTTAAATAAATTATTAATATAATTTAAATTAATAATTTAATTTATTATATTTAAAAAATTTTTAAATTATTAATTTAAAATTATAATAATATTAAATAATAAAATATTTAAATATTTATTTAAATTAATTAAAAAATATATTAAAATTATTAAAATTTTTATTTTTAATTTATATTTATAAAATTTTTAAAATTTTTATATTTATAATTTTAATATTAAATTATAATAATATATTTAATAAAATTATTTTAAAAAATTAAATATTTATTTATTTAATAAATTTATTATATTTATTTTTAAATATTTATAATATAATAATAAATATATATATAAATTAAATAATTAAATATAATTAATTAAATTTAATAAATATATTAATATTTAAATTATATAAAATATTATAAAATATATATAAATAAATTATTTTAATAAATAAAATTAAATAATTTATATATAATAAATATTTATATTTTTTTATTATTATAATTTAATAAATTTATATATTAATTTATTAATTTATTTTAAAAAAATTTATTTAATAATAAAATAAATTAATAAATTAAAAAAATTTATAAATAATATTAATATTAAAATAANATAATAAAATATAATAAATAAATTTTTATAATTAATTAAATATAATTATATTTATTTTTAATAAAAAAATAATTATAAATAAAATAATTAATATTTAATTATAAAATTTTTAAATTATAATAAATAAATAATTAATTAAATATTATTTTTTAAATAAAAAATTTAATTTTAATTTATAAATTATAATAAAAAAATTAATTTTATATATTATTAAATTATTAAATTATTTATATTATATTAATATATATATTTATTAAAATTTTATATATAATTTTATATATTAAATTTTTTTTTTAAAATTATATAAATTTTATTATTTTATATTAATAAAAAAATAAATATATATAATATAAATAAATATTTTAAAATAATAATTTATAAATATAATTTTAATTTTATATTAAAATATTAATATTTTTTATTAATAATAAATTTTTTATAAAAAATTTAATTATAATATATTTATTAATTATAAAAAAATAATATTTAAAATTATTAAAAAATTAATTAATTATTATTTTTTTATTATATTAAATATTTTTTTTAATAAATAAATAATAAATTATAATAATTTTTTTTTATATATAATAATTTTTAATATTAAATTAATAATAAAAAAATATAATAAAAAAAAATATATTATTTTAAAATATAAATAAAATTAATTTTTTAAATTTAATTTAAATTTTAATAAAATAATAATATTTTATTTAATATTTAAATATTATTTATTATATATTAATTTTTATATATTTTTAATATTTATATATATAATTTAAATTTATTTTATTTTAAAATAATTATTTTTAATANAATAATTTATTAATATAAATATTTAAAAATTTATAATAATATTTTAAAATTTATATTTTTTTTAAATAAATAATATTTTTTAATAAATTTTATAAAAAATTTATTTAATTTAATTAATAATATAATTATTATATAATTATTTATTAAAAATATAAATTATTAATAAAAAATTATAATTTATTAAAAAATTAATTATAAAAATATAATTTAAAAATAATTTATTAATAAAAAAAAAATATTATTTTTATAAAATATATATTTTAAAAAAAATTTATATTTTAAAAAATAATTTTAAATAATAAATATATAAAAAAAATTATATTATAAAAAATATTTTATTTATATATTAAATTTTTATAATATAAATAATAAAATTAATTAAATTAAAAATATAAATTTAATTTAAAAAATAAATTAAATATTAATAAATTAAATATTTATTTTATTATAAAAAATTATTATAAAAAAATTATTATTAATAATAATATAAAAATAAAAAATAAAAATAAATTATATTTATAATTTTATAATAAATTAATTTAAAATTAAAATTATAAATTTTATAATATTTAAAATTTTATAAAATTTTAATTAAATATTTTTAATATAAAAATATTATTAAAAATTTTATTTATTAAAAAATATTAATAAATTTAATAAAAATATATAAATTATTAATTATAAAATTTTTAATATTTATAAATAAATATAATTAATATATTAATCTCCTTTTGTTCTCTTTCCTTTCTCAAAGTCAGTACTATGTTACTCAATTTCTATGGAAGTCTTCCTTTTTTTCATTGTTCACTCCCCATCTATCTCTCTGTTCTTTGTGAACCCCTCATTCAGCCCCTTCTTTTTACCGTTTGCTCTGTGTCCATCCGATTTATTCCCCTCTTCTTCCTCTTTTTTTTTTCTTATCTCTTACATTTTTTCTATAAACTCATTCACGTTTTTTGTTTTTTTCCATAAAATTAATACGCTAGCGCGTCCCTGACACTTATTAACTTATCCCTATCCTGATGCTTGTGTTCATTCGTTTCTAACCACCTCTACTCATGGATAAGGTTGATACAGCCTTTTGTATATCGGTAAGCATAAACGATGTTTTTTTTCCCTTGATTCGGATCTGGCCTTCATTCCCCATGCATTAGTGGGTCTAACCTCGTTCTATTTCTTTCCTGTTATTTTAACGCCACCGTACACAATCTACAACAAATTGTTTTTTTTCTTCCTACATTGACAATCCCACTTCCCATACAGATTTCACTTGCTCAATGGTTCTTTCTTTTTCTCTTACCAAGGTTTGCTCATTTGCTTCCCTTTCGTGGACTAACTTCTGATCCTTATTTTTTTTCCTCGTAATCT-TTCGGTTCCAAAATGCTATTTGCGCGTTGCGTGTTTGCATCACGCTTCAAATAATTTCCACTTTTTTTTTCTTTGGTGAGTTCTTTGCCATCTCGTAATGTGTTCCCTTTTTCCCTTAAGCGCGGCTACCTCGATCACGCCTATCTTCTATCGTCCTTGCTATTCCTTATACCCTCAAACCTTTGCTTTCCTTTTTCTCTTCCGTCTTTCAGATACCTTACCGGGACTTAAATTGTTGACATATTTTCGTGTTCATTCAACAAAACTGATGTTGCTTCTGTTGTTTGCAATTCCATATACGCATCCCCTTTCTCCGTATTGGTCCTAGGTTAGACCTTGCTGTTTTTCTGGTCGTTTCACCTATTTAACAATTCATAATTCTGCTTCTTCGTTAGTCTTCGTCTAACGTATATTTTTTGTATCTTCAATTGTCGTCGGACAACACACTGACTCCTGCTTCTTCTTTTTTTTGACTCCAGATTGCATCTTATAGTTATCCAAACTAACCACTTCACCATGTAACCCCTTAATTATAAACTACTTTTGTTTTATTCCTTTCATCACACTACAATATTGCTTCCTTTTCTCTCCTGTTATTAATCCCATCTACTGAAGTGGAAACATCCTATGCATTCCCATACGATGTTATAAGTTCCCATCTGTTTCCAATTACGCTCCTGTACACTCGGTAACCTTTCACGTAAGAGCATGGCAAGATCTTTACTCTAATTAACTCAATATTATTACGCGCTCGCCCCTTTCCGTCTGTATAAATTTTTGTTTTTTCTTAGGGATTGAGCTAGAACTCTAAGTAAGTTTTTCCATTTTTGTTGCTAACGTCCCTATGAGGCCCGTACTACTATCTTACCTTTCCGTCTCGCAAGTTAAAAAATTACTCTCTTTGTATCTTACCAATACCTCTCAGTAGCCTTTCCGTAGTATTTGCTTTTCGTTGACTTATCCAAATGTACCCGAGATTATTGTTTATCTAGGGCTACTTATCCTTTCTCTTCTTAGATTGATAAGAGCATTGCTGTTACTCAGTATTTAACTGCTTCCCTTTTTCCCTCTCTCTTTGCCTCTCACTCATATCTTTTTCTCGTTTACTTGCGGCCACAACTTGCTGCTCACTCAATCTCTTTTGCTTTCGGTCTTATAACAATTGTTTCCGCTCTTGTTCCTCACAGCCTATCAGACATTCGTATAACGGCTCTTTTCAACATTTTACTCTTTTTGCTCCTCTTTACCTTCTTTTGTGCCACGTGAAATTATTGAATTCTCTCCTTGTCCTCTCTATTCCTATACCTTTTTCTTTGCCTCTCCAAGTTCGTGTATACTCTTCTTTCCAACGCCACCCAATTCACCCCTCTTGTTCTATGACGAGGT-ATCACCCCCTTTTCTTTATGTCCTATGTCATTAGCCTACGTTTCCGAATCCTTTTTATCCCTACATTCCTGTTCTTTGGGGTTAACATGATTCACCTGATGGCTTTTCTACATCTTATTTATTTCTTTTTTTAATCTCATCATCCCGCACCCTTATTTTCTTCTGGTTCTCGTTCATTTTGACTAACTTTTCCTTTTCCTTCCATATGTCATTTTTTCCATTACCTCGGCCTTTTCTTCCTTTATATGTTTGTTTCTTGTGTCATACACAATCCAAGGTACTGACGTCACTGTTTTCTTTTTTATATCTTTCCCGCTATATCCTCTAATTTTTTTTCTGTTAAGCGGGTAGCATTTTTTTGTCTTTCCTTCCCAATGCTCCCAGTTTCTTCTTGTTCACTTTTAATCGCTCTTCGGTTCTCTTCGAAATCAACCCGAGCATCACTTTATTCTTCTCCCATTTTTTTTACCTTCCTTTTCCTAGAAGGTACGTATCTACTTGCTCTCTTTTATAGATGCTCCCTGCCGATCTTTATCTAGTATGTCACATACCTCGCTTTCGCTTATGGAGTTGGCTTTTTTTTCTTGTTCCTGTGACATACTTCTCCTGATATTTCCCTTACCGGACGCTCTTTCAGTCCCCTTGTCACCAAGCAGGCTTTTGGCTTTTCTCGCGGTCTTTTATCTCCCTATTCATTTTCCTAAGCCAGTTTTCTATTTCCGACTACTGCCAGGCCCAATACTACAACGAACTTTTACCCCTTTTTACATTTTCTTTGTCTAGAATTTTTTGTAGTTTCTTTTTCTCCTATT-ACCCTACTTTTCTCCGACCTGTCTTTCCCGCAGCAATACTATTAGTTTTCGTTTTTTTTTACTCACTATCTCTCTTCTTTTTAAGTAGTATGACATATCTATAAACCTTTCTCTTTCGATTATCCGATACACACATTTAATTTTTTTTTTTTCCAATTTTTTGGAGTGTTCTTTTGGAACGCACGCCCTACTTAAGTGATGTTTCTGGTTTACACTCTAATTCCTTTTTTTCCCGACCATGTACGTCCCTAGCCCTCCTTACGCTTTCGTTTTTGTACTTAAATTCTCCGTGTGCTCCCTCCCGCTCAAATAATTCACCCGATGTTTTCTGTATCATCTTATGCACTTACTTTTGCGCTTAATAAAAATGATGGTAATTCTCTCGTCTGGTCTTGCCTTCGTTCAACTTACTACCTTATGCTTTCTTCCCTCCTAGTGTTTTCCTCCTCTAAAAACTAGTCTGGTTGGTTTTATTTCAACTCACTCCATATCCTTTCTTCTTTCCATCATCGCCCCTAAATCAGTTCCTTTACGTGCTAATTATTGTAATGCTGTCATATCCGATTAACACGTTACATCTTCTCATTTTTGTTCTCCACCCAAGCTGTTTGCTTGCTTTTATGTCTTCTTTTTTATGGTTTTTCAGCCTTCGCACACGGATTTTAAAGGATACAGTGTCACTGGGGTTTTTGGTCTTTCTTTTTATTGGAGCTGCT---TATAAGGCAAGGAGAGCAGCGTCGCCACGACGAAGGCAAGTAGGGCCTCAGATGCGAGGCCGGGCAAACAGGAAGTGATTTAGACATCGCTGCCTCTCCGGTAATCGGGAATAAGCCCTGCGCCGGCAGTGAAAGTGAGGGAAAGGGAAGCAGAGCGAGCGCAGCCACTTTGAATACAGTAAGGTAGAGAATTATCTCAACTTGCGCAAGAAAAGGTCTAAAGATTGT-AAAAGATACCCTGGGTCTGTACCTTTGGGGAGTTTAGTTTATGCGATAGACTAAATATGTAACGCTTGAGCGAAACGTAAACGGAGGTGGGTCCGACTAGCGTGTGAGCGGGGAAGTGCATCATACCATAAGTCTGCAGAGCCTCGCAACATTTGAAAACTCTAGCCACAGTAAAGACAGGTTGTTCCTTGTCAAGATGACGAATCGTGAGAACCATATAAGGATAGGAGCCACCGAAGGCAAGCGAGGGAACCCTCCGAGGCCGACCTCATAGCCACACCTCCCGCGAGCGTAAGCCTCATGGAGCCGGAGGTCGGCTGGAACTGACGAATGAAAAAAAAACGTACGGAGATCCTCCTCAAGACACCGGGGGGGACGAAATTTAGCTCTGACGGAAAACAAGTCAGGGGGTTGATCGCAAGTTCGTGTCGAGTGGGGAGGAGACGAAGAATAACCTCTGGCCAGAATGGTAACGCACAAGCCATCCCCGCCAGGAGTCCGTCCTGTACCCAAGTAAAGGGAAGGCTGCCCTGGGTCGGGATAATCTGGGTGTACAGAGGGACGGTATGGTGGTCAGCTAGGAAGTTGGAGGGAGACGAGCGGCGAGGCTTTAGAAAAGCAAAGTGCATGGGACATGCTTACTTCACGGGTGCGATAGATACTAGGAGGAATAGCACGAGGACAATATATCGAGTGGACGAGGGGCGGTGTATATACTGGACCGGTCATGTCTAAAACTGATCCTGATAGACTCGTGGGCCGAGAGGTGACTAGACCTAGGTCTGAGAGGGTTAATCTGAGGGTAACAGAAGGCAATTAACGACCAAAAACACAAAAAGATGCACAAAGAGGGGTGTTCTGGAAGGCAGCAGCTCAAACGTCTTTCGAGTCGCCTCTATCTCCTGGCCTAATATATGGAAAATTCAATGCGCGAAGCGGTAGGTGAGGAGTGAACTACTCAAAGCCTAGTGA---TCGGCAAAGCACACAATAAGTTTCCCCACCGAAATTAGTGGGGCCTCGCGGAACAAGCTTACTAGTAGAAGAAAAACTTTGAGTGGGACGGCTGCTAAGGCAAGATGGCCTGGATTACCACAAAGATAAGCGTCCTGTCAGCCTGTTAATACAGACGGCTTCGTGTAGGAGTAAGGCACGAAACTCAATACAGGCCCGACGAATAGCCACCTGTAGAGACAACGGTCAGGGTGTGACAAAGTAAGTAAAGGAGACGGGACGTAGGAATTACATAAAGGGCACTGTCCTTCGGCTATGGCGGTATACACAGTCAATCACTGAGCCAACCACTATACCACGTGACTAGCTGTAGATTTTTAGTTGTGCAGT-ATCGAGAAAAATAGGAAAAAGAATAGAGTATACAGCGTTGCGACCTGAGGTGCATCGGGCGCAAAGGAGGTAATAAAGCTGTGGCGGGAAAAACCCGTTGAGGTAGTGTATCTAATTGTTCGGGGGTGATCATTTTCATGGTGTGGGCACCTTATGTAATCGGACAGAAAGAGGGACTTAGGAGAGGAGCATCAGATCGGTTGTGGGGAGCGGGGGAAGAGAACAGCACACCGAGAGCTAGCGATCGCACCCAAAGTTCACGACTAAGGGAATAACGGGCGAAGGAACGGAAGGAGAGCGAAATTGCAATCTTGATGAGGTAAGCCGGGTAAAGTGGTAAGGGAGAGGTGTGTAGGAGGTACGGACAGAAGGAAGGGATGGGGATCGCCAAGAGATGAAGGACGGACGATCGTCGTCTAAAGAAGGAATCGCGAGAAACAGGATTAAAAGTAGAGTATACAGCGTTGCGACTTTAGGTGCGTGGGGCGCTAAGGAGGTAATAAAGCTGTGACGGGGAAAACCAGTTGAGGTAATGTATCTAACGGTTCGGGCGTGGCCATTTTCGTGGCGTGGGCCCCTTATACAATCAGACAGAAAGAGGGCCAGAGAGGAGAATCTCGGACCAAGAAGGGGTCAGAAAACAGCACACCGAGTGCCGGAGATTGTTCCCAAAGTTCACGAAAAAGGGAATAACGGGCTACTAAACGATAGGTGGTGTAATTGCTTTCTCGATGGGTTAGGAAGGGATAAATGGTAAGGGTGAGGGGTGTAGGAAGTATGGACAGTTGGAAGGGATGG---TGGTACCCTAACGTGGAGGTCACGTGCAGCTAATGGCTGGCGGGGTCCTCACTAATTAATTAAAACTGAGAAAAACATACCGTTTGCATCTACCTTTTTAAAAAATACCATCTGTGGACACCGGGATGTGAGTGAGTCCCAAACCTATCGACTCTTAATCTCAGATAAATAACAGACTGATAAGGGGTAAGAGACAGGCCACATGCTCTAGAAATGGGTTGTACCGTG-GCTCAAAGTATCTCATTTTTCTCTGCTACCTGGATAATTGACTATTACTATAGGTTTTCTTGTAGATCTTACCAGAGCGATTCAATTACGTGTCCTTTCTCATTTCGTAATAGGTTGAGTACTTCGAAGCTCTGTTATTTGTTTCGTTTTTGAGTTTCATCACAGAAAGACTACCTTTTTCTTCGGTCAATGTCCACTGTTGTTCTAGATAACTAAGTCTCACACCGGACCGAATCCACCGAGCCCCGGTAACAGAGCGCTCTGATGGAAACCATTTGATCTAGTTGATCAATACATGTAGCCTTCTAACGACATTGTTAACATGCTACAATGGGAGCAGAACGCAGAATCAACTTATTCAGAAATCAAAAACTAGAAAAGCACTAATGGGACTGAAGGCTATTCCACAAACCAAACATGGATCTATAACACACAAAAGACTAACTAAAGAAATAATGGAGCCAAAGAGGTTCCAGGACCGGATTACTACTGACAACTTCGAACTAGACCTAATCCGCATGTTAGTCGTAGCTAAACTACTCAGTGAATCTTCCTAATAAATTAGTACAATAAATGGCTCTTTAACGAGTGATGAAAGGGCCTCAACTGTCTCTTATGTCAAAGCTGTTAACACACATGGACTGTTTCAACAAACTCCTTGCTTCAGACTACGATTTATGGTTGATATTTGGCGAAAATTGATAGTACCGCTTTGCTGACCGTACCAATTTACTCGGACAATAGAACGGCACAAACCAATGAGTAGTCCACTTACTCCTACTAGATGACCATAATTATATGATAAACACCAAAGAAGCCTTAAATGAATATACTTGTAGATCGATTGAACTACTGATTAGAAGATCTAATTATATATACTGGCCGCCAAGCATTGAAGAACAGTCATTCCATATGAAGATCAATAACTCATCATTAGAGCTGCGCGAGAACGAATTGGTGATACGACATAAT---TTTATAAAATATGCCCTCAACGATCCTGACCTCGTCACCGAAACAGTTAGGACCAAATCCATATTCTCCGCCAACTTGGTAAATTGATCACGAGACTATTAGGGACCTTTTGGGCATCTAAGYCAAGAGTTAGACCTATTATATGGCGTACTAATAAGTCTATCTCAAACTATTGGACTAGATGCCATAATATATCTGGCCTCGCTTAGATCTCGCTTCGCGAAATTTTGGAACAGAAATTGAGTCTGAAATATAATACCAGCGATGTATCKCAACGTTGGCTAACAAATCACGAACTTCCATTTTTTTGTCTATTCTATCTAAAATGCCTAATTTATTTCAATTTTGGTCTCTACCTAGATTTGACGG-CCAAAATCTAACAGACCACCTGTGAACTCATCTTCTGCCCCATTTCTTATGGAATACGATGCGCTTGGCCTATTTTTCTGTATTCAGATGATAATGTTTTCCCGGTTCACGTATTTCTTCCGTTATGAGTTCTTTTCTGTTTCGTCAGGTTTAAATAAGAGCGAAGGTTTACAGAGCCCACATATAGACTACACAATTAGCTTTATAAAAAAAAACGGATCGTTAATAAAACAAATAATTATCAAATTGAAAAGGCTAGTACCGTTCGCGATTAGACCAACGACTGTAATACACTAAACTGATTTAACCAAGTAAGGCTCTCTTGGGGATCACTTTATGCAAGCCACGCAAATCAGCTTTACGACAAATGTGTTAAATTAAAAATTTATGATGTACACGACATACAATCCTCGTGCCCCCCTCTATTCCAAGATTTAACAGACCCCCTGTGAACTCATCTTCTGCCCCATTTCTTATGGAGTTCGATGCCCTTGGCCTATTTTTCTGTATTCAGATGATAATGTTTTCCCGGTTCATGTATTTCTTCCGTTATGAGTTCTTTTCTGTTTCGTCAGGTTTAAATAAAAGCAAAGCTTTACACAACAGTATAGATTACATTAGATTATACAATAACGAATTGTTAATAAAACAAATAATTATCAAACTCAAAAGGCTAGTACCGTTCGCGATTAAACCAACAGCAGTAATGTAACAATTCATATACGCAAGTAAGGCTTTCTTGAGGATCACTTTAAACAAGCCACGCAAATCAGCTTTACGACAAATCTGTTAAATTAAAAGGCTTTACCTTAATTAAAGGGTCTGATTTGCATTCAGAACATGTAGA-CTAACATCTACAAGTCTTCGATGCTAGTCTAAATAAGACAAATGATTTCGACTCAGTTAATTGTGGTTTAAATCCACAGCATCTTTTAGAAAGAAGCTTGTTGGTTGAAGCATTTAACTGTTAATTAAAATATTGCGGGATCGAAGCCCGTCTTTCTAGAGATGTTAATTAAAATAATTTTGCTTTGTCAAAGCAAACTTATAGGTGAAGCCCCTATACCTCTATTCTGGGGTGTAACATATGCGGTTGCAAACCGCAAGAAGTAGAATGATCTACCGGAATCTTAGAAAATAGTATACTGGA-GTACAGAGAATTTTGATTTCTC-AGTGCAGGTTCAATTCCTGTTTTTCTAAGTTTATTAATAACAATAGTTTTTCAGGCTAGAGGTCTGGGTTAAAATCCCGGCAGGAAATTTTCTTAGTATT-GTACAGGCGACTTCCAATCACCAAGACCTGGTCATAATCCAGGAGAAAATAGTGAAAATAGTTTA-AAAAAACCTTAGGTTGTGATCCTAAAAATGAAGGATAATATCCTTCTTTTCACCGGAAGTGTGCCCGTAGGATCCTCTTTGATAGAGAGGCACATAGAAGTTCAAATCTTCTCACTTCCTAATTCAAAGGATAATGGTATTTCCCCTGAACTTAGGACTCAG-TGCTCTCGGCTCAATCCCGTGTGAATTCTATTGACGAAGCAAAATCTGGTT-ATGCTAAAGATCTAAGCCCTTTCCCTAGAGGTTCAAATCCTCTCGTCAATTCACTAAGAAGCTATAAGCAATAGCCTTTTAAGCTATGATTAGGTGAAACCACCCTTAGTGAGTAAAGTCAGCTAAAAAGCTTTTGGGCCCATACCCCAAAATGTCGGATAATACCCCTCCTTTACTAAAAGCATGGCACTGAAAATGCTAAGACGTACCCTAAAAAGTTCTTTAAACACAGGATATAATTTAACTAAAATGCTGATTTTGGAGGTCAGTAATAGGAATTAGTTTTCCTTATCTTGAGAGCATGTT-ATATTGAAAACTGCTAATTTTCCC-CGGTTCAATTCCGTGGCCTGCTCTGACAGAATGGCAATGTGTTTGGCTTGAAACCTAATTATGGGGGTTCAATTCCCTCCTCTCTCGGCCTTAATAGCTTAATAAAGCACTGGTCTTGTAAACCAGAGCTGTGGTAAAACCCTCTTAAGGCAAGAGCCTTCAAAGCTCTAATAGAGGCT-AAAACCCTTTAATTTCTGGGTAAAGTAGCCAAGTAGGCGGCGGATTGTAGCTCCGAAGACAGAGGTTAAA-CCCTCTCTTTATCACAAAATGTAGTTTAACAAAACTTTTCGCTTACACCGAAAGAAAATCTAAT-AATATGGATCATTTTGAAGGCCTGGTCCTTACCTTATTATCAACTATTACATAATTTATACATGCAAGTATCCGCACCCCTGTGAGAACGCCC-AAGGAGCTGGTATCAGGCCCGCCCATTACACCTAGCTGCCACACCCTCAAGGGTATCAGCAGTAATAAACCTTGAATAAGCTTGATTCAGTTATAGTACAAGAGCCGGCCAATTCGGTGCCAGCCGCCGCGGCTACACCGAAGCTCAAGTTGATAACGGCGTCAAGCGTGTTTATAGAGTTAAATCTAGTGATATGCTAAACGAAAGTTGCTCTAACGAAAGCTAAGAAACAAACTGGGATTAGATACCCCATTATGCTTAGCCGTAAAATATAACCGCCAAAGAACTACAAGCGCTTAAAACTTAAAGGACTTGACGGTGTCCCA--TCTACCTAGAGGAGCCTGTTCTATAATCGATAATCCTCGTTATATCTTACCTTTTTTTGCTATCAGTCTGTATACTTCCGTCGTAAGCTTACCATAGTTAAATAGTTACCAAAACGTCAGGTCAAAGTGCAGCCTACAAAAAGGGAAGAAATGGGCTACAATTTCTACTTTAGAACACACGAATTTAAGAAGGCGGATTTAGAAGTAAAGCGAAAATAAAGTGTTCGCTTTAATGCTCTGGGACGTGTACACACCGCCCGTCATCTAATAAGAAGAGGCAAGTCGTAACACGGTAAGTATACTGGAAAGTGTGCCTCCAATTTAAACAAAACATTTACAGTCTAGTAAAGTGATCAAAAACAAAACTATATAGTACCGCAAGGGAAAAATGAAATAGTAATGAAATAAAAAAGCACAAAAAAGCAGAGAAATACCCTCGTACCTTTTGCATCATGGTCTAACAAGTCAAGCAAAATGAGTTTGTTACCCCGAAAGTGAGCTACTTTAAAACAACTAGTCAACTCGTCTCTGTTGCAAAAGAGTGAGAAGATTTTTAAGTAGAAGTGACAAGCCTACCGAACTTAGAGATAGCTGGTTATTTGGAAAAAGAATTTTAGTTAATAAACAATTTAAGAGTTATTTAAATAGGGAACAGCCTATTTAAAACAGAAAACAGCCTAAAGAATAGGGTAAAGTGGGCCTGAAAGCAGCCATCTTAAAGCGTCAAAGCTTAAATATTTTTAACTAACCCATCATCAATACCAAATAATTTTATATATAAAAATTATAATGTTAGAATAAGTAATAAATATAAGCATACTGCTAATTATTACTAGAAAACTATTGACCTAACACAAGAATATTACGAAAGATTAAAACAGTAGGAAGGAACTCGGCAAATAACCCCGCCTGTTTACCAAAAACATCGCCTCTTGATAAGAGGTCCCGCCTGCCCCGTGATATTTAACGGCCGCGGTATCTTGACCGTGCAAAGGTAGCATAATCAATTGTTCTTTAAATAAGGACTAGTATGAATGGCATTACGAGGGTTTAACTGTCTCCCTATTTTAATCAATGAAATTGATCTTCCCGTGAAGAAGCGGGAATATAATTATAAGACGAAAAGACCCCATGGAGCTTTAAACTAATCGTTTTCGGTTGGGGCGACCCTGGAGAAAAATAAATCCTCCAAGCTGAATAATGTTAGAGTACAACTCAAACATCAAAATCTTGACA--AAATGACCCATGATCAACGAACCAAGTTACCCTGGGGATAACAGCGCAATCCATTTCAAGAGCCCTTATCGACAAATGGGTTTACGACCTCGATGTTGGATCGGGATATCCTAGCAGCGCAGCCGTTGCTTAAGGTTCGTTTGTTCAACGATTAAAATCCCACGTGATCTGAGTTCAGACCGGAGTAATCCAGGTCGGTTTCTATCTAATGTCTATTCCAGTACGAAAGGACCGAAAAGACATGGCCTATGAAACAAGCCATATTATTTATGACATCA
Trichobat  AATATTATTATTTTAAATTATAAATATTTTTTATTTTTATATTTAATTTTTAATAATATATTAATATATATTTTTTAATTTAAATTATATTTTATAATTTTATATAATTTTAAAAAATTATTAATTATTTTAAATATTATATAAAAAAATTATTTATAATTAAATAAATTTATTATTAAAAAAAATAAAATTATAATTTTAATAAAAAAATATATATTTATTTTAAAATTTATATTTATAATTTATAATATAAATTTAATAATATATAATATTTAATAATAATTTAAAAAATTAATTTTAAATATTATATTTAATTAATAAAATTTAATTATAAAAATTTAATATTAAAAATTTTATTAAAATTTTATATATAATATTTATTTTAAATAAAAATTTTAAAAATAATATTTATATTTAAAAAAATTTAATTAAAATATTATAATTAAAAATATTTATTTATTTAAAAAAAATTTTTTTAATTATAATATATAAATTTATTTTAAATATATTTAATAATTATATAATAATAATATAATTAATTTAATATTTTTATAATTTATAATAAATATTTTATAATTATTATATATTATATTTAAAATTTTTAAATTATATAAATTAAATTAAAATAATATTTTATATTTTATATTAAATTNAAATTTTTAATAAAAATTTATAATAAAAAAATATTATAATATTAATTAAATATAAAAAATATAAATTAAATATAAATAATTATTAAAATAAATTTAAAAATTTTTTTTTTTTATTAAAAAAAAATAATTTTAAATATAATTAATAATTTTTAAATTATAAAATAAAAAAAATTTAATTTATTTATTAAAAAATTTTTTTATAAAAAATTAATATAAATTATTAAAATATTTTTTTTTATTAATATATTATAAATTAAATTTAAAATTATAAAATAATTAATTATAATATTATAAATAAAATATTATAAAAAAATAAAAATATTAAATAAAAATAATATTATATATTTAAAATAAAATAATTAAAATTAATTAAATTTTATTAAAATAAAAATATTTTTTAATATTAATAAATTAAATAAAATATTTTTTTATAAATTTTTATTAATATTAAATTAATTATTAAAAAAATAATAATAAATTTTTTATATAAAATTTATTTTTTATAATATTTAATTATTATTAAATTAAAATTTTTATATAAATTAAATATTAAAATAAAATTAAAAAAATAAAAATAAATAAATAAAATTTTTATTTAAAAAATAAAAAAAATTTTTATATTATTAAATATTAATAAATATATTTTTAAAATAAATAAAAATATAAAAAATTTTAATATAAAAAAATATTATAATTATTTAATTATTTAATAAATATATAAAAATTATATTATTAATTATATTAAATATTTTAAAAAATTTATATAATTTTAATAATAAATATAATAATTTTTAAATAAATTATTATTATAATTTAAATTAATAATTTTATTTATTAAATATATAAAATTTTAAAATTATTAATTTAAAATTATAATAATATTAAATAATAAAATATATAATTATTTATTTAAATTAATTAAAAAATATATTAAAATTATTAAAATTTTTATTATTATTTTATTTTTATAAAATTTTTAAAATTTTTATATTTATAAATTTAATATTAAATTATAATAATATATTTAATAAAATTATTTTAAAAAATTAAATATTTATTTATTATTTATATATAAAATATTTATATTAAAATAATTATAATATAATAATATATATATATATAAATTAAATAATTAAATATAATTAATAAAATATTATATATTTATTATTATTTATATTATATAAAATATTATAAAATATATATAAATAAATTATTTTAATAAAAAAAATTAAATTATTTAATTAAAATTTAAATTTATATTTTTTTATTATTATAATTTTATAAATTTATATATTATATTAATTATAATAAATAAAAAAATTATTTATATAATAAAATAAATAAAAATTTTTAAAAAATTTATAAATATTTTTTTAAATATAATAAATTTTTANTATTAAATTAATAAATTTTTATAATTAATTAAATATAATTAATTAATTATATAAAATTTAAATATATAAAAATAAAATATTTAAAATTTAATTATAAAATATATTTATTATATTAAAATAATAATTTTTAAAAATTTTATTAATATAATTTTATTTTAATTTTAATATATTAATATAATAATATAATTTTTATAATTTTATTATAAATATATAAATTAAATTTATTTTTAATAATTTATAAATATAATAAAATTTTAAATAAAATTTTATATATTAAATTTTTATTTTAAATTTTTATAAATTTTATTAATTTTTATATATATAATATTATATATATTTAATATAAATAAATATAATTAAATTATAATTTTAAAATATAATTTTAATATTAAATTAAAATATTAATAATTTTTATAAATAAATAATAATTTATAAAAATTTTAATTATAATATTTTTATTAATTATAAAAAATTAATTTTTAAAATTATTATAAAATTAATTTATTAATATTTAATTAATATATTAAATTTTTTTTTTAATAAATAAATAATAAATTATAATAAATATAAATTAATTATAATAATTATTAATATAAAATTAATAATAAAAATATATAATTAAATAAAATATATTATTTTAAAATATAAATAAATATATTTATTTAATTTTTATTTAAATTTTAATTTATAAATAATATTTAATTAAAAATATAATTATTATTTATTATATATTAAATTTAATATATATTTAATATTTAAATATTTTAATAATATTTATTTTATTTTAAAATAATAATATTTATTANAATAAATTAATAATATAAATATTTAAAAATTTATAATAATATTTTTATTATTATAAAAAAATTAAAAAAATTATATTTATTAATAAATTAAATAAAATATTTATTTATTATAATTAATAATATTATTATTATAAATTTATTTATTTAAAATATAAATTTATAATAAAAAATTTTAATTTATAAAAAAATTAAATATAAAAATATTATTTAAATTTTATTTATATATAATATAAAAATATTATTTTTATAAAATATATATTTTAAAAAAAATTATTATTATTAATAATAAATTTAAATATTAAATATATAAAAAAAATTATATTATAAAAAATATTTTATTTATATATTAAATTTTTATTATATAAATAATAAAATTAATTAAATTATAAATATAAATTTAATTTAAAAAAAAAATTAATTATATATAAATTAAATATTTATTATTTAAAAAAAAATTATTAAAAATAATTATTTATTTATAATAATATAAAAATTATTTATAAAAATAATTTTATTTTATATTTTTTTTTTAAATTAATTTAATTTTAAAATAATAATTTTTAATTTATTTATAATTTTATATAAATTTAAATAAATATTTTTAATATAAAAAAATTATAAAAAATTTTAATTATTAAAAAATATTAATAAATTTAATAATAAAATATAAAAAATTAATAATAAAATAATTAATATTTATTAATAAATATAATTAATCTATTGATCCCCTTGTCTTTTCTTCCGTTTCCCCCGGTAAGTCCTACGTTATTCAATTCCTACCGAAGCTTTCCTTTTTTGTATTGTTCACTCCCCATCTATGTCTCTGTCCTCTGTGAACCTCTGATTCAGCCTCTTCTTTTTACTGTTTGCTCTGTGTCCATCCGATTTATTCCCCTCTCTCCTCTCTTCTCCTTTTCTTATCTCTTACATTTTTTGTATAAACTCATTCACGTTTTCCGTCTTTTCCAATTCAATTAACACACCAGCGCGTCCCTGACACTTATTAACTTATCCCCATCCGGATGCTTGTGTTCATCCGTTTCTAACCACATCTCCTCATGGATAAGGTTGATACAGCCTTTTGTATATGGGTAAGCTTTAACGATGTTTTTTTTCCCTTGATTCGGATCTGGCCTTCATTCCCCATGCATTAGTGGGTCTAACCTCGTTCTATTTCTTTCGCGTTATTTTAACGCCACCGTACATAATCTACAACAAACTGTCTTTTTTCTTCCTCCATTGACAATCCCACTTCCCATACAGATTTCACTTGCTCAATGGTTCTTTCTTTTTTCCTTACCAAGGTTTGCTCATTTGTTTCACTTTCGTGGACTAACTTCTGATCCGTATTTTTTTTCCTCTTAAATT-TTCGGTTCCAAAATGCTATTTGCGCGTTGCCTGTTTGCATGACGCTTGAAATAATTTCCACTTTTTTTTTCTTTGGTGAGTTCTTTGCCATCTCGTAATGTGTTCCCTTTTTCCCCTACGCGCGGCTACCTCGATCACGCCTATCTTCTATCGTCCTTGCTATTCCTTATACCCTCAAACCTTTGCTTTCCTTTTTCTCTTCCGTCTTTCAGATACCTTACCGGGACTTAAATTGTTGACATATTTTCGTGTTCATTCAACGAAACTGATGTTGCTTCTGTTGTTTGCAATTCCATATACGCATCCCCTTTCTCCGTATTGGTCCTAGGTTAGACCTTGCTGTTTTTCTGGTCGTTTCACCTATTTAACAATTCATAATTCTGCTTCTTCGTTAGTCTTCGTCTAACGCATATCTTTCGTATCTTCAATTGTCGTCGGACAACACACTGACTCCTGCTTCTTCTTTTCTTTGACTCCAGTTTACATCCCATAGTTATCCAAACTAACCTCTTCACCATGTAACCCCTTAATTATAAACTTCTTTTGCTTTATTCCTTCCATCGCACTACAATATTGCTTCCTTTTTTCTCCTGTTATTAATGACGTCTACTGAAGAGGAAACATCATATACATCCCAATACGATGTTATAAGTTTCCGTCCGCTTCCAATTACGCTCCTGTATACTCGGTGATCTTTCGCGTAAGAGCATGGCAAGTTCTTTACTCCAATTAGCTCAACACAATTACGCGCTCGCCCCTTTCCGTCTGTATAGTTCTCCGTTTTTTCTTAGGGATTGACCTAGAACCCTAAGTGAGTTTTTCCATTTTTGTTGCTAACGTCCCCATGAGGCCCGTCCTACTATCTTACCTTTCCGTCTCGCAAGTTACAGAACTACTCTCTTTGTATCTTACTAAAACCTCTCAGTAGCCTTTCCGTAGTATTTGCTTTTCGTTGATATATCTAAATGTACCCGAGATTATTGTTTTTCTAGGGCTACTTATCCTTTCTCTTCTTAGATTGATAAGAGCATTGCAGTTACTCAGTATTCAACTGCCCCCATTTTTCCCTCTCTCTTTGTCTCTCTCATATATCTTTTTCTCGTTTACTTGCGGCCACAACTTGCTGCTCACTCAATCTCTTTTGCTTTCGGTCTCCTATCAATTGTTTCTGCTCTTGTTCCTCACAGCCTATCAGACATTCGTATAACGGCTCTTTTCAACATTTTACTCCTTTTGCTCCCCTTTACCTTCTCTTGTGCCACGTGAAATTATTGAATTCTCTCTCTGATCTCTCTCTCCCTACTCTCTTTTGTCCGCCTTTCGAAGTTCGTGTATACTCTTCTTCAACACGCTACCCAATTCACCCCCTTTTCTTTACGCAGAGATACCCCCT-CTCTCTCTCCATGTCCTATGTCATTAGTCTCCGTTTCCGAATCCTCTTTATCAATATCTTTCTGTCCTTTGGGGGTAACATGATTCTCCTGATGGTTTTTATACATCTTATTTATTTCCCTTTCTACTCCCATCATCCCGCACCCTCTTCTTCTTCTGGTCCTCGTTCATTTTTATCAAACATTCCCTTTTCTTCTTTATGTCATTCTCTCCACCCCCCTGGTCTTTTCTCCCTCTACTTCTTTCCTTTCTGTGTCTTACACAATCCAAGGTACTGCCGTCACTGTTTTCTTTTTTATATCTTTCCCGCCATCCCCTCTCGCCTTTTTTCTGTTAAGTAGGTAGCATTCTTCCGTCTTTCTTTTCAAATGCCCTCAGTTTCTTCTAGTTGGATTTTAATCGCTCTTCAGTTCTCTTCGAAATCCACTTGAGTATCACCTTATTCTTCTCCCATTTTTTATACCTTCCTTTTCGGGCAAAGTACGTATCTACTTGCCCTTTATTGAAAATGCTCTATGTTGATCTTTATCTAGTATGTCACATACCTCGCTTTCGCTTATGGAGTTGTCTTTTTTTTCTTGTTCCTGCGACATACTTCTCCTGATATTTTCTTTACCCGACGCTTTTTCAGTTCCCTTGTCACCAAGCAGGCTTTTGGCTTTACTCCCGGTTTTTGATCTCCCTATTCATTTTCCTAAGCCCCTTTCCTATTTCCGACTATTGCCAGGCCCCATAATTCTATAAACTTTTATCCCTATTTACATTTTTTTTGTCTAGTATTCCTTGTAGTTTCTTTGTCTGCGATC-CTCTTTCTTTTCTCCGACGTGTCTTTCCCGCAGCAATACTATTAGTTTCCTTTTCTTTTCCCTCACTACCTATCTCCTTTATAAGTAGTCCGCCGTATTTGTACACTTTTCTCTTTCGATTATCCGATAAACAGATTTAATTTTTTCTTTTTCCGATTTTTTGGAGTGTTCTTTTGGAACGAACGCCCTACTTAAGTGATGTTTCTGCTTTACACTATAGTCCCTTTCTTTCCCGACCATGTACGTCCCTAGCCCTCCTTACGCTTTCGTTTTTGTACTTACAACCTCCCTGTGCTCCTTCCCGCTCAAATAATTCACCCGATGTTTTCTGTATCATCTTATGCACTTACTTTTGCGCTTAATAAAAATGATGGTAATTCTCCCGTCTGGTCTTGCCTTCGTTCAACTTACTACCATATGCTCTCTTCCCTCCTAGTGTTTTCCTCTTTCAAAAACTAGTCTGGTTCGTTTTATTTCAACTCTCTCCACATGCTTTCTTCTTCCTATCATCGCGTCTAAATTAGTTCCCTTACGTGCTAATTACTGTAATGCAGTACCATCCTATTAACACGTTAGATCTTCTCATGTTTGTTCTCCACCCAACCTGTTGGCCCGGTTTTAGGTCTTCTTTTTTATGGTTTTTCAGCCTTCACACACGGGCTTTTAAGGGTGGAGGGTCATTGGGGGTTTCGGGCTTTCTTTCTATTGGAGCTGTTATTTATAAGGCAAGGAGAGCAGCGTCGCCACGACGAAGGCGAGTAGGGCCTCAGATGCGAGGCCGGGCAAACAGGAAGTGATATAGACATCGCTGCCTCTCCGGTAATCGGGAATAAGCCCTGCGCCGGCAGTGAAAGTGAGGGAAAGGGAAGCAGAGCGAGCGCAGCCACTTTGAATACAGTAAGGTAGAGAATTATCTCAACTT--------------------------AAAAGATACCCTGGGTCTGTACCTTTGGGGAGTTTAGTCTAGGCGATAGACTAAGTATGTAACGCTTGAGCGAAACGTAAATGGAAGTAGGTCCGCCCAGCGTGTGAGAGGGGATGTGCATCCCACCATTAGTCTACAAAGCCTCGGAACATTTGAATATTCTAGCCACAGTAAAGACAGGTTGTTCCTTATCAAGATGATGAGACGTCAGAACCATATAAGGATAGGAGCCACCGAAGGCAAGCGAGGGAACCCTCCGAGGCCGACCTCATAGCCACACCTCCCGCGAGCGTAAGCCTCATGGAGCCGGAGGTCGGCTGGAACTGACGAATGAAAAAGAGAGGTAAGGAGATCCTCCTGAAGACAACGGGGGCGACGAAATTTAGCTCTGACGGAAAACAAGTCAGGGGGTTGATCGCAAGTTTGTGTCGAGCGGGGGGGAGACAAAGAATAACCTCTGGCCAGAATGGTAACGAAC-----------------AGTCCGTCCTGTACCCAAGTAAAGNGTAGGCTGCACTGGGTCGGAATNATATGGGTGTNCAGAGGGACGGTATGGTGGTTAGCTAGGAAGTTGGAGGGAGACGAGCGGCGAGGCTTTAAAAAAGCAAAATGAATGGGACATGCTTACGTCATGGGTGCGATAGATACCAGGAGGAATAGCACGAGGACAATATATCGAGTGGACGAGGGGCGGTGTATATACTGGACCGGTCATGTCTAAAACTGATCCTGATAGACCCGTGGGCCAAGAGGTGACTAGACCTAGGTCTGAGAGGGTTAATCCGAGGGTAACAGAAGGAAATCAACGACAAAAAACACAAAAAGATGCACAAAGAGGGGTGTTCTGGACGGCAGCAGCTCAAACGTCTTTCGAGTCGCCTCTATCTCCTGGCCTAATATATGGAAAATTCAACGCGCGAAGCGGTAGGTGAGGAGTGAA---------------------TCAATAAAGCACCCAATAAGTTTCCCCACCGGAATTAATAG--ACTCACGGAACAAGCTCATTAATTGAAGAAAAGCTTTGAGTGGGACGGCTGCTAAGGCAAGATGGGCTGGATTGCAACAAAGATAAGCGTCCGGTCAGCCTGTTACTAAAGACGGCTTCGTATGGGAGTAAGGCACGAAAATAAATACAGGCCCGACGAATAGCCGCCTGTAGAGACAACGGTCAGGGTGTGACAAAATAAGTAAAGAAGACGGGACGTAGGAATTGCATAAAGGGCACTGTCCTTCGGCTATTGCGGTATACACCGCCAATAACTGAACCAATAACTATACCATGTGACTAACTGTAGATTATACGTTATGGGGTAATCGAGAAAAACAGGAAAAAGAATAGAGTATACAGCGTTGCGACCTGAGGTGCATCGGGCGCAAAGGAGGTAATAAAGCTGTGGCGGGAAAAACCAGTTGAGGTAATGTATTTAATTGTTCGAGGGTGATCATTTTCATGGTGTAGGCACCTTATGTAATCGGACAGAAAGAGGGACTTAGGAGAGGAGCATCAGATCGGTTGCGGGGAGCGGGGGAAGAGAATAGCACACCGAGAGCTAGCGATCGCACCCAAAGTTCACGACTAAGGGAATAACGGGCGAAGGAACGGAAGGAGAGCGAAGTTGCGATCTTGATGAGGCACGCCGGGTAAAGTAGTAAGGGAGAGGTGTGTAGGAGGTACGGACAGAAGGAAGGGATGGGGATCGCCAAACGATGAAGGACGTACGACCGTCGTCTAGAGAAGGAATCGCGAAAAATAGGATAAAAAGTAGAGTATACAGCGTTGCGACTTTAGGTGCGTGGGGCGCTAAGGAGGTAATAAAGCTGTGACGGGAAAGACCAGTTGAGGTAATGTATTTAACGGTTCGGGCGTGGCCATTTTCATGGCGTGGGCCCCTTATACAATCAGACAGAAAGAGGGCCAGAGAGGAGAATCTCGGACCAAGAAGGGGTCAGAAAACAGCACACCGAGTGCCGGAGATTGTTCCCAAAGTTCACGAAAAAGGGAATAACGGGCTACACAACGATCGGTGGTGTAATTGCTTTCTCGATGGGTTAGGAAGGGATAACTGGTAAGGGTGAGGGGTGTAGGATGTATGGACAGTTGGAAGGGATGGTCATGGTACCCTAACGTGGAGGTCACGTGCAGCTAATGGCTGGCGGGGTCCTCACTAATTAATTAAAACTGAGAAAAACATACCGTTTGCATCTACCTTTTTAAAAAATACCATCTGTGGACACCGGGATGTGAGTGAGTCCCAAACCTATCGACTCTTAATCTCAGATAAATAACAGACTGATAAGGGGTAAGAGACAGGCCACA--------------------------GCTCAAAGTATCTCATTTTTCTCTGCTACCTGGATAATTGACTATTACTATAGGTTTTCTTGTAGATCTTACCAGAGCGATTCAATTATGTGTCCTTTCTCATTTCGTCATAGTATGAGTACTTAGAAGTTGTGTTATTTGTTTCGTTTTTGAGTTTCATCACAGAAAGACTACCTTTTTCTTCGGTCAATGTCCACTGTTGTTATAGATACCTAAGTCTCACACCGGACCGAATCCACCGAGCCCCGGTAACAGAGCGCTCTGATGGAAACCATTTGATCTAGTTGATCAATACATGTAGCCTTCTAACGACATTGTTAACATGCTACAATGGGAGCGGAACGAAGAATCAACTTATTCAGAAAATAAAAACTAGAAAAGCACTAATGGGACTGGAGGCTATTCCACAAACCAGACATGGATCTATAACACACAAAAGATTAGCTAAAGAAATAATGGAGCCAAAGAGGTTCCAGGA-----------------ACTTCGAATTAGACCTAATCCGCATGTTAGTCGTNGCTAAACTACTCAGTGAACCTTCCTAATAAATTAGTACAATAAATGGCTCTTTAACGAGTGATGAAAGGGCCTCAACTGTCTCTTATGTCGAAGCTGTTAACACACATGGACTGTTTCAACAAACTCCTTGCTTCAGACTACGATTTATGGTTGATATTTGGCGAAAATTGATAGTACCGCTTTGCTGACCGTACCAATTTACTCGGACAATAGAACGGCACAAACTAATGAGTAGTCCACTTACTCCTACTAGATGACCATAGTTATATGATAAACACCAAAGAAGACTTAAATGAATATACTTGTAGATCGATTGAACTACTGATTAGAAGACCTAATTATATATACTGGCCGCCAAGCATTGAAGAACAGTCATTCCATAAGAAGATCAATAACTCATCATTAGAGCTGCGCGAGAACGAA---------------------TTTATAAAATATGCCCTCAACGATCCTGACCTCGTCAGCAA--GAGTTAGGACCAAATCAATATTCTCCTCAAACCTGGCAAATTGATCACGAGACTATTAGAGACCTTTTGGGCATCTAAGTCAAGAGTTAGACTTATTATATGGCGTACTAATAAGTCTATCTCCAACTATTGGACTAGATGCCATAATATATCTGGCCTCGCTTAGATCTCGCTTCACGCACTTTTGGAACAGAAGTCGAATTTGAAATATAATACCAGCGATATATCTCAACGTTGGCTAACAAATCACGAACTTCCATTCTTTTGTCTATTCTATCTAAAATGCCTAATTTATCTCAATTTTGGTCTCGACCTAGATTTGTGGGACCAAAATCTAACAGACCACCTGTGAACTCATCTTCTGCCCCATTTCTTATGGAATACGATGCGCTTGGCCTATTTTTCTGTATTCAGATGATAATGTTTTCCCGGTTCACGTATTTCTTCCGTTATGAGTTCTTTTCTGTTTCGTCAGGTTTAAATAAGAGCGAAGGTTTACAGAGCCCACATATAGATTACACAATTAGCTTTATAAAAAAAAACGGATCGTTAATAAAACAAATAATTATCAAATTGAAAAGGCTAGTACCGTTCGCGATTAGACCAACGACTGTAATAAACTAAACTGATATAACCAAGTAAGGCTCTCTTGGGGATCACTTTATGCAAGCCACGCAAATCAGCTTTACGACAAATGTGTTAAATTAAAAATTTATGATGTACACCATATACAATCCTCGTGCCCCCCTCTATTCCAAGATTTAACAGACCCCCTGTGAACTCATCTTCTGCCCCATTTCTTATGGAGTTCGATGCCCTTGGCCTATTTTTCTGTATTCAGATGATAATGTTTTCCCGGTTCATGTATTTCTTCCGTTATGAGTTCTTTTCTGTTTCGTCAGGTTTAAATAAAAGCAAAGCTTTACACAACAGTATAGATTACATTAGATTATAAAATAACGGATTGTTAATAAAACAAATAATTATCAAACTCAAAAGGCTAGTACCGTTCGCGATTAAACCAACAGGCGTAATGTAACAATTCATATACGCAAGTAAGGCTTTCTTGAGGATCACTTTAAACAAGCCACGCAAATCAGCTTTACGACAAATCTGTTAAATTAAAAGGTCTTATCTTAATAAAAGGGCCTAAGTTGCATTTAGGAGATGTGAGACAACCACTCACAGGCCTTAGGTGTTAGTCTAACCAAGACAGTTAATTTCGACTTAACTAATTATGGTTCAAACCCATAACCCCTCTTAGAAAGAAGCTCGTGGGTTTGAGCATTTAGCTGTTAACTAAATTGTTATGGGATCAAAGCCCATCTTTCTAGAGGGGTTAGTTAAAATAACCCTGCCTTGTCAAGGCAGAATCACAAACTAAACCCTTGTACCCCTGCCCTGGGGTGTTACATGTGAGGTTGCAAACCTCAAGAGGCGGAGTAGTCCGCCAGGGCTTTAGAAAAAAGTATTATGGAGGTACAGAGGGTTTTGATCTCTCAAGTGCAGGTTCGATTCCTGGTTTTCTAAGTTGAATAACAGCGGTAGTTTTTCAGATTGCTGGTCTAGGTTAGAGTCCTAGCAGGAAATTTTCTTAGTAT-AGTACAAATGGCTTCCAACCATTTAGCCCTGGCTAC-CCCCAGGAGAAAATAGTGAACATAATTTAACCAAAATCCTAGGTTGTGATCCTAGACATGGACGATAATCCCCTCCTGTTCACCGGAAGCGTGCCTGTAAGGCCCTCCTTGATATGGAGGCTAATAGGAGTTCAAACCCCCTCACTTCCTCTTTTAAAGGAAAACAGCTATTCCCCCGGACTTAGGATCCGGCTCTTCTTGGTGCAAATCCAAGTAAAAGCTGTTAACGTAGCAGAACTTGGTT-ATGCATAAGCCCTAAAACCTTCCCTTAGGGGTTCAAATCCCCTCGTTAACTCATTAAGAAGCTACAAGCAACAGCCTTTTAAGCTGTAGACAGGTGCAATCACCCTTAATGAGTAAAGTCAGCTAATAAGCTTTTGGGCCCATACCCCAAAATGTTGGTTAAGCACCTTCCTTTACTAAAAGCACAGCGCTGAAAACGCTAAGACGAATCCTAAAAGATTCTATACGCACAGGACATAATTTAAATAGAATATTGGCTTTGGGGGTCAATAGTAGAGGTTTAACCCTTTTGTCTTGAGAGCTTGTC-GTACTGAGAACTGCTAATTCCTCCATGGTTCAAATCCATGGCTTGCTCTGACAGAGAGGTCATGTGTCTGGCTTGAAACCAGGGGATGGGGGTTCGATTCCCTCCTTTCTCGGCCCTGATAGCTTATTAAAGCATTGGTCTTGTAAACCAAAGACTGTATAATCTCTACTCAGGGCAAGAGCCTTCAAAGCCCTAGCAGGAGTTT-AACTCTCCTAGTTTCTGGGTAAAGTGGCCGAGCAGGCGGCGGATTGTAGACCCGAAGACAGAGGTTAAG-CCCTCTCTTTGCCACAAAATATAGCTTAAGAAAGCATTTCGCTTACACCGAAAACATATCTACT-AAACCAGATTATTTTGAAGATTTGGTCCTAGTCTTACTATCAGCTACTACTCAACTTACACATGCAAGTCTCAGCACCCCCGTGAGAACACCCCAGGGAGTCGGTATCAGGCACGCCCACAACACCTAGCAGCCACACCCTCAAGGGTATCAGCAGTGATAAACATTGAAAAAGCTTGATTCAGTCAGAGTTTAAGAGCCGGCCAACCCGGTGCCAGCCGCCGCGGCTACACCAGGACACAAGTTGATATCGGCGTCAAGCGTGTTTATAGAGTTAAAAGTTGTGATACACTAACCGAAAGTTACTCTAACGACAGCTAAGAAACAAACTGGGATTAGGTACCCCACTATGCTTAGCCGTAAAACATATCCGCCAGAGTATTACGAGTACTTAAAACTCAAAGGACTTGACGGTGTCCCA--CCCACCTAGAGGAGCCTGTTCTATAATCGATATTCCCCGCTAAACCTACCCATTTCTTGCTTTCAGCCTGTATACCTCCGTCGCAAGCTTACCCTAGCAAAAAGGCCACCCACACGTCAGGTCAAGGTGCAGCCTACGAAATGGTGAGAAATGGGCTACAATTTCTACCACAGAACATACGAAAGACCGAAGGAGGATTTAGTAGTAAAAAGGAAATAGAGTGTCCTTTTTAAGGCACTGGGACGCGTACACACCGCCCGTCACCATAAAAGAAGAGGCAAGTCGTAACATGGTAAGCATACTGGAAAGTGTGCCACAAATCTACATAAAACATTCTCATCCTAGTAAGGCGATTAAAAACAGAGCTATAGAGTACCGCAAGGGAATAATGAAATAGTAATGAAATAATAAAGCACCTAAAAGCAGAGACTCACCCTTGTACCTTTTGCATCATGGTCTAGCTAGTCAAGCAAAACCAGTTTGAACCCCCGAAAGTGAGCTACTTCAAAACAGCGGGCCAACCCGTCTCTGTTGCAAAAGAGTGGGAAGATTTTCAAGTAGAGGTGATAAACCTACCGAACTTAAAGATAGCTGGTTATTCAGGAAAAGAACTTTAATTTATAATAAGCTTAAGAGTTAATCAAACAGGGTTCAGCCTGTTTGATTTAGGGCACAACCAAAATCATAGGGTAAAGTAGGCCTAAGAGCAGCCACCTTAAAGCGTCACAGCTTCGCCAATTCCACTCAACCCCTCTCCCATACTGAATAATTTTATATATAAAAGATATTATGCTAGAACTAGTAACAAATGTAAGTATATTGGCCACTACTGCTAGAAAACCACTAACCTTACACAAGAACATTACGAAAGATTTAAATAAGGGGAAGGAACTCGGCAAATAGTCTCGCCTGTTTACCAAAAACATCGCCTCTTGATAAGAGGTCCAGCCTGCCCAGTGACATTTAACGGCCGCGGTACCCTAACCGTGCAAAGGTAGCATAATCACTTGTTCTTTAAATAAGGACTAGTATGAACGGCATCACGAAGACTATACTGTCTCCCCCCTATAATCAGTGAAACTGATCTCCCCGTGAAGAAGCGGGGATACACCTATAAGACGAGAAGACCCCATGGAGCTTAAAACTACTAGTTTTCGGTTGGGGTGACCACGGAGTAAAACACAACCTCCATAATGAATAACTTAAGAGCACAACTCAAAAATTAAAATACTAACAC-ACTTGACCCATGATCAATGAACCAAGTTACCCTGGGGATAACAGCGCAATCCATTTTAAGAGCTCCTATCGACAAGTGGGTTTACGACCTCGATGTTGGATCAGGGTATCCTAGTGGTGCAGCCGCTACTAAAGGTTCGTTTGTTCAACGATTAAAACCCTACGTGATCTGAGTTCAGACCGGAGCAATCCAGGTCGGTTTCTATCTAGTGCTCCTCCTAGTACGAAAGGACCGGAAGAACATGGCCCATGAAACAAGCCATACTATTAATGAAAACA
XENLA2     AATATTATTAATAATAATTAAAAATATTTTTTATTAATTAATTAATTTTTTTATAATATTTAATTATATATTTATTATTTATTATTATTTTATATAATTTTAAATAATTTTAAAAAATTATTAAATATTTTAAATATTATATAAAAAAATTATTTATAATTAAATAAATTTATTAAAAATATTTAATAAAATATAATTTTATTAAAAAAATATATATTTATTTTAAAATTTATATTTATATTTTATTATATTAATATAATAATAATAAATATTTAATAATATTTTAAAAAATTAATTATTAATTTTATATTTAATTAATAAAATTTAATTAAAATAATTTAATATTAAATATTATATTAAAATTTTATATTTAATATTTATTTTAAATAAAAATTTTAAAAATAATATTTATATTTAAAAAAATTTAATTAAAATATTATAATTAAAAATATTTATTTTTTTAAAAAAATTTTTTTAAATAATAATATATAAATTTTTTTTAATTATTAATAATATTAATTTATTAATAATATAATTAATTTAATATTTTTATAATTTATAATAAATATATTATATATATTTTATATTATATTTTATAATTATAAAATATATAAATTAAATTAAAATTATAATTTATAAATTTAATAAAATTAAAATTTTTAATAAAAATTTATAATAAAAAAATATTATAATATTAATTAAATATAAAAAATATAAATTAAATAAAAATAATTATTAAAATAAATTTAAAAATTTTTTTTTTTTATTAAAAAAAAATAATTTTAAATATAAATAATAATTTTTAAATTATAAAATAAAAAAAATTAATTTTATTTATTATAAAATTTTTTTATAAAAAATTAATATAAATTATAAAAATATTTTTTTTTATTAATATATTATAAATTAAATTTAAAATTATAAAATAAATAATTATAATATTATAAATAAAATATTATAAAAAAATAAAAATATTAAATAAAAATAATATTATATATTTAAAATAAAATAATTTAAATTAATTAAATTTTATTAAAATAAAAATATTTTTTAATATTAATAAATTAAATAAAATATTTTTTTATAAATTTTTATTAATATTAAATTAATTATTAAAAAAATAATAATAAATAAATAATATAAAATTTATTTTTTATAATATATAATTTTTATTAAATTAAAATTTTTATATAAATTAAATATTAAAAAAAAATAAAATAAATAAAAATAAATAAATAAAATTTTTATTTAAAAAATTTAAAAAATTTTTATATAATAATTTATTAATAAATATATTTTTAAAATAAATAATTATTTAAAAAATTTTAATTTAAAAAAATATTTTATTAAATTAATTATTTAATAAATATATAAAAAATTAATAATTAATTATATTAAATATTTTAAAAAATTTATATAATTTTATAATTATATAAAATAAATTTTAAATAAATTATTATTATAATTTAAATTAATAATTTAATTTATTATATATATATAATTTTAAAATTATTAATTTAAAATTATAAAAATATTAAATAATAAAATTTATAATTATTTAATTAAATTAATTAAAAAATATATTAAAATTATTAAAATTTTTATTTTTATTTTATATTTATAAAATTTTTAAAATTTTTATATTTATAATTTTAATATTAAATTATAATAATATATTTAATAAAATAATTTTAAAAAATTAAATATTTATTTAATTAATAAATATAATATATTTATTTTAATATAATTATATTATAATAATATATTTATATATAAATTAAATAATTAAATATATTTAAATAAATATTATAAATATATTAATATTAAAATTATATAAAATATTATAAAATATATATAAATAAATTATTTTAATAAATAAAATTAATTTATTAAATTAAATTATTAATTTATATTTTTTTATTATTATAATTTAATAAATTTATTTATATATTTAATAATTAATAATATAAATAATAATTTTATAATAAAATAAATTAATTATTTAAAATAATTTATAAATATTTTTATAAATTAAATTATATAATTTTAAAAAAATAATATATTTTTTTAATTATATAAATATTATTATATAAATTTAATATAAATTTATATATATAAATAATATATTTAATATTTAATTATAATATTTTTTTAATATAATTAAATAATTATAAATTAAATTTAATTTAATTAAATTTTATTTTAATTTTTATATATTAATATAATAAAATAAATATTATTATTTTTTTATAAATATTTAATAATTATTTTTTAATATTTAAAATAAAAATTAATAATATTTTTAATAAAATTTTATATATTATATTTTTATTTTAAATTTTTATAAATTTTTTTAATTAATAAAATTAATATATTATATATATTTAATATAAATAATTTATATATTATTAAAATTTTTTATTATAATTTATATTTTATTAAAATATATTTATATTTTTTATAAATATTTAATATTTTATAAATATTTTTTAAATTAAATATTTAATAAATATATAAAATTAATAATTAAAATTTTTATAATTTTTAATTTTTTTAAATTTATTTATTTATAAAATTTAATTTTTAATAAATAAATAATAAATTATAATAAATATAATTTTATTTTAAAAAATTTTAATATAAATTTAATAATAATAAAATATTATAAAAATAAATATATTATTTTAAAATATATATATTTTTATTAATTTAAATTTATATAAAATTTTTATAAAAAAAAATTATTATAAATAATAATTAAATTTTATTAATTAAATATTAAAATATATATATAAATTATAATTAAATATATATATAATATATTTTTTATTTTAAAATTATAATTATTATAATTTTTTATATATATTATAAAAATATAAAAATATAAAATTATATTTTTATATTATAAATATATTAAATAAAATTAAAATTAATTATATATAAAAATAAAAATATAATTTATATAATTAATTATATAATTAATATAATTTTATTTATTAAAAATAAAAATTTTTAATAAAAAATTTTAATTTATAAAAAAATTAAATATAAAAATATAAATAAAATATTAATTATATTTTATATAAAAATATTATTTTTTAAAAATATATATTTTAAAAAAAATTTATAATAAAAATAATAATTTTAAAAATTAAATATATAAAAAAAATTATATTATAAAAAATATTTTATTTATATATTAAATTTTTATAATATAAATAATAAAATTATTTAAATTTAAAATATAAATTTAATTTAAAAAAATAATTAAATATATATAAATTAAATATTAATTATATTTTAAAAAATAATTATAAAAAATTAATAATTAATTAAAATATAATAAAAATAAATAAAAATTATAATAATTTTAAATTAATAAATATATAAAATTAATTTTAATATTAAAATTTTAAAAAAAATTATAAATTATTTAAAAATATATAAAATATTTTTAATATATAAAAATTAAAATATTTTTAATTTATTAAATAATATTAATAAATTTAATAATTAATTAATAATAATAAAATATTTAATTTTAAATATTTATTAATATATATAATTATTATGTTAATTGCTTTGTCTTCTCTTTCTTTTCACCAAGTAAGTTCTACGTTAATCAATTTCTATCGAAGCTTTCCTTTTTTCTATTGTTCACTCCCCATCTATGTCTCTGTCCTTTGTGAACCTCTGATTCAGCCCCTTCTTTTTACTGTTTGCTCTGTGTCCATCCGATTTATTCCCCTTTTCTTCCTCTTCCTTTTTTCTTATCTCTTACATTTTTTGTATAAATTCATACGCGTTTTTCGTTTTCTTCCATTAAACTAACCCACCAGAGCGTCCATGACACTTATTAACTTATCCCCATCCTGATGCTTGTGTTCATTCGTTTCTAACCACCTCTCCTCATGGATAAGGTTGATACAGCCTTTTGTATATGGGTAAGCTTAAACGATGTTTTTTTTCCCTTGATTCGGATCTGGCCTTCATTCCTCATGATTTAGTGGGTCTAACCTCGTTCTATTTCTTTCGCGTTATTTTAACGCCACCGTACACAATCTACATCAAATTGTTTTTCCTCTTCTTCCATTGACAATCCCACTTCCCATACAGATTTCACTTGCTCAATGGTTCTTTCTTTTCTTCTTACCAAGGTTTGCTCATTTGCTTCACTTTCGTGGACTAACACTTGATCCTTATCTTTTTTCTTGGTAAATTTCTCGGTTCCAAAATGCTATTTGCGCGTTGCCTGTTTGCATGACGCTTGAAATAATTTCCACTTTTTTTTTCTTTGGTGAGTTCTTTGCCATCTCGTAATGTGTTCCCTTTTTCCCGTACGCGCGGCTACCTCGATCACGCCTATCTTCTATCGTCCTTGCTATTCCCTATACCCTCAAACCTTTGCTTTCCTTTTTCTCTTCCGTCTTTCAGATACCTTACCGGGACTTAAATTGTTGACATATTTTCGTGTTCATTCAACGAAACTGATGTTGCTTCTGTTGTTTGCAATTCTATATACGCATCCCCTTTCTCCGTATTGGTCCTAGGCTAGACCTTGCTGTTTTTCTGGTCGTTTCACCTATTTAACAATTCATAATTCTGCTTCTTGGTTAGTCTTCGACTAACGCATATGTTTCGTATCTTCAATTGTCGTCGGACAACACACTGACTCCTGCTTCTTCTTTTTTTTGACTCCAGATCTCATCCCATAGTAGGCCCAACTAACCTTATCACCATGTAACCCCTTAATTATAAACTTCTTTTGCTTTATTCTTTCCATCACACTACAATATTGCTTCCTTTTTTCTCCTGTTATTAATAACATCTACTGAAGAGGAAACAAAATCTACATTCCAATCCGATGTTATAAGTTTCTACCCGTTTCCAATTACGCTCCTGTACACTCGGTAACCTTCCGCGTTAGAGCATGGCAAGTTCTTTACTCTCATAAGCTCAACACAATTACGCGCTCGCTCCTTTCCGTCTGTATGCTTTTCTGTTCTTTCTTAGGGATTGAGCTAGAACCCTAAGTGAGTTTTTCCATTTTTGTTGCTAACGTCCCAATGAGGCCCGTCCTACTATCTTACCTTTCCGTCTCGCAAGTTAGAGAACTACTCTCTTTGTATCCTACTAAAACCTCTCAGTAGCCTTTCCGTAGTATTTGCTTTCTGTTGATAAATCCAAATGTACCCGAGATTATTGTTTATCTAGGGCTACTTATTCTTTCTCTTCTTAGATTGATAAGAGCATTGCCGTTACTCAGTATTTAACTGCCCCCACTTTTCCCTCTCTCTCTGCCTCTCTCTCATATGTTTTTCTCGTCTACTTGCGGCCACAACTTGCTGCTCACTCAATCTGTTTTGTTTTCGGTCTAATACCAAATGTTTCGGCTCCTGATCCTCACAGCCTATCAGACATTCGTATAACGGCTCTTTTCAACATTTTACTCCTTTTGCTCCTCTTTACCTTCTTTTGTGCCACGTGAAATTATTGAATTCTCTCTCTGATCTCTCTTGTCCTACTCTCTTTCGTCTGCTTCTCGGAGTTCGTGTATACTCTTCTTCAAAACGCTACCCAATTCACCCCCTTTTCGTAACGTCGAGCTTATCACTCGCCTCTCTGTATGTCCTATGTCATTAGTGTCCGTTTCCGAATCCTCTTAATCCTTACCTTTCTGTCCCTTGGGGGTAACATGATTCTCCTCATGGTTCTTCTCCATTTTATCTATTTCCCTTTTTACTCCCATCCTCCCGCACCCCCCTCTTCTTCTGGTCCTCGTTCAGTTTAATCGAACCTTCCCTCTCCTTGTTTATGTCATTCTCCCCACCACCTCGGTCCTTTCTCCTCCCTTTTCTCTCCTTCTTGTGTCATCCATAATCCAAGGTACTGCCGTCTCTGTTTTCTTTTTTATATCTTTCCCGCCATACCGTTTTGCCTTTCTTCTGTTAAGTAGGTAGCATTATTTCCTTTTCCCGTCAAAGTGCCTCCAGTTTCTTGTTGTTCAATTCTAATCCCTTTTCGGTTCTTTTCGAAATCAACTCGAGCTTCTTTTTATCTTTCTCCCATTTTATTTATCTTCCTTTTCGGGAACAGTACGCATTTACTCGCTCTTTCTTCTACCCGCTCTATGTCGTTCTTTATCTAGCATGTCACATACCTCGCTTTCCTTTATGGAGTTGTCTTTCTTTTCTGGTTTCTGTGACATACTTCACCTGATGTTTCCCTTACCGGTCGCTTTTTCAGTTCCCTTGTCACAAAGCAGGCTTTCGGTACTTCTTGCGGTTCATCATCTCCCCATTGATCTTCCTTAGCGGCTTTCGTGCTTCCGACTATTTTCAGGTCCAATACTACCACGAACTTCTATTCTTCTTTACATTTTTGTCGTCTAGCATTCCTTGTAGCTTCTATGTGTGCCCCTCTCTCTTCTTTTCTCCGACCCGTCTTTCCCGCAGCAATTGTATTAGTTTACCTTTCTCTTTTCTACCTACCTTTGTTCTTTTTAAGTAGTATACTATATGTATATACCTTTCTCTTTCGCTTATCCGATCCACTTCGTTAATTCTTTCTTTTTCCAATTATTTGGAGTGTTCTTTTGGGACGCACACCCTACTTAAGTGATGTTTGTCGTCTATACGATAATTCTCTTGTTTCCCGACCATGTACGTCCCTAGCCCTCCTTACGCTTTCGTTTTTGTGCTTAAAACCTCTGTGTGCTCCTTCCCGCTCAAATAATTCTCCCGATGTTTTCTGTATCATCTTATGCACTTACTTTTGCGCTTAGTAAAAATGATGGTAACTCTCCCGTCTGGTCTCGCCTTCGTTCAACTTACTACCACACGCTCTCTTCCCTCCTAGTGTTTTCCTCTCCTAAAAACTAGTCGGGTTCGTTTCCATTCTACCTTCTCCTCAACCTTTCTCGTTTCTATCATCCATAATTCCTTAGTTCACATATCAATCCATTATCGAAACGCAGTTAAATCTTACCCATAAGTTACATCTTTTCTTTTTTGTTCTCCACCCTACCTGTTTCCGCGGTTTTCTGCCTTCTTTTTTATGGTTTTTCACCCTCCACACACGGGGCTTTAGGATTGGAGTGTCTTACGGGGTTTTGGGTTTTCTTTTTATCGGAGGTGCTATTTATAAGGCAAGGAGAGCAGCGTCGCCACGACGAAGGC-AGTAGGGCCTCAGATGCGAGGCCGGGCAAACAGGAAGTGTTTTAGACAACGCTGCCTCTCCGGTAATTGGGAATAAGCCCTGCGACGGCAGTGAAAGTGAGGAAAAGGGATGCAGAGCGAGCGTAGCCACTTTGAATACAGTAAGGTAGAGAATTATCTCAACTTGCGTAAGAAAAGGTCTAAAGATTGTAAAAAGATACCCTGGGCCTGTACCTTTGGGGAGTTTAGTCTAGGCGATAGACTAAGCATGTAACGCTTGAGCGAAACGTAAACGGAGGTGGGTCCGCCTAGCGTGTGAGAGGAGCTGTGCATCAGACGATAGGTATCCAAGGCATCGCAACATTTGAATACTCTAGCCACAGTAAAGACATGTTGTTCCTTGTCAAGATAACGCGAGGTATGAACCAGATAAGGATAGGAGCCACCGAAGGAATGCGAGGGAACCCTCCGAGGCCGACCTCATAGCCACACCTCCCGCGAGCGTAAGCCTCATGGAGCCGGAGGTCGGCTGGAACTGACGAATGAAAAAGAGAGGTACGGATATCGTATTCTAGACAGCGGGGCAGACGAAAGTTAGCTCTGACGGAAAACAAGTCAGGGGGTGGATCGTAAGTTCGCGTCGAGTGGGGAGGGAGTAAAAGATAACCTCTGACCAGAATGGTAACGAACAAGACATCCTCGCAAGGAGCACGTCATGTACCCAAGTAAAGGGAAGGCTGCACTTGGTCGGAATAATATGGGCGTGTAGAGGGACGGTAGCGCGGTGAGCTAGGGAGTTGGAGGGAGACGAGCCGCGAGGCTTTAGAAAAGCAAAGCGAATGGAACATGCTTACCTCACGGGTGCGACAGATACCAGGAGGAAAGGCTCGAGGACAATATTTCGAGTGGACGCGGGGCGGTGTCTATATTGGACCGGGCATGACTAAAACTGATCCTGATAAACCCGTCGGCCGAGAGGTGACTAGACCTAGGCCTGAGAGGGTTAATCCGAGGCTAACAGAAGGAAATCGACGACAAAAAACACAAAAAGATGAACAAAGAGGGGTGCGCTGGACGGCAGCAGTTCAAACGTCTTTCGAGTCGCCTCTATCTCCTGGCCTAATATATGGAAAATTCAACGCGCGAAGCGGTAGGTGAGGAGTGAACTACTCAAAGACTATTGAGGGTCTGCAAAGTACCCGATAAGTTTCCCCACCGGTATTGACGGGAACTCACGGAACAAGATCACTAAAAGTCGAAATTCTTTGAGCGGGGCGGATGCTAAGGTAAGAAGGGATGGATTACTACAAAGATAAGAGTGCTGTCAGCCTGTTAATACCGCCGGCTTCGTTGAAGAGTATGGCTTGAATACCAGTAAAGGCCCGACGGTTAGAAAAATTTATAGACAACGGTGAGGGTGTGACAACATAGGTCGGGAAGACGAGACGTAGGAATTGCATAAAGGGCACTGTCCTTTGGCTCTTGCGGTATCCACCGTCAATAATTGAACCAACAACCATACCACGTGACTAGCTGTAGAATATACGTTATGCAGTTATCGAGAAAAACAGGAAAAAGAATAGAGTATACAGCGTTGCGACCTGAGGCGCATCGGGCGCAAAGGAGGTAATAAAGCTGTGGCGGGAAAAACCAGTTGAGGTAATGTATTTAATTGTTCGAGGGTGGTCATTTTCATGGTGTGGGAACTTTATGTAATAGGACAGAAAGAGGGACTTAGGAGAGGAGCATCAGATCGGTTGCGGGGAGCGGGGGAAGAGAATAGCACACCGAGAGCTAGCGATCGTACCCAAAGTTCACGACTAAGGGAATAACGGGCGAAGGAACGGAAGGGGAGCGAAATTGCGATCTCGATGAGGCAAGCCGGGTAAAGTGGTAAGGGTGAG-TGTGTAGGAAATACGGACAGCCGGAAGGGATGGGGATCGCAAAGCGAGGAAGGACGTACGACCGTCGGATAGAGAAGGAATCGAGAGKAACAGGATAAAACRTAGAGTATACAGCGTTGCGACTTYAGGTGCGTCGGGCGCTAAGGAGGTAATAAAGCTGTGACGGGGAARACCAGTTGAGGTAATGTATTTAACGGTTCGGGCGTGGTCATTTTCGTGGCGTGGGACCCTTATACAATCAGACAGAAAGAGGGCCAGAGAGGAGAATCTCGGACTAAGGAGGGGTCAGAAAACAGTACACCGAGTGCTGGAGATTGTTCCCAAAGTTCACGAAAAAGGGAATAACGGGCTAAATATCGATCGGTGGTGTAATTGCTTTCTCGATGGGCTAGGAAGGGATAAGTGGTAAGGGTGAGGGGTGTAGGAYGTAYGGACAGTTGGAAGGGAT--TCATGGTACCCTAACGTGGAAGTCACGTGCAGCTAGTGGC-GGCGGGGTCCTCACTAATTAATTAAAAGTGAGAAGAACATACCGTTTGGATCTACCTTTTTAAAAAATACCATCTGTGGACACCGGGATGTGAGTGAGTCCCAAACCTATCGACTCTTAATCTCAGATAAATAACAGACTGATAAGGGGTAAGAGACAGGCCACATGCTCTAGAAATGGGTTGTACCGTGCGCTCAAAGTATCTCATTTTTCTCTGCTACCTGGATAATTGACTATTACTATAGGTTTTCTTGTAGATCTTACCAGAGCGATTCAATTACGTGTCCTTTCTCATTTCGTGAAAGAATGAGTACTAAGACGCTGTGTTATCTGTTTCGTTTTTGAGTTTCATCACAGAAAGACTACCTTTTTCTTCGGTCAATGTCCACTTTTGTTACAGTGAACTAACTCTCACACCGGACCGAATTCACCAAGCCCCGGTAACAGAGCGCTCTGATGGAAACCATTTGATCTAGTTGATCAATACATGTAGCCTTCTAACGACATTCTTAACATGCTACAATGGGAACGAAGGGAAGAATCAACTTATTCCGAAAACAGAAACTAGAAAAGCACTAATGGGACTGGAGGCTATACAGTAAACCAGTCATGGATCTATAACATATAAAAAATAGCTCAAAGAAGTAATGGGGCCAAAGAGGTTCCAGGACCGGATTACTACTGACAACTTCGAACTAGGCCTAATCCGCATGTTAGTCGTAACTAAACTACTCAGTGAACCTTCCTAATAAATTAGTACAATAAATGGCTCTTTAACGAGTGATGAAAGGGCCTCAACTGTCTCTTATGTCAAAGCTGTTAACACACATGGACTGTTTCAACAAACTCCTTGCTTCAGACTACCATTTATGGTTGATATCTGGCGAAAATTGATAGTACCGCTATGCTGACCGTACCAATTAACTCGGAGAATAGAATGGGACAAACCAATGAGTAGTCCACTTACTCCTACTAGATGACCATAGTTATATGATAAATGCCAAAAAGGACCTAAATGAGTATACTTGTAGATCGATTGAACTACTGATTCGAAGACCTCATTATATATACTGGCCGCCAAGCATTGAAGTACAGTCATTCCATAAGAAGATCAATAACTCATCATTAGAGCTGCGCGAGAACGAATTGGTGATACGACATAATAATTTTATAAAATATGCCCTCAACGATCCTGACCTGGTCCGAGGATCAATTAGGACCAAATCAATATTCTCTCTAAGTCTGGCAAATCGATCACGAGACTATTTGGGAACTTTTGGGCATCTAAGCCAAGAATTAGACTTATTATATGGCCGTATGATAAGTCTATCTCGAACTATTGGACTGAATGCCATAATATATCTGGCCTCGCTTAGATCTCGCTTCACGCAATTTTGGAACAGAAGTTGAGTTTAAACTATAATACCAGCGATATATCTCAACGTTGGCTAACAAATCACGAACCTCCATTTTTTTGTCTATTCTTTCTAAAATGCCTAATTTATTTCAATTTTGGTCTCTACCTAGATTTGCCGGACCAAAATCTAACAGACTACCTGTGAACTCATCTTCTGCCCCATTTCTTACGGAATACGATGCGCTTGGCCTATTTTTCTGTATTCAGATGATAATGTTTTCCCGGTTCACGTATTTCTTCCGTTATGAGTTCTTTTCTGTTTCGTCAGGTTTAAATAAGAGCGAAGGTTTACAGAGCCCACATATAGATTACACAATTAGCTTTATAAAAAAAAACGGATCATTAATAAAACAAATAATTATCAAATTGAAAAGGCTAGTACCGTTCGCGATTAGACCAACGACTGTAATACATTAAACTGATATAACCAAGTAAGGCTCTCTTGGGGATCACTATATGCAAGGCAC-CAAATCAGCTTTACGACAAATGTGTTAAATTAAAAATTTATGATGTACAACACATACAATCCTCGTGCTCCCCTCTATTCCAAGATTTAACAGACCCCCTGTGAACTCATCTTCTGCCCCATTTCTTATGGAGTTCGATGCCCTTGGCCTATTTTTCTGTATTCAGATGATAATGTTTTCCCGGTTCATGTATTTCTTCCGTTATGAGTTCTTTTCTGTTTCGTCAAGTTTAAATAAAAGCAAAGCTTTACACAACAGTATAGATTACATTAGATTATAKAATAACGGATTGTTAATAAAACAAATAATTATCAAACTCAAAAGGCTAGTACCGTTCGCGATTAAACCAACAGGCGTAATGTAACAATTCATATACGCAAGTAAGGCTTTCTTGAGGATCACTTTAAACAAGCCACGCAAATCAGYTTTACGACAAATCTGTTAAATT--AAGGCTTTAGCTTAATTAAAGTGTTTGAGTTGCATTCAATTGATGTTGGATAAAATCCTGCAAGCCTTAGTTGTTAGTCTAAACAAGACAGTTGATTTCGGCTCAACAAATTATGGTTAAACCCCATAATAACTCTTAGAATGAAGCTCGTTGGATTGAGCGTTTAGCTGTTAACTAAAATGTTGCGGGATCGAGGCCCGTCTTTCTAGAGATGTTAGTAAAAATTACACCGCCTTGTCAAGGCGAAATTGCTGGTTAGACTCCGGCACATCTAGTGCGGTGTTTGACATGCCAGATTGCAAATCTCGAGAAGCAAACGAATTTGCCGGGGCTTTAGGAAGTGGTATAGTGGGAGTACGGAGGGTTTTGATCTCTCAGGTGCAGGTTCAATTCCTGTCTTTCTAAGTTGAATAACAACGGTGGTTTTTCAGATCACAAGTTCTGGTTAGAGTCCTGGTGGGAAACTTTCTTAGTATCAGTACACGTGACTTCCAATCACAAAGTCTTAGTTAGAATCTAAGAGAAAGTAGTAGATATAGTTT-AATAAAACACTAGATTGTGATTCTAGAGTCAGAGGTTAAACCCCTCTTATCAACCGGAAATGAGCCCGCAGGGATCACTTTGATAGAGGGAAATATATGGGTTCAAACCCCATCATCTCCTCTTTTAAAGGAAAACAGTCTATCCGCTGGTCTTAGGAACCAGAAACTCTTGGTGCAAATCCAAGTAAAAGCTGCTAGCGTGGCAGAGCCTGGCTAATGCGAAAGACCTAAGCTCTTTTTTTAGGGGTTCAAATCCCCTCGCTAACTCACTAAGAAGCTAAAAGCGACAGCCTTTTAAGCTGTAGATTGGTGAAACCACCCTTAATGAGTAAAGTCAGCTAAAAAGCTTTTGGGCCCATACCCCAAAATGTGGGTTAAACCCCTTCCTTTACTAAAAGCACAGCACTGAAGATGCTGAGATGAGCCCTAGAAAGCTCCGAAAGCACGGGAGATAATTTAATTAGAATGTTGGCTTTGGGGGTCAATAGTGGAGGTTTGATCCTTCTTTCTCGAGAACTTGA-CACCCTAAGAACTGCTAATTACTCCGTGGTTCAATTCCACGGCTTGTTCTGGCAGAGTGGTGATGCAACTGACTTGAAATCAGAGTATGGGGGTTCGATTCCCTCTTTTCTCGGTCCTGATAGCTTAAAAAGCATCGGTCTTGTAAGCCGAAGATTGGAGAAAACCCTCCTCAAGACAAGAGCCTTCAAAGCCCTAAGCAGGAGTTAGAATCTCCTAATCTCTGGGTAAGGTGGCCGAGTAGGCGGCGGATTGTAGCTCCGTGTACAGAGGTTCAAGTCCTCTTCTTATCACAAAGTATAGCTTAACAAAGCCTTTCGCTTACACCGAAACAATATCTGTTAAACCCGGATTACTTTGAAGGTTTGGTCCTAGCCTTATTATCAACTTTTTCTGAACTTACACATGCAAGCATCCGCACTCCCGTGAAAATGCCCTAAGGAGCCGGTATCAGGCACGCCCATGACACCTTGCTGCCACACCCACAAGGGAATCAGCAGTGATAAACATTGAACAAGCTCGATTCAGTTACAGTAAAAGAGTTGGTCAATCTCGTGCCAGCCGCCGCGGTTATACGAAAACTCAAGTTGATCTCGGCGTAAAGCGTGATTATAGAGTCAAAAGCTGTCGCACGCTTCACGAAAGTAACTCTAACGACCGCTAGGAAACAAACTGGGATTAGATACCCCACTATGCCTAGCCATAAACTTTATCCGCCAGGGAACTACGAGCGCTTAAAACCCAAAGGACTTGGCGGTGCTCCAAACCCACCTAGAGGAGCCTGTTCTGTAATCGATACCCCTCGCTAAACCTCACCACTTCTTGCCACCCGCCTATATACCACCGTCGCCAGCCCACCTCGGCTTAATGATCATCAACACGTCAGGTCAAGGTGTAGCATATGAAGTGGGAAGAAATGGGCTACATTTTCTACCTTAGAATAAACGAAAGATCGAAGGCGGATTTAGCAGTAAAGAGAAACAAGAGAGTTCTCTTTAAGGCCCTGGAGCGCGCACACACCGCCCGTCACCCACAAAGAAGAGGCAAGTCGTAACATGGTAAGCACACCGGAAGGTGTGCCAAAAACCTAATTAAACCATTAAAATTTTAGTAAGGCGATAGAAACAATAGCTATAGAGTACCGTAAGGGAAAGATGAAATAGAAATGAAATAACTAAGCAACAAAAAGCAGAGAACTTACCTCGTACCTTTTGCATAATGGTCTAGCCAGTCAAGCAAAACGAGTTTGACTACCCGAAAGCGAGCTACTCCGAGACAGCGAGCAAACCCGTCTCTGTGGCAAAAGAGTGGGAAGATCTCCGAGTAGGGGTGACAGACCAAACGAGCCTAGTGATAGCTGGTTGCTCAGGAAATGAATATAAGTTAAAAGTCTACTTAGGATTTATTCAATCAGGGTACAGCCTGATTGAAACAGGATACAACCTATAATACTGGGTAAAGTGGGCCTAAAAGCAGCCACCTGACAGCGTCAAAGCTCACTCAATTAGTATAAACCCCCAAACAATACTGAGCTATTCTATATATAGAAGCACTTATGCTAGAACTAGTAATGAATGTAAGTGTACTGATAATTAACACAAGAAAACCGTTAATCTAACACAAGAACATTACGAAAGATTAAAAGACGCAGAAGGAACTCGGCAAACAACCCCGCCTGTTTACCAAAAACATCGCCTCTTGATAAGAGGTCCAGCCTGCCCAGTGACGTTCAACGGCCGCGGTATTCTGACCGTGCAAAGGTAGCGTAATCACTTGTCTTTTAAATAAAGACTGGTATGAACGGCACCACGAAGGTTCAACTGTCTCCTGCATCCAATCCATTAAACTGACCTCCCCGTGCAGAGGCGGGGATACAACCATAAGACGAGAAGACCCTATGGAGCTTTAAACCTAAAGTTTTCGGTTGGGGCGACCACGGAGAATAAAAAATCCTCCTTGAAGAATTAACCAAGAACACCATTCTAAGAACAAAATTTTGACTATAATTGATCCATGATCAACGAACCAAGTTACCCTAGGGATAACAGCGCAATCCATTTCAAAAGTTCCTATCGACAAATGGGTTTACGACCTCGATGTTGGATCAGGGCATCCCAGTGGTGCAGCCGCTACTAAAGGTTCGTTTGTTCAACGATTAAAGCCCTACGTGATCTGAGTTCAGACCGGAGTAATCCAGGTCAGTTTCTATCTAGTATTTTTTCTAGTACGAAAGGACCGAAAAAATGAGGCCAATG-AATAAGCCTCTCTATCAATGTAGTCA
[truncated: 492,947 more chars]
