# Supplementary material for: Afrobatrachian mitochondrial genomes: genome reorganization, gene rearrangement mechanisms, and evolutionary trends of duplicated and rearranged genes
Source: BMC Genomics. 2013 Sep 21;14:633. doi: 10.1186/1471-2164-14-633 (PMC3852066; doi:10.1186/1471-2164-14-633)
Supplement: Additional file 4 — Sequence data and other setting files used in the dating analysis. [file 1471-2164-14-633-S4.zip]

Archive with 12 entries (9 files):
- Additional_file4_AKetal/
- Additional_file4_AKetal/.DS_Store
- __MACOSX/
- __MACOSX/Additional_file4_AKetal/
- __MACOSX/Additional_file4_AKetal/._.DS_Store
- Additional_file4_AKetal/45OTUs_forMCMCtree_used.phy
- Additional_file4_AKetal/Afrobat_MCMC_45OTU.tre
- Additional_file4_AKetal/in.BV
- Additional_file4_AKetal/mcmctree.ctl
- Additional_file4_AKetal/Result_FigTree.tre
- Additional_file4_AKetal/Result_usedata2_clock3
- Additional_file4_AKetal/SeedUsed
