# Supplementary material for: Afrobatrachian mitochondrial genomes: genome reorganization, gene rearrangement mechanisms, and evolutionary trends of duplicated and rearranged genes
Source: BMC Genomics. 2013 Sep 21;14:633. doi: 10.1186/1471-2164-14-633 (PMC3852066; doi:10.1186/1471-2164-14-633)
Supplement: Additional file 4 — Sequence data and other setting files used in the dating analysis. [file 1471-2164-14-633-S4.zip › Additional_file4_AKetal/45OTUs_forMCMCtree_used.phy]

45 717
HOMO
AGGTTTGGTCCTAGCCTTTCTATTAGCTCTTAGTAAGATTACACATGCAAGCATCCCCGTTCCAGTGAGTTCACCCTAAGGGACAAGCATCAAGCACGCTCAAAACGCTTAGCCGCCACACCCCCACGGGAAACAGCAGTGATAAACCTTTAGCAAGTTTAACTAAGCTATACTAACAGGGTTGGTCAATTTCGTGCCAGCCACCGCGGTCACACGATAACCCAAGTCAATACCGGCGTAAAGAGTGTTTTTAAAGCTAAAAGTTGTAAAAAACTCTACGAAAGTGGCTTTAACAATAGCTAAGACCCAAACTGGGATTAGATACCCCACTATGCTTAGCCCTAAACCTCGCTCGCCAGAACACTACGAGCGCTTAAAACTCAAAGGACCTGGCGGTGCTTCATATCCCTCTAGAGGAGCCTGTTCTGTAATCGATAAACCCCGATCAACCTCACCACCTCTTGC--TCAGCCTATATACCGCCATCTTCAGCAAACCCTAGCGCAAGTACCGTAAAGACGTTAGGTCAAGGTGTAGCCCATGAGGTGGCAAGAAATGGGCTACATTTTCTACCCCAGAAAATACGATAGCCCGAAGGTGGATTTAGCAGTAAACTGAGAGTAGAGTGCTTAGTTGAAGGCCCTGAAGCGCGTACACACCGCCCGTCACCTATATAGAGGAGACAAGTCGTAACATGGTAAGTGTACTGGAAAGTGC
GALLUS
AGACTTAGTCCTAACCTTTCTATTGGTTTTTGCTAGACATATACATGCAAGTATCCGCATCCCAGTGAAAATGCCCCAAGGAGCAGGTATCAGGCACGCCCAAGACGCCTTGCTGCCACACCCCCACGGGTATCAGCAGTAATTAACCTTAAGCAAACTTGACTTAGCCATAGCAACAGGGTTGGTAAATCTTGTGCCAGCCACCGCGGTCATACAAAAACCCAAATCAATACCGGCGTAAAGAGTGGCCATAAGATTAAAAGCTGTCATAAGCC--CCCAAATCCATCTTAACGAAAGCTAGGACCCAAACTGGGATTAGATACCCCACTATGCCTAGCCCTAAATCTAATCCGCCTGAGAACTACGAGCGCTTAAAACTCTAAGGACTTGGCGGTGCCCCAAACCCACCTAGAGGAGCCTGTTCTATAATCGATAATCCACGATTCACCCAACCACCCCTTGCCAACAGCCTACATACCGCCGTCGCCAGCCCACCTCAGCTCAATAGCCGCTAATAAGACAGGTCAAGGTATAGCCTATGGGGTGG-GAGAAATGGGCTACATTTTCTAACATAGAACAAACGAAAAAGGGAAGGAGGATTTAGCAGTAAAGTGAGATCATAAAGCTCACTTTAAGGCTCTGAGGCACGTACATACCGCCCGTCACCGCTAAAGACGAGGCAAGTCGTAACAAGGTAAGTGTACCGGAAGGTGC
LIZARD
AGTTTTGGTCCTAAACTTAATGCTATTTTTAATTAAAATTACACATGCAAGCATCCGCACACCAGTGAAAATGCCCTACGGAGCAGATATCAGGCACGCCCAAGACATCTAGCCGCCACACCCACACGGGCACCAGCAGTGATAAACATTAAGCAAGCTCGACTTAGTTATAATTACAGGGCCGGTCAACCTCGTGCCAGCCACCGCGGTTATACGAGGGCCCAAAATAGCACCGGCGTAAATCGTGACTAAAGAGACAAAAACCGTAAAACACA----------CCTCTTGACGAAAACTAAGAAACAAACTAGGATTAGATACCCTACTATGCTTAGACGTTAATATGGTTCGCCAGAGAACTACTAGCGCTTAAAACTCAAAGGACTTGGCGGTGCTCCACCCCGACTTAGAGGAGCCTGTCCTATAATCGATAATCCACGATAAACCTTACCATTTTTTGCCGTCAGCCTATATACCGCCGTCGCCAACTTACCCCAGTACAACAGTAACTAAAACGTCAGGTCAAGGTGTAGCTAATAAAATGG-AAGCGATGGGCTACATTTTTTAATATAAAACACACGGCAAAGTGAAGGCGGATTTAATAGT-AAGATAAACAAGAAAACTTATCTTAACGCTCTGGAGCGCGCACACACCGCCCGTCACCCTAAAAGATGAGGCAAGTCGTAACATGGTAAGCGCACTGGAAAGTG-
CRYPTOB
TGGTTTGGTCCTAGCCTTACTATTAATTTAGGTTATATTTATACATGCAAGTATCAGCTATCCAGTGAAAATGCCCTAAGGAGCAGATATCAGGCACGCCCAAGACATCTTGCTGCCACGCCTTTACAGGAATCAGCAGTAATAAACATTGAACAAGCTTGATTCAGTAATAACATTAAAGTCGGTAAATCCCGTGCCAGCCACCGCGGTTATACGAAGACTTCAATTAATAACGGCTCAAAGGGTGGTTATAGAATTAAAAGCTGTTTTACGTATGACGAAAGTAATTCTAACGAAAATTAGGTTACAAACTAGGATTAGATACCCTACTATGCCTAATTGTAAACTTTATCCGCCTGAGAACTACGAGCGCTTAAAACTCAAAGGACTTGGCGGTGCTCTACACCCACCTAGAGGAGCCTGTTCTATAATCGACAATACCCGATAAACCTCACCATTTATTGCCAACCGCCTATATACCGCCGTCGTCAGCTTACCCTAGCACAATAATCATTAAAACGTCAGGTCAAGGTGTAGCGTATTAAATGGGAAGAAATTGGCTACATTTTCTA--CTAGAAAAAACGAAATACTGAAGGCGGATTTAGCAGTAAAAAGAAAACAGAGAGTTCTTTTTAAGGTCCTGGAGCGCGCACACACCGCCCGTCACCCAATAAGAAGAGGTAAGTCGTAACATGGTAAGTGTACCGGAAGGTGT
HYNOBII
AGGTTTGGTCCTAGCCTTATTATTAATTAAAATTATATTTACACATGCAAGTCTCAGCACCCCTGTGAAAATGCCCTAAGGAGCAGATATCAGGCACGCCCATAACATCTTGCCGCCACACCTCCACAGGAATCAGCAGTGATAAACATTGAATAAGCTTGAATCAGTAATAATTTTAGGGTTGGTAAATTTCGTGCCAGCCACCGCGGTTATACGAAAACCCAAATCAATAACGGCCTAAAGCGTGGTTATAGAAATAAAAACTGTTATACGTTAGCCGAAAGATATTCTAACGAAAGCTAAGAAACAAACTAGGATTAGATACCCTATTATGCTTAGCCTTAAACTTTCCCCGCCTGAGTACTACGAGCGCTTAAAACTCAAAGGACTTGGCGGTGCTCTATACCCCCCTAGAGGAGCCTGTTCTATAATTGATAATCCCCGCTAAACCTCACCACTTATTGCCAACCGCCTATATACCGCCGTCGTCAGCTCACCATGGCATAATGATCATAAAAACGTCAGGTCAAGGTGTAGCGAATTAAGTGGAAAGAAATGGGCTACATTTTCTA-TATAGAAAATACGAAAAATCAAAGGTGGATTTAGCAGTAAAAAGAAAACATAGTGTTCTTTTTAAGGCCCTAGAGCGCGCACACACCGCCCGTCACCACAAAAGAAGAGGTAAGTCGTAACATGGTAAGTTTACCGGAAGGTGT
SIRENID
AGGCTTGGTCCTAACCTTACTATTAATTTTAACTATACTTACACATGCAAGTATCCGCCACCCTGTGAAAATGCCCTAAGGAGCTGATATCAGGCACGCCCATGACATCTTGCTGCCACACCCCCAAGGGAATCAGCAGTGATAAACATTGGTTAAGCTTGAACCAGTAATAGTTAAAGGGCTGGTTAATCCCGTGCCAGCCACCGCGGTTATACGAAAGCCCAAATTAATATCGGCTCAAAGAGTGGTTATAAGGTTAAAAGCTGTCGTACGCAAAACGAAAGTTACCTTAACGACATCTGGGGCACAAACTAGGATTAGATACCCTACTATGCTCAGACATAAACTTTTTCCGCCAGAGTACTACGAGCGCTTAAAACTCAAAGGACTTGGCGGTGCTCCACACCCACCTAGAGGAGCCTGTTCTATAATCGATACCCCCCGCTATACCTCACCATCTTTTGCTACCCGCCTATATACCACCGTCGTCAGCTTACCCTAGCATAATGGCCACCAAAACGTCAGGTCAAGGTGTAGCGTATAAGATGGACAGAAATGGGCTACACTTTCTTATTAAGAAAATACGAAAGATCAAAGGGGGATTTAGCAGTAAAAAGAAACAAGAATGTTCTATTTAAGGCCCTGGAGCGCGCACACACCGCCCGTCACCTAAAAAGAAGAGGAAAGTCGTAACATGGTAAGTCTACCGGAAGGTGA
RHINATR
AAGTTTGGTCCTGGCTTTAAAATCAGCTATAACTGACACTACACATGCAAGTATCCGCCCGCCAGTGAAAATGCCCTAAGGGGCCGATATCAGGCACGCCAACGACATCTTGTTGCCACACCCTCAAGGGCAGCAGCAGTGACAGACATTGAGACAGCTTGACTCAGCTACAGTTTCTGGGCTGGTCAATCTCGTGCCAGCCGCCGCGGTTACACGAAGGCCCTAGCCGATAGCGGCGTAAAGAGTGACTATAAGACAAAAGGCTGTCATACGCAACTCGAAAGTAGCCTTAACGACCGCTAGGGCACAAACTGGGATTAGATACCCCACTATGCCTAGCCACAAACCTTCTCCGCCAGGGGATTACAAGCGCTTAAAACCCAAAGGACTTGGCGGTACCTCAAACCCGCTCAGAGGAGCCTGTTCTATAATCGACACCCCGCGCTAAACCCAACCACCTATCGCAATCAGCCTATATACCACCGTCCCCAGCTTACCTTAGCAAAGCGACCATCAATACGTCAGGTCAAGGTGTAGCATATTAGGTGGAATGAAATGGGCTACATTTTCTTTTTAAGAACAAACGGATAATCGAAGGCGGATTTGACAGTAAAAAGAAACCACTATATTCTCTTTAAGGCCCTGAGGCACGCACACACCGCCCGTCACCACACAAGAAGAGGCAAGTCGTAACATGGTAAGCGCACCGGAGGGTGC
ICHTHYO
AAGTTTTGTCCTGGCTTTAAAGTCAACTATAACCTATATTACACATGCAAGCATCCGCAAACCAGTGAGAAAGCCCA-AGGAGCTGATATCAGGCACGCCAATAACATCTAGCTGCCACTCCCCCAAGGGTAACAGCAGTGATAAACATTAGTAAAACTCGAACTAGACATGGCCAAAGGGTTGGCTAATCTCGTGCCAGCCGCCGCGGTTATACGAAAACCCAAGTTGACAACGGCATAAAGTGTGATAATAAGACTGAAAACTGTCACACGTAACACAAAAGTAGTCTTAACGACCGCTAAGACACAAACTGGGATTAGATACCCCACTATGCTTAGCTACAAACTGATTCCACCAGAACACTACGAGTACTTAAAAATCAAAGGACTTGGCGGTGCTCAAAATCTATCCAGAGGAGCCTGTTCTATAATCGATAATCCACGCTAAACCTTACCACTCTTTGCCAACAGCCTATATACCACCGTCTACAGCTTACCCTAGCAAAATAAAACTAAAAACGTCAGGTCAAGGTGTAGCATATAGAGTGGCAAGAAATGGGCTACATTTTCTTATTAAGAAAAAACGAAAAAGAGAAGGCGGATTTGGCAGTAAAAAGAAACAATCAAGTTCTTTTTAAAGCCCTTGAGCGCGCACACACCGCCCGTCACCTAAACAGAAGAGGAAAGTCGTAACATGGTAAGCGTACTGGAAAGTGC
TYPHLON
AAGCTTAGTCCTAACTTTAATATCAATTATGGCCAGCCCTACACATGCAAGTCTCAGCGATCCAGTGACAACGCCCGCAGGAGCCGATCTCAGGCACGCCCATAACATCTAGCAGCCACACCCCCACGGGCCGCAGCAGTGACTAACATTGCCCAAACTTAACTCAGCCATGGCCAAAGAGTTGGTAAATCTTGTGCCAGCCACCGCGGTTAAACAAAAACTCAAATTGATAACGGCAAAAAGCGTGACAATAAGATTAAAGGCCGTAAAACGCTCATCGAAAGTAACCTTAACGACTGCTAAGACACAAACTGGGATTAGATACCCCACTATGCCTAGCTGTAAACCTCGTCCGCCAGAGCACTACGAGCGCTTAAAACTCAAAGGACTTGGCGGTGCCCCAAATCTACTTAGAGGAGCCTGTTCTATAATCGATAACCCACGTTAAACCTCACCATCTTTTGATCTCAGCCTATATACCACCGTCGCCAGCTAGCCTTAGCCAAACAGGCCCAGATACGTCAGGTCAAGGTGTAGCACATAAGATGG-AAGAAATGGGCTACATTTTCTTTTTAAAGAAACACGGAAAGTCCAAGACGGATTTAACAGTAAGCGGGACCAATCATATCCCTCTTAAAGCCCTGGGGCGCGCACACACCGCCCGTCATCCCCCAAGATGAGGAAAGTCGTAACATGGTAAGTGCACTGGAAAGTGC
ASCTRU
AGGTTTGGTCCTAACCTTACTGTCAATTTCAACTAAATTTATACATGCAAGTATCCGCACCCCAGTGAAAATGCCCTAAGGAGCTGGTATCAGGCACGCCCATGACGCCTTGCTGCCACACCCCCACGGG-AACAGCAGTAATAAACATTGATTAAGCTTGAATCAGTTATAGTTAAAGAGTTGGTAAATCTCGTGCCAGCCACCGCGGTTATACGAAAACTCAAATTGAAAGCGGCGTAAAGGGTGATTATAGAATTAAAAGCTGTCGCACGCTCAACGAAAGTGATTCTAACGACCTCTGAGACACAAACTGGGATTAGATACCCCACTATGCTCAGCCTTAAACTTTCTCCGCCAGGGAACTACGAGCGCTTAAAACCCAAAAGACTTGGCGGTGCCCCACACCCCCCTAGAGGAGCCTGTTCTATAATCGATAATCCCCGCTGAACCTCACCATTTCTTGCCCTCCGCCTATATACCACCGTCGCCAGCCCACCCTGGCATAATGGTCACCAAAACGTCAGGTCAAGGTGTAGCATATGAAATGGCAAGAAATGGGCTACATTTTCTACTATAGAAAACACGAAAGATTGAAGGCGGATTTAGCAGTAAAAAGAAATTAGAGTATTCTTTTTAAGGCCCTAAGGCGCGCACACACCGCCCGTCACCACTCAAGAAGAGGCAAGTCGTAACATGGTAAGTATACCGGAAGGTGT
LEIARC
AGGTTTGGTCCCGACCTTGCCATTAATTAAAGCTAAACTTACACATGCAAGTATCCGCGCCCCCGTGAAAACGCCCTAAGGGGCTGGTATCAGGCACGCCCAAGACACCTGGCTGCCACACCCACAAGGGACTCAGCAGTGATAAACATTGAGTAAGCTCGACTCAGTTACAGCTACAGAGCCGGTAAATCTCGTGCCAGCCACCGCGGTTACACGAAGACTCAAATTAATGACGGCGTAAAGCGTGGTTATAGAGTAAAAAGCCGTCACACGCTCTACGAAAGTGACTCTAACGACCGCTAGGACACAAACTGGGATTAGATACCCCACTATGCCTAACCTTAAACTTTTTCCGCCAGGGTACTACGAGCGCTTAAAACCCAAAGGACTTGGCGGTGCCCCATA-CCACCTAGAGGAGCCTGTTCTATAATCGATAACCCCCGCTAAACCTCACCACTTATTGCCAACCGCCTATATACCACCGTCGCCAGCCCACCCTGGCACAATGGTCACCAAAACGTCAGGTCAAGGTGTAGCACATGAAGTGGGAAGAAATGGGCTACATTTTCTACCCTAGAACAAACGAACGATCGAAGGTGGATTTAGCAGTAAAAAGGAACAAAAGAGTCCTTTTAAAGGCCCTGGGGCGCGTACACACCGCCCGTCACCACAAAAGAAGAGGCAAGTCGTAACATGGTAAGCATACTGGAAAGTAT
BOMORI
aggtttggtccctgccttacagtcaattgtagctaaatttacacatgcaagtatccgcgccccagtgaaaatgccctaaggagccggtatcaggcacgcccatgacaccttgctgccacaccctcaagggaatcagcagtgataaactttgaataagcttgaatcggttatagctaaagagtcggtcaatctcgtgccagccgccgcggttatacgaagactcgaactgacatcggcgtaaagagtgattacagagccaaaagccgtcgcacgcattactaaagtagccctgacgatagctaggaaacaaactgggattagataccccactatgcctagcctcaaactatatccgcccgggaactacgagcgcttaaaacccaaaggacttggcggtgcccca--cccacctagaggagcctgttctataatcgataacccccgcttaacctcaccacttcttgccaaccgcctatataccaccgtcgccagcccaccccggcacaatgatcaccaaaacgtcaggtcaaggtgtagcgtatgaagtgggaagaaatgggctacattctctaacctagagcacacgaaaaatcgaaggaggatttagtagtaaaaagaaacaatagtgttctttttaaggccctggggcgcgcacacaccgcccgtcaccacacaagaagaggtaagtcgtaacatggtaagtataccggaaggtgt
OBSPER
aggtttggtcctagccttgttatcagccctgactgagattacacatgcaagtatccgcctccccgtgaaaatgccctaaggagcaggtatcaggcacgcccacaacaccttgcagccacacccccaagggagtcagcagtgataaacattgagcaagcttgactcagctccagtctaagagccggttaatctcgtgccagccaccgcggttatacgaagactcaaactgatatcggcgtaaagcgtgattatagagtcaaaggccgtcgcacgctatgcgaaagcaactctaacgaccgctaggaaacaaactgggattagataccccactatgcctagccttaaacattatccgcccgggaactacgagcgcttaaaacccaaaggacttggcggtgccccaaacccacctagaggagcctgttctataatcgataccccccgcttaacctcaccacccctcgccagcagcctatataccaccgtcgccagcccacctcggcataatggtcaccaaaacgtcaggtcaaggtgtagcctatggggcggaaagcaatgggctacactttcta-cacagaaaatacgaaagactgaaggcggatttagtagtaaaaagattcaagagtgttctttttaaggccctggggcgcgcacacaccgcccgtcacctaacaagaagaggcaagtcgtaacatggtaagtataccggaaggtgt
DISGAL
aggtttggtcctagccttgttgtcaattatagctctacttacacatgcaagtatccgcacccctgtgaaaatgccctaaggagctggtatcaggctcgcccataacactttgctgccacacccccaagggaatcagcagtgataaacattgaataagctcgactcagttacagcttaagggtcggtcaatctcgtgccagccaccgcggttatacgaagacccaaactgacaccggcgtaaagcatgattatagagttaaaggccgtcgtacgctctacgaaagtgactctaacgaccgctatgacacaaactgggattagataccccactatgcctagctttaaacattatccgccagggaactacgagcgcttaaaacccaaaggacttggcggtgccctaaacccacctagaggagcctgttctataatcgataacccccgcttaacctcaccacttcttgccaaccgcctatataccaccgtcgccagcccaccccggcagaatggccgccaaaacgtcaggtcaaggtgtagcgtatgaagtggaaagaaatgggctacattttctgactcagaacacacggaaggtcaaaggaggatttagtagtaaagaaaaacaagagagttctctttaaggccctggggcgcgcacacaccgcccgtcaccaaaaaagaagaggcaagtcgtaacatggtaagtataccggaaggtgt
RHIDOR
AGGTTTGGTCCTGGCCTTGTTGTCAATTATAGCTAAACTTACACATGCAAGTATCCGCGTACCAGTGAAAATGCCCTTAGGAGCCGGCATCAGGCACGCCCATGACGCCTTGCTGCCACACCCACACGGGCATCAGCAGTGATAAACATTAAACAAGCTCGATTTAGTTATAGCTAAAGAGCTGGTTAATCTCGTGCCAGCCACCGCGGTTATACGAAGACTCAAACTGACACCGGCGTAAAGCGTGATTATAGAGTTAAAAGCCGTCGCACGCTTTACGTAAGTAACTCTAACGACCGCTAGGACACAAACTGGGATTAGATACCCCACTATGCCTAGCCTTAAACTTTAACCGCCTGGGAACTACGAGCGCTTAAAACCCAAAGGACTTGGCGGTGCCCCAAACCCACCTAGAGGAGCCTGTTCTATAATCGATAATCCCCGCTTTACCTCACCACTTCTAGCCAACCGCCTATATACCACCGTCGCCAGCCCACCCTGGCTCAATGACCATCAACACGTCAGGTCAAGGTGTAGCGTATGGAGTGGGAAGAAATGGGCTACATTTTCTAAGTTAGAAAAAACGGAAGACCGAAGGCGGATTTAGCAGTAAAAAGAAACAAGAGAGTTCTTTTTAAGGCCCTGGGGCGCGCACACACCGCCCGTCACCTCCAAAGAAGAGGCAAGTCGTAACACGGTAAGTATACCGGAAGGTGT
PIPPIP
AGGCTTGGTCCCAACCTTGCAATCAACCATGACTGAACTTACACATGCAAGTATCCGCACCCCAGTGAAAATGCCCCAGGGAGCCGGTATCAGGCTCGCCCAAAACACCTTGCTGCCACACCCCCAAGGGAATCAGCAGTGATTAACATTGAAGAAGCTTGACTCAGTTACAGTCAAAGAGTCGGTAAATCTCGTGCCAGCCACCGCGGTTATACGAAGACTCAAGTTGATAACGGCGTAAAGCGTGATTATAGAGTTGAAAGCTGTCGTACGCTTCACGAAAGTAACTCTAACGACTGCCGGGACACAAACTGGGATTAGATACCCCACTATGCCTGGCCTTAAACCTTATCCGCCGGGGGACTACGAGCGCTTAAAACCCAAAGGACTTGGCGGTGCCCCACACCCACCTAGAGGAGCCTGTTCTATAATCGATAACCCCCGCTTAACCTAACCACTTCTAGCCATCAACCTATATACCACCGTCGCCAGCCCACCCTGGCAAAATTACCATAAAAACGTCAGGTCAAGGTGTAGTTTATGAAGTGGGAAGAAATGGGCTACATTTTCTGAAACAGAATAAACGAAAGACCGAAGGAGGATTTAGCAGTAAAAAGAAACAATAGTGTTCTTTTTAAGGCCCCGGGACGCGCACACACCGCCCGTCACCTTTTAAGAAGAGGCAAGTCGTAACATGGTAAGCGCACCGGAAGGTGA
PIPCAR
AGGTCTGGTCCCAGCCTTGTAGTCAACTTTGACTGAACTTACACATGCAAGTATCCGCACCCCGGTGAAAATGCCCCGGGGAGCTGGTATCAGGCACGCCCAAGACACCTTGCTGCCACACCCCCAAGGGAGTCAGCAGTGATAAACATTGAGTAAGCTTGACTCAGTCACAGTCCAAGAGCCGGTCAATCTCGTGCCAGCCACCGCGGTTATACGAAGACTCAAGTTGACCACGGCGTAAAGCGTGATTATAGAGTTGAAAGTTGTCGCACACTTTACGAAAGTAACTCTAACGACCGCTAGGAAACAAACTGGGATTAGATACCCCACTATGCCTAGCCTTAAACTCTATCCGCCAGGGAACTACGAGCGCTTAAAACCCAAAGGACTTGGCGGTGCCCCAAACCCACCTAGAGGAGCCTGTTCTATAATCGATAACCCCCGCTTCACCTCACCACTCCTAGCCTTCAGCCTATATACCACCGTCGCCAGCCCACCCTGGCATAGCAACCATTAAAACGTCAGGTCAAGGTGTAGCTAACGGAGTGAGAAGAAATGGGCTACATTTTCTA-AACAGAATAAACGGAAGGCCGAAGGAGGATTTAGCAGTAAAGGGGGACAAGAGCGCCCCCTTAAAGGCCCTGGGGCGCGCACACACCGCCCGTCACCAACTAAGAAGAGGCAAGTCGTAACATGGTAAGCACACCGGAAGGCGT
XENTRO
aggtttggtcccagccttgtcatcaactttatctgaacttacacatgcaagcatccgcattcccgtgaaaatgccctaaggagccggtatcaggcacgcccacgacaccttgctgccacacccacaagggaatcagcagtgataaacattgaacaagctcgactcagttacagataaagagttggtcaatctcgtgccagccgccgcggttatacgaaaactcaagttgataacggcgtaaagcgtgattatagagtcaaaagctgtcgcacgcttaacgaaagtaactctaacgaccgctaggaaacaaactgggattagataccccactatgcctagccttaaaccttatccgccagggaactacgagcgcttaaaacccaaaggacttggcggtgccccaaacccacctagaggagcctgttctataatcgataccccccgcttaacctcaccacttcttgccacccgcctatataccaccgtcgccagcccaccccggctcaatgatcatcaatacgtcaggtcaaggtgtagcaaatgaagtgggaagaaatgggctacattttctatactagaaaaaacgaaagatcgaaggcggatttagcagtaaagagagacaagagagctctctttaaggccctggggcgcgcacacaccgcccgtcaccaacaaagaagaggcaagtcgtaacatggtaagcgcaccggaaggtgc
XENLA2
AGGTTTGGTCCTAGCCTTATTATCAACTTTTTCTGAACTTACACATGCAAGCATCCGCACTCCCGTGAAAATGCCCTAAGGAGCCGGTATCAGGCACGCCCATGACACCTTGCTGCCACACCCACAAGGGAATCAGCAGTGATAAACATTGAACAAGCTCGATTCAGTTACAGTAAAAGAGTTGGTCAATCTCGTGCCAGCCGCCGCGGTTATACGAAAACTCAAGTTGATCTCGGCGTAAAGCGTGATTATAGAGTCAAAAGCTGTCGCACGCTTCACGAAAGTAACTCTAACGACCGCTAGGAAACAAACTGGGATTAGATACCCCACTATGCCTAGCCATAAACTTTATCCGCCAGGGAACTACGAGCGCTTAAAACCCAAAGGACTTGGCGGTGCTCCAAACCCACCTAGAGGAGCCTGTTCTGTAATCGATACCCCTCGCTAAACCTCACCACTTCTTGCCACCCGCCTATATACCACCGTCGCCAGCCCACCTCGGCTTAATGATCATCAACACGTCAGGTCAAGGTGTAGCATATGAAGTGGGAAGAAATGGGCTACATTTTCTACCTTAGAATAAACGAAAGATCGAAGGCGGATTTAGCAGTAAAGAGAAACAAGAGAGTTCTCTTTAAGGCCCTGGAGCGCGCACACACCGCCCGTCACCCACAAAGAAGAGGCAAGTCGTAACATGGTAAGCACACCGGAAGGTGT
HYMBOE
AGGTTTGGTCCCAGCCTTGATATCAACTAATACTGAACTTACACATGCAAGTATCCGCACCCCTGTGAAAATGCCCTAAGGAGCTGGTATCAGGCACGCCCACGACACCTTGCTGCCACACCCCCACGGGAATCAGCAGTGATAAACATTGAAAAAGCTTGACTCAGTTACAGCAACAGAGTCGGTTAATCTCGTGCCAGCCACCGCGGTTATACGAAGACTCAAATTGATGACGGCGTAAAGCGTGATTATAAAGTTAAAAGCTGTCGCACGCTTCACGAAAGTAACTTTAACGACCGCTAGGAAACAAACTGGGATTAGATACC------TGCCTAGCCTTAAACTTTTCCCGCCAGGGTACTACGAGCGCTTAAAACCCAAAGGACTTGGCGGTGCCCCAAACCCACCTAGAGGAGCCTGTTCTATAATCGATAACCCCCGCTTAACCTCACCACTTCTTGCCCCCCGCCTATATACCACCGTCGCCAGCCCACCCCGGCATAATTACCGTAAAAACGTCAGGTCAAGGTGTAGCACATGAAGTGGAAAGAAATGGGCTACATTTTCTAACATAGAATAAACGAAAGACTGAAGGAGGATTTAGCAGTAAAGAGAAACAAGAGTGTTCTTTTTAAGGCCCTGGGGCGCGCACACACCGCCCGTCACCCCCCAAGAAGAGGCAAGTCGTAACATGGTAAGTACACCGGAAGGTTT
PSEMER
AGGTTTGGTCCTAGCCTTAAAATCAACTTTCTCTGAGATTACACATGCAAGTCTCCGCACCCCTGTGAAAATGCCCTGAGGAGCTGGTATCAGGCCCGCCCATGACACCTTGCTGCCACACCCCCAAGGGAGTCAGCAGTGATTAACCTTGAGCAAGCTTGACTCAGCTACAGAGAAAAAGTCGGTTAATCTCGTGCCAGCCACCGCGGTTACACGAAGACTTAAGTTGATTACGGCGTAAAGCGTGATTATAAAGCTAAAAGCTGTCGCACGCTTAACGAAAGTAGCTTTAACGATCGCTGAGAAACAAACTGGGATTAGATACCCCACTATGCTCAGCCGTAAACTTTCTCCGCCAGGGGACTACGAGCGCTTAAAACCCAAAGGACTTGGCGGTGCCCCAAATCCATCTAGAGGAGCCTGTTCTATAATCGATACCCCCCGCTTAACCTCACCACTTTTTGCCACCCGCCTATATACCACCGTCGCCAGCCCACCCTGGCCTAATGATCATCAAAACGTCAGGTCAAGGTGTAGCAAATAAAGTGGAAAGAAATGGGCTACATTTTCTACCATAGAACACACGAAAGACCGAAGGCGGATTTAGTAGTAAGAAGAAAAAAGAGTGTTCTTCTTAAGGCCCTGGGGCGCGCACACACCGCCCGTCACCCACTAAGAAGAGGCAAGTCGTAACATGGTAAGCACACCGGAAGGTGT
PELCUL
aggtctggtcctagccttactatcagcttttactaaaattacacatgcaagtatccgcacccctgtgaaaatgccccaaggagctggtatcaggcccgcccaagacacctagctgccacacccccaagggaatcagcagtgataaacattaaaaaagctagatttagttatagtaaaaaagtcggttaatttcgtgccagccaccgcggttatacggagacttaaactgatatcggcgtaaagcgtgattataaggtgaaaagccgttatacgctctacgaaagtgaccttaacgacagctgggtcacaaactgggattagataccccactatgcccagccttaaactttctccgccagggaactacgagcgcttaaaacccaaaagacttggcggtgccctacacccacctagaggagcctgttctataatcgataccccccgctttacctcaccaatttttgccatccgcctgtataccgccgtcgccaacttaccctagtataatggtcaccagaacgtcaggtcaaggtgcagcgaatgaattggatagaaatgggctacattttctactttagaaaatacggaaaatcgaaggcggatttagcagtaaaaagaaaccagaacgttctttttaaggccctagggcgcgcacacaccgcccgtcgccaccctagaggaggtaagtcgtaacatggtaagtataccggaaggtgt
PELPUN
AGGTTTGGTCCTAGCCTTACTATCAATTGTAACCAAGCTTACACATGCAAGTCTCAGCACCCCAGTGAAAATGCCCTAAGGAGCTGGTATCAGGCTCGCCCAAGACACCTTGCCGCCACACCCACAAGGGTATCAGCAGTGATAAATATTGAATAAACTAGATTCAGCTATGGTTAAAAGGCCGGTTAATTTCGTGCCAGCCACCGCGGTTATACGGTGGCCTAAATTGAAATCGGCGTAAAGCGTGATTATAGGGCTGAAGGCCGTGACACGCTATGCGAAAGCTGCCCTAACGACCGCTAAGTTACAAACTGGGATTAGATACCTCACTATGCTTAGCCGTAAACTTTATTCGCCAGGGTACTACGAGCGCTTAAAACCCAAAGGACTTGGCGGTGCCCCAAACCCACCTAGAGGAGCCTGTTCTATAATCGATACCCCCCGCTTTACCTCACCACTTCTTGTCAACCGCCTGTATACCTCCGTCACCAACCTACCCCAGTACAATGATTATCTAAACGTCAGGTCAAGGTGCAGCGTATGAAGTGGAAAGAAATGGGCTACATTTTCTACATTAGACTACACGAAAGATTGAAGGCGGATTTAACAGTAAAGAGAAACTAGAGTGTTCTCTTTAAGGCCCTGGGGCGCGCACACACCGCCCGTCGCCGAATCAGAGGAGGTAAGTCGTAACATGGTAAGTATACCGGAAGGTAT
HELREG
AGGTTTGGTCCTAGCCTTACTGTCAACTTTTACCCAACCTACACATGCAAGTCTCCGCACCCCTGTGAGAATGCCCTAAGGAGCCGGTATCAGGCACGCCTAAGACACCTAGCCGCCACACCCACAAGGGCCTCAGCAGTGATAAACTTTGAATAAGCTTGATTCAGTTAGTGTAAAAGAGCCGGCCAACACGGTGCCAGCCGCCGCGGCTACACCGGGGCTCAAGCTGACACCGGCGTAAAGCGTGATTATAAAGTTAAATGCTGTTATAAGCTTCATGAAAATAACTCTAACGACAGCTGAGGAACAAACCGGGATTAGATACCCCGCTATGCTCAGCCGTAAACTTTACTCGCCGGGGAATTACGAGCGCTTAAAACCCAAAGGACTTGACGGTACCCCA-ATCCCCCTAGAGGAGCCTGTTCTTTAATCGATGACCCCCGTTAAACCTCACCACTTCTAGCCCTCCGCCTGTATACCTCCGTCGCCAGCCCACCGCGGCCTAAAGAGCCCCCTCACGTCAGGTCAAGGTGCAGCGTATGAAGTGGAAAGAAATGGGCTACACTCTCTAATCTAGAAAACACAAAAGACTGAAGGCGGATTTAGCAGTAAAAAGAAAAAAGAGAGTTCTTTTTAAGGCCCTGGGGTGCGTACACACCGCCCGTCGCCAACAGAGAAGAGGTAAGTCGTAACATGGTAAGTGTACCGGAAGGTGT
CAUCAU
AGGTTTAGTCCTGACCTTACCATCAAGTCTTACTTAACTTACACATGCAAGTTTCCGCACCCCGGTGAAAACGCCCTAAGGAGCTGGTATCAGGCACGCCCAAGACACCTAGCTGCCACACCCACACGGGCCTCAGCAGTGATTAACATTAAATAAGCTCGATTTAGTCAAAGTAAAAGGGCCGGCTAATCTGGTGCCAGCCGCCGCGGCTATACCAAGGCCCAATTTGATGCCGGCGTAAAGCGTGATTATAGAGTCAAACGCTGTGATAAGCTGAACGAAAGTCACTCCAACGACAGCTGGGGTACAAACTGAGATTAGATACCTCACTATGCCCAGCCGTAAACCCTAACCGCCAGGGAACTACAAGCGCTTAAAACCCAAAGGACTTGACGGTGCCCCA-ATCCACCTAGAGGAGCCTGTCCTTTAATCGATGATCCACGCTAAACCTCACCACTCCTAGCCCTCCGCCTGTATACCTCCGTCGTCAGCTTACCGCAGCTTAATGCCCGCCAACACGTCAGGTCAAGGTGCAGCAAATGAAGTGGGAAGTGATGGGCTACATTTTCTAATATAGAACACACGAAAGACAGAAGGCGGATTTAGAAGTAAAAAGAGACAAGAAAGCTCTTTTTAAGGCACAGGGGCATGTACACACCGCCCGTCGCCACCCTAGAAGAGGTAAGTCGTAACATGGTAAGCATACCGGAAGGTGT
LECMEL
AGGTTTGGTCCTAGCCTTACTATCAAGTGTTACTTAATTTACACATGCAAGTCTCCGCACCCCGGTGAAAACGCCCTATGGAGCTGGTATCAGGCTCGCCCACGACACCTAGCCGCCACACCCTCAAGGGTATCAGCAGTGATTAACATTAAAAAAGCTAGATTTAGTTAAAGTAGAAGGGCCGGCAAATCTGGTGCCAGCCGCCGCGGCTACACCAAGGCCCAATTTGATATCGGCGTAAAGCGTGATTATAGAGTTAAACACTGTGATAAGTTGAACGAAAGTCACTCTAACGACAGCTAGGAAACAAACTGAGATTAGATACCTCACTATGCCTAGCCGTAAACCCTAATCGCCAGGGAACTACGAGCCCTTAAAACCCAAAGGACTTGACGGTGCCCCATATCCCCCTAGAGGAGCCTGTCCTATAATCGATGATCCACGTTTAACCTCACCCTCTCTTGCCATCCGCCTGTATACCTCCGTCGTCAGCTCACCGCAGCACAATGATCATCAAAACGTCAGGTCAAGGTGCAGCACATGAGAGGGGAAGAGATGGGCTACATTTTCTAAGATAGAAAATACGGAAGACTGAAGGCGGATTTAGCAGTAAAAAGAAACCAGAAAATTCTTTTTAAGGCCCAGGGGCATGTACACACCGCCCGTCGCCTCTTAAGAAGAGGTAAGTCGTAACATGGTAAGTATACCGGAAGGTGT
HYLCHI
aggtttggtcctagccttgtaatcaactgttacttaacttatacatgcaagtttccgcatccctgtgagaacaccctaaggagctggtatcaggcacgcccaaaacacctagccgccacatccacaaggaactcagcagtaattaacattgagtaagcttgactcagttaaagtaaaagagccggcaaatatggtgccagccgccgcggttacaccaaggctcaaattgatttcggcgtaaagcgtgattatatagttgtaagctgtgacacgctaaacgaaagttactataacgacagctggggcacaaactgggattagataccccactatgcccagccgtaaacctttatcgccagggaactacgagcgcttaaaacccaaaggacttgacggtaccccacatccacctagaggagcctgtcctataatcgataacccccgcttaacctcaccatttttagcaatcagcctgtatacctccgtcgtcagcttaccccagctcaatgtccatcaatacgtcaggtcaaggtgcagtaaatgaaatgggaagagatgggctacactttctaacctagaacatacgaaagactgaaggcggatttagtagtaaaaagagactatagagctctttttaaggcactggggtgtgtacacaccgcccgtcaccaacccagaagaggcaagtcgtaacatggtaagcgtaccggaaggtgt
BUFMEL
aggtttggtcctgaccttgaagtcagttgttacttaatatacacatgcaagtatccgcccccctgtgaaaacgccctaaggagctggtatcaggcacgcccaagacacctagctgccacacccacaagggactcagcagtgattaacattgagcaagcttgactcagttaaagtaaaagagccggctaatctggtgccagccgccgcggttacaccatggctcaaattgacctcggcgtaaagcgtgattatagagttaaaggccgtgacacgctaaacgaaagttattctaacgacagctaggagacaaactgggattagataccccactatgcctagccgtaaactttaatcgccagggaactacgagcgcttaaaacccaaaggacttgacggtaccccatatccccctagaggagcctgtcctgtaatcgataatccacgttaaacctcaccatttttagttatcagcctgtatacctccgtcgtcagcttaccacagcttaatgttcaccaatacgtcaggtcaaggtgcagcaaataaagtgggaagagatgggctacactctctattttagaaaaaacgaaaaactgaaggcggatttagcagtaaaaaggaatcagcatgtccattttaaggcactggggtgtgtacacaccgcccgtcaccacgacagaagaggcaagtcgtaacatggtaagtataccggaaggtgt
TELBOL
AGGTTTGGTCCTAGCCTTGAGATCAATTCTTACTCGATATACACATGCAAGTCTCAGCACCCCTGTGAAAACGCCCTAAGGAGCTGGTATCAGGCACGCCCAAAACACCTAGCTGCCACACCCACAAGGGATTCAGCAGTGATTAATATTGAATAAGCTTGATTCAGTTAGAGTAAAAGAGCCGGCAAATCTGGTGCCAGCCGCCGCGGTTACACCATGGCTCAAATTGACCTCGGCGTAAAGCGTGATTATAGAGTTAAAAGCTGTGACACGCTAAACGAAAGTTACTCCAACGACAGTTGGGAAACAAACTGGGATTAGATACCCCACTATGCCTAACCGTAAACTTTTATCGCCCGGGAACTACGAGCGCTTAAAACCCAAAGGACTTGACGGTACCCCAT-TCCCCCTAGAGGAGCCTGTCCTATAATCGATAACCCCCGTTTAACCTCACCATTTTTAGTCTTCAGCCTGTATACCTCCGTCGTCAGCTTACCTCAGCTTAATGCCCGCCAACACGTCAGGTCAAGGTGCAGCAAATGAAATGGGAAGAGATGGGCTACACTTTCTAATATAGAAAACACGAAAGACTGAAGGCGGATTTAGCAGTAAAAAGAAACTAGAGTGTTCTTTTTAAGGCACTGGGGTGTGTACACACCGCCCGTCACCACTATAGAAGAGGCAAGTCGTAACATGGTAAGTATACCGGAAGGTGT
NESTHO
AAGTTTAGTCCTAGCTTTACTATCAATTATTTTTCAACTTACACATGCAAGTCTCCACACCCCCGTGAAAACGCCCTAAGGAGCTGGTATCAGGCACGCCTAAAACACCTAGTCGCCACTCCCACAAGGGTTTCAGCAGTGATTAACATTGCTCAAGCTCGACTCAGTTAGAAAATAAGGGCCGGCAAATCCTGTGCCAGCCGCCGCGGTTAGACCGAGACCCAAATTGACAACGGTGTAAAGTGCCATAATGGAATCAAAAGCAGTAATACGCTGCACGAAAGTCATTCCAACGATAGCTAAGAAACAAACTAGGATTAGATACCCTACTATGCTTAGCCATAAACCTTCCACACCTGGGAACTACGAGCGCTTGAAACCTAAAGGACTTGACGGTGCCCCAAACCCACCTAGAGGAGCCTGTTCTATAACCGACACCACCCGATAAACCTCACCACCACTAGCCACCAGCCCGTATACCTCCGTCGTCAGCTTATCACAGCCAAATGGTCGCCAATACGTCAGGTCAAGGTGCAGCATATGTCGTGGGCAGAAATGGGCTACACTCCCTCAACCAGGAAAAACAAAAGACCAAAGGCGGATTTAGTAGTAAAAAGAAAACAGAGTGTTCTTTTTAAGGCCCTGGGACACGTACAGACCGCCCGTCACCCCCCAAGAAGAGATAAGTCGTAACAAGGTAGGCATACCGGAAGATGT
SOOSEC
------------------------AATTATTTCTCAACTTACACATGCAAGCCTCCCCGCCCCCGTGAAAACGCCCTAAGGAGCTGGTATCAGGCACGCCTAAAACACCTAGTCGCCACTCCCACAAGGGTCTCAGCAGTGATTAACATTGCCCAAGCTCGATTCAGTTAGAAAATAAGGGCCGGCAAATCCTGTGCCAGCCGCCGCGGTTAAACCGAGGCCCAAATTGACAACGGTGTAAAGTGCTATAATGGAATCAAAAGCAGTAATATGCTGCACGAAAGTCATTCCAACGATAGCTAAGAAACAAACTAGGATTAGATACCCTACTATGCTTAGCCATAAACTTCCCACACCCGGGAACTACAAGCGCTTGAAACCTAAAGGACTTGACGGTGCCCCAAACCCCCCTAGAGGAGCCTGTTCTATAACCGACACCACCCGATAAACCTCACCACCACTAGCCACCAGCCTGTATACCTCCGTCGTCAGCCTATCACAGCCAAATAGCTGCCAACACGTCAGGTCAAGGTGCAGCATATGTCGTGGGCAGAAATGGGCTACACTCCCTAAACCAGGAAAAACAAAAGACCGAAGGCGGATTTAGTAGTAAAAAGAAAACAGAGTGTTCTTTTTAAGGCCCTGAGGCACGTACAGACCGCCCGTCACCACACAAGAAGAGATAAGTCGTAACAAGGTAGGCATATCGGAAGATGT
FEJLIM
agatttggtcctggtcttattgtcagttatctcttgatttacacatgcaagtctcagcacaccagtgaggacgccctaaggagctgatatcaggcacgcccataacatctagtcaccacacccccaagggtatcagcagtgataaacattgtttaagcttgactcagacaaagagaaagggccggccaacccggtgcctgccgccgcggctaaacccgggcccaaattgatatcggcgtcaatcgtgattatagagtagaaagctgtgaaaagcaaaacgaaagttactctaacgacaactgggaaacaaactgggattagataccccactatgcccagtcgtaaaatataaacgcccgggaactacgagcgcttaaaacccaaaggacttgacggtgtccca--cccaactagaggagcctgtcctataatcgatggtccccgatatacccaaccttttcttgctctcagtctgtatacctccgtcgcaaatctaccatggttcaacgatcatcagaacgtcaggtcaaggtgcaacctatgaaaaggcaagtgatgggctacaatttctaacctagaacaaacgaaatactgaaggaggatttagaagtaaagagaaaataacgagttctctttaaggccctgggacatgtacacaccgcccgtcgccgtaagagaagaggtaagtcgtaacatggtaagtgtactggaaagtgc
MANMAD
aagtttggtcctagctttattatcaagtatttcttaacttacacatgcaagtctcagcaaaccagtgaggacgccctaaggagctgacatcaggctcacccataacgtctagtcaccacacccacaagggtatcagcagtgataaagattgtctaagcttgaatcagttaaagaaaaagggccggccaacctggtgccagccgccgcggctacaccggggctcaaattgatatcggcgttaagcgtggttatagagttaaaaactgtgaaaagttaaacgaaagttactctaacgacagctaggatacaaactgggatcagataccccactatgcctagccgtaaaaaataagcgccagggaattacgagcgcttaaaatccaaaggatttgacggtgtccca--cccacctagaggagcctgttctataatcgatgatcctcgatatacccaaccatttcttgctttcagcctgtatacctccgtcgcaagcttaccatggtttaaggatcatcaatacgtcaggtcaaggtgcagccaatgtaatggaaagtaatgggctacaatttctataatagaacaaacgaaacactgaaggcggatttagtagtaaaaggagaatagagagccccttttaaggccctgggacgtgtacaaaccgcccgtcaccaaatcagaagaggcaagtcgtaacatggtaagtgtactggaaagtgc
RHASCH
aagtttggtcctagctttattatcaattatttctaaatttacacatgcaagtctcagcgcccccgtgagaacgccctaaggggctggtattaggcacgcccacaacacctagttaccacacctccaaaggcatcagcagtgataaaaattgtttaagcttgaatcagttatagaaaaagagccggccaacccggtgccagccgccgcggctacaccggggctcaaattgatatcggcgttaagcgtgattatagagttaaaagctgtgaaaagctaaacgaaagttactctaacgacagttaggacacaaactgggattagataccccactatacctagccgtaaaatttaaacgccagggtactacgagcgcttaaaacccaaaggacttgacggtgtccca--cccaactagaggagcctgttctataatcgataatccacgatacaccaaaccatttctcgccatcagcctgtatacctccgtcgcaagcttaccgtggcctaaggaccgtcacaacgtcaggtcaaggtgcagctaatgaaatgg-aagcaatgggctacaatttctaaattagaacaaacgaaatactgaaggaggatttagcagtaagtaggaaatagagagtcctactaaaggccctgggatgtgtacaaaccgcccgtcaccgtcttagaagaggcaagtcgtaacatggtaagtatactggaaagtgt
MICORN
aggtttggtcctgaccttattatcacctcattctcgacttacacatgcaagtttcagcacacccgtgagaacgccctaaggagctggtatcaggcacgcccatgacacctagttgccacaccctcaagggtctcagcagtgattaacattgtttaagcttgaaccagttagagaaccagagccggccaatacggtgccagccgccgcggctacaccgaggctcaagttgatatcggcgttaagcgtgtttatagaattaaaagccgtgatacgctaatcgaaagttattctaacgacagctagggaacaaactgggattaggtaccccactatgcctagccgtaaaacattaccgcccgggaattacgagcgcttaaaacccaaaggacttgacggtgtccca--cccacctagaggagcctgttctgtaatcgattccccccgatctacctcaccacttctagctttcagcctgtatacctccgtcgtaagcttaccatagctaaaagatcataaatacgtcaggtcaaggtgcagcccacgaagtggcaagcaatgggctacaatttctataatagaacaaacgaaagactgaaggcggatttagcagtaaaaagaaagtagagagttctttttaaggcgctgggacgcgtacacaccgcccgtcaccaccccagaagaggtaagtcgtaacatggtaagtgtactggaaagtgc
KALPUL
aggtttggtcctagccttattgtcagctgttattcgacttacacatgcaagtatccgcacacccgtgagaacgccctaaggagccggtatcaggcacgcccacaacacctagctgccacgccctcaagggtatcagcagtgataaacattgttaaagcttgacccagtcagagtaatagagccggccaacccggtgccagccgccgcggctataccggggcccaagttgacatcggcgttaagcgtgtttatagaattaaaagttgtgacacactaaacgaaagttattctaacgacagctagggcacaaactgggattaggtaccccactatgcctagccgtaaaacataaccgccagggaattacgagcgcttaaaacccaaaggacttgacggtgcccca--cccacctagaggagcctgttctataatcgattctccccgatatacctcaccacttctagccttcagcctgtatacctccgtcgtaagcttaccatagcaaaaagatcatcaatacgtcaggtcaaggtgcagctcacgaagcgggaagcaatgggctacagtttctaacttagaacaaacgaaagactgaaggcggatttagtagtaaaaagaaaatagagagttctttttaaggcgctgggacgcgtacacaccgcccgtcaccacaatagaagaggtaagtcgtaacacggtaagcgtactggaaagtgc
Breviceps
AGGTCTGGTCCTAGCCTTATTATCAACTGATCTTAAATTTACACATGCAAGTCTCCGCACACCAGTGAAAACGCCCTCAGGAGCCGGTATCAGGCACGCCCATAACACCTAGCTGCCACGCCCCCAAGGGTATCAGCAGTGATAAACATTGTTCAAGCTTGACTCAGTTAAAGATATAGGGCCGGCCAATCCGGTGCCAGCCGCCGCGGATACACCGTGGCCCAAGTTGATATCGGCGTAAAGCGTGATTATAGAGTTAAAAGCCGTGATACGCCAAACGAAAGTTACTCTAACGACAGCTAGGAAACAAACTGGGATTAGGAACCTCACTATGCCTAGCCGTAAAATATCATCGCCAGGGAACTACAAGCACTTAAAACCCAAAGGACTTGACGGTGTCCCAC-TCCCCCTAGAGGAGCCTGTGCTATAATCGACAACACCCGCTAAACCCGACTGCTTTTCGACCTCAGCTTGTATACTTCCGTCGTAAGCTCACCGTAGCCAAAAGGCCACCAACACGTCAGGTCAAGGTGCAGCCAACAAAGCAGAAAGTAATGGGCTACAATTTCTATGATAGAACCTACGAAAAGCCGAAGGAGGATTTAGAAGTAAAAAGAAAATAAAGTGTTCTTTTTAAGGTACTGGGACGCGTACAGACCGCCCGTCACCAATCCAGAAGAGGCAAGTCGTAACAAGGTAAGTATACTGGAAAGTGT
Hemisus
AGGTTTGGTCCTAGCCTTATTGTCAACTGTAGCTTAACTTACACATGCAAGTATCAGCAAACCAGTGAAAAAGCCCTAAGGAGCCGGTATCAGGCACGCCCACAACACCTAGCCGCCACACCCCCAAGGGTATCAGCAGTGATTAAAATTGCCAAAGCTCGAACCAGTTAAAGCTCCAGGGTCGGCCAACCCGGTGCCAGCCGCCGCGGATACACCGGGACCCAAATTGACAACGGCGTTAAGCGTGATTATAAAGTTAAGTGTTGTCATACACTAAACGAAAGTTACTTTAACGACAGCTAAAAAACAAACTGGGATTAGATACCTCACTATGTTTAGCCGTAAAT---AATCGCCAAAGGATTACAAGCGCTTAAAACTTAAAGGACTTGACGGTGTCTCA--TCCCACTAGAGGAGCCTGTCCTATAATCGATAACCCCCGATAAACCCGACTGCTTTTTGCCTTCAGCCTGTATACCTCCGTCGAAAGCTTACCTCAGCAAACAGACCGCCTCAATGTCAGGTCAAGGTGCAGCCAACAAAGCAG-CAGAGATGGGCTACAGTTTTTC--CCAAAACAAACGGATGACCGAAGGTGGATTTAGAAGTAAAAAGAAGTCATAGTATTCTTTTTAAGGTCCTGAGACAAGTACACACCGCCCGTCACCCTTCCAGAAGAGGCAAGTCGTAACAAGGTAAGCGTACTGGAAAGTGC
Hyperolius
AGGCCTGGTCCTTACCTTATTATCAACTATTACATAATTTATACATGCAAGTATCCGCACCCCTGTGAGAACGCCC-AAGGAGCTGGTATCAGGCCCGCCCATTACACCTAGCTGCCACACCCTCAAGGGTATCAGCAGTAATAAACCTTGAATAAGCTTGATTCAGTTATAGTACAAGAGCCGGCCAATTCGGTGCCAGCCGCCGCGGCTACACCGAAGCTCAAGTTGATAACGGCGTCAAGCGTGTTTATAGAGTTAAATCTAGTGATATGCTAAACGAAAGTTGCTCTAACGAAAGCTAAGAAACAAACTGGGATTAGATACCCCATTATGCTTAGCCGTAAAATATAACCGCCAAAGAACTACAAGCGCTTAAAACTTAAAGGACTTGACGGTGTCCCA--TCTACCTAGAGGAGCCTGTTCTATAATCGATAATCCTCGTTATATCTTACCTTTTTTTGCTATCAGTCTGTATACTTCCGTCGTAAGCTTACCATAGTTAAATAGTTACCAAAACGTCAGGTCAAAGTGCAGCCTACAAAAAGGGAAGAAATGGGCTACAATTTCTACTTTAGAACACACGAATTTAAGAAGGCGGATTTAGAAGTAAAGCGAAAATAAAGTGTTCGCTTTAATGCTCTGGGACGTGTACACACCGCCCGTCATCTAATAAGAAGAGGCAAGTCGTAACACGGTAAGTATACTGGAAAGTGT
Trichobat
AGATTTGGTCCTAGTCTTACTATCAGCTACTACTCAACTTACACATGCAAGTCTCAGCACCCCCGTGAGAACACCCCAGGGAGTCGGTATCAGGCACGCCCACAACACCTAGCAGCCACACCCTCAAGGGTATCAGCAGTGATAAACATTGAAAAAGCTTGATTCAGTCAGAGTTTAAGAGCCGGCCAACCCGGTGCCAGCCGCCGCGGCTACACCAGGACACAAGTTGATATCGGCGTCAAGCGTGTTTATAGAGTTAAAAGTTGTGATACACTAACCGAAAGTTACTCTAACGACAGCTAAGAAACAAACTGGGATTAGGTACCCCACTATGCTTAGCCGTAAAACATATCCGCCAGAGTATTACGAGTACTTAAAACTCAAAGGACTTGACGGTGTCCCA--CCCACCTAGAGGAGCCTGTTCTATAATCGATATTCCCCGCTAAACCTACCCATTTCTTGCTTTCAGCCTGTATACCTCCGTCGCAAGCTTACCCTAGCAAAAAGGCCACCCACACGTCAGGTCAAGGTGCAGCCTACGAAATGGTGAGAAATGGGCTACAATTTCTACCACAGAACATACGAAAGACCGAAGGAGGATTTAGTAGTAAAAAGGAAATAGAGTGTCCTTTTTAAGGCACTGGGACGCGTACACACCGCCCGTCACCATAAAAGAAGAGGCAAGTCGTAACATGGTAAGCATACTGGAAAGTGT
Lithobates
AGGTTTGGTCCTAGCCTTATTATCAACTGTTTCTCAACTTACACATGCAAGTATCAGCACACCCGTGAGAACGCCCTAAGGAGCTGGTATCAGGCACGCCCACAACACCTAGTCACCACACCCTCAAGGGTATCAGCAGTGATTAATTTTGCGTAAGCTtGACTCAGTTaGAGAAAAAGGGCCGGCTAACCCGGTGCCAGCCGCCGCGGCTACACCGGGGCTCGAGTTGATATCGGCGTTAAGCGTGATTATAAGGTTAAAAGTAGTTTTATGCTAAACGAAAGTTACCCTAACGACAGCTAGGAAACAAACTGGGATTAGATACCCCACTATGCCTAGCCGTAAACAATAAGCGCCAGGGAATTACGAGCGCTTAAAACCCAAAGGATTTGACGGTGTCCCA--CCCCACTAGAGGAGCCTGTTCTATAATCGATGATCCCCGATATACCCGACCATTTCTCGCTTTCAGTCTGTATACCTCCGTCGAAAGCTTACCATGGCTTAATGACCGTCAATACGTCAGGTCAAGGTGCAGCTTAAGAAATGGGAAGTAATGGGCTACAATTTCTAATCTAGAACAAACGAAAGACTGAAGGTGGATTTAGTAGTAAAAAGAAAATAGAGTGTTCTTTTTAAGGCTCTGGGACGCGTACACACCGCCCGTCACCATTTTAGAAGAGGCAAGTCGTAACATGGTAAGTGTACTGGAAAGTGC
Babihol
AGGTTTGGTCCTAGCCTTATTATCAACTATTTCCTAATTTACACATGCAAGTCTCAGCATGCCAGTGAGAACGCCCTAAGGAGCTGGCATCAGGCACGCCCACAACGCCTAGTCACCACACCCCCAAGGGTATCAGCAGTGATAAATCTTGTGCAAGCTTGACCCAGTTAAGGAATAAGAGCCGGCCAACCCGGTGCCAGCCGCCGCGGCTACCCCGGGGCTCAAGTTGATATCGGCGTTAAGCGTGATTATAAGGTCAAAGGTAGTTTAAAGCTAAACGAAAGTTACCCTAACGACAGCTGGGTCACAAACTGGGATTAGATACCCCACTATGCCCAACCGTAAACAATCAACGCCAGGGAATTACGAGCGCTTAAAACCCAAAGGACTTGACGGTTTCCCA--CCCCACTAGAGGAGCCTGTTCTATAATCGATGATCCCCGCTACACCTAACCATTCCTCGCTTTCAGTCTGTATACCTCCGTCGAAAGCTTACCGCGGCTTAATGATCATCAACACGTCAGGTCAAGGTGCAGCTCAAGGAAAGGAAAGTAATGGGCTACAATTTCTAAGCTAGAACAAACGAAAGACTGAAGGCGGATTTAGTAGTAAAAAGAAAATAGAGTGTTCTTTTTAAGGCTCTGGGACGCGTACACACCGCCCGTCACCGTCTTAGAAGAGGCAAGTCGTAACATGGTAAGTGTACTGGAAAGTGC
LIMFUJ
aggtttggtcccagccttattatcaactctccctaaacctacaaatgcaagcattagccaacccgtgaggacgccctaaggagccggtatcaggcacgcccacaacacctagtcaccacacccacaagggtctcagcagtgattaatattgttaaaacttgaaccagttatagagaaagagctggccaactcggtgccagccgccgcggctaaaccggagctcaagttgatatcggcgttaagcgtgattatagggcaaaaagccgtgacaagctaaacgaaagttgctctaacgacagtagggaaacaaactgggattatataccccactatgccccaccgtaaaatttaaacgcccgggtattacgagcgcttaaaacccaaaggacttgacggtgtccca--cccaactataggagcctgttctataatcgataacccccgatatacctacccccccctcgccatcagcctgtatacctccgtcgcaaacttaccatagttaatagttaacaaacacgtcaggtcaaggtgcagctcatgatggggaaagcaatgggctacaatttctaaaatagaacatacgaaatgctgaaggcggatttagtagtaaaaagcgatcatagagccctttttaaggccctgggacgtgtacacaccgcccgtcaccacctcagaagaggcaagtcgtaacatggtaagtgtaccggaaggtgc
HOPTIG
AGGTTTGGTCCTAGCCTTATTATCAATTATCTCTTAACTTACACATGCAAGTCTCAGCACACCCGTGAGGACGCCCTTAGGAGCTGGTATCAGGCACGCCCATAACACCTAGTCACCACACCCCCAAGGGTATCAGCAGTGATAGATATTGTCTAAGCTTGACCCAGTTATAGAGAAAGAGCCGGCCAACTTGGTGCCAGCCGCCGCGGCTAGACCAGGACTCAAATTGATACCGGCGTTAAGCGTGATTATAGAGTTAAAAGCAGTGAAAAGCAAAACGAAAGTTATTCTAACGACAGCTAGGACACAAACTGGGATTAGATACCCCACTATGCCTAGCCGTAAACTATCCGCGCCAGGGAACTACGAGCGCTTAAAACCCAAAGGACTTGACGGTGTCCCA--CCCAACTAGAGGAGCCTGTTCTATAATCGATGACCCCCGCTCCACCCAACCCCCCCTTGCTTTCAGCCTGTATACCTCCGTCGTAAACCCGCCGTGATTTAATGGTCACCAACACGTCAGGTCAAGGTGCAGCCAATGGGGAGGTAAGTGATGGGCTACAATTTCTAGTCTAGAACAAACGAAATTCTGAAGGAGGATTTAGTAGTAAAAAGAAAGTAGCGTGTTCTTTTTAAGGCCCTGGGACGTGTACACACCGCCCGTCGCCGCCAGAGAAGAGGTAAGTCGTAACATGGTAAGTGTACCGGAAGGTGC
BUEBUE
aagtttggtcctagctttattatcaattgcttctcaacttacacatgcaagtctcagcacacccgtgaaaacgccctaaggagctggtatcaggcacgcccacaacacctagtaaccacacccccaagggtatcagcagtgataaagattgatgaagcttgaatcagttagagtaaaagagccggccaacatggtgccagccgccgcggctagaccagggctcaagttgatatcggcgttaagcgtggttatagagttaaaagctgtgaaaagctaaacgaaagttactctaacgacagcttgaa-acaaactgggattagataccccactatgccaagccgtaaaat--caacgccagggaattacgagcgcttaaaacccaaaggacttgacggtgaccca--cccatctagaggagcctgttctataatcgataatccacgctataccttaccgtttcttgctttcagcttgtatacctccgtcgtaaattcaccgttgtctgacgaccgccaatacgtcaggtcaaggtgcagctcatgaaacggaaagcaatgggctacaatttctaacatagaataaacgaaaaactgaaggcggatttagtagtaaatggggagtagagagccccctttaaggccctgggacatgtacaaaccgcccgtcaccgccttagaagaagcaagtcgtaacatggtaagtgttctggaaagtgc

45 1204
HOMO
GCT--AAACCTAGCCAAACCATTCCAAATAAAGTAAGGCGATAGAAATTGGCGCAATAGAGTACCGCAAGGGAAAGATGAAA----AATTATA---CCAAGCATAATATAGCAAGGACTAACCCCTATACCTTCTGCATAATGAATTAACTAGATTTGCAAGGAGAGCTAAGACCCCCGAAAACGAGCTACCTAAGAACAGCGAGCACACCCGTCTATGTAGCAAAATAGTGGGAAGATTTATAGGTAGAGGCGACAAACCTACCGAGCCTGGTGATAGCTGGTTGTCCAAGATA-GAATCTTAGTTCCTTGTAAATTTAACTGTTAGTCCAAAGAGGAACAGCTCTTTGGACACAGGAAAAAACCTTGTAGAGAGAGTAAAGTAGGCCTAAAAGCAGCCACCAAAAAGCGTTCAAGCTCAACAAATCCCAAACACTCCTCACACCCAATTGGACCAATCTATCTATAGAAGAACTAATGTTAGTATAAGTAACACGCATAAGCCTGCTGACAATTAACCCAACAAGTCAGTCAACCCAACACAGGCATGCTCAGAAAGGTTAAAAAAAGTAAAAGGAACTCGGCAAAT-ACCCCGCCTGTTTACCAAAAACATCACCTCTAGATTAGAGGCACCGCCTGCCCAGTGACGTTTAACGGCCGCGGTACCCTAACCGTGCAAAGGTAGCATAATCACTTGTTCCTTAAATAGGGACCTGTATGAATGGCTCCACGAGGGTTCAGCTGTCTCTTACTTTTAACCAGTGAAATTGACCTGCCCGTGAAGAGGCGGGCATGACACAGCAAGACGAGAAGACCCTATGGAGCTTTAATTTTAAAAATTTCGGTTGGGGCGACCTCGGAGCAGAACCCAACCTCCGAGCAGTA----CCAAGACTACCAGTCAAAGACTACCATAC-----TCAATTGATCCATGACCAACGGAACAAGTTACCCTAGGGATAACAGCGCAATCCTATTCTAGAGTCCATATCAACAATAGGGTTTACGACCTCGATGTTGGATCAGGACATCCCGATGGTGCAGCCGCTATTAAAGGTTCGTTTGTTCAACGATTAAAGTCCTACGTGATCTGAGTTCAGACCGGAGTAATCCAGGTCGGTTTCTATCTAAAATTCCTCCCTGTACGAAAGGACAAGAGAAATAAGGCCTACTAAGC--GCCTTCCCGTAAATGATATCA
GALLUS
GCCCCCCCTCTAACCAAAACATTATTGTCCCAGTAAGGCGATAGAAAAGGGCGCAATAGAGTACCGCAAGGGAAAGATGAAATAGCAATGAAA---ATAAGCAAAAAACAGCAAAGACCAACCCTTGTACCTTTTGCATCATGATTTAGCAAGACAAGCAAAGTGAGTTTGCCTTCCCGAAAGCGAGCTACTTGCGAGCAGCGAGCGAACCCGTCTCTGTTGCAAAAGAGCGGGATGACTTGCCAGTAGAGGTGAAAAGCCTACCGAGCTGGGTGATAGCTGGTTACCTGTCAAACGAATCTAAGTTAACGTTGGGGTTAAGAGCAATTCGATGGGGGTACAGCTCCATCGAAAAAGAACACAACCTCCTCCAGCGGATAATGTGGGCCTTCAAGCAGCCACCAAAGTGCGTCAAAGCTCCCTCAAATCTAAAAACTCCCTCAACCAAAGCAGGTTAACCTATGAATAGAAGAATCAATGCTAAAATGAGTAATCGGCGTAAACTTA----CAACTTATACAAGCAATACGTTAAGCCAACCCAGGAGCGCCCAGGATGATTAAAACCTACAGAAGGAACTCGGCAAACAGACCCGACTGTTTCCCAAAAACATAGCCTTCAGATTGAAGGTGATGCCTGCCCAGTGACGTTCAACGGCCGCGGTATCCTAACCGTGCGAAGGTAGCGCAATCAATTGTCCCGTAAATTGAGACTTGTATGAATGGCTAAACGAGGTCTTAACTGTCTCCTGTAGGTAATCTATGAAATTAGTATTCCCGTGCAAAAACGAGAATGTGAACATAAGACGAGAAGACCCTGTGGAACTTTAAAACGACATTTTTCGGTTGGGGCGACCTTGGAGAAAAAAAAATCCTCCAAACCCA-TTCACTAAGACCACTCCTCAAAGACCAACAG--TAAC-----CAGACCCATGAGCAATGGACCAAGCTACCCCAGGGATAACAGCGCAATCTCCTCCAAGAGCCCATATCGACAAGGAGGTTTACGACCTCGATGTTGGATCAGGACAACCTAATGGTGCAACCGCTATTAAGGGTTCGTTTGTTCAACGATTAAAGTCCTACGTGATCTGAGTTCAGACCGGAGCAATCCAGGTCGGTTTCTATCTAACACTCCTCCTAGTACGAAAGGACCGGAGAAGTGGGGTCAATAGAGCACACCCCAACAGCAATGAATACA
LIZARD
ACCCAAAAACTAAACAAACCATTCACGGACCAGTAAGGCGATCAAACGTGGCGCTATAGAGTACCGCAAGGGAAACATGAAAAAACAATGAAAAA--CAAGTACAACACAGCAGAGACAAACACTCGTACCTCTTGCATCACGATCCAGCAAGACAAGCACGCCGAGCCTGTATCCCCGAATGTGAGCTACCATCAGGTAGCGAGCCAACCCGTCCCTGTAGCAAAAGGGTGGGACAATCTGATGGTAGCGGTGAAAAGCCTACCGAACTTGCTGATAGCTGGTTGCCTGATAAATAAATCTAAGTTACCTTTAAGCCTAAAAGCTATTCAATTGGGGTACAGCCCGATTGAAACAGGAAACAACCTGAAGTAGAGAAACACGTAGACCTTAAAGCAGCCAACAAACTGCGTCACAGCAAACCAAATCCCAAAACTTCCTACTCCCCCACCAGGCCACTCTATGCATAGAAGAACTTATGCTAGAACTAGTAACATGCACAACTGTACTGAAAATTAACTCC----CACCGTTAACCCAACACAGGAGTGCTCAGAAAGATTAAAAGCCTAAGAAGGAACTCAGCAAGCAA-TCCGACTGTTTACCAAAAACATAGCCTTTAGATTAAAGGTAACGCCTGCCCAGTGACTGTAAACGGCCGCGGTATCCTAACCGTGCAAAGGTAGCGTAATCACTTGTCTCCTAAATAGAGACTAGTATGAACGGCTAAACGAGGATTAACCTGTCTCCTTAGACCAATCAGTGAAACTGATCTGCCAGTACAAAAGCTGACATAACAACATAAGACGAGAAGACCCTGTGGAGCTTTAAACTAAAAGTCTTAAGTTGGGGCGACTTCGGAGCAGAACAAAACCTCCAAGC--AATTTCCTGAGGCAACACGCCAAAGAC---------------AACAGACCCATGACCATCGAACCAAGTTACCCCAGGGATAACAGCGCTATCTTCTTCAAGAGTCCCTATCGACAAGAAGGTTTACGACCTCGATGTTGGATCAGGACACCCAAATGGTGCAGCCGCTATTAAAGGTTCGTTTGTTCAACGATTAAAGTCCTACGTGATCTGAGTTCAGACCGGAGCAATCCAGGTCGGTTTCTATCTACCGCTTTTTTCAGTACGAAAGGACCAAAAAAGCAGGACCCATGAAGCACGTCCTACTAGGGTTGAAACCC
CRYPTOB
GTTAGAAATATAACAAAACCATTTTTATCTTAGTAAGGTGATAGAAACGAACGCAATAGAGTACTGTAAAGGAAAAATGAAATAAAAATGAAATAATAAAACACAAATAAGCATAGATTAATTCTTTTACCTTTTGCATCATGGTCTATCAAGTCTGGCAAAAAGAGTCAGACATCCCGAAAACGAGCTACTCCAAAGCAGCGAGCTAACCCTTCTCTGTGGCAAAAGAGTGGGATGACTTTCGAGTAGAGGTGATAAGCCTATCGAGCCTAGTAATAGCTGGTTGCTCAAGAAATGAATTTTAGTTAAAATAATATTCTAAAGTTAATTTATAGAGGTACAGCTCTATAAATAAAGGATACAACCTACCTATGTGAATAAAGTAGGCCTAAAAGCAGCCACCAAAAAGCGTTAAAGCTTAGTTAATGTCATTAAATTCACATTAACAATTGAGCCGATCTAT-CATAGATGTGTTTATGTTAGAATGAGTAACGAGTGTAAGTATATTGATATTTAACGCAAGAAATTTGTTAACCCAACACAGGAACACTAAGAAAGATTAAAAGTCAAAGAAGGAACTCGGCAAATAACTTCGCCTGTTTACCAAAAACATCGCCTCTTGATAAGAGGTCCTGCCTGCCCAGTGACGTTAAACGGCCGCGGTATCATGACCGTGCAAAGGTAGCGTAATCACTTGTCTTCTAAATAAAGACCGGTATGAATGGCAAAACGAGAGTTCAACTGTCTCCTTTAACCAATCAGTGAAATTGATCTTTCCGTGCAGAAGCGGAAATTTAAATATAAGACGAGAAGACCCTATGGAGCTTAAAATTAAAATTTTTAGGTTGGGGCGACCACGGAATCAAATAAAACTTCCGAGATGAATAATTCAAGGGTACAACCCTAAAAATAAAACATTAACAT-AATTGATCCATGATCAACGGACCAAGTTACCCTAGGGATAACAGCGCAATCCTTTCCAAGAGTTCTTATCGACGAATGGGTTTACGACCTCGATGTTGGATCAGGACATCCTAATGGTGCAGCTGCTATTAAGGGTTCGTTTGTTCAACGATTAAAGTCCCACGTGATCTGAGTTCAGACCGGAGCAATCCAGGTCAGTTTCTATCTACAATTTCTTCTAGTACGAAAGGACCGAAGAGATAGAGCCAATGAAATACGCTCTACTACTATTGAAAACA
HYNOBII
GTAACAAATCTAAATAAAACATTACCATTTTAGTAAGGAGATAGAAAAAAGCGCAATAGAGTACTGTAAAGGAAAAATGAAATAGAAATTAAATAAAAAAACAATAAAAAGCAAAGACTAAACCTTTTACCTTTTGCATCATGGTCTAGTTAGTCTAACATAAAGAGTTAGATATCCCGAAAGCGAGCTACTCCGAAGCAGCGAGCTAACCCTTCTCTGTGGCAAAAGAGTGGGACGACTTCCGAGTAGTGGTGATAAACCTATCGAGCCTAGTAATAGCTGGTTACTTAATAAATGAACTTAAATTAATATAGTATTTTAAAGCTAATTAATAGAGGTTCAGCTCTATTAATAAAGGATACAACCTAAAACAGTGAATAATGTGGGCTTAAAGGCAGCAATCATAAAGCGTTAAAGCTTAATTTATAACAATAAATTCATTAAAACTATTAAGTCTACCTAT-AATAGGTGCGCTCATACTAGAATTAGTAATAAGTGCAAGTGTATTGATATTTAACACAAGAAAATCGTTAACCCAACACAGGAGCACACCGAAAGATTAAAAATATAGGAAGGAACTCGGCAAATAACTTCGCCTGTTTACCAAAAACATCGCCTCTTGATAAGAGGTCCTGCCTGCCCAGTGACGTTTAACGGCCGCGGTATTATGACCGTGCAAAGGTAGCGTAATCACTTGTCTTTTAAATAAAGACCAGTATGAATGGCAAGACGAAAGTTCAACTGTCTCCCTAAATTAATCAATGAAATTGATCTTCCCGTGCAGAAGCGGGAATAAAATTATAAGACGAGAAGACCCTATGGAGCTTTAAATTCAAAATTTTAGGTTGGGGCGACCACGGAGAAAAACAAAACCTCCGAGATGAATAATTTATGAACACAGTTCTAATAATAAAATATTAACAT-AATTGATCCATGATCAACGAACTAAGTTACCCTAGGGATAACAGCGCAATCCTTTCCAAGAGTCCCTATCGACGAATGGGTTTACGACCTCGATGTTGGATCAGGACACCCCAATGGTGCAGCCGCTATTAAAGGTTCGTTTGTTCAACGATTAAAGTCCTACGTGATCTGAGTTCAGACCGGAGTAATCCAGGTCAGTTTCTATCTAAAATTTTTTCTAGTACGAAAGGACCGAAAAAATAGAGCCAATAAAACAAGCTCTACCCCTATTGAAAACA
SIRENID
GCCTTAAATTTAACTAAACCATTAACAATTAAGTAAGGCGATAGAAAAAAGCGCTATT--GTACTGTAAAGGAATAATGAAATAGAAATTAAATAAAAAAGCAAAAAAAAGAAAAGACTAACACTTATACCTTTTGCATCATGGTCTAGCAAGTTTAACAAAAAGAGTTAAACACCCCGAAAACGAGCTACTCTAAAGCAATGACTTAACCCTTCTCTGTGGCAAAAGAGTGGGATGACTTTTGAGTAGAGGTGAAAAGCCTAACGAGCCTAGAGATAGCTGGTTTCTCAAGAAATGGATTTAAGTT-AAAGCATGCTTAAAAGTTAAATAATTCAGGTTCAGCTGAATTATTAAAGAAAACAACCTATGTAAATGACTAATGTAGGCTTAAAAGCAGCCATCAAATAGAGTCAAAACTTAATTTATATTAATAAATTCATAACACCTATTGAGACATTCTAT-AATAGAAAAGTTTATGCTAGAACTAGTAATAAATGCAAGCGTACTGATAATTAACACAAGAAAACTGTTAAACCAACACAGGAGCATGATGAAAGATTAAAAGAACTAAAAGGAACTCGGCAAACAATTCCGCCTGTTTACCAAAAACATCGCCTCTTGATAAGAGGTCCCGCCTGCCCAGTGACGTTTAACGGCCGCGGTATTATAACCGTGCGAAGGTAGCGTAATCACTTGTCTTTTAAATAAAGACCTGTATGAATGGCAAAACGAGAATTCAACTGTCTTTTAGTTTTAATCAATGAAACTATCCTTCCCGTGCAGAGACGGGAATACAAATATAAGACGAGAAGACCCTATGGAGCTTTAAACCTTAAGTTTTTGGTTGGGGCGACCACGGAATATAAAACAACTTCCGAGATGATTTTCATTAGAACCCAATTCAATGATAAAAAATTTAACAT-AATTGACCCATGATCAACGAACCAAGTTACCCTAGGGATAACAGCGCAATCCTTTCTAAGAGTTCCTATCGACGAATGGGTTTACGACCTCGATGTTGGATCAGGACACCCAAATGGTGCAGCAGCTATTAAGGGTTCGTTTGTTCAACGATTAAAGTCCTACGTGATCTGAGTTCAGACCGGAGCAATCCAGGTCGGTTTCTATCTAAAGTCTTTTTCAGTACGAAAGGACCAAAAAGACAAAGCCAATAAGATATGCTTTATTATTATTGAAATCA
RHINATR
ACTAAAAAACTAATTAAAACATTATTTTTTTAGTAAGGCGATAGAAAACGGCGCAATAGAGTACCGCAAGGGAAAGTTGAAAAAGAAATGAAACAAAAAAGTAAAAAAAAGCAAAGATTTATACTTGTACCTTTTGCATCATGGTCTAACAAGCTAAGCAAAATGAGTTTCTCCCCCCGAAAACGAGCTATTTAAAAGCAGCGGGCAAACTCATCTCTGTGGCAAAAGAGTGAAAAGACTTTTAAATAGCGGCGACAAACCTACCGAGCCTAGTGATAGCTGGTTGCCTGACAAATGAGTATCAGCTCAATTAAAGTTTATGAGCTATTCATAAGAGGAACGGCCCTTATGAAAAAGGATACAACCTACAACAATGGGTAAAGTTGGCTTAAAAGCAGCCACCAAATAGCGTCACAGCTCTAATAATTCACATAAACCCACATACACCAACAGGTCCATTCATATATGGATAAGTTAATGTTAGAACCAGTAACACGCGCAAGTATACTGATAATTACCACAAGAAGAAAGTTAACCTTACACAAGCACGCATAGAAAGATTAAAAGATAAGGAAGGAACTCGGCAAACAGCCTCGCCTGCTTACCAAAAACATCGCCTCTAGATTAGAGGTACTGCCTGCCCAGTGAATTTTAACGGCCGCGGTATTCTGACCGTGCAAAGGTAGCATAATCACTTGTCTTTTAAATAAAGACCTGTATGAACGGCAACACGAAGGCTTAACTGTCTCCTTTATCTAATCAGTGAAACTAGTTATCCTGTACAAAAACAGGAATACTCACACAAGACGAGAAGACCCTATGGAGCTTTAAACCTGTCGTTTTCGGTTGGGGCGACCACGGAGAACAATACATCCTCCGAGTACATTAAACTAAGAACACATCACAAGGACCAGAAATTTGA--TTTATTGACCCATGATCAACGAACCAAGTTACCCTAGGGATAACAGCGCAATCCTATTAGAGAGTCCATATCGATAATGGGGTTTACGACCTCGATGTTGGATCAGGATCCCCAAACAGTGCAGCAGCTGTTAAAGGTTCGTTTGTTCAACGATTAAAATCCTACGTGATCTGAGTTCAGACCGGAGCAATCCAGGTCAGTTTCTATCTGCAATTTTTTCCAGTACGAAAGGACCGAAAAAATGGGGCCAACAATGCGCGCCCTCCCACCTATGAAACCA
ICHTHYO
ACCACCAAGCTATCTAAAACATTATCAACATAGTATGGCGATAGAAATCGAAGCAATAGAGTACCGCAAGGGAAAGCTGAAAAAGAACTTAAATAAAAAAGTAAAAAAAAGCAAGGATTAACCCCTGTACCTTTTGCATCATGGTCTAGCAAGCAAGGCAAAAAGAGTCTTTCCCCCCGAAAATGAGCTATTTAAGAGCAGCGAGCGAACCCATTTATGTGGCAAAATAATGGGAAGACTTTTAAATAGAGGTGACAAACCTAGCGAATATAGTGATAGCTGGTTACTCAATAAACAAGTCTAAGCTAGATTAAAGTTCAAGAGTTATTCATAAGAGGTACAGCTCTTATGAAAAAGGAAACACCTATAAACA--GGGTAAAGTAGGCTTAAAAGCAGCCATCTCAAAGCGTCATAGCTCACATAATTTTAATAAACCCACAATACGCATTGAGTTAAACCATAAATGGTTGAATTAATGCTAGAATTAGTAATATGCGAACCAATACTGATAGTAACCACAAGAAAAATGTTAACCCCACACAGGATCGCAATGAAAGATAAAAAGACAAAGAAGGAATTCGGCAAACAACCTCGCCTGTTTACCAAAAACATCGCCTCTAGATTAGAGGTACTGCCTGCCCAGTGATATTTAACGGCCGCGGTATTTTGACCGTGCAAAGGTAGCATAATCACTTGTCTTCTAAATAAAGACTAGTATGAACGGCAAAACGAAGGTTTAACTGTCTCCTTTGTCCACTCAATGAAATTGATCTCACAGTACAAAAGCTGTGATTCAACAACAAGACGAGAAGACCCTATGGAGCTTAAAACATACTGTTTTTGGTTGGGGCGACCACGGAGAAT-ACATATCCTCCGAGATGA-TACATCAGGA--ACAATCCAAAATTCAGAAAACTGACAT-AATTGACCCATGACCAACGAACCAAGTTACCCTAGGGATAACAGCGCAATCCTCTTCAAGAGCCCATATCGACAAGAGGGCTTACGACCTCGATGTTGGATCAGGATAACCTGACAGTGCAACCGCTGTCAAAGGTTTGTTTGTTCAACAATTAAAATCCTACGTGATCTGAGTTCAGACCGGAGCAATCCAGGTCAGTTTCTATCTGTAATTTTTTCTAGTACGAAAGGACCGAAAAAACATGGCCAATGATGCATGCCATCATACTAATGAAATAA
TYPHLON
GCCGCACGACTAACTAAAACATTACCATCCAAGTAAGGCGATAGAACGGGAAGCAATAGAGTACCGCAAGGGAACGCTGAAAGAGAAATTAAATAATAAAGTAAAAAAAAGCAAGGACTAAGCCCTGTACCTTTTGCATCATGATTTAACAAGTTGGGATAAAAGAACCCAGCCCCCAGAAAACGAGCTATTTTTAAGCAGCGGGCAAACTCATCTCTGTGGCAAAAGAGTGAGAAGACTTTCAAATAGAGGTGACACGCCTACCGAGCCTAGTGATAGCTGGTTGCTCAATAAACGAGTCTAAGCTACATTAAAACTTAAAAGTCATTCACAAGAGGTACAGCTCTTATGAACCAGGAGACAACCTAAAAAAATGGGTAAAGTGGGCCTAATAGCAGCCACCTGACCGCGTCACAGCGCAACCAATACCAACTACCCCACTAGCACAAATGAGCCAACCTATATATAGAACAATTAATGTTAAAACTAGTAACACGCATAAGTGTAATAACAATTACCACAAG------GTTAACCCAACACAGGACTGCAAAGAAAGGCTAAAAGACACTGAAGGAATTAAGCAAACAGCTTCGCCTGTTTACCAAAAACATCACTTCTAGATTAGAAGCACTGCCTGCCCAGTGACATTTAACGGCCACGGTATTTTGACCGTGCAAAGGTAGCATAATCACTTGTTTTTTAAATAAAGACTTGTATGAATGGCAAAACGAAAGCTTAACTGTCTCCACTGTCCAGCCAGTGAAACTGATCTTCCTGTTCAAAAGCAGGAATAAAAATGTAAGACGAAAAGACCCTATGGAACTTTAGACTCCACATCTTTAGTTGGGGCGACTGCGGAGAACAA-AAATCCTCCGTGATA--TCTACTAAATTAACAAAACTAAGACCAAGACACTGAAAC-AGCTGATCCATGATCAACGAACTAAGCTACCCTAGGGATAACAGCGCAATCTTCTTACAGAGGCCATATCGACAAGAAGGTTTACGACCTCGATGTTGGATCAGGATATCCAGACAGTGTAGCCGCTGTCACAGGTTTGTTTGTTCAACAATTAAAATCCTACGTGATCTGAGTTCAAACCGGAGTAATCCAGGTCAGTTTCTACCTAAAATTTCTTCCAGTACGAAAGGACCGAAAAAATAGGGCCAATAATACAAGCCCTAAGAAACATGACAACA
ASCTRU
GTCATAAAACTAACTAAAACATTCTGACTTTAGTAAGGAGATAGAAAGAGGAGCAATAGAGTACCGCAAGGGAACAATGAAATAGAAATGAAATAATAAAACACAAAATAGCAGAGATCAAGCCTCGTACCTTTAGCATCATGGTCTAGCTAGTCAAGCAAAATGAGTTTGACCCCCCGAAAGTGAGCTACTCCAGGACAGCGAGCAAACCCGTCTCTGTAGCAAAAGAGTGGGAAGATCCCCGAGTAGAGGTGATAGACCTAACGAACTTAGTGATAGCTGGTTGCTCAGGAAAAGAATTTTAGTTAAATTATTAATTAAGAGTTACTCAATAGAGGTACAGCTCTCTTGAAAAAGAATACAACCTAAAATTTTGGGTAAAGTGGGCTTGAAAGCAGCCACCTTAAAGCGTCACAGCTCTATCAATACCTATAAACCCACCCCCTATACTGAGCAGATCTATTAATAGAATTATTAATGCTAGAATTAGTAACAAATGTAAGTGTACCGATACTTAACACAAGAAAAGCGTTAACCTAACACAAGAGCATTTAGAAAGATTAAAAGACATTGAAGGAACTCGGCAAACACCCTCGCCTGTTTACCAAAAACATCGCCTCTTGATAAGAGGTCCAGCCTGCCCAGTGACGTTCAACGGCCGCGGTATTCTGACCGTGCAAAGGTAGCGTAATCACTTGCCCTTTAAATAAGGACCAGTATGAATGGCCTCACGAGGGGTCGACTGTCTCCCATGTCCGATCAGTGAAATTGATTTCCCAGTGCAGAAGCTGAGATAACAACATAAGACGAGAAGACCCCATGGAACTTAAAACTATTTGTTTTTGGTTGGGGCGACCACGGAGAAAAACAAAACCTCCGAGCCGAACTAACTAAGAGCACCCCTCTAAGATTAGAACCTTAACGGTATTTGATCCATGATCAACGAACCAAGCTACCCTGGGGATAACAGCGCAATCTACTCTAAGAGTCCCTATCGACGAGCAGGTTTACGACCTCGATGTTGGATCAGGACACCCCCATGGTGCAGCCGCTATTAAAGGTTCGTTTGTTCAACGATTAAAGTCCTACGTGATCTGAGTTCAGACCGGAGCAATCCAGGTCAGTTTCTATCTAGCATCCTTCCTAGTACGAAAGGGCCGGAAAGATAGGGCCCCTA-AGCAAGCCCTAACCATAATGTAAACA
LEIARC
GCTGTAAATCTAAAAAAAACATTCACCCTTTAGTAAGGCGATAGAAAAAGGAGCCATAGAGTACCGCAAGGGAACGATGAAATAGAAATGAAACAAAAAAGCACTAAACAGCAAAGACTAACCCTCGTACCTCTCGCATCATGGTCTAGCCAGTCAAGCAAAACGAGTTTGACCCCCCGAAAATGAGCTACTCCGGGGCAGCGGGCCAACCCGTCTCTGTAGCAAAAGAGTGGGACGACCCCCGAGTAGAGGTGACAAACCTAACGAACCTAGTGATAGCTGGTTGCCCAGGAAAAGAATTTTAGTTCACAATGCCCATAAGAGCCATTCAAAAGAGGTACAGCTCTTTTGAATAAGGAAACAACCTAAAACCACGGGTAAAGTGGGCCTAATAGCAGCCACCTTACAGCGTCACAGCTTAAGCAATACGAATAAACCCACCAACACTACTGGGCCTATCTATACATAGATCCGCTCATGCTAGAATGAGTAACAAATGTAAGTGCACTGGCAATTAACACAAGAAAACCGTTAACCTAACACAAGAACATATTGAAAGATTAAAAGACAAGGAAGGAACTCGGCAAATAACCTCGCCTGTTTACCAAAAACACCGCCTCTTGATAAGAGGTATCGCCTGCCCAGTGACGTTCAACGGCCGCGGTATTCTGACCGTGCAAAGGTAGCGTAATCATTTGTCTTTTAAATAAAGACCAGTATGAACGGCACCACGAGGGCTCAACTGTCTCCCCTGTCTAATCAGTGAAATTGATTTCCCAGTGCAGAAGCTGGGATAATAACATAAGACGAGAAGACCCCATGGAGCTTAAGACTTTCTGTCTTCGGTTGGGGCGACCACGGAGAAAAATA-ATCCTCCGAGCCGAACTAACCAAGAGCACAACTCCAAGAATAGGACCTTAACGGAATCTGATCCATGATCAACGAACCAAGTTACCCTGGGGATAACAGCGCAATCCACTCCGAGAGTCCATATCGACGAGCGGGTTTACGACCTCGATGTTGGATCAGGACTCCCTAATGGTGAAGCCGCTATTAACGGTTCGTTTGTTCAACGATTAAAGTCCTACGTGATCTGAGTTCAGACCGGAGCAATCCAGGTCAGTTTCTATCTAATAATTTTCCTAGTACGAAAGGACCGGAAAAATGGGGCCCATG-AACAAGCCCCCGCACTAATGAAAGCA
BOMORI
gccataattctaactaaaacattctaactttagtaaggcgatagaacaaggaacaataaagtaccgcaagggaacgatgaaatagaaatgaaaaaataaagcataaaaaagcaaagacccccccttgtaccttttgcatcatggtctaacaagtcaagcaaaaagagcttgttcccccgaaagcgagctactcctggacagcgagcaaacccgtctctgtggcaaaagagtggaaagatccacgagtagtggtgatagacctaacgagcttagtgatagctggttgcccgagaaaagaacataaattcaccccagctttaagagttattcaaacgaggtacagctcgtttgaaacaggaaacaacctaacac-ctaggtaaagttggcctaaaagcagccaccttaaagcgtcacagctcaaacaatacctatataccctaccaaactatcgagcccatttatatataaaaaagtttatgttaggactagtaacaaatgcaagtgtactgataattacctcaagaaaaccgttaaacttacacaagagcatctcgaaagattaaaaggtgcggaaggaactcggcaaacaacttcgcctgtttaccaaaaacatcgcctcttgataagaggtaacgcctgcccagtgacgttcaacggccgcggtattctgaccgtgcaaaggtagcgtaatcacttgtcttttaaataaagactagtatgaatggcatcacgagagttcaactgtctcccccacccaatcagtgaaactgatctccccgtgcagaagcggggataaaaccataagacgagaagaccccatggagctttaaacctgtcgttttcggttggggcgaccacggagaagaacaaatcctccgagatgaattagccaagaccacaattctaagaatagaacattaacg--caccgatccatgatcaacgaaccaagttaccctggggataacagcgcaatctattttcagagttcatatcgacaaataggtttacgacctcgatgttggatcagggcctcctagcggtgcagccgctgctaagggttcgtttgttcaacgattaaagccctacgtgatctgagttcagaccggagtaatccaggtcaatttctatctaagaattttcctagtacgaaaggaccagaaaaatgtggccacta-cctatgccacactactaatgtagaca
OBSPER
gctgtaaacctaactaaatcattcactctttagtaaggtgataaaaaaaagcgcaacagagtaccgtaagggaaagatgaaatagctatgaaataacaaagcactaaaaagcagagatacatcctcgtaccttttgcatcatggtctagcaagataagcaaaacgagtttaaccccccgaaaacgagctactccgaggcagcgagcaaacccatctctgtggcaaaagagtgggaagacccccgagtagaggtgacaagcctaccgagcctagtgatagctggttgcttacgaagagaatattagttaacaacaaacttgagagttagtcaaaaggggtacagcccatttgactcaggaaacaacctaacacccggggtaaagtgggcctaaaagcagccacctgaaagcgtcatagctctatcaatcccaataatccctc--ctagtagtaagccctcctatttatagaattgtttatgctagaactagtaactaatgcaagtgcactgataactaaccccagaaaaacgttaacctaacacaagagcatcccaaaagatttaaagacgtggaaggaactcggcaaacaacttcgcctgtttaccaaaaacatcgcctcttgataagaggtcccgcctgcccagtgacgttcaacggccgcggtattatgaccgtgcaaaggtagcgtaatcacttgtcttttaaataaagtctagtatgaaaggcaccacgaaagttcaactgtctcccacatctaatcagtgaaactgatccccccgtgcagaaacggggatactctcataagacgagaagaccccatggagcttcaaaccagctgttttcggttggggcgaccacggagaacaaaaaatcctccgagacgaattacccaagaataccactctaagaattgaatattaacatca--tgatccatgatcaacgaaccaagttaccctggggataacagcgcaatccatttttagagcccctatcgacaaatgggtttacgacctcgatgttggatcagggtaccccagtggtgcagccgctactaaaggttcgtttgttcaacgattaaaaccctacgtgatctgagttcagaccggagcaatccaggtcagtttctatctaatgctctctctagtacgaaaggaccgaaagaacctggccaatg-tgcaagccctaaccttagtgaaatca
DISGAL
gccaaaaatctaactaaagcattcaaacttaagtacggcgatagaaaaaggagccatagagtaccgcaagggaacaatgaaatagaaatgaaacaaaaaagcactaaaaagcagagacttaccctcgtaccttttgcatcatggtctagcaagtcaagcaaaaagagtttggcctcccgaaagtgagctactccgaggcagcgagcaaacccgtctctgtggcaaaagagtgggaagacctccgagtaggggtgacagacctaacgaacttagtgatagctggttgctcatgaaaagaatttaagtctaaagtaattataagagtaattcaataggggtacagccctattgaagaaggaaacaatctccatctttgggtaaagtgggcctaaaagcagccacctcaaagcgtcacagctcatgcaatgtcgttaaacccgtaagtactactgagcctctctatacatagaacagtttatgctagaactagtaacaaatgcaagtgtactgatagttaactcaagaaaaccgttaatctaacacaagagcataaagaaagattaaaagacatataaggaactcggcaaacaacttcgcctgtttaccaaaaacatcgcctcctgataggaggtccagcctgcccagtgacgtttaacggccgcggtattctgaccgtgcaaaggtagcgtaatcacttgtcttttaaataaagactagtatgaatggcaccacgaaagttcaactgtctcctatgtctaatcagtgaaactgatctccccgtgcagaaacggggatattaacataagacgagaagaccccatggagctttaaacccactgttttcggttggggcgaccacggagaaaagcatatcctccgagacgaattaacctagagcactactccaagaatagaaccttaacgcca--tgatccatgatcaacgaaccaagttaccctggggataacagcgcaatccattttaagagtccatatcgacaaatgggtttacgacctcgatgttggatcaaggtgtcctagtggtgcagccgctactaagggttcgtttgttcaacgattaaaaccttacgtgatctgagttcagaccggagtaatccaggtcagtttctatctagcatcccccctagtacgaaaggaccgggggaatggggccaata-ggcacgcctcactgctaatgaaatta
RHIDOR
GTTAAACATCTAACTAAAGCATTATCTCTTCAGTAGGGCGATAGAACAAGGAGCCATAGAGTACCGCAAGGGAAAGATGAAATAGAAATGAAACAATTAAACACTAAGCAGCAGAGATTAACACTCGTACCTTTTGCATCATGGTCTAGCTAGTCAAGCAAAAAGAGTTTGACCTCCCGAAAGCGAGCTACTCCGAGGCAGCGAGCCAACCCGTCTCTGTGGCAAAAGAGTGGGAAGACCTCCGAGTAGGGGTGACAGACCTACCGAGCTTAGTGATAGCTGGTTGCTCAGGAAAAGAATTTAAGTTAAAACCTATCTTAAGAGCTATTCGAGCGGGGTACAGCCCGATCGAACAAGGGTAAAACCTATAATGCTGGGTAAAGTGGGCCTAAAAGCAGCCATCTTAAAGCGTCAAAGCTCATTCAATTTTAAAAAACCCTAACACACTACTGAGCTGTTCTATATATAGAACCATTTATGCTAGAACTAGTAACAAATGCAAGTGTACTGATAATTAACCCAAGAAAACCGTTAAACTTACACAAGAGCATTCCGAAAGATTTAAAGACTTGGAAGGAACTCGGCAAACAACCCCGCCTGTTTACCAAAAACATCGCCTCTTGATAAGAGGTCCAGCCTGCCCAGTGACGTTCAACGGCCGCGGTATTCTGACCGTGCAAAGGTAGCGTAATCACTTGTCTTTTAAATAGAGACTGGTATGAATGGCACCACGAAGGTTCAACTGTCTCCCAAATCTAATCAGTGAAACTGATCTCCCCGTGCAGAAGCGGGGATTTCCACATAAGACGAGAAGACCCTATGGAGCTTTAAACCCCTTGTTTTCGGTTGGGGCGACCACGGAGAAAAAAAAATCCTCCATGAAGAATAAACCAAGAACACATTTCTAAGATCAGAACTTTGACTATAATTGATCCATGATCAACGAACCAAGTTACCCTAGGGATAACAGCGCAATCTATTTTAAGAGTTCATATCGACAAATAGGTTTACGACCTCGATGTTGGATCAGGGCCCCCCAGTGGTGCAGCCGCTACTAAAGGTTCGTTTGTTCAACGATTAAAGCCCTACGTGATCTGAGTTCAGACCGGAGTAATCCAGGTCAGTTTCTATCTAGAATTTTCCCCAGTACGAAAGGACCGGAAAAATATGGCCAATG-AGCAAGCCTTAACCTCAATGACACTA
PIPPIP
ACTCAAAGTCTAATTAAAACATTGAATACTTAGTATGGCGATAGAACATAAAGCTATAGAGTACCGCAAGGGAAAGATGAAATAGAAATGAAA-AAAAAAGCCACCAACAGCAGAGACTTAACCTCGTACCTTTTGCATCATGGTCTAGCCAGTCAGGCAAAAAGAGTTTGACCCCCCGAAAGCGAGCTACTCCGAGGCAGCGAGCAAACCCGTCTCTGTAGCAAAAGAGTGGAAAGACCTCCAAGTAGCGGTGACAGACCTAACGAGCTTAGTGATAGCTGGTTGCTCGAGAAAAGAGTATAAGCTAAAACAACCATTAAGACATATTCAATTAGGGTACAGCCAAATTGAAAAAGGAAACAGCCTAAAACGACGGGTAAAGTTGGCTTAAAAGCAGCCATCTAAAAGCGTCAAAGCTCACACAATTCAAGCAAACCCAACACCACTATTGAGCCATTCCACGCGTGGAAGAACTTATGCTAGAACTAGTAACCAATGTAAGTGTACTGTTAATTAACACAAGAAAACCGTTAACCTGACACAAGAACATACTGAAAGACAAAAAGATAAGAAAGGAACTCGGCAAATAATCTCGCCTGTTTACCAAAAACATCGCCTCTTGATAAGAGGTCCAGCCTGCCCAGTGACGTTCAACGGCCGCGGTATTCTGACCGTGCAAAGGTAGCGTAATCACTTGTCTTTTAAATAAAGACTGGTATGAAAGGCACCACGAAGATTCAACTGTCTCTCTTATCTAGTCAGTGAAACTGATCTCCCCGTGCAGAAGCGGGGATGCACACACAAGACGAGAAGACCCCATGGAGCTTAAAACCCAATGTTTTCGGTTGGGGCGACCACGGAGAATAAAACATCCTCCGCGAGATGTGAA--ACGAACACAGTTCTAAAATCAGAACATTGACCT-TCTTGATCCATGATCAACGAACCAAGTTACCCTGGGGATAACAGCGCAATCTACTTAAAAAGTTCATATCGACAAGTAGGTTTACGACCTCGATGTTGGATCAGGGCACCCAAGTGGTGCAGCCGCTACTAACGGTTCGTTTGTTCAACGATTAAAGCCCTACGTGATCTGAGTTCAGACCGGAGCAATCCAGGTCAGTTTCTATCTGGGACCCTTCCTAGTACGAAAGGACCGAAAGAGTGAGGCCAATA-AGCATGCCTCCACCTCAGTGACACCA
PIPCAR
GCCCTAAGTCTAAATAAACCATT-AGCGTCTAGTAAGGCGATAAAACGAGGAGCTATAGAGTACCGCAAGGGAAAGATGAAATAGAAATGAAA-AATAAAGCCAAACAAAGCAGAGGCTCCCCCTCGTACCTTTTGCATCATGGTCTAGCCAGTCGAGCAAAAAGAGTCCGGCCCCCCGAAAGCGAGCTACTCCGAGGCAACGAGCTAACCCGTCTCTGTGGCAAAAGAGTGGGAAGACCCCTGAGTAGCGGTGACAGACCTAACGAGCTTAGTGATAGCTGGTTGCTCAAGAAAAGAGTATCAGCCAAAACACCTATTAAGACCTATTCTATCCGGGTACAGCCGGATAGAAAAAGGAAACAACCTCCAACCCCGGGTAAAGTGGGCCTAAGAGCAGCCACCTGAAAGCGTCAAAGCTCGCTTAATACAAGCAAACCCACCACCCCTACTGAGCTATTCCATATATGGAAGAACTTATGCTAGAACCAGTAACATATGCAAGTGTACTGCTAACTAACACAAGAAAACCGTTAACCTAACACAAGAGCATACAGAAAGACATAAAGATCGGGAAGGAACTCGGCAAACAACCCCGCCTGTTTACCAAAAACATCGCCTCTTGATAAGAGGTCCAGCCTGCCCAGTGACGTTCAACGGCCGCGGTATTCTGACCGTGCAAAGGTAGCGTAATCACTTGTCTTTTAAATAAAGACTTGTATGAAAGGCACCACGAAGGTTCAACTGTCTCCCCCCTCTAGTCAGTGAAACTGATCTCCCCGTGCAGAAGCGGGGATAAACCCACAAGACGAGAAGACCCTATGGAGCTTAAAACCCTATGTTTTCGGTTGGGGCGACCACGGAGGACAGACCATCCTCCGAGAAGAATTAACCAAGGGCACAGCCCTAAGACCAGAACTTTGACTACCTTTGACCCATGATCAACGAACCAAGTTACCCTAGGGATAACAGCGCGATCCACTTAGAAAGTTCATATCGACAAGTGGGTTTACGACCTCGATGTTGGATCAGGGCGCCCAAGTGGTGCAGCCGCTACTAAAGGTTCGTTTGTTCAACGATTAAAGCCCTACGTGATCTGAGTTCAGACCGGAGAAATCCAGGTCAGTTTCTATCTGGAACCTCTCCTAGTACGAAAGGACCGGAGAAGTGAAGCCTATA-AGCACGCTTCAATCTCATTGACCTCT
XENTRO
gccataaacctaactaaaccattaaacttttagtaaggcgatagaaacaagagctacatagtaccgcaagggaaaggtgaaatagaaatgaaacaataaagcaacaaacagcagagaaaaaccctcgtaccttttgcataatggtctagcaagtcaagcaaaaagagtttgaccccccgaaagcgagctactccgagacagcgagccaacccgtctctgtggcaaaagagtgggaagatctccgagtaggggtgacagaccaaacgagcttagtgatagctggttgctcaggaaacgaatataagataaaacacttcttagaatttattcaaccagggtacagcctggttgaaacaggatacaacctacaactatgggtaaagtgggcctaaaagcagccacctgaaagcgtcaaagctccctcaataccgacaaaccctttttccgtactgagctgttcaatttattgaagcacctatgctagaactagtaatgaatgcaagtgtactgataattaacccaagaaaaccgttaacctaacacaagagcatttagaaagattaaaagatgcagaaggaactcggcaaaaaaccccgcctgtttaccaaaaacatcgcctcttgataagaggtccagcctgcccagtgacgttcaacggccgcggtattctgaccgtgcaaaggtagcgtaatcacttgtcttttaaataaagactggtatgaatggcaccacgaaggttcaactgtctcctgcatccaatccattaaactgacctccccgtgcagaggcggggatattcccataagacgagaagaccctatggagctttaaacctaaagttttcggttggggcgaccacggagaaaaaaaaatcctccttgatgtattaaccaagaacacagttctaagaacaaaacattgaccactattgatccatgatcaacgaaccaagttaccctagggataacagcgcaatccatttcgaaagttcctatcgacaaatgggtttacgacctcgatgttggatcagggcatcccagtggtgcagccgctactaaaggttcgtttgttcaacgattaaagccctacgtgatctgagttcagaccggagtaatccaggtcagtttctatctagtattttctctagtacgaaaggaccgagaaaatgaggtctatgaaacaagcctcctcatcaatgaaaaca
XENLA2
GCCAAAAACCTAATTAAACCATTAAAATTTTAGTAAGGCGATAGAAACAATAGCTATAGAGTACCGTAAGGGAAAGATGAAATAGAAATGAAATAACTAAGCAACAAAAAGCAGAGAACTTACCTCGTACCTTTTGCATAATGGTCTAGCCAGTCAAGCAAAACGAGTTTGACTACCCGAAAGCGAGCTACTCCGAGACAGCGAGCAAACCCGTCTCTGTGGCAAAAGAGTGGGAAGATCTCCGAGTAGGGGTGACAGACCAAACGAGCCTAGTGATAGCTGGTTGCTCAGGAAATGAATATAAGTTAAAAGTCTACTTAGGATTTATTCAATCAGGGTACAGCCTGATTGAAACAGGATACAACCTATAATACTGGGTAAAGTGGGCCTAAAAGCAGCCACCTGACAGCGTCAAAGCTCACTCAATTAGTATAAACCCCCAAACAATACTGAGCTATTCTATATATAGAAGCACTTATGCTAGAACTAGTAATGAATGTAAGTGTACTGATAATTAACACAAGAAAACCGTTAATCTAACACAAGAACATTACGAAAGATTAAAAGACGCAGAAGGAACTCGGCAAACAACCCCGCCTGTTTACCAAAAACATCGCCTCTTGATAAGAGGTCCAGCCTGCCCAGTGACGTTCAACGGCCGCGGTATTCTGACCGTGCAAAGGTAGCGTAATCACTTGTCTTTTAAATAAAGACTGGTATGAACGGCACCACGAAGGTTCAACTGTCTCCTGCATCCAATCCATTAAACTGACCTCCCCGTGCAGAGGCGGGGATACAACCATAAGACGAGAAGACCCTATGGAGCTTTAAACCTAAAGTTTTCGGTTGGGGCGACCACGGAGAATAAAAAATCCTCCTTGAAGAATTAACCAAGAACACCATTCTAAGAACAAAATTTTGACTATAATTGATCCATGATCAACGAACCAAGTTACCCTAGGGATAACAGCGCAATCCATTTCAAAAGTTCCTATCGACAAATGGGTTTACGACCTCGATGTTGGATCAGGGCATCCCAGTGGTGCAGCCGCTACTAAAGGTTCGTTTGTTCAACGATTAAAGCCCTACGTGATCTGAGTTCAGACCGGAGTAATCCAGGTCAGTTTCTATCTAGTATTTTTTCTAGTACGAAAGGACCGAAAAAATGAGGCCAATG-AATAAGCCTCTCTATCAATGTAGTCA
HYMBOE
GCTATCAATATAACTAAAACATTCTGTCTTTAGTAAGGCGATAGAAATAGAAGCAATAAAGTACCGCAAGGGAACTATGAAATAGAAATGAAAAAATAAAGCACATAAAAGCAGAGACGAACCCTCGTACCTTTTGCATCATGGTCTAGCAAGTCAAGCAAAATGAGTTTGACACCCCGAAAACGAGCTACTCCGAGGCAGCGAGCCAACCCTTCTCTGTGGCAAAAGAGTGGGAAGACCCCCGAGTAGCGGTGACAGACCTAACGAGTCTAGTGATAGCTGGTTGCTCAGAAAAAGAATATTAGTTAAAATAAGATTTAGAAGTTATTCAATAAGGGTACAGCCTTATTGAATTAGGACACAACCTACTCAGATGGGTTAAGTAGGCTTAAAAGCAGCCACCTAAAAGCGTCAAAGCTCACCCAATCCCAGCAAACCCTCACTCACTACTGAGCTGCTCCATATATGGAGCTATTAATGCTAGAACTAGTAACAAATGCAAACCTACTGACAATTAACACAAGAAAACCGTTAACCTAACACAAGAGCATTAAGAAAGATATAAAGACGCATAAGGAACTCGGCAAACAACCCCGCCTGTTTACCAAAAACATCGCCTCTTGATAAGAGGTCCAGCCTGCCCAGTGACGTTCAACGGCCGCGGTATTCTGACCGTGCAAAGGTAGCGTAATCACTTGTCTTTTAAATAAAGACTGGTATGAATGGCACCACGAGGGTTCCACTGTCTCATGCGTCCTATCAGTGAAACTAACCTCCCCGTGCAGAGGCGGGGATATCAACATAAGACGAGAAGACCCTATGGAGCTTAAAACCAATGGTTTTCGGTTGGGGCGACCACGGAGAATAAAACATCCTCCACGAAGAATTAAACGAGAGTACCACTCAAAGAATAAAATATTAACTTAAATTGACCCATGATCAACGAACCAAGTTACCCTAGGGATAACAGCGCTATCCACTTCAAAAGTTCATATTGACAAGTGGGTTTACGACCTCGATGTTGGATCAGGGCATCCCGGTGGTGCAGCCGCTACCAAAGGTTCGTTTGTTCAACGATTAAAGCCCTACGTGATCTGAGTTCAGACCGGAGAAATCCAGGTCAGTTTCTATCTAGAACTCCCACCAGTACGAAAGGACCGAGGGAGTGCGGTCAATA-ATCACACCGCAACATCAATGAACACC
PSEMER
GCCATAATTATAACTAAAACATTATTTCTTAAGTAAGGTGATAAAAAAGAGAGCAATAAAGTACCGCAAGGGAAATATGAAATAGAAATGAAA-AAAAAAGCAAGTAAAAGCAGAGATTCAATCTCGTACCTTTTGCATCATGGTCTAGCAAGTCAAGCAAAACGAGTTTGACTCCCCGAAAGTGAGCTACTCCGAGGCAGCGAGCAAACCCCTCTCTGTGGCAAAAGAGTGGAAAGACCTCCGAGTAGGGGTGACAGACCTAACGAACTTAGTGATAGCTGGTTGCTTAAGAAAAGAATATAAGTTACCATTATGCTTAGAAGCTATTCAATAAAGGTACAGCTTTATTGAATTAGGGCACAGCCTATAATCCCGGGTAAGGTAGGCCTAAAAGCAGCCACCCAAAAGCGTCAAAGCTCACCTAATTCAAGTAAACCCTTAATCAGTATTAAGCTATTCTATATATAGAATTAACTATGCTAGAACTAGTAACAAATGCAAGTGTACTGATATTTAACACAAGAAAACCGTTAACCTAACACAAGAGCATTAAGAAAGATTAAAAAGAGCATAAGGAACTCGGCAAAAAGCCCCGCCTGTTTACCAAAAACATCGCCTCTTGATAAGAGGTCTAGCCTGCCCAGTGACGTTCAACGGCCGCGGTATTTTGACCGTGCAAAGGTAGCGTAATCACTTGTCTTTTAAATAAAGACTAGTATGAAAGGCATCACGAGGGCTTAACTGTCTCATGCACTAGATCAGTGAAACTAACCTCCCCGTGCAGAGGCGGGGATGCTAACATAAGACGAGAAGACCCTATGGAGCTTAAAATTACAAATTTTCGATTGGGGCGATCAAGGAGAATAAAAAATCCTCAACGAAGAATTAACCAAGAAAACAGCTCTAAGAATAGAACATTAACTATCATTGATCCATGATCAACGAACCAAGTTACCCTAGGGATAACAGCGCAATCCACTTTGAAAGTTCACATTAACAAGTGGGTTTACGACCTCGATGTTGGATCAGGGCATCCCGGGGGTGCAGCCGCTTCCAAAGGTTCGTTTGTTCAACGATTAAAGCCCTACGTGATCTGAGTTCAGACCGGAGAAATCCAGGTCAGTTTCTATCTAGAGCCTTCTTCAGTACGAAAGGACCAAGAAAGCATGGCCAATG-AGCAAGCCATAACATCAATGA-CTAA
PELCUL
gccacctttctaaataaatcattaaatcccaagtaaggcgatagaaacgggagcaatatagtaccgcaagggaaagatgaaatagaaatgaaacaattaagcacaaaaaagcaaagactaaatcttgtaccttttgcatcatgatttaactagtcaggcaaaaagagtctgacttcccgaaagtgagctactccgaggcaacgagttaacccgtctctgtagcaaaagagtgggaagacctccgagtagcggtgacagacctatcgaacttagtgatagctggttactcaagaaaagaatcttagttagcctttatcttaagccatattcaataggggtacagccctattgaaaaaggagacaacctagacctttggataaagtaggcttaaaagcagccacctaaaaacgtcaaagctcacccaatacctataaatccataactcatattgagtcattctatatatagaacagtttatgttaaaactagtaacacatacaaatgtgctgataattaacccaagaaaacagtcaaccttacacaagagtatatcgaaagattaaaaaataaggaaggaactcggcaaatggcttcgcctgtttaccaaaaacatcgcctcttgataagaggtcctgcctgcccagtgacgttcaacggccgcggtattctgaccgtgcgaaggtagcgtaatcacttgtcttttaaataaagactggtatgaatggccccacgagagccttactgtctcccttatttaatcagtgaaactgatcttcccgtgcagaagcgggaatattaccataagacgagaagaccccatggagcttaaaactttaagttttcggttggggtgaccacggagaaaagaaaatcctccttgatgaataaaccacgagcaccgctctaagattagaactttaacta-aattgatccatgatcaacggaccaagttaccctggggataacagcgcaatccatttcaagagtccatatcgacaaatgggtttacgacctcgatgttggatcagggtatcccagtggtgcagccgctactaaaggttcgtttgttcaacgattaaaaccctacgtgatctgagttcagaccggagaaatccaggtcagtttctatctagaactttttctagtacgaaaggaccgaaaaagtagagcccatacgttacgctcttgtatttatgaaccca
PELPUN
GCCAAAACTCTACCTAAAACATTAATTCTAAAGTAAGGCGATAGAAAAAGAAGCAATAAAGTACCGCAAGGGAATGATGAAATAAAAATGAAATAATTAAGCACTATAAAGTAGAGATTAACACTCGTACCTTTTGCATCATGGTTTAACTAGTCAAGCAAAAAGAGTTTGCCCTCCCGAAAGCGAGCTACCTCGGGGCAACGAGTTAACCCTTCTCTGTGGCAAAAGAGTGGGAAGACCCCTAAGTAGCGGTGACAGACCTAACGAGCTTAGTGATAGCTGGTTACTCAGGAAAAGAATTTTAGTTAAATTACCTCATAAGAGTAATTCTATAGGGGAACAGCCCTATTGAAAAAGGACACAACCTTCATAACAGGGTAAAGTGGGCTTAAAAGCAGCCACCTTAAAGCGTTACAGCTCCACCAATACCAATAAACCCG-AACTAATACTGAGTTATTCTATATATAGAACTAATTATGTTAAAACTAGTAACATATGTAAACGTACTGATAATTAACTCAAGAAAATTGTTAACCTAACACAAGAACATATCGAAAGATTTAAAGATACAGAAGGAACTCGGCAAATAGCCCCGCCTGTTTACCAAAAACATCGCCTCTTGATAAGAGGTCCCGCCTGCCCAGTGACGTTCAACGGCCGCGGTATTCTGACCGTGCGAAGGTAGCGTAATCACTTGTCCTTTAAATAAGGACTAGTATGAATGGCATCACGAGGGCTTTACTGTCTCCTATATCTAATCAGTGAAACTGATCTCCCCGTGAAGAAGCGAGGATTTTTACATAAGACGAGAAGACCCCATGGAGCTTTAAACCCTAGGTTTTCGGTTGGGGCGACCACGGAGAATAAAACATCCTCCTTGATGAATTAACCAAGAGCACAGCTCTAAGAATAAAATATTAACTTACATTGATCCATGATCAACGAACCAAGTTACCCTGGGGATAACAGCGCAATCCATTTCAAGAGTTCATATCGACAAATGGGTTTACGACCTCGATGTTGGATCAGGGCATCCCAGTGGTGCAGCCGCTACTAAAGGTTCGTTTGTTCAACGATTAAAGCCCTACGTGATCTGAGTTCAGACCGGAGTAATCCAGGTCAGTTTCTATCTAGAACTTCTTCTAGTACGAAAGGACCGAAGAAGTAGAGCCAATT-ATCAAGCTCTAGTATTAGTGAAACAA
HELREG
GCTAAAAGTCTAAATAAAACATTCACTTTTTAGTAAGGCGATCGAAAAAAGAGCTATAGAGTACCGCAAGGGAAAAATGAAATAGAAATGAAATAATAAAGCAACATAAAGCAGAGCCCAACACTCGTACCTTTTGCATCATGGTCTAGCCAGTCAAGCAAAACGAGTTTGACCCCCCGAAAGCGAGCTACCCCGAGGCAGCGGGCCAACCCATCTCTGTGACAAAAGAGTGGGAAGACCTCCAGGTAGAAGTGACAAGCCTATCGAGTCTGGTGATAGCTGGTTGCTTGAGAAAAGGATTTAAGTCAAAAATAAATTTAAGAGCTATTCAAACAGGGCACAGCCTGTCTGAAACAGGATACAACCTAACACCCCGGGTAAAGTAGGCCTAAAAGCAGCCACCTTATAGCGTCAAAGCTTCACCAATCCCACAAAACCCTCACCCACTATCAAGCCATTCTATATATAGAACACCTTATGCTAGAACTAGTAACAAATGCATGTATACTGATAATTAACACAAGAAAACCGTTAACCTAACACAAGAGCACTTCGAAAGATCTAAAGGGGAGGAAGGAACTCGGCAAATGACCCCGCCTGTTTACCAAAAACATCGCCTCTTGATAAGAGGTCCAGCCTGCCCAGTGACGTTTAACGGCCGCGGTATTCTGACCGTGCGAAGGTAGCGTAATCACTTGTTCTCTAAATAAGGACTAGTATGAACGGCACCACGAGGGCCACACTGTCTCCCTCCCCCCATCAGTGAAACTGATCCCCCCGTGAAGAAGCGAGGATCTAAATATAAGACGAGAAGACCCCTTGGAGCTTCAAACCACTAGTTTTTGGTTGGGGCGACCCCGGAGAATAACAAAACCTCCGAGATGTATAAGCCAAAAGCACTGCTTTAAGATCAACCTCTTGACACCCCTTGACCCATGATCAACGAACCAAGTTACCCCGGGGATAACAGCGCAATCCATTTTCAGAGCCCCTATCGACAAATGGGTTTACGACCTCGATGTTGGATCAGGGTACCCCAGTGGTGAAGCCGCTACTAAAGGTTCGTTTGTTCAACGATTAAAACCCTACGTGATCTGAGTTCAGACCGGAGTAATCCAGGTCAGTTTCTATCTAAAGTTTCTTCTAGTACGAAAGGACCGAAGAAACATGGCCTATAAAGCAAGCCATAGCACTTATGCCCCCC
CAUCAU
GCCTAACACTTAACTAAAACATTAACAATTTAGTAAGGCGATTGAAAAAGGAGCTATAAAGTACCGCAAGGGAACAATGAAATAGAAATGAAATAATAAAGCACAAAACAGTAGAGACCCACCCCCGTACCTTTTGCATCATGGTCTAGCCAGTCAAGCAAAAAGAGTTTGACCCCCCGAAAGCGAGCTACCCCGAGGCAACGCGCCAACCCGTCTCTGTGGCAAAAGAGTGGGAAGACCTCCGGGTAGGGGTGATAGACCTAACGAGCTTAGTGATAGCTGGTTGCTCAGGAAAAGGATATTAGTC--ACACAAATTTAAGAGCTATTCAAGCAGGGTACAGCCTGCTTGAAAAAGGATACAACCTAGAACACAGGGTAAAGTAGGCTTAAGAGCAGCCACCTTATAGCGTCAAAGCTTAATCAATTCCAAGAAACCCTTCAACCGTACTGAGTGATTCTATATATAGAACCCCTTATGCTAGAACTAGTAATAAATATAAGTGTATTGGTAATTAACACAAGAAAATTGTTAACCTAACACAAGAATATTTAGAAAGATTAAAAGGAGTGGAAGGAACTCGGCAAATAACCCCGCCTGTTTACCAAAAACATCGCCTCTTGATAAGAGGTCCAGCCTGCCCAGTGACGTTCAACGGCCGCGGTATCCTGACCGTGCAAAGGTAGCGTAATCACTTGTTCTTTAAATAAGGACTAGTATGAATGGCACCACGAGGGTTTCACTGTCTCCCCCCCCCAATCAATGAAACTAATCTCCCCGTGAAGAAGCGGGGATAACAATATAAGACGAGAAGACCCCATGGAGCTTTAAACTATTAGTTTTCGGTTGGGGTGACCGCGGAAAAAAACACAACTTCCATGATGAATTAACTAGAAGCACCGCTTTAAGATCAGCAACCTGACATCCATTGACCCATGACCAACGAACCAAGTTACCCTGGGGATAACAGCGCAATCCACTTCAAGAGCCCCTATCGACAAGTGGGTTTACGACCTCGATGTTGGATCAGGGTGCCCAAGTGGTGCAGCCGCTACTAATGGTTCGTTTGTTCAACGATTAAAACCCTACGTGATCTGAGTTCAGACCGGAGTAATCCAGGTCAGTTTCTATCTAGAGCCCCCTCCAGTACGAAAGGACCGAAGGGTCGTGGCCAATAAAGCAAGCCACAACATTTATGACTCCA
LECMEL
GCCTAAAATCTAAATAAAACATTCACAATTCAGTAAGGCGATCGAAAAAGGAGCTACAAAGTACCGCAAGGGAACGATGAAATAGTAATGAAAAAATAAAGCACACTAAAGTAGAGCTTTAACCTCGTACCTTTTGCATTATGGTCTAGCAAGTCAAGCAAAATGAGTTTGACTTCCCGAAAGCGAGCTACTTCAAGGCAGCGAGCACACCCGTCTCTGTGGCAAAAGAGTGGGACGACCTTCAAGTAGGGGTGACAGACCTAACGAGCTTGGTGATAGCTGGTTGCTTAGGAAACGGATCTTAGTCCCCCCGAGATTTAAGAGTCATTCAAATAAGGTACAGCTTATTTGAATCAGGAAACAACCTCCATATTTGGGTAAAGTAGGCTTAAAAGCAGCCATCTTATAGCGTCATAGCTTAAATAATTCCACAAAACCCTACCTCCATACTAAGCAATTCTATATATAGAAAATATTATGCTAGAACTAGTAACAAATACACGTGTACTGATAATTAGCTCAAGAAAAACGTTAACCTAACACAAGAGTATTCTGAAAGATTAAAAGAAAAGGAAGGAACTCGGCAAACAACCTCGCCTGTTTACCAAAAACATCGCCTCTTGATAAGAGGTCCAGCCTGCCCAGTGACGTTCAACGGCCGCGGTATCCTGACCGTGCGAAGGTAGCGTAATCACTTGTTCTTTAAATAAGGACTAGTATGAATGGCATCACGAGGGTTAAACTGTCTCCCTTTTCTAATCAGTGAAACTAATCTCCCCGTGAAGAAGCGGGGATGATAATATAAGACGAGAAGACCCCATGGAGCTTTAAACTGCTAGTTTTTGGTTGGGGCGACCACGGAGAAGAACAAATCCTCCGCGTTGAATTAACTAAAAGCACATCTTAAAGATCAATAACTTGACAACCCTTGACCCATGATCAACGAACCTAGTTACCCTGGGGATAACAGCGCAATCCATTTCAAGAGCTCCTATCGACAAATGGGTTTACGACCTCGATGTTGGATCAGGGTATCCCAGTGGTGCAGCCGCTACTAATGGTTCGTTTGTTCAACGATTAAAACCCTACGTGATCTGAGTTCAGACCGGAGTAATCCAGGTCAGTTTCTATCTAGAGCCCACTTTAGTACGAAAGGACCAAGTGGACATGGCCAATAAAGCAAGCCATAGTATTTATGCCCTCC
HYLCHI
gctaatattctaatcaaaacattcacatcttagtaaggcgatcgaaaaaggagccatattgtaccgcaagggaaagatgaaataaaaatgaaataattaagcagaaaaaagtagagatttaacctcgtaccttttgcatcatggtttaactagttaagcaaaacgagtttaaccccccgaaagcgagctaccccagggcagcgagcaaacccgtctctgtcgcaaaagagtgggaagacctttgggtagaggtgacagacctaacgagcttagtgatagctggttactcaagaaaaggattttagtcataaaaatactttagagcaattcaaataaggtacagcctatttgaaacaggatacaacctttaacgtcgggtaaagtaggcttaaaagcagccaccttatagcgtcaaagcttcattaattcccctaaaccctccaccactactgagtacttctatatatagaatattttatgttaaaactagtaacaaatgcaagtgtactgactattaacacaagaaaaacgttaacctaacacaagagcatttcgtaagattaaaagaaaaggaaggaactcggcaaataacctcgcctgtttaccaaaaacatcgcctcttgataagaggtccagcctgcccagtgacgttcaacggccgcggtatcctaaccgtgcgaaggtagcgtaatcacttgttctttaaatgaggactagtatgaatggcaccacgaaggttacactgtctcccttttctaatcagtgaaactaatctccccgtgaagaagcggggataaacatataagacgagaagaccctatggagctttaaactattagttttaggttggggtgaccgcggagcaaaaaataacctccacattgaatgagacacgagcacaactctacaaccaataaattgacatcaattgacccatgatcaacgaaccaagttaccctagggataacagcgcaatccgcttcaagagctcctatcgacaggcgggtttacgacctcgatgttggatcagggtatcccagtggtgcagccgctactaaaggttcgtttgttcaacgattaaaaccctacgtgatctgagttcagaccggagtaatccaggtcagtttctatctagggctttttctagtacgaaaggaccgaaaaaacatggcccatgatacaagccatactatttatgattaaa
BUFMEL
gccaaaatcctaaataaaccattattattttagtaaggggattgaaaaaggagctatagcgtaccgcaagggaatggtgaaatatataatgaaacattaagcattaaaaagtaaagattacatcttgtaccttttgcatcatggtttaactagtcaagcaaaacgagtttgaccccccgaaagtgagctacttcagggcagtgaacgaacccgtctctgtggcaaaagagtgggaggaccctaaagtagcggtgacagacctaacgaacttagtgatagctggttactcaagaaacggatataagtctcaacttaatttcagcgtaattcaaataaggtacagcctatttgaaacaggatacaacctaaaccagtggataaagtcggcctaaaagcagccatcttaatgcgtcaaagcttagttaataactaaaaatccccaagtaatactgagtaattctatatatagaaaattttatgttaaaactagtaacaaatgcaagtgtactgatatttaacacaagaaaaccgttaacctaacacaagagcattacgaaagatttaaagaaaaagaaggaactcggcaaataaccccgcctgtttaccaaaaacatcgcctcttgataagaggtctagcctgcccagtgacgttcaacggccgcggtatcctaaccgtgcgaaggtagcgtaatcacttgttctttaaatgtggactagtatgaatggcatcacgaaggttatactgtctcctttttctaatcagtgaaactaatccccccgtgaagaagcggggataagaatataagacgagaagaccctatggagctttaaactatatgtttttggttggggtgaccgcggagcataacacaacctccatgttgaataaactaagaacacacctctaagatcaaaaaattgacatccattgacccatgaacaacgaaccaagttaccctagggataacagcgcaatccacttcaagagctcctatcgacaagtgggtttacgacctcgatgttggatcagggtctcccagtggtgcagccgctactaaaggttcgtttgttcaacgattaaaaccctacgtgatctgagttcagaccggagtaatccaggtcagtttctatctagagtttcttctagtacgaaaggaccgaagaaacgtggccaataacacaagccactgcagttatgacataa
TELBOL
GCTAAAAGCCTAACTAAACCATTAATAATTTAGTAAGGAGATCGAAAAAGGAGCAATATAGTACCGCAAGGGAAAGATGAAATAAAAATGAAATAATAAAGCATAAAAAAGTAAAGACTAATTCTTGTACCTTTTGCATCATGGTTTAACTAGTCAAGCAAAACGAGTTTGACCCCCCGAAAGCGAGCTACTTCAAGGCAGCGAGCAAACCCGTCTCTGTTGCAAAAGAGTGGGAAGACCTTCAAGTAGCGGTGATAGACCTAACGAGCTTAGTGATAGCTGGTTACTCAAAAAAAGGATTTAAGTCACCACCTAACTTCAGAGTAATTCAAATAAGGTACAGCCTATTTGAAACAGGATACAACCTCAACTACTGGGTTCAGTGGGCCTAAGAGCAGCCACCTTATAGCGTCAAAGCTTAATTAATACCTATAAACCCTTTAACAGTATTGAGTAATTCTATATATAGAATCTTTTATGTTAATACTAGTAACAAATGCAAGCATACTGATAATTAACACAAGAAAACCGTTAACCTAACACAAGAGCATTTCGAAAGATTAAAAGAAAAAGAAGGAACTCGGCAAATAACCTCGCCTGTTTACCAAAAACATCGCCTCTTGATAAGAGGTCCAGCCTGCCCAGTGACGTTCAACGGCCGCGGTATCCTAACCGTGCGAAGGTAGCGTAATCACTTGTTCTTTAAATGAGGACTAGTATGAATGGCACCACGAAGGTTATACTGTCTCCTTTTTCTGATCAGTGAAACTAATCTCCCCGTGAAGAAGCTGGGATTTTTATATAAGACGAGAAGACCCTATGGAGCTTTAAACTTTCAGTTTTAGGTTGGGGTGACCGCGGAGTAAAATATAACCTCCGCATTGAATAAGCAAAAAGCACGACTTTAAGATCAACAAATTGACACCAATTGACCCATGATCAACGAACCAAGTTACCCTAGGGATAACAGCGCAATCCACTTCAAGAGCTCCTATCGACAAGTGGGTTTACGACCTCGATGTTGGATCAGGGTATCCCAGTGGTGCAGCCGCTACTAAAGGTTCGTTTGTTCAACGATTAAAACCCTACGTGATCTGAGTTCAGACCGGAGTAATCCAGGTCAGTTTCTATCTAGAGCTTTTTCCAGTACGAAAGGATCGAAAAAACATGGCCTATAACACAAGCCATCGTATTTATGATTAAT
NESTHO
GCCTAACCCCTAACTAAAACATTACCACTATAGTAAGGCGATCAAAACAGGAGCTATATAGTACCGCAAGGGAAAGATGAAATAACAATGAAAAA-CCAAGCATAAAACAGCAGAGACTAAAACTCGTACCTTTTGCATCATGATTTAGCCAGTTAAGCAAAACGAGTTTAACCTCCCGAAAATGAGCTACTCTAAGGCAGCGGGCTAACTCATCCCTGTTGCAAAAGGGTGAAAAGACCTTATAGTAGAGGCGACAAACCTACCGAATTTAGTGATAGCTGGTTGCTTAAGAAAAGAACCTAAATTCCCAAAAACTTTAAGAGCCATTCAAGCAAGGTACAGCTTGCCTGAAAAAGGATACAACCTACCAACAAGGGTAAAGTAGGCCCAAAAGCAGCCACCTTACAGCGTCACAGCTCACCTAATCCCTCCAAACCCTAACACACCATTAAGCAATCCTATTCATATGAACTATTATGCTAAAACTAGTAATAAATGCAAACATACCGATACTTAACACAAGAAAATTGTTAACCTAACACAAGCGCATTACGAAAGATTGCAAGGAAAAGAAGGAACTCGGCAAATAGCCTCGCCTGTTTACCAAAAACATCGCCTCCTGATAGGAGGTCCTGCCTGCCCAGTGATATTCAACGGCCGCGGTATTTTAACCGTGCAAAGGTAGCACAATCACTCGTTCTTTAAATAAGGACTAGTATGAACGGCCCAACGAAGGCTGCGCTGTCTCCTTTCCCACATCAATGAACCTGATTTCCCCGTGAAGAAGCGAGGATAAACCTATAAGACGAAAAGACCCTATGGAGCTTCAGATTATCCATCTTCGGTTGGGGTGACCACGGAGAAAAACAAACCCTCCACGACAAA----CCTAAATAACAACTTAAAGATCAACAATTTATCAC---TTGACCCATGATCAACGAACCAAGTTACCCTAGGGATAACAGCGCAATCCATTTCAAGAGCCCATATCAACAAATGGGTTTACGACCTCGATGTTGGATCAGGGTATCCTAGTGGTGCAACCGCTACTAAAGGTTCGTTTGTTCAACGATTAAAACCCTACGTGATCTGAGTTCAGACCGGAGCAATCCAGGTCAGTTTCTATCTAGAGCGCTCTTCAGTACGAAAGGACCAAGAATGCATGGCCCATGAGATAAGCCATATAATTAATGAACACA
SOOSEC
GCCTAGCCCCTAACTAAAACATTACCACTATAGTAAGGCGATCAAAACAGGAGCTATACAGTACCGCAAGGGAAAGATGAAATAACAATGAAAAA-CCAAGCACAAAACAGCAGAGACTAAAACTCGTACCTTTTGCATCATGATTTAGCTAGTTAAGCAAAACGAGTTTAACCCCCCGAAAATGAGCTACTCTAAGGCAGCGAGCCAACTCATCCCTGTTGCAAAAGGGTGAAAAGACCTTATAGTAGAGGCGATAAACCTAACGAATTTAGTGATAGCTGGTTGCTTAGGAAAAGAACCTAAATTCCCCCTAACTTTAAGAGCTATTCAAGCAAGGTACAGCTTGCCTGAAAAAGGACACAACCTACCAACAAGGGTAAAGTAGGCCTAAAAGCAGCCACCTTACAGCGTCACAGCTCACCAAATCCCCACAAACCCTAACACACCACTAAGCAATCCTATTCATATGAATTATTATGCTAAAACTAGTAATAAATGCAAACATACCGATACTTAACACTAGAAAACTGTTAACCTAACACAAGCGCATTACGAAAGATTACAAGGAAAAGAAGGAACTCGGCAAATAGCCTCGCCTGTTTACCAAAAACATCGCCTCCTGATAGGAGGTCCTGCCTGCCCAGTGACATTCAACGGCCGCGGTATTTTAACCGTGCAAAGGTAGCGCAATCACTCGTTCTTTAAATAAGGACTTGTATGAACGGCCCCACGAAGGCTGCGCTGTCTCCTTTTCCCCATCAATGAACCTGATTTCCCCGTGAAGAAGCGAGGATAAGCCTATAAGACGAAAAGACCCTATGGAGCTTCAGATTATCTACCTTCGGTTGGGGCGACCACGGAGAAAAACTAACCCTCCACGACAAA----CCAAAACAACAACTTAAAGATAAACAACTTAACAT-TATTGACCCATGATCAACGAACCAAGTTACCCTAGGGATAACAGCGCAATCCATTTCAAGAGCCCATATCAACAAATGGGTTTACGACCTCGATGTTGGATCAGGGCATCCTAGTGGTGCAACCGCTACTAAAGGTTCGTTTGTTCAACGATTAAAGCCCTACGTGATCTGAGTTCAGACCGGAGCAATCCAGGTCAGTTTCTATCTAGAGCCTTCTTCAGTACGAAAGGACCAAGAATGCATGGCCCATGAAATAAGCCATACAATTAATGAATACA
FEJLIM
gccttaaaccaagataaaacattgtttatctagtaaggcgatcaaaaaaagagcttcaaagtaccgcaagggaatgatgaaatagttttgaaatagtaaagcacattacagcagagtatacccctcgtaccttttgcatcatggtttagccagtcaagcaaagcgagtttgactccccgaaaatgagctacttcgaaacagcgagccaacccgtctctgttgcaaaagagtgggatgatttccaagtagaggtgataagcctatcgaatccagagatagctggttattcaggaaaagaattttagttccctatagacttaagagctattcaaataaggcacagcttatttgaaaaaggatacaacctagtacaatgggtaaagtgggcctgaaagcagccaccttaaagcgttaaagcttaataaattccaacaaacccttatctacaactgaataattctatgtatagaagatataatgctaaaactagtaacaaatgcaagcaaattggttaataactctagtaaaccgttaaccttacacaagagcatttcgaaagattaaaagaaaaagaaggaactcggcaaatggcctcgcctgtttaccaaaaacatcgcctcttgataagaggtccagcctgcccagtgatattaaacggccgcggtaccctaaccgtgcgaaggtagcataataacttgttctttaaatggggactagcatgaacggcatcacgagggtctcactgtctcctttttctaatcagtgaaactgatctccccgtgaagaagcggggataaaaatataagacgagaagaccccatggagctttaaactattggttttaggttggggtgaccacggagtacaataaatcctccatgacgtattatccttgaacacatttctaagatcaacaaattgacgtttgatgatccatgatcaacggaccaagttaccctggggataacagcgcaatccattttaagagcccctatcgccaa-tgggtttacgacctcgatgttggatcagggtatcctagtggtgcagccgctactaatggtttgtttgttcaacaattaaaaccctacgtgatctgagttcagaccggagcaatccaggtcggtttctatctagtgctgctcttagtacgaaaggaccaaagcagcgtggccaataaaacaagccacaacactaatgaaatga
MANMAD
gccaaaaatctaaataaaacatttttattctagtaatgagatcaaaaaaagcgcttcagagtaccgcaagggaaagattaaataataatgaaataacaaagcatctaatagcagagttttattctcgtaccttttgcatcatggtctagctagttaagcaaaacgagtttaaccccccgaaagtgagctacttcgaaacagcgagccaacccgtctctgttgcaatagagtggaaagatttccaagtagaggtgataaacctaccgcactcagaaatagctggttactcaagaaaagaatataagttttaataaaacttaagagctattcaaataaggcacagcttatttgaaacaggatacaacctttattatagggtaaagtgggcctaaaagcagccaccttaaagcgtcaaagcttaacaaattcctcaaaacccctccccaatattgagtaattccatatatggaagatattatgctagaactagtaacaaatgtaagtctaatggcaattaacccaagaaaattgttaaccttacactagaacattaagaaagattaaaagaaaaagaaggaactcggcaaataaccccgcctgtttaccaaaaacatcgcctcttgataagaggtctagcctgcccagtgatattcaacggccgcggtaccctaaccgtgcgaaggtagcataatcacttgttctttaaatgaggacttgtatcaacggcatcacgagggttacactgtctcctttttccaatcagtgaaactgatctctccgtgaagaagcggagatttttttataagacgagaagaccccatggagctttaaactcttggttttaggttggggtgaccgcggagcacaatacagcctccacgatgaattatctaagagcacacctctaagattagcattctaacataaaatgatccgcgatcaacgaaccaagttaccctggggataacagcgcaatccacttcaagagcccctatcgacaagtgggtttacgacctcgatgttggatcagggtatcctagtggtgcagcagctactaaaggttcgtttgttcaacgattaaaaccctacgtgatctgagttcagaccggagtaatccaggtcggtttctatctagagttgttcctagtacgaaaggaccggaacaacatggcccatgaaacaaaccatcatattaatgaattta
RHASCH
gttcaatatctaaataaaacattatctttatagtaaggtgatcaaaaaaagagcttcagagtaccgcaagggaaagatgaaataaaaatgaaataactaaacaagttaaagcagagattttttctcgtaccttttgcatcatggtccagctagtcaagcaaaacgagtttgcacccccgaaagcgagctacttcaaaacagcgagctaacccgtctctgtggcaatagagtgggaagattttcaagtagaagtgacaagcctaacgagcttagagatagctggttattcaggaaaagaatattagttcccccaagatttaagagctattcaattaaggcacagcttatttgaaacaggacacaacctaaacaacagggtaaagtgggcctgaaggcagccatcttaaagcgttaaagcttattaaataccaaaaaacccttaccccttactgagtaattccatatatggaaactaccatgctggaactagtaacaaatgcaagtgtattggtgattaacacaagaaaaacgttaacctaacactagagcatttcgaaagattaaaagagaaagaaggaactcggcaaacaaccccgcctgtttaccaaaaacatcgcctcttgataagaggtccagcctgcccagtgaaatttaacggccgcggtaccctgaccgtgcgaaggtagcataatcacttgttctttaaatagggactagtatcaacggcatcacgagggttacgctgtctcctttctcccatcagtgaaactgatctccccgtgaagaagcggggatataaccataagacgagaagaccccatggagctttaaataaaaaattttaggttggggtgaccgcggagtaaaaattaacctccacgacgaattatccaagagcacaactctaagattaggacactaacga-caatgacccgcgatcaacggaacaagttaccctggggataacagcgcaatctacttcgagagctcatatcgacaagtaggcttacgacctcgatgttggatcagggtatcccagtggtgcagccgctactaaaggttcgtttgttcaacgattaaaaccctacgtgatctgagttcagaccggagtaatccaggtcggtttctatctagtgttattcttagtacgaaaggatcagaataacatggccaatgccctaagccatactactaatgacacca
MICORN
gctgaaaacctaaataaaacattgtacatttagtaaggcgattaaaaaaaaagctatagagtaccgcaagggaaaagtgaaatattagtgaaaaactcaagcacaaaaaagtagagctataacctcgtaccttttgcatcatggtctaactagtcaagcaaaatgagtttgacttcccgaaagtgagctacttaaaaacagcgggccaacccgtctctgttgcaaaagagtgggaagatttttaagtagaggtgatagacctaccgaacctagagatagctggttattcaggaaaaggatttaagtcataattaactttaagagctattcaaataaggtacagcctatttgaaacaggatacaacctccacaaacgggtaaagtgggcctaaaagcagccatcttaaagcgttaaagcttcattaataccattaaacccttcacctgtactgaatgatctcatatatgagagcctatatgttagaactagtaacaaatgtaagcgtattggcatttaaaacaagaaaaacgtcaaccttacacaagcacatttcgaaagataaaaagaataggaaggaactcggcaaacaaccccgcctgtttaccaaaaacatcgcctcctgataggaggtccagcctgcccagtgacgttaaacggccgcggtaccctaaccgtgcaaaggtagcgcaatcacttgttctttaaatgaggactagtatgaacggcatcacgagggttatgctgtctccctactctactcagtgaaactgatctccccgtgaagaagcggggataaaaatataagacgagaagaccccatggagctttaaactactagttttcggttggggtgaccacggagtaaaattaaacctccacgatgaataacctatgagcacagctctaagatcaacaaattgac--taattgacccatgatcaacgaaccaagttaccctggggataacagcgcaatccatttcaagagctcatatcgacaaatgggtttacgacctcgatgttggatcagggtatcccagtggcgcagccgctactaacggttcgtttgttcaacgattaaaaccctacgtgatctgagttcagaccggagtaatccaggtcggtttctatctagagtttcttctagtacgaaaggaccgaagtaacatggccaatgcattaagccatagcattagtgaaaaca
KALPUL
gcctaaaacccaaataaaacattcaacatttagtaaggcgattaaaaaaggagccctacagtaccgcaagggaaatgtgaaataataatgaaataataaagcacaaaaaagcagagattcaacctcgtaccttttgcatcatggtctagctagtcaagcaaaaagagtttgaccccccgaaagcgaggtacttcaaaacagcgggccaacccgtctctgttgcaaaagagtgggaagattttcaagtagaggtgataaacctaccgagcttagagatagctggttattcaagaaaaggatctaagtcattaacagatttaagagctattcaaataaggtacagcctatttgaaacaggatacaacctaaacaacagggtaaagtgggcctaagagcagccatcttaaagcgttaaagcttaattaattccactaaacccttatccagtattgaatgattccatatatggaaaaccgtatgctagaactagtaataaatacaagtgtgtcggcacttaacacaagaaaattgtcaaccttacactagagtattacgaaagattaaaagaaagggaaggaactcggcaaataaccccgcctgtttaccaaaaacatcgcctcttgataagaggtccagcctgcccagtgacgttaaacggccgcggtaccctaaccgtgcgaaggtagcgcaatcacttgttctttaaatgaggactagtatgaatggcatcacgagggttgcactgtctcccctttttaatcaatgaaactgacccccccgtgaagaggcggggatataactataagacgagaagaccccatggagctttaaactactagttttcggttggggtgaccgcggagtaaaacaaaacctccacgatgaataatcatagagcacagctcaaagatcaaaaaactgacataaattgatccatgatcaacgaaccaagttaccctggggataacagcgcaatccacttcaagagcccctatcgacaagtgggtttacgacctcgatgttggatcagggtatcccagtggtgcagccgctactaaaggttcgtttgttcaacgattaaaaccctacgtgatctgagttcagaccggagtaatccaggtcggtttctatctagagtttctcctagtacgaaaggaccggagcaacatggccaataacacaagccatatcattaatgatccct
Breviceps
GCCCCATATCTAAACAAAACATTCTTAGTTTAGTAAGGTGATCAAAAAAGAAGCTTTAGAGTACCGCAAGGGATTAATGAAATAGAAATGAAATAACAAAGCACATCAAAGCAGAGATTAACTCTCGTACCTTTTGCATCATGGTCTAGCTAGCCAAGCAAAATGAGTTTGACCCCCCGAAAGTGAGCTACCTCAGAACAGCGAGCCAACCCATCTCTGTTGCAAAAGAGCGGGAAGATTCCTAGGTAGCGGCGAAAAACCTATCGAACTTAGAGATAGCTGGTTATTCAAGAAACGGATTTTAGTCAATTTTATGCTTTAGCGCCACTCAAATAAGGTACAGCTTATTTGAGCCAGGATACAACCTCACATCCAGGGTAAAGTTGGCCTAAAAGCAGCCACCTTAAAGCGTCAAAGCTTAATTAATACCTATAACCCCCCCCCCCCCATTGAATGACTCCATATATGGAAACCCTAATGCTAGAACAAGTAACAAATGTAAGTGTACCGGAACTCACCCCACTAAAACCGTCAACCTTACACAAGAACATTCCGAAAGATTAAAAAAACCGGAAGGAACTCGGCAAACAGCCCCGCCTGTTTACCAAAAACATCGCCTCCTGATAGGAGGTCCAGCCTGCCCAATGATTTTAAATGGCCGCGGTACCCTAACCGTGCAAAGGTAGCGTAATCACTTGTCTACTAAATATAGACCTGTATGAACGGCACCACGAGGGCCACACTGTCTCCCCCCTTTAATCAGTAAAACTGATCCCCCCGTGAAGAAGCGGGGATTCAAATACAAGACGAGAAGACCCCATGGAGCTTTAAACTCAAAGTTTTCGGTTGGGGCGACCGCGGAGCATAACAAAACCTCCACGATGAATTACCCAAGAACACACCACAAAGACCACAAATGTGACATCCATTGACCCATGATCAACGAACCTAGTTACCCTGGGGATAACAGCGCAATCCATTTCAAGAGCCCATATCGACAAATGGGTTTACGACCTCGATGTTGGATCGGGGTATCCCAGTGGTGCAACCGCTACTAAAGGTTCGTTTGTTCAACGATTAAAACCCCACGTGATCTGAGTTCAGACCGGAGCAATCCAGGTCGGTTTCTATCTAGAGCTTGCCCTAGTACGAAAGGACCGAGCAAACATGGCCAATA-AATAAGCCATCACACTAATGCCACCA
Hemisus
ACCCTAACTAAAAACAAAACATTATCTGTTTAGTAAGGCGAAAGAAAAAAGAAGCCCAA-GTACCGCAAGGGAACAATGAAATACTAATTAAACA-TCAAGTAAAATAAAGCAAAGATTAAATCTTGTACCTTTTGCATCATGGTCTAGCAAGTTAAGCTAAACGTGCTTAAACCCCCGAAAGTGAGCTACTTCAGAACAGCGGGCCAACCCTCGTCTGTAGCAAAAGACCGGGAAAATTCTCAAGTAGAGGCGACAAACCTATCGAACTAAGATATAGCTGGTTTCTAGGGAAAAGGATTTAAGTTACTCCTAAGCTTTAGAGCCATTCAAATAAGGAACAGCTTATTTGAAAAAGGACACAACCTTGACAATAGGGTAAAGTAGGCCTAAAAGCAGCCACCTAACAGCGTTAAAGCTTCCTTAATCCCTCTAAACCCTTAACCAATACCTAGTACTTCTATATATAGAACTTATTATGCTAGAACTAGTAACATATGTAAGCTTACTGGACATTATCACAAGAAAAACGTTAATCTTACACAAGAACATACCGAAAAATTAAAAGAAGAGGAAGGAACTCGGCAAA-AGTCCCGCCTGTTTACCAAAAACATCGCCTCTTGATAAGAGGTCCAGCCTGCCCATTGATATTTAACGGCCGCGGTATTCTGACCGTGCGAAGGTAGCACAATCACTTGTTCTCTAAATAAGGACTAGTATGAACGGCATTACGAGGACTTTACTGTCTCCCCCCTCTAATTAGTGAAACTGATCTCCCCGTGAAAAAGCAGGGATTTACTTATAAGACGAGAAGACCCCATGGAGCTTTAAACTTTTGGTTTTTGGTTGGGGCAACCGCGGAGAAAAACTAACCCTCCGTAATGAATAAGCTCTGAATACCACTCTAACATCAAAAACTTGATAT-TCTTGACCCATGAACAATGAACCAAGTTACCCTGGGGATAACAGCGCAATCCATTATTAGAGTTCATATCGACTTTTGGGTTTACGACCTCGATGTTGGATCAGGATATCCAAGTGGTGCAGCCGCTACTAAAGGTTCGTTTGTTCAACGATTAAAATCCTACGTGATCTGAGTTCAGACCGGAGTAATCCAGGTCGGTTTCTATCTAGAGATTGTTCTAGTACGAAAGGACCGGATGATCGTGGCCAATAATACAAGCCACAGCATT-ATGCCATAA
Hyperolius
GCCTCCAATTTAAACAAAACATTTACAGTCTAGTAAAGTGATCAAAAACAAAACTATATAGTACCGCAAGGGAAAAATGAAATAGTAATGAAATAAAAAAGCACAAAAAAGCAGAGAAATACCCTCGTACCTTTTGCATCATGGTCTAACAAGTCAAGCAAAATGAGTTTGTTACCCCGAAAGTGAGCTACTTTAAAACAACTAGTCAACTCGTCTCTGTTGCAAAAGAGTGAGAAGATTTTTAAGTAGAAGTGACAAGCCTACCGAACTTAGAGATAGCTGGTTATTTGGAAAAAGAATTTTAGTTAATAAACAATTTAAGAGTTATTTAAATAGGGAACAGCCTATTTAAAACAGAAAACAGCCTAAAGAATAGGGTAAAGTGGGCCTGAAAGCAGCCATCTTAAAGCGTCAAAGCTTAAATATTTTTAACTAACCCATCATCAATACCAAATAATTTTATATATAAAAATTATAATGTTAGAATAAGTAATAAATATAAGCATACTGCTAATTATTACTAGAAAACTATTGACCTAACACAAGAATATTACGAAAGATTAAAACAGTAGGAAGGAACTCGGCAAATAACCCCGCCTGTTTACCAAAAACATCGCCTCTTGATAAGAGGTCCCGCCTGCCCCGTGATATTTAACGGCCGCGGTATCTTGACCGTGCAAAGGTAGCATAATCAATTGTTCTTTAAATAAGGACTAGTATGAATGGCATTACGAGGGTTTAACTGTCTCCCTATTTTAATCAATGAAATTGATCTTCCCGTGAAGAAGCGGGAATATAATTATAAGACGAAAAGACCCCATGGAGCTTTAAACTAATCGTTTTCGGTTGGGGCGACCCTGGAGAAAAATAAATCCTCCAAGCTGAATAATGTTAGAGTACAACTCAAACATCAAAATCTTGACA--AAATGACCCATGATCAACGAACCAAGTTACCCTGGGGATAACAGCGCAATCCATTTCAAGAGCCCTTATCGACAAATGGGTTTACGACCTCGATGTTGGATCGGGATATCCTAGCAGCGCAGCCGTTGCTTAAGGTTCGTTTGTTCAACGATTAAAATCCCACGTGATCTGAGTTCAGACCGGAGTAATCCAGGTCGGTTTCTATCTAATGTCTATTCCAGTACGAAAGGACCGAAAAGACATGGCCTATGAAACAAGCCATATTATTTATGACATCA
Trichobat
GCCACAAATCTACATAAAACATTCTCATCCTAGTAAGGCGATTAAAAACAGAGCTATAGAGTACCGCAAGGGAATAATGAAATAGTAATGAAATAATAAAGCACCTAAAAGCAGAGACTCACCCTTGTACCTTTTGCATCATGGTCTAGCTAGTCAAGCAAAACCAGTTTGAACCCCCGAAAGTGAGCTACTTCAAAACAGCGGGCCAACCCGTCTCTGTTGCAAAAGAGTGGGAAGATTTTCAAGTAGAGGTGATAAACCTACCGAACTTAAAGATAGCTGGTTATTCAGGAAAAGAACTTTAATTTATAATAAGCTTAAGAGTTAATCAAACAGGGTTCAGCCTGTTTGATTTAGGGCACAACCAAAATCATAGGGTAAAGTAGGCCTAAGAGCAGCCACCTTAAAGCGTCACAGCTTCGCCAATTCCACTCAACCCCTCTCCCATACTGAATAATTTTATATATAAAAGATATTATGCTAGAACTAGTAACAAATGTAAGTATATTGGCCACTACTGCTAGAAAACCACTAACCTTACACAAGAACATTACGAAAGATTTAAATAAGGGGAAGGAACTCGGCAAATAGTCTCGCCTGTTTACCAAAAACATCGCCTCTTGATAAGAGGTCCAGCCTGCCCAGTGACATTTAACGGCCGCGGTACCCTAACCGTGCAAAGGTAGCATAATCACTTGTTCTTTAAATAAGGACTAGTATGAACGGCATCACGAAGACTATACTGTCTCCCCCCTATAATCAGTGAAACTGATCTCCCCGTGAAGAAGCGGGGATACACCTATAAGACGAGAAGACCCCATGGAGCTTAAAACTACTAGTTTTCGGTTGGGGTGACCACGGAGTAAAACACAACCTCCATAATGAATAACTTAAGAGCACAACTCAAAAATTAAAATACTAACAC-ACTTGACCCATGATCAATGAACCAAGTTACCCTGGGGATAACAGCGCAATCCATTTTAAGAGCTCCTATCGACAAGTGGGTTTACGACCTCGATGTTGGATCAGGGTATCCTAGTGGTGCAGCCGCTACTAAAGGTTCGTTTGTTCAACGATTAAAACCCTACGTGATCTGAGTTCAGACCGGAGCAATCCAGGTCGGTTTCTATCTAGTGCTCCTCCTAGTACGAAAGGACCGGAAGAACATGGCCCATGAAACAAGCCATACTATTAATGAAAACA
Lithobates
GCCCAAAATCTAAACAAATCATTAACATTATAGTAAGGCGATCGAAAAAAGCGCTTCAGAGTACCGCAAGGGAAAGATGAAATAGAAATGAAATAATAAAGCCCTAATCAGCAGAGATAACCTCTCGTACCTTTTGCATCATGGTCTAGCCAGTCAAGCAAAATAAGTTTGCCCTCCCGAAAGTGAGCTACTTCAGAACAGTGGACCAACCCATCTCTGTTGCAAAAGAGTGGGAAGATTCTTAAGTAGAGGTGATAAGCCTACCGAACTTAGAGATAGCTGGTTGTTCAGGAAAAGAGTCTTAGCTATCCCAAAGCTTAAGAGCTATTCAAATAAGGCACAGCTTATTTGAAACAGGAAACAACCTCTAACACCGGGTGAAGTGGGCCTAAAAGCAGCCACCTTAAAGCGTTAAAGCTTAACTAATacCTAAAAaCCcTTCATTCCTACTGAAcTATTTTATATATAAAAGCAATTATGCTAGAACTAGTAACAAATGTAAGTATATTGGTGATTAACACTAGAAAACCGTTAACCTTACACTAGAACATTCCGAAAGATTAAAAGAGAAAGAAGGAACTCGGCAAATAGCCTCGCCTGTTTACCAAAAACATCGCCTCTTGATAAGAGGTCCagCCTGCCCAGTGACGTTCAACGGCCGCGGTACCCTAACCGTGCGAAGGTAGCATAATCACTTGTCCTTTAAATAGGGACTTGTATCAACGGCACCACGAGGGCTATACTGTCTCCTTTCTCCAATCAGTGAAACTGATCTCCCCGTGAAGAAGCGGGGATTATAATATAAGACGAGAAGACCCCATGGAGCTTTAAACTGCTAGTTTTAGGTTGGGGGGACCACGGAGTATAATTAAACCTCCATAACAAATTATCTACGAGAACACCTCTAAGATTACTAAACTAATGTTTAATGACCCATGATCAATGAACCAAGTTACCCTGGGGATAACAGCGCAATCTACTTCAAGAGCCCCTATCGACAAGTAGGTTTACGACCTCGATGTTGGATCAGGGTATCCTAGTGGTGCAGCCGCTACTAATGGTTCGTTTGTTCAACGATTAAAACCCTACGTGATCTGAGTTCAGACCGGAGTAATCCAGGTCGGTTTCTATCTAGTGCTTCCCCTAGTACGAAAGGACCGGGGCAACATGGCCAATGAAACAAGCCATATTACTAATGAAATAA
Babihol
GCCTATAATCTAAATAAAACATTATTATTTTAGTAAGGCGATCGAAAAAGGCGCCACAGAGTACCGCAaGGGAATAATGAAATAGAAATGAAATAACAAAGCCTTAAACAGCATAGTTACCCCCTTGTACCTTTTGCATCATGGTCTAGCTAGTCAAGCAAAATAAGTTTGAAATCCCGAAAGCGAGCTACTTCAAAACAGCGAGCCAATCCGTCTCTGTTGCAAAAGAgtGGAAAGATTTTCAAGTAGAGGTGATAAGCCTACCGAGCTTAGAGATAGCTGGTTGTTTAGGAAAAGAGTTTTAGCTACCCTTAAACTTAAGAGCTATTCAAATAAGGCACAGCTTTTTTGAAACAGGGTACAACCTCGAACACCGGGTAAAGTTGGCCTAAAAGCAGCCATCTTAAAGCGTTAAAGCTCAACTGATTCCTCAAAACCCTTCCCCACTACTAAACTATTTTATATATAAAAGCTATTATGCTAGAACTAGTAACAAATGTAAGCTTATTAGTAACTAACACCAGAAAACCGtCACCCTAACACTAGAACATTTCGAAAGATTAAAAGAGAAAGAAGGAACTCGGCAAACAGCCCCGCCTGTTTACCAAAAACATCGCCTCTTGATAAGAgGtCcAGCCTGCCCAGTGATATTCAACGGCCGCGGTACCCTAACCGTGCGAAGGTAGCATAATCACTTGTTCTCTAAATAGGGACTAGTATCAACGGCATCACGAGGGCTATACTGTCTCCTTTCTCTAATCAGTGAAACTGATCCCCCCGTGAAGAAGCGGGGATTTAAATATAAGACGAGAAGACCCCATGGAGCTTTAAACTGTTAGTTTTAGGTTGGGGTGACCGCGGAGTATAATTTAACCTCCATGACAAATTATCCATGAACACAACTCTAAGATCA-TAAACTGATGTTTATTGACCCGCGATCAACGAACCAAGTTACCCTGGGGATAACAGCGCAATCTACTTCAAGAGCCCCTATCGACAAGTAGGTTTACGACCTCGATGTTGGATCAGGGTATCCTAGTGGTGCAGCCGCTTCTAATGGTTCGTTTGTTCAACGATTAAAACCCTACGTGATCTGAGTTCAGACCGGAGCAATCCAGGTCGGTTTCTATCTAGTGCTTCCCCTAGTACGAAAGGACCGGGGTAACATGGCCAATGTAATAAGCCATACTACTAATGAAATAA
LIMFUJ
gcctaaaattaaaataaaacattatcagtctagtaaggcgattaaaaaaagcgctttatcgtaccgcaagggaaaaatgaaatagttctgaaatagtaaagcaaaacacagcagagatattcactcgtaccttttgcatcatggtttagctagtcaagcaaagtgagtttgaccccccgaaagcgagctacttcaaaacagcgagccaacccgtctctgtcgcaaaagagtgggatgatttttaagtagtggtgaaaagcctatcgagcttagagatagctggttattcaggaaaagaattttagttcccattaaacttaagagctattcaaataaggcacagcttatttgaaaaaggatacaacctataagaaagggtaaagtgggcctaaaagcagccaccttaaagcgttaaagctctcttaatacccaaaaaccctttatttttactgaatgactctatatatagaagcccccatgctaaaactagtaacaagtacaaacatattggtcgttaactctagaaaactgttaaccttacacaagtgtactccgaaagattaaaagaaagggaaggaactcggcaaataaccccgcctgtttaccaaaaacatcgcctcttgataagaggtccagcctgcccagtgatattaaacggccgcggtaccctgaccgtgcaaaggtagcataatcacttgttctctaaataaggactcgtatcaacggcatcacgagggttatactgtctccccattctaatcagtgaaactgacttccccgtgaagaggcgggaatgctaatacaagacgagaagaccccatggagctttaaaccattggttttgggttggggtgaccacggagaaaaacaaaacctccatgacgaataatctacgagcactactccaagatcactaatttgacac-atctgatccgcgatcaacgaaccaagttaccctggggataacagcgcaatccatttcaagagcccctatcgacaaatgggtttacgacctcgatgttggatcagggtatcccagtggtgcagccgctactaaaggtttgtttgttcaacaattaaaaccctacgtgatctgagttcagaccggagtaatccaggtcggtttctatctgatgttacttctagtacgaaaggaccgaagtaacgtggccaatgcatcaagccacaacactaatgaagtca
HOPTIG
ACCTTAAATCAAAATAAAACATTTACTTTTTAGTAAGGTGATCAAAAAAAGCGCTTTATAGTACCGCAAGGGAATGATGAAATAGCTATGAAATAGCAAAGTACTAAACAGCAGAGATT-CCACTCGTACCTTTTGCATCATGGTTTAGCCAGTCAAGCAAAGCGAGTTTGATATCCCGAAAGCGAGCTACTTCGAAACAGCGAGCCAACCCGTCTCTGTTGCAAAAGAGTGGGATGATTTCCAAGTAGAAGTGAAAAGCCTACCGAGCCTAGAGATAGCTGGTTATTCAAGAAAAGAATTTTAGTTCACATCAAGCTTAAGAGTTATTCAATTAAGGCACAGCTTATTTGAAAAAGAACACAGTCTTTAACCAAGGGTAAAGTGGGCCTGAAAGCAGCCACCTTAAAGCGTTAAAGCTCCCCAAATACCAATGAACCCTTCATCAATACTGAATGACCCTATATATAGGAGACATAATGCTAGAACTAGTAACAAATGCAAGTGTATTGGCATTTACCCCTAGAAAAACGTTAACCTAACACAAGAGCATTACGAAAGATTAAAAGAGAAAGAAGGAACTCGGCAAATAGCCCCGCCTGTTTACCAAAAACATCGCCTCTTGATAAGAGGTCCAGCCTGCCCAGTGACGTTAAACGGCCGCGGTACCCTGACCGTGCGAAGGTAGCATAATCACTTGTTCCTTAAATAGGGACTTGTATGAAAGGCATCACGAGGGCTTTACTGTCTCCTTTCTCCAATCAGTGAAACTGATCTCCCCGTGAAGAAGCGGGGATACAATTATAAGACGAGAAGACCCCATGGAGCTTTAAACCGTTGGTTTTAGGTTGGGGTGACCGCGGAGCATAAAATACCCTCCACGACGAATTACCCAAGAGCACTCCTCTAAGATCAATAAATTGACGTAAAATGATCCATGATCAACGGACCAAGTTACCCTGGGGATAACAGCGCAATCCATTTCAAGAGCCCCTATCGACAAATGGGTTTACGACCTCGATGTTGGATCAGGGTATCCAAGTGGTGCAGCCGCTACTAATGGTTTGTTTGTTCAACAATTAAAACCCTACGTGATCTGAGTTCAGACCGGAGCAATCCAGGTCGGTTTCTATCTAGTGTTACTCTTAGTACGAAAGGATTAGAGTAACGTGGCCAATAAAACAAGCCACAGCACTAATGAAAAAA
BUEBUE
gcctacaatccagataaaacattattattttagtaaggtgatcgaaaaaagagccctagagtaccgcaagggaaagatgaaataataatgaaataataaagcttctaatagcagagattatcacttgtaccttttgcatcatggtctagcaagtcaagcaaaacgagtttgaccccccgaaagcgagctacttcaaaacagcgagcgaacccgtctctgtagcaaaagagtgggatgattttcaagtagcagtgacaagcctaccgagcttagagatagctggttattcaagaaaagaatattagttatccataaatttaggagctattcaagtaaggcacagcttacttgaaacaggatacaacctaacccaacgggtaaagtgggcctaaaagcagccatcttaaagcgttaaagcttagctaataccacaaaacccttcttcactattgaatgaatccatatatggatgacaccatgctagaactagtaacaaatataaatgtaatggcatttaacactggaaaaccgttaacctaacactagagtatttcgaaagatttacagagagagaaggaactcggcaaataaccccgcctgtttaccaaaaacatcgcctcttgataagaggtccagcctgcccagtgacgttcaacggccgcggtaccctgaccgtgcgaaggtagcataatcacttgttctttaaatagggactagtatcaacggcatcacgagggttacactgtctcctccctctaatcagtgaaactgatctccccgtgaagaagcggggatttaaatataagacgagaagaccccatggagcttcaaaccaacggttttaggttggggtgaccgcggagtaaaaactaacctccacgacgcattatccaagaatactattctaagatcagcagactgacgtaaaatgacccgcgatcaacgaaccaagttaccctggggataacagcgcaatccacttcaagagcccatatcgacaagtgggtttacgacctcgatgttggatcagggtatcccagtggtgcagccgctactaatggttcgtttgttcaacgattaaaaccctacgtgatctgagttcagaccggagcaatccaggtcggtttctatctagagctacttctagtacgaaaggatcggagtagcatggccaataaatcaagccatactactaatgcactca

45 1424
HOMO
AAGGCGCTAGCTTAATTAAAGTGTGTGGATTGCGTTCAGTTGATGCAGAGTGGGGTTTTGCAGTCCTTAGTATATAGTTTAAACAAAACGAATGATTTCGACTCATTAAATTATGA--TAA--TCATATTTACCAATAGATTGAAGCCAGTTGATTAGGGTGCTTAGCTGTTAACTAAGTGTTTGTGGGTTTAAGTCCCATTGGTCTAGAGGTATTAGAAAAA-TTTCATAACTTTGTCAAAGTTAAATTATAGGCTAAAT-CCTATATATCTGCTCCGAGGTGATTCATATTGAATTGCAAATTCGAAGAAGCAGCTTCACCTGCCGGGGCTTTAGGATGGGGTGTGATAGGGGCACGGAGAATTTTGGATTCTCAGGGATGGGTTCGATTCTCATAGTCCTAAGTTGAAATACAACGATGGTTTTTCATATCATTGGTCGTGGTTGTAGTCCGTGCGAGAAACTCTTTTAGTATTAGTACCGTTAACTTCCAATTAACTAGTTTTGACAACA--TCAAAAAAGAGTAGTAAATATAGTTTAACCAAAACATCAGATTGTGAATCTGACAACAGAGGCTTACGACCCCTTATTTACCAGAAATAT-GTCTAAAGAGTTACTTTGATAGAGTAAATAATAGGAGCTTAAACCCCCTTATTTCTACTTTTAAAGGATAACAG-CTATCCATTGGTCTTAGGCCCCAA-AAATTTTGGTGCAACTCCAAATAAAAGTAGTTAAGATGGCAGAGCCCGGTAATCGCATAAAACTTAAAACTTTACAGTAGAGGTTCAATTCCTCTTCTTAACACACTGTAAAGCT---AGCATTAACCTTTTAAGTTAAAGATTAAGAGACCTCTTTACAGTGAGTAAGGTCAGCTAAAAAGCTATCGGGCCCATACCCCGAAATGTTGGTT-ATACCCCTCCCGTACTAAAAGCAATACACTGAAAATGTTTAGACGGGCTC-ACATCACCCCATAAACACAGAGAATAGTTTAATTAGAATCTTAGCTTTGGGTGCTAATGGTGGAG-TTAA-GACTTTTTCTCTGTGAGAAAG-----CACAAGAACTGCTAACTCATCCATGT-CTAA-AACATGGCTTTCTCAGTCATGGAGGCCATGGGGTTGGCTTGAAACCAGCTT-TGGGGGTTCGATTCCTCCTTTTTTGTGTCCTTGTAGTATAAAATACACCAGTCTTGTAAACCGGAGA-TGAAA--CCTTTTTCCAAGGACAAGAGCCTTCAAAGCCCTCA--GTAAGTTGCAAT-ACTTAATTTCTGGGTAAAATGGCTGAGGAAGCATTGGACTGTAAATCTAAAGACAGGGGTT--AGGCCTCTTTTTACCACAGAGTGTAGCTTAACAAAGCACCCAACTTACACTTAGGAGATTTCAACTT-AACTTGACCGCTCTGA
GALLUS
GAGGCCTTAGCTTAATTAAAGCGTCTGATTTGCATCAGGGAGATACAGGTTAATGTCCTGTTGGTCTTAAAAGTTAGTCTAACTAAGACAGCTGGTTTCGACCCAGCAAATTATAGACCCA-CCTATAATTTTCTTTAGGCAGAAGCCAATTGGTGTTGGCATTTAGCTGTTAACTAAAATTGTACGGGATCGAAGCCCATCTGTCTAGAGACGTTAGTAAA-ATTACATAGACCTGTCAAGACTAAATCACAGGTGCAAACCCTGTACATCTACTCTGTAGTGAAGCATAATGAGTTGCAAACTCGTTGATGTACACTAATGTGCCGGGGTCTTAGAAAATAATATAGAGGGGTAT-GAAGAGTTTTGATCTCTTCTGTGTAGGTTCGATTCCTACTTTTCTAAGTTGAGA-ACAACAATGGCTTTTCAAGCCGTAGTCCTTGGGGTCTAACCAAGCGGGAAGCTCTTCTAGTATCATTACAACTGACTTCCAATCTTTAAAATCTGGTATCAA-CCAGAGAAGAGCAGCAAACATAGTTTAACCCAAACATTAGATTGTGATTCTAAAAATAGGAGTTTAACCCTCCTTGTTCGCCGGAAGCGTGCCTGAAAGGATCACTATGATAAAGTGAAC-ATAGAGGTATAACAACCCTCTCACTTCCTTTTAAAGGATAAGAG-CAATCCGTTGGTCTTAGGAACCAC-CTATCTTGGTGCAAATCCAAGTAAAAGTAGCTAGCGTGGCAGAGCTCGGCAAATGCAAAAGACTTAAGCCCTTTATC-AGAGGTTCAAATCCTCTCCCTAGCTCATTAAGAAGCTAT-AGCACTAGCCTTTTAAGCTAGAGAGAGGGGACCTCCCCCTTAATGGATAAGGTCAGCTAACAAGCTATCGGGCCCATACCCCGAAATGATGGTTTAACCCCCTCCCCTACTAAAAGCATGGCACTGAAGATGCCAAGATGGTACCT-ACTATACCTGTGGGCACAGAGAGTAGTTTTTTGAAAATACCAGCTTTGGGAGCTGGAGATGGAGGTTTGACCCTCCTTTTCTGAAGGGGAGG-CCCAGCAAGAACTGCTAATTCCTCTGAGCTTTAA--CCTCAG-TCCCCTATTAAGTGGTTTGATGCGGTTGGCTTGAAACCAACATGTGAGGGTTCGATTCCTTCCTTTCTTGACTCTAATAGTTTA-AAAACATTGGTCTTGTAAACCAAAAACTGAAGTCCACCCTTCTTAGAGTAAGGCCTTCAAAGCCTTA-AATAAGAGTTAAACTCTCTTAGTTTCTGGGTAAGATGGCTGAGGAAGCGTTAGGCTGTAGTCCTTTTTACAGAGGTTCAATTCCTCTTCTTATCACAAGGCGTAGCTATACAAAGCATTCAGCTTACACCTGAAAGATACCCTCAAAGACAAGGTCGCCTTGA
LIZARD
GAGGCCTTAGCTTAATTAAAGTGTCTGAGTTGCATTCAGAAGATGCGTTTTAGTATTTCGCAGGTCTTGGGCGTTAGTCTAAACAAGACAGCTGATTTCGACTCAGCAAATCTGGTCAAAC--ACCAGACACCTACCGGGAGAAGCGGACAGAGCCCGCTGGCTGGGGTGTTTAGCTGTTAACTAAATTTTTGT-GGGATCGAGGCCCTAGACCTTAGTAAAAATTACATAGCCCTGTCAGAGCTAAATCATAGGACACCACCCTATAGGCCTCTCTGGGGTGTGA-CACATCAAAATGCAAATTTGAAGAAGAGCCCTAAGGGCTCCGGGGCT-AGAAGGTAGTATAAG-GGAGTGCTGGAGATTTTGAGTCTTTAGGTGCAGGTTCGAGTCCTGTTCTTCTAAGTTGAATAACAACGGTGGTTTTTCGGACCAAAGGTCCTGGTTTGAGTCCAGGTGAGAAATTCTTCTAGTATCAGTACAAGTGATTTCCACTCACTAAGTCTTAATAAAAA-TTAAGGAAGAATAGTTAGCATAGTTTAACAAAAACACTAGGATGTGGCCCTAAAAACAGAAGTTTAACCCTTCTTGCAAACCGGAAATGTGCCCGTAAGGGCTACTTTGATAGAGTAAACTACAGAGGTTAAAATCCCCTCATTTCC-CTTTTAAAGGATAAAAGACAATCCATTGGTTTTAGGCACCAA-AAATCTTGGTGCAATTCCAAGTAAAAGTAGTTGGGGTGGCAGAGCCAGGTT-ATGCAAAAGGCCTAAGCCCTTTCACAAGAAGTTCAAATCTTCTCCCCAACCCACTGAGAAGCTT--CAGCGCTAGCCTTTTAAGCTAGAGAGGGAAAACCTTCCCTCAGTGAGTAAAGTCAGCTAACAAGCTATCGGGCCCATACCCCGAAATGTTGGTTTAAACCCTTCCTCTACTAAAAGCACGGCACTGAAAATGCCGCGATGGGCTACAAAAAGCCCCAAAAACACAGAAGATAGTTTATTTAAAATGCCAGTTTTGGGGGCTGGAGATGGGGGTTA--TGCCCCTCTTTTGAGAGAGGTGTTACACTAAGAACTGCTAATTCTTCTGAAGTTAAAT-CCTCAGACCCCTCAAGCATTACGGTAATGTGGTTGGCTTGAAACCAATTAAAGGGGGTTCAATTCCTTCCT------GCCCTAGTAGCTTAAAAAGCATTGGTCTTGTAAACCAAAGCTGGGAC-AAACCGCCCCTAAGGCAAGGGCCTTCAAAGTCCGAAATAGGAGTGAAACCCCCCTAGTTTCTGGGTAAAGTGGCCGATTAGGCGGTAGGCTGTAGTCCTATTCAGGAAGGTTTAATTCCTTTCTTTATCAACAAAAAGTAGCTTACAAAGCATTCAGCTTACAATTGAGTAATGTTA---------GCTACCAAACTA
CRYPTOB
GAGGTTTTAACTTAATAAAAGTAGCTGAGTTGCATTCAGAATATGTGGGATAAAGTCCTGCAAACCTTCATTTAGTCCAATAAA--GACCGCTGATTTCGACTCAGTAAATTTTGGTTTGACCCCAAAAATATTTTTAGATTAAAGCTCGCTGGATTGAGCGTTTAGCTGTTAACTAAAAGGTCGTGGGATAAATGCCCGCTAGTCTAGAGACATTAGTAAAAATTACACAACCTTGTCATGGTTAAATTATAAGTTAAAACCTTATATGTCTGCTCTGTAGTGTACCACATGAAATTGCAAATCTCAAAGAGCAGAATAATCTGCCAGGGCTTTAAAAGGTGGTGTAGGGGGAACACAAAGAGTTTTGATCTCTTAGTAAAAGGTTCAAATCCTTTTCTTTTAAGTTGAAT-ACAACAGTGGTTTTTCAGGCCACAGGTTTTGGTTAAAAGCCAAATAAAAAGCCTTTTTAGTAAAAATACAAATGACTTCCAATCATTTAATCTTAGTAAAAAACTAAGAAGAGGTAGTATGTATAATTTAATTAAAATTTTAGATTGTGATTCTAAATATGAGAGTTAAAA-CCTCTCTACGACCGGACACGTGCCCG-AGGGGCCACTTTGATAGAGTGTAATATAGAGGTTAAAATCCCCTCGTCTCCTCTTTTAAAGGATAATAG-CCATCCATTGATTTTAGAGGTCAA-ATATCTTGGTGCAAGTCCAAGTGAAAGTTGCTAAGATGGCAGAGCTTGGTAATTGCAAAAGATCTAAAATCTTTCAACCGAGGTTCAAATCCTCTTCTTAGCTCATTAAGAAGCTTA-AGCAATAGCCTTTTAAGCTATAGATCGGTGAACTCACCCTTAATGAGTATGATAAGCTAAAAAGCTCTTGGGCCCATACCCCAAAATGTTGGTTAAACTCCTTCTCTTACTAAAAGCGTGGCACTGAAAATGCCTAGATAGATTTTAAAAAATCTTGCAGACACAAGAGATAGTTTTTCCAGAATTCTGGCTTTGGAGGCCAGGGGCAAGGGTGAAATCCCATTTTCTTGAGAGAGGGGGTACAAGAAAGTTGGCTAACTATCCTTAAGCTAGA-TCTAAGGCCCATTCTGGCAGACCGGTTATGCAGCTGACTTGAAATTAGCTAACGGGGGTTCAACTCCTTCATTCCTTGGTCGCAATAGCTTATAAAGCGTGGGTCTTGTAAACCCAAGATTGAAAAAAAGCTTTCCTGCGGCAAGAGCCTTCAAAGCCCTAAGTAGAAGTTAAAATCTTCTAGTCTTTGGGTAAAATGACTGAACAAGTGTAGGGTTGTAACCCCTTTCATAAAGGTTAAAGTCCTTTTTTTATCACAAAGAGTAGCTTAAAAAAGCATCTTATTTACGCTAAGAAAATATCTATT-GACCCAGATCTTTTTGA
HYNOBII
AAGGTCTTAGCTTAATTAAAGCATCTGGGTTGCATTCAGATAATGTAGAATAAAGTCCTGCAGGTCTTAATTTAATCTAAGAAA--GATTACTAATTTCGACTTAGTAAATTTTGGTTAAA--TTCCAAAAATATTTAGATTAAAGCTCGCTGGATTGAGCGTTTAGCTGTTAACTAAAAGGTCGTAGGATAAAAGCCTTCTAATCTAGAGATGTTAGTAAAAATTACAAAACCTTGTCATGGTTAAATTATAAGTTAAAATCTTATACATCTGTTCTGTAGTGTAACACATAAAATTGCAAATTTTATAGAGTAAATTAATTTTCCGGGGCTTTAAGAAGTGGTGTAGAGGATGCACAAGGAGTTTTGATCTCCTAGGAATAGGTTCAAACCCTTTTTTCTTAAGTTGAAT-ACAACATTGGCTTTTCAGGTCAGGGGTCTAGGTTAAAATCCTGGTAAAAAATCTTTTTAGTAAAATTACAAATGACTTCCAATCATTTAATTCTAGTTAAAA-CTAGGAGGAGATAGTTTAAATAATTTAATTAAAGTACTAGATTGTGATTCTAGAAATAAGAGTTAAACTCTCTTTTTAAACCGGACATGTGCCCGTAGGACTCACTTTGATAAAGTGAAA-ATAGGGGTTCAAACCCCCTCATCTCCTCTTTTAAAGGATAATAG-TAATCCATTGGTTTTAGGAACCAAAAACTCTTGGTGCAACCCCATGTAAAAGTTGTTAGAGTGGCAGAGTCTGGTAATTGCAAAAGATCTAAAATCTTTCACCAGGGGTTCAACTCCCCTTTCTAACTCATTAAGAAGCTTTCAGCAATAGTCTTTTAAGCTATAGATCGGTGAACCCACCCTTAATGAGTAGAATAAGCTAAAAAGCTTTTGGGCCCATACCCCAGAATGTTGGTTAAAATCCTTCTTCCACTAAAAGCATAGCACTGAAGATGCTAAGATAGATTTTTAAACATCTTAAAAACACAAGAGGTATTTTTCCCAGAATTCTGGCTTTGGAGGCCAGTGGCGGGGGTGAAATCCCCCCCTTTTGAGAGAAGAGTCGACATGGAAACTGCTAATTATCCTACGGTTAAAT-CCGTAGTCTACTCTGACAGAGTGGTTATGTGGTTAACTTGAAATTAACCCATGTGGGTTCAATTCCCTCCTTTCTTGACTCAGATAGCTTAAAAAGCATCGGTCTTGTAAGCCGAAGATGAGAATAATACTCTCTCTGAGTAAAGGCCTTCAAAGCCTTTAGCAGAAGTTAAAATCTTCTAGCCCTTGGGTAAGATGGCCGAATAGGTGAAGGGTTGTAACCCCTTTAATAAAGGTTAAAGTCCTTTTTTTATCACAAAATATAGCTAAATATAGCATCTTGTTTACACCAAGAAGATACTTGTT-AATTCAAGTTATTTTGA
SIRENID
AAGGCTTTATCTTAATTAAAGTATCTGAGTTGCATTTAAAAGATGTGGGGTAAAATCCTGCAAGTCTTAANNNNNNNNNNNNNNNNNNNNNNNNNNNNNNNNNNNNNNNNNNNNNNNNNNNNNNNNNNNNNNNACTTAGACTAAAGCTAGTTTATTAAAGCATTTAGCTGTTAACTAAAGATTTGTGGGTTAAAGTCCTGCTAGCCTAGAGATATTAGTAAAAATTACAAAGCCTTGTCAAGACTTAATTATAAGTGAGAACCTTGTATATCTGCCTTGTGATGTATCATATAAAATTGCAAATTTTAAAGAGCAGAATAGTCTGCCGGGGCTTTAAGAAGTGGTGTAGAGGAAGCACAAAGGGTTTTGATCTCTTTAGGGTAGGTTCAAGTCCTATCTTTTTAGGTTGAAT-TCAACAGTGGTTTTTCAGGCCAAAGGTCTTGGTTAAAATCCAAGTAAAAAATCTTCTTAATATTAATATTAGTGACTTCCAATCACTAAATCTCAATTTAAA-TTGAGGGAAGATAGTTTGTATAATTTAAAAAAAATACTAGATTGTGATTCTATAAATAAGAGTTAAAGCCTCTTTACAAACCGGACATGTGCCCGTAAGGATCACTTTGATAGAGTGAGTAATAGAGGTTCAAACCCTCTCATTTCCTTTTTAAAGGATATTAGATAATCCATTGATCTTAGGAGTCAAA-AACTCTTGGTGCAACTCCAAGTAAAAGT-GTTTGAGTGGCAGAGCCCGGTAATTGCAAAAGATCTAAAATCTTTCTACAGAGGTTCAACTCCTCTCTCCAACACATAAGAAGCTACNNNNNNNNNNNNNNNNNNNNNNNNNNNNNNNNNNNNNCACCCTTATGAGTAAAATAAGCTAAAAAGCTTTTGGGCCCATACCCCAAAATGTTGGTTAAAATCCTTCTTCTACTAAAAGCACGGCACTGAAAATGCCAAGATAGATTTTAGTAAATCTCACAAACACAGAGGGTAGTTTAAGCAGAATTTCGGCTTTGGGTGTCGACGGCGAGAGTTTAACCCCTCCCCCCTGAGAGAAGGTTTAAAATAGAAACTGCTAATTATCCTGTGGTTAAATCCACAGCCTACTTATGGCAGAGTGGTTATGCGGTTGACTTGAAATCATCCAATGTGGGTTCAATTCCCCCCTTTCTTGGTCTTAGTAGCTTAAAAAGCATTGACCTTGTAAGCCAAAGAATGAGATAATATTCTCCTAAGACAAGGACCTTCAAAGCCCTAAGTAGGAGTTAAACCCTCCTAGTCCTTGGGTAAGATGGTCGAACAGACGGAGGGTTGTAGCCCCTAGAATAAAGGTTCAAGTCCTTTTCTTATCACAAAGAGTAGCTTAATAAAGCATCTTGCTTACACCAAGAAAATACTAGTTCAAACCTAATCTCTTTGA
RHINATR
AAGGCTTTAGCTTAATTAAAGTGTCTGAGTTGCATTCAGTTGATGTTAGATAAAATCTTGCAAGTCTTAGCGGTTAGTCCAACAAAGACTATTAGTTTCGACCTAGTTAATTGTGGTGAACCCCCACAACCTCTCTTAGGTTGAAGCTCTCTGGAATGAGCGTTTAGCTGTTAATTAAAAGGTCGTAGGATAAAGGCCTACCAATCTAGAGGTGTTAGTAAAAATTACCCTGCTTTGTCATAACAGAATTATAAGATAAATACTTGTACACTTGCCTTGTGGTGTAACACACAGGGGTGCAAATCCTGAGGGGCAGGTGAGTCTGCCGGGGCTTTAGGAAGTGGTGTAGTGGAAGCACAAAGAGTTTTGGTCTCTTGGGCGTAGGTTCGAAACCTATTTTTCTAGGTTGAATAACAACGATGGTTTTTCAGGTCAGTAGTCTTGGTTAGAGTCCGAGCGGGAAACCGCCCTAGTATCATTACAAATGACTTCCAATCATTTTATCTTGGCCTAAC-CCAAGGGGCGATAACAAGCATAGTTTAAATAAAACACTAGATTGTGAATCTAGAAACAGAAGTTAAAACCCCCTTGCTCGTCGGATACGTGCCCGTAAGGACTACTTTGATAGAGTAATTTACAGGGGTTAAAGCCCCCTCATATCCCCTCTTAAAGGATAACAGAAATCCATTGGTCTTAGGCCCCAAA--CATCTTGGTGCAAATCCATGTAATAGCTGTTTTAGTGGCAGAGCCCGGTAATTGCAAAAGACCTAAGCCCTTTTATCAAGAGTTCAAATCTCCTCTAAAACACATTAAGAAGCTATAAGCGTTAGCCTTTTAAGCTAACGACAGATGAGCCCATCCTTAATGAGTAAAGTCAGCTAAGAAGCTTTCGGGCCCATACCCCAAAACGTTGGTTAAAACCCTTCCTTTACTAAAAGCATGGCACTGAAGATGCTAAGACAAACAATTAATGGTTTCATGAGCACAGGAAGTAGTTTAATAAGAATTTTGGCTTTGGGTGCCAAGGGTGGAGGTTAAATCATCCCTTTTTGAGAGAGAAGTTTAAGTAAGAACTGCTAATTCCTTTATGGTTAAAATCCATATTTCCCTCTGGCAGATTGGGTATGTAGTTGGCTTGAAACCAGCCTATGTGGGTTCGATTCCTACTCTTTTTGGTCTTAATAGTTTAAAAAACGTCGGCCTTGTAAACCGAAAATAGAAA-AAGCCATCTTTCAGACAAGGGCCTTCAAAGCCCTAAGCAAGAGACAGCCCCTCTTAATTTTTGGGTAAAATGGCCGAGTAGGCGGTGGGTTGTAGCCCTAATAACAAAGGTTCAAGTCCTTTTTTTATCACAAAGTGTAGTGTAAAAAAACATTTCGCTTACACCGAAAAAATACCAGCGAAGACCTGGTCGCTTTGA
ICHTHYO
AAGGCTTTAGCTTAAATAAAGCGTCTGGGTTGCATTCAGAAGATGTTAGGTATAGTCTTGCAGGCCTTAGAAGTTAGTCTAAAAAAGACAATTAATTTCGACTTAATAAATTGTGATATGC-TTCACAACTTCTTTTAGACTGAAGCTCTCTGGGATGAGCGTTTAGCTGTTAATTAAAAGGTCGTGGGATAAAAGCCCATCAGTCTAAAGATGTTAGTAAAGTTTACACTATCTTGTCAAGATAAAATCACGAGTTAAACCCACGTACATCTGCCCCGTAGTGTATCATATAAGATTGCAAATCTTAAGAAACAGAATAATCTGTCCGGGCTTTAGAATGTGGTGTATTGGTAGCACGGAGATTTTTGATTTCTTATGTATAGGTTCAAGTCCTATTTTTCTAAGTTGAAGTACAACAGTGGTTTTTCAGATCATTGGTCTTGGTTAAAGTCCTAGTAAAAAACTTCTCTAGTATCAATACCAATGGCTTCCAACCATTAAATCTTAGCTTTAA-CTAAGGAGAAGTAGTAAATATAGTTTAAA-AAAACATTAGATTGTGATTCTAAAGACAGAAGCCAATAACTTCTTATTTACCGGCTATGTGCCCG-AAGGGTCACTTTGATAGAGTGAACAATAGGGGTTTAAACCCCCTCATATCCTCTTTTAAAGGATAGTAGTTATCCATTGGTCTTAGGAACCAT--GATTCTTGGTGCAAATCCATGTAAAAGTTGCTTGAGTGGCAGAGCCTGGTAATTGCAAAAGACCTAAGATCTTTTGATAGAGGTTCAAATCCTCTCTCCAGTTCATTAAGAAGCTAACAGCACTAGCCTTTTAAGCTAGCACC-GGTGAAACCACCCTTAATGAGTAAGGTCAGCTAAAAAGCTTTCGGGCCCATACCCCGAAATGATAGTTAAAACCAATCCCTTGCTAATAGCGCAACACTGAAGATGCTGAGATGAAATATTAAGATTTCCGTCGACACTGGAAGTAGTTTAAAAAGAATTTTGGCTTTGGGTGCCATTGGTGAGGGTGAAAATCCTCCTTCTTGAAAGAGAAAAATTAATAAGAACTGCTAACTACTCTGAGGTTTAATTCCTCAGCTCTCTTAAGCATGGTGGTTATGTAATTAGCTTGAAACTAGTTGATGTGGGTTCAATTCCTACCCTTTTTGGTTTAAGTAGCTTATAAAGCATCAGTCTTGTAAACTGAAGATCAGAGTAACCCCTCTCTTAAACAAGGGCCTTCAAAGCCCTAAGCAAGAGACAGCCCCTCTTAATTTTTGGGTAGAATGGCTGAGTAAGCGGCGGATTGTAGTCCCGACAACAGAGGATAAAAGCCTCTTTCCACCACAAAATGTAGTTTAAAAAAACATTCCGCTTACACCGGAAAAAAATCTGAT-AAACCAGAACTTTTTGA
TYPHLON
AAGGTCTTAGCTTAATTAAAGCGCTTGAGTTGCATTCAGGAGATACAGGTTAGACTCTTGTAGATCTTAGAGATTAGTCTAAATAAGACAGCTGATTTCGACTCAGCAAATTATGTTT-AA-CCCATAGTCCCCCATGGACTGAAGTTCTCTGGGTTGAATGTTTAGTTGTTAACTAAAAGGTCGTGGGATAAAAGCCCATCAGTCTAGGAGTGTTAGTAAA-ATTACACTGCCTTGTCGTGACAACATAATGAGCCTCACCCTCATACACTCTAGTGGTGAGC---CACGTAAGGTTGCAAACCTTAAAAAGGCGGAGTTCTCCCCCCGGACTTAGAGAGTAGTGTACT-GAAGCACAGGGGGTTTTGATCCCCCAGGGGCAGGTTCGAGTCCTGTTTTTCTAAGTTGAATAACAACGGTGGTTTTTCAGACCGACGGCTTTGGTTAAAGGCCAAATAAGAAGCTCTCTTAGTAATAATACAAATGACTTCCACTCATTTAATCTTAGACCCG--CTGAGAGAGGGCAGCAAATATAGTTTAACTAAAACCCTAGATTGTGATTCTAGTAACAAAGACTAA-CCTCTTTTATTTGCCGGGCACGTGCCCGCAGGGATCACGTTGATACAGTGAAAAATAAGAGTTCAAACCTCTTCGCAGCCTCTTTTAAAAGATAGAAGTAATCTATTGGTCTTAGGCTCCAAA-CACTCATGGTGCAACCCCGTGTAAAAGCTACTTGATTAGCAAAACAATCAA-ATGCAAAAGGCCTAAGCCCTTTCA-CAAAGGTGCGAACCCTCTCTCCAGTACATTAAGAAGCCAACGGCGCCGGCCTTTTAAGCCGGAGTTTGGTGTCCCCACCCTTAGTGAGTAAAGTCAGCTAAAAAGCTTTTGGGCCCATACCCCAAAATGTTGGTC-AACCCCCTCCTTTACTAAAAGCATGGTGCTGAAGACACCAAGACGAAAT--TAACACTTCCAAAACCACAGAAGGTAGTTTAGGTAGAATTTTGGTTCTGGGTACCAATGGCGAGGATGTT-ATCCTCTCTTCTGAGGGAGGCGCCCTAGTAAAAGCTGCTAACTTACCTGAGGTGTAACCCCTCAGGCCACCCTGATAGAGTGATTATATGGTTGTTTTGAAATCAGCTTATGTGGGTTAGATTCCTACCCCTTTTGGCTAAAGTAGCTTAAAAAGCATCAGCCTTGTAAACTGAAATTAGAGA--CCCCCTCTCTTTAGCGAAAGCCTTCAAAGCTTTAAATAGAAGTCTAA-CCATCTAACTTCTGGGTAAAATGGCCGAGTAGGCGGCGGAGTGTAGTTCCGAGGACGGAGGTTTGAGTCCTCTTGTTACCACAAAATGTAGTTTA-AAAAACACTTCGCTTACACCGAAAAAATGCCCC---CACAGAGGCCATTTTGA
ASCTRU
AAGACTTTAGCTTAATTAAAGTGTCTGAGTTGCATTCAGTTGATGTTGGATAATATCTTGCAAGTCTTAGCATTTAGTCTAAGTAAGACTGCTAATTTCGACTTAGCCGATTAAGGTTTAAACCCCTAACTACCCTTAGAATGAAGCTCGCTGGATAGAGTGTTTAGCTGTTAACTAAAGTGTCGTGGGATCAAGGCCCATCTTTCTAGAGGGGTTAGTAAATATTACATTATCTTGTCAAGATAAAATAACGAGTTAAAATCCTGTACCCTTGTCCTGTAGTTGA-TACGTGAGATTGCAAATCTCAAGAAGCGAGTTAACTCGCCGGGGCTTTAGAAAATAGTATAATGGAAATACGGAGGGTTTTGATCTCTCAGCTGTAGGTTCAAATCCTATTTTTTTAAGTTGAAGCACAACGGTGGTTTTTCATATCATTAGTCCTAGTTAAAGTCTTGGTAAAAAATTTTCTTAGTATTAGTACAAGTGACTTCCAATCACTTAGTCTTGGTTAAGC-CCGAGAGAAGATAGTGGATTTAATTTAAACAAAATATTAGATTGTGATTCTAAATATAGAAGTTAAACCCTTCTTATTCACCGGAAATGTGCCCG-GGGGATTACTTTGATAGAGTAACACACAGGGGTTAAAATCCCCTCATCTCCTCTTTTAATGGTAAATAGTTTTTCCGTTGGTTTTAGGAGCCAAAGTTTCTTGGTGCAACTCCAAGTAAAAGCTGTTTGTGTGGCAGAGCCTGGAAATTGCAAAAGATCTAAGACCTTTTAGTAGGGGTTCAAACCCTCTCACAAACACACTAAGAAGCTAATAGCAACAGCCTTTTAAGCTGTAGACTGGTGAAACCACCCTTAGTGAGTAAAATCAGCTAAAAAGCTTTTGGGCCCATACCCCAAAATGTTGGTTAAACCCCCTCTTTTACTANNNNNNNNNNNNNNNNGATGCTGAGACAAAACTTAAAAATTTTCGTAGGTACAGGGGGTAATTTACTTAGAATGTCGGCTTTGGGGGCCGGTAGGGGGGGTTTAATCCCCTTCCCCTGAAAGAGAGGT-ACAACAGGAACTGCTAATTACCCCATGGTTCAATTCCAAGGCTCGCTT--TGGCAGAAGCTATGTGGCTGATTTGAAATTAGCAGATGGAGGTTCAATTCCTTCCTTTCTCGGCCTAGATAGCTTAAAAAGCACTGGACTTGTAAACCAACGACTGGAGTAAACCCTCCTCTAGACAATAGCCTTCAAAGCTTTAAGTAGAAGTTAAAACCTTCTAGTTTCTGGGTAAAATGGCTGAGTAAGCGGCGGGTTGTAGCCCTGAATACAGAGGTTTAAGTCCTCTTTTTACCACAAAATATAGCTTAATAAAGCCTTTCGCTTACACCGAAGTGATACCCGTTAAAACCGAGTTCTTTTGA
LEIARC
AAGGCTTTAGCTTAATTAAAGTACTTGATTTGCATTCAGGTGATGTTGGATAAAGTCCTGCAGGTCTTAGTAATTAGTCCAATTAAGACTGCTAATTTCGACTTAGCAAATTATGGTGTAACCCCATGATTACCCTTAGAATGAAGCTCGCTGGATTGAGTGTTTAGCTGTTAACTAAAATATCGCGGGATCGAGGCCCGTCTTTCTAGAAGCATTAGTAAATATTACACCACCTTGTCAAGGCGGATTAATAGGTGAAAACCCTGTATACTTGCTCTGTAGTGTA-TACGCCAGATTGCAAATCTGGAGAAGCGGT-TGACCCGCCGGGGCTTTAGATAATGGTGTACAGGGGGCACGAAGAGTTTTGATCTCTTAAGTATGGGTTCAATTCCTATTTATTTAAGTTGAAATACAGCAGCGGTTTTTCAGACCGCAGGTCTTGGTTAAAATCCAGGTGAAAAATTTTCTTAGTATTAGTACAAATGATTTCCACTCATTAAGCCCCAGTTAAACCCCGGGAGAAAATAGTTGGCATAGTTA-AATATAACATTAGATTGTGATTCTAAAGATAGAAGTTAAACCCTTCTTACCGACCGGAAATGTGCCCGCAAGGATCACTTTGATAGAGTGAACAATAGGGATTAAA-TCCCCTCATCTCCTCTTTTAAGGGAAAATAGTTGATCCATTGGCCTTAGGAGCCAAATACTCTTGGTGCAACCCCTAGTAAAAGCCGCTAGTGTGGCAGAGCCTGGTAATTGCAAAAGACCTAAGCCCTTTTAATAGAGGTTCAACCCCTCTCGCTAGCCCATTAAGAAGCTAATAGCAACAGCCTTTTAAGCTGTAGACTGGTGAAACCACCCTTAGTGAGTAAAGTCAGCTAAAAAGCTTTTGGGCCCATACCCCGAAATGTTGGTTAAACCCCCTCCTTTACTAAAAGCACAGCACTGAAGATACTGAGATGGGTAAT-AATAACCCCGCAAGCACAAGGGGTAGTTTAA-TTGAATGTTGGCTTTGGGGGTCAACGGTGGGGGTTTAATCCCCCCCTCTTGAGAGAGAGA-CATTGCAAGAACTGCTAACTCACCTGTGGCTCAACTCCACAGCTCACTCTGGTAGAGTGGGCATGCGATTGACTTGAAATCAATTTATGGGGGTTCGATTCCCTCCTTTCTCGGCCTTAGTAGCTAACAAAGCACCGGCCTTGTAAGCCGAAGAGCGGGGCACACACCCCCTAAGACAAAAGCCTTCAAAGCTTTAAGTAGAAGTTAAAATCTTCTAGTTCCTGGGTAAGATGGCCGAGAAGGCGGCGGGTTGTAGCCCCGACGACAGAGGCAGCAC-CCTCTTCCTACCACAAAATGTAGCTTAATAAAACCATTCGCTTACACCGAAACCATGTCTGTGCGACCCAGACCATTTTGA
BOMORI
AAGGCTTTAGCTTAATAAAAGTGTCTGAGTTGCATTCAGGTGATGTTGGATAAAGTCCTGCAAGTCTTAGTAACTAGTCCAAACAAGACAGCTGATTTCGGCTCAACAAATTGTGGTTCAAACCCACAGTCACCCTTAGAATGAAGCTCGCTGGATAGGGCTTTTAGCTGTTAACTAAACTTTTACGGGATCGAGGCCCGTCTTTCTAGAGATATTAGTAAAT-TTATACTGCCTTGTCAAGGCAAAGTTGTAGGTTAAACCCCTGCATATCTGTCCCGTGGTGTATCACATGAGATTGCAAATCTCAAGAAGCGAGATAACTCGCCGGGGCTTTAGGAAGAAGTATAGTGGGAGTACAGAGAGTTTTGATCTCTCAGGGGTAGGTTCAATTCCTATCTTTCTAAGTTGAAAGACAACGGAGGTTTTTCAGACCTCTGGTCTTGGTTAGAATCCAGGTAAGAAATTTTCTTAGTATCAGTACAAGTGACTTCCAATCACATAGCCTCGGTTAAACCCCGGGAGAAAATAGTAGCTATAGTTTAGC-AAAACACTAGATTGTGATTCTAGAATCAGAAGTTAAACCCTTCTTATCTACCGGAAATGTGCCCGCAAGGATCACTTTGATAGAGTGAAACATAGGGGTTCAAACCCCCTCATTTCCTCTTTTAAAGGAAAAAAGTCGATCCGTTGGTCTTAGGAACCAGAGACTCTTGGTGCAACTCCAAGTAAAAGCTGTTAGTGTGGCAGAGCCCGGTAAATGCAAAAGACCTAAGCCCTTTGACCAGGGGTTCAATTCCCCTCACTAACTCACTAAGAAGCTAATAGCAACAGCCTTTTAAGCTGTAGATAGGTGGAATCACCCTTAGTGAGTAAAGTCAGCTAAAAAGCTTTTGGGCCCATACCCCAAAATGTTGGTTAAACCCCCTCCTTTACTAAAAGCACAGCACTGAAGATGCTGAGATGAGCCCTAAAAAGCCCCGTGAGCACGAAACATAGTTTAAGAAGAACGTCGGCTTTGGGGGTCGATAGTGGGGGTTTAATCCTCTTGTTTCGAGAATAAGGT-ACACCAAGAACTGCTAATTACTCCGTGGTTCAATTCCACGGCTTCTTCTGACAGAGCGGTTATGTGGCTGACTTGAAATCAGTTGATGGGGGTTCGATTCCTTCCCTTCTCGGTCAACGTAGCTTAAAAAGCACCGGTCTTGTAAACCGAAGAGTGAAGTCACCCCATCCTTTGACAAAAGCCTTCAAAGCTTTTAGCAGGAGTTAAACTCTCCTAGTTTCTGGGTAGAATGGCCGAGTAGGCGGCGGCTTGTAGCTCCGCAAACAGGGGTTAAAGTCCTCTTCCTACCACAAGATGTAGCTTAA-AAAGCAATTCGCTTACACCGAATAGATGCCCGCTGAAACCGGACCATTTTGT
OBSPER
AAGGCCTTAGCTTAATAAAAGTATTTGAGTTGCATTCAAGTGATGTTGGATAGAGTCCTGCAGGCCTTAGCGGTTAGTCTAATCAAGACAACTAATTTCGACTTAGTAAATACTGGTTTAAACCCTCTACCACTCTTAGAATGAAGCTCGCTGGATTGAGCGTTTAGCTGTTAACTAAAATGTCGCGGGGTCGTAGCCCGTCTTTCTAGAGATGTTAGTAAAAATTATACTGCCTTGTCAAGGCAGAGTCGCAGGCGAAACCCCCGCACACCTGTCTCGTGGTGTAACACACAAGATTGCAAATCTTGAGTAGCGAG-TGACTCGCCGGGGCTTTAGGAAGTGGCATAGGGGGAATACGGAGGGTTTTGATCTCTCAGTCACAGGTTCAATTCCTGTTTTTCTAAGTTGAAAGACAACGGTGGTTTTTCAGATCATTGGTCTTGGTTAGAGTCCTAGTAGAAAATTTTCTTAGTACTAGTACAAGTGACTTCCAATCACAAGGCCTTGGTTAAACTCCAGGAGAAAATAGTGAGCATAGTTT-AATAAAACACTAGATTGTGATTCTAGAATTAGAAGTTAAAACCTTCTTGCCCACCGGAAACGTGCCCGTAGGGATTACTTTGATAGAGTAAACAATAGGGGTTCAAACCCCCTCATTTCCTCTTCTAAAGGAGAACAGTCTATCCGTTGGTCTTAGGAACCAAAGCCTCTTGGTGCAACTCCAAGTAGAAGCTGTTAGCGTGGCAGAGCCTGGCTATGCA-AAAGACCTAAGCCCTTTTAAGAGGGGTTCAAATCCCCTCGCTAACTCACTAAGAAGCTTACAGCGACAGCCTTTTAAGCTGTAGATTGGTGAGACCACCCTTAGTGAGTAAAGTCAGCTAAAAAGCTTTTGGGCCCATACCCCAAAATGTTGGTTAGATCCCCTCCTCTACTAAAAGCACAGCACTGAAGATGCTGAGATGGGCCCTAAAAAGCCTCAATAGCACGAAATGTAGTTTTTAGAGAACGTTGGCTTTGGGGGTCATCGGTAGGGGTTCAATCCTCTTGTTTCGAAAGAGAGA-CCTACCAAGAACTGCTAATTACTCCGAGGTTCAATTCCGCGGCTCACTTTGACAGAGTGGTGATGTGGTTGACTTGAAATCAGCATATGGGGGTTCGATTCCCTCTTTTCTCGGTCTACGTAGCTTAAAAAGCACCGGTCTTGTAAACCGAAGATTGAGGTAATTCCCTCCTTAGACAAGAGCCTTCAAAGCCCTAAGTAGAAGTTAAAATCTTCTAGTTTCTGGGTAAGTTGGCCGAGTAGGCGGCGGGTTGTAGCCCCGAAGACGGAGGTTAAAGTCCTCTTCTTACCACAAAATGTAGCTTAATAAAGCCTCTCGCTTACACCGAGATAATGTCCGTTAAACTCAGATCATTTTGA
DISGAL
AAGGCTTTAGCTTAATTAAAGTATTTGAGTTGCATTCAGATGATGTTGGATAGAGTCCTGCAGGCCTTAGTAGCTAGTCTAATCAAGATAGTTAATTTCGACTTAGCTGACAGCGGTTAAATTCCGCTGCTACCCTTAGAATGAAGCTCGCTGGATAGAGCGTTTAGCTGTTAACTAAAATGTTACGGGATCGAGGCCCGTCTTTCTAGAGGTGTTAGTAAAAATTACACTACCTTGTCAAGGCAGAGTTGCGAGTTAAAACCACGCACACCTGCCCTGTGGTGTAGCATGCAAGATTGCAAATCTTGAGAAGCGAGCTAACTCGCCGGGGCTTTAGGAAGTGGTATAGGGGAAGTACAGAGAGTTTTGATCTCTCAGGCACAGGTTCAAGCCCTGTCTTTCTAAGTTGAGTTACAACAGTGGTTTTTCAGACCGCGAGCCTTGGTTAGAGTCCTGGCAGGAAATTTTCTTAGTATTAGTACAGGTGACTTCCAATCACACAGCCTCGGTTGAATCCCGGGAGGAAATAGTAGGCATAGTTCAACCAGAATTTTAGATTGTGATTCTAAAGATAGAAGTTAAAATCTTCTTGCCAACCGGAGATGTGCCCGTAGGAATTACTTTGATAGAGTAATCTATAGGGGTTCAAACCCCCTCTTCTCCTCTTTTAAGGGAAAACAGCTCATCCGTTGGTCTTAGGAACCAAAGTCTCTTGGTGCAACTCCAAGTAAAAGCTGTTAGTGTGGCAGAGCCCGGTAAATGCAAAAGACCTAAGCCCTTTTAATAGGGGTTCAACTCCCCTCACTAACTCACTAAGAAGCTAATAGCGACAGCCTTTTAAGCTGTAATTTGGTGAAACCACCCTTAGTGAGTAAAGTCAGCTAAAAAGCTTTTGGGCCCATACCCCAAAATGTTGGTTAAACCCCTTCCTTTACTAAAAGCACGGCACTGAAGATGCCGAGAAGAGCCCTAAAAAGCCCCGATAGCACGGGATGTAGTTA-TGAAGAACGCTGGCTTTGGGGGTCAGCAGAGGGGGTTTAATCCCTCCGTCTCGAGAGCCTGA-CCTAACAAGAACTGCTAACTACTCCGTGGTTCAACTCCACGGCCGGCTCTGGCAGAGTGGCTATGCAGCTGACTTGAAATCAGTTCATGGGGGTTCGATTCCTTCTTTTCTCGGCCCTAGTAGCTTAAAAAGCACCGGTCTTGTAAACCGAAGACTGGAGAAACTCCCCCCTAGGGCAAAAGCCTTCAAAGCTTTAAGTAGAAGTTAAAATCTTCTAGTTCCTGGGTAAGATAGCCCAGTAGGCGGCGGGTTGTAGCCCCGAAGACGAGGGTTTAAGTCCCTCTCTTATCACAAAGTGTAGCTTAATAAAGCATTTCGCTTACACCGAAGTAATATCTGTTAAACCCAGATCACTTTGA
RHIDOR
AAGGCTTTAGCTTAATTAAAGTGCTTGAGTTGCATTCAGGCGATGTTGGATAGAGTCCTGCAAGTCTTAGTAGATAGTCCAAACAAGATAGTTGATTTCGGCTCAACAGATTATGGTTTAAACCCATATCCGCTCTTAGAATGAAGCTCGCTGGATAGAGCGTTTAGCTGTTAACTAAAAAGTTACGGGATCAAGGCCCGTCTTTCTAGAGATGTTAGTAAAAATTACATTACCTTGTCAAGGTAGAATAATAGGTTAAACCCCTGTACATTTGTCCCGCGGTGTATCATGTTAGATTGCAAATCTTAAGAAGCAGGTTGGCCTGCCGGGGCTTTAGAAGGTGGTATAGTGGGAGTACGGAGGGTTTTGATCTCTCAGGTGCAGGTTCAATTCCTGTCTTTCTAAGTTGAAGTACAACGGTGGTTTTTCAGATCACAAGTTCTGGTTAAAGTCCTGATGGAAAATTTTCTTAGTATTAGTACAGGTGACTTCCAATCACTTAGCCTTGGTTAAACTCCGAGAGAAAATAGTAGATATAGTTTAAACAAAACACTAGATTGTGATTCTAGTAATTGAGGTTAAACCCCTCATATCAACCGGAAATGTGCCTGTAAGGATCACTTTGATAGAGTGAACAATAGGGGTTCAAACCCCCTCATCTCCTCTTTTAAAGGAAAATAGTCTATCCGTTGGTCTTAGGAACCAAAAACTCTTGGTGCAACTCCAAGTAAAAGCTGCTAATGTGGCAGAGCCCGGCTAATGCAAAAGACCTAAGCCCTTTTCACAGGGGTTCAAATCCCCTCACTAGCTCATTAAGAAGCTAAAAGCGGCAGCCTTTTAAGCTGCAGACTGGTGAAACCACCCTTAGTGAGTAAAGTCAGCTAAAAAGCTTTTGGGCCCATACCCCAAAATGTTGGTTAAACTCCTTCCTTTACTAAAAGCACAGCACTGAAGATGCTGAGATGAGCCTTTAAAAGCTCCATGAGCACGGAAAATAATTTAAAAAGAATGTTGGCTTTGGGGGTCAGTAGTGAGGGTTTGATCCTTCTTTTCCGAGAGAGAAA-CTTACCGAGAACTGCTAATTACTCCGTGGTTCAATTCCGCGGTTCACTCTGGCAGAGAGGTAATGCGTCTGACTTGAAATCAGAGTACGGGGGTTCAATTCCCTCTTTTCTCGGCCTTGATAGCTTAAAAAGCATCGGTCTTGTAAGCCGAAGATCGGGGAGACCTCCCCTCAAGACAAGGGCCTTCAAAGCCCTAAGTAGAAGTTAAAACCTTCTAGTTTCTGGGTAAGATGGCCGAGTAGGCGGTGGATTGTAGCTCCAATTACAAAGGTTCAAGTCCTTTTCTCACCACAAAATGTAGCTTAGTAAAGCCCTTCGCTTACACCGAACTGACATCTGTTAGACCCAGATCATTTTGA
PIPPIP
AAGGCTTTAGCTTAATTAAAGTAGTTGAGTTGCATTCAGTTGATGTTGGATAAAGTCCTGCAGGTCTTAGATTTTAGTCCAATAAAGACAGTTGATTTCGACTCAACAAATTATGGTTTAACCCCATAAGCTCTCTTAGAAAAAAGCTCGCTGGATAGAGTGCTTAGCTGTTAACTAAGATATTGAGGGATCGAGGCCCCCTTTTCTAGAGATGTTAGTAAAAATTACATCGCCTTGTCAAGACGAAATAGCTAGTTAAACCCCAGCACACCTAGTCCCGCGTTGTCCATATTCGATTGCAAATCGAAAGAAGCAGACGAATTTGCCGGGGCTTTAGGAGGTTGTATATTGGGAGTACGGGGGGTTTTGATCTCTCAGGTGCAGGTTCGATTCCTGTTCTTCTAAGTTGAAGGACAACAGTGGTTTTTCAGATCACAGGTTTTGGTTAAAATCCTGATGGGAAACTTTTTTAGTATCAGTACACGTGACTTCCAATCACATAGTCTTAGTTAAAACCTAGGAAGAAGTAGTCAGCATAGTTT-AAAAAAACACTAGATTGTGATTCTAAAGATAGGGGCTAACCACCCCTTGCCGACCGGAA-TGTGCCCGTAGGGATCACTTTGATACAGTGAACCATAGGGGTTCAAACCCCCTCATATCCTCTTTTATAGGATAACAGCCTATCCATTGGTCTTAGGAACCAAAAACTCTTGGTGCAAGTCCAAGTAAAAGCTGTTAGTGTGGCAGCACCCGGTTATGCA-AAAGATCTAAGCTCTTTTAACAGGGGTTCAAATCCCCTCACTAACTCACTAAGAAGCTAATAGCGACAGCCTTTTAAGCTGAAGAATGGTGAAACCACCCTTAGTGAGTAAGGTCAGCTAAAAAGCTTTTGGGCCCATACCCCAAAATGTTGGTTAGACTCCCTCCCGTACTANNNNNNNNNNNNNNNNNNNNNNNNNNNNNNNNNNNNNNNNNNNNNNNNNNNNNNNNNNNNNNNNNNNNNNNNNNNNNNNNNNNNNNNNNNNNNNNNNNNNNNNNNNNNNNNNNNNNNNNGAGCCGGG-CACATTGAGAACTGCTAATTACTCCGTGGTTCAACTCCACGGCCTGCTCTGGCAGATTGGCCATGTGTCTGACTTGAAATCAGTTTATGGGGGTTCGACTCCCTCTTTTCTCGNNNNNNNNNNNNNNNNNNNNNNNNNNNNNNNNNNNNNNNNNNNNNNNNNNNNNNNNNNNNNNNNAGGGGCCTTCAAAGCCCAAAATAGGAGTTAAACTCCCCTAGCCTCTGGGTAGGATGGTCGAGTAGGCGGTGGGTTGTAGCTCCAATAACAAGGGTTAGATCCCCTTTCCTGCCACAAAATGTAGCTTAATAAAGCCCTTCGCTTACACCGAACCAATGTTCGTTTGAACCGAACCATTTTGG
PIPCAR
AAGGTTTTAGCTTAATGAAAGTGGCTGAGTTGCATTCAGTTGATGTGGGGTAGAGTCCTGCAAGCCTTAGATCTTAGTCCAACAAAGACAGTTGATTTCGACTCAACAAATTATGGTTAAACCCCATAAGATCTCTTAGAATAAAGCTCGCTGGATAGAGCGTTTAGCTGTTAACTAAAATGTTGTGGGATCGAGGCCCGCTTTTCTAGAGGTGTTAGTAAAAATTACCCCGCCTTGTCAAGGCGAAGTAGCTGGTTAAACCCCGGCACACCTGCTCCGCGGTGACACATGTTCGATTGCAAATCGAAAGAAGCAAACGAGTTTGCCGGGGCTTTAGGAGGTTGTATATAGGGAGTACGGGGAGTTTTGATCTCCCAGGTGCAGGTTCGATTCCTGTCTTTCTAAGTTGAAAAACAACAGTGGTTTTTCAGATCACAGGTTTTGGTTAAAGTCCTAATGGGAAACTTTCTTAGTATAAGTACATGTGACTTCCAATCACTCAGCCTTAGTTAAATCCTAGGAGAAAGTAGTAAACATAGTTTAAAAAAAACACTAGATTGTGATTCTAGAAACAGGGGTTAAACCCCCCTTGTCGACCAGGAATGTGCCCGTAGGGATCACTTTGATACAGTGAATTATAGGGGTTCAAACCCCCTCATATCCTCTTTTATAGGAGAACAGCTTATCCATTGGTCTTAGGAACCAAAAATTCTTGGTGCAAGTCCAAGTAAAAGCTGTTAGTGTGGCAGCACCCGGTT-ATGCAAAAGACCTAAGCCCTTTGAGTAGGGGTTCAAATCCCCTCACTAACTCACCTAGAAGCTAAAAGCAGCAGCCTTTTAAGCTGCAGAATGATGGACCATCCTAAGTGAAGTAAAGTCAGCTAAAAAGCTTTTGGGCCCATACCCCAAAATGTTGGTTAAACCCCCTCCTCTACTAAAAGCATGGCACTGAAGCCGCCAAGATGGGCTGTAAAAAGCCCCGCTAGCATGAGACATAGTTAAACTAGAATGCTGGCTTTGGGGGTCAGTGGTGAGGGTTGAACCCCTCTGTCTCAAGAACTCGG-CACACTGAGAACTGCTAATTACTCCGTGGTTCAACTCCACGGCTTGTTCTGGCAGAGTGGAGATGTGGCTGACTTGAAATCAGTTCACGGGGGTTCGATTCCCTCCTTTCTCGGTCCTGATAGCTTAAAAAGCACCGGTCTTGTAAGCCGGAGACTGGGGAACTCCCCCCTCAAGACAAAGGCCTTCAAAGCCTTAAACAGGGGTTAAACCCCCCTAGCTTCTGGGTAAATTGGCCGAGTAGGCGGCGGGTTGTAGCCCCGACGACGAGGGTTAGAGCCCCTCAGTTACCACAAAATGTAGCTTAACAAAGCCATTCGCTTACACCGAATCAATGCCCGTTAAACTCGAGCCATTTTGA
XENTRO
AAGGCTTTAGCTTAATTAAAGTGTTTGAGTTGCATTCAATTGATGTTGGATAAAGTCCTGCAAGCCTTAGAAGTTAGTCCAACCAAGACAGTTGATTTCGGCTCAACAAATTATGGTTAAACCCCATAACTACCCTTAGAATGAAGCTCGCTGGTTTGAGCGTTTAGCTGTTAACTAAAATGTTACGGGATCAAGGCCCGTCTTTCTAGAGACGTTAGTAAAAATTACACCGCCTTGTCAAGACGGAATCACTGGTTAAACCCCGGTACATCTAGCCTGCGGTGTTTCATGCCAGATTGCAAATCTCGAGAAGCAAACGAAGTTTGCCGGGCTTTAGAGAGTGGTATAGTGGGAGTACGGAGGGTTTTGATCTCTCAGGTGCAGGTTCAATTCCTGTCTTTCTAAGTTGAAGAACAACAGTGGTTTTTCAGATCACAGGTTCTGGTTAGAGTCCTGATGGGAAACTTTCTTAGTATAAGTACACGTGACTTCCAATCACAAAGCCTCAGTTAAAATCTGAGAGAAAGTAGTAGACATAGTTTAACTAAAACACTAGATTGTGATTCTAGAAACAGAGGTTAAACCCCTCTTGTCAACCGGAAACGTGCCCGTAGGGATCACTTTGATAGAGTGAAACATAGGGGTTCAAACCCCCTCGTCTCCTCTTTTAAAGGAAAACAGTCTCTCCGCTGGTCTTAGGAACCAGAAACTCTTGGTGCAAATCCAAGTAAAAGCTGCTAGTGTGGCAGAGCCTGGCTAATGCAAAAGACCTAAGCTCTTTGATTAGGGGTTCAAATCCCCTCACTATCTCACTAAGAAGCTAAAAGCGACAGCCTTTTAAGCTGTAGACTGGTGAAACCACCCTTAGTGAGTAAAGTCAGCTAAAAAGCTTTTGGGCCCATACCCCAAAATGTTGGTTAAACTCCTTCCTTTACTAAAAGCACAGCACTGAAGATGCTGAGATGAGCCCTAAAAAGCTCCGAAAGCA--AGGGGTAATTTAAATAGAATGTTGGCTTTGGGGGTCAATAGTGGAGGTTTGATCCTTCTTCCTCGAGAACCAGAC-ATGCCAAGAACTGCTAATTACTCCGCGGTTCAATTCCGCGGCTTGTTCTGGCAGAGTGGTGATGCGACTGACTTGAAATCAGATTATGGGGGTTCGATTCCTTCTTTTCTCGGTCCTGATAGCTTAAAAAGCATCGGTCTTGTAAGCCGAAGACTGGAGAACGCCCTCCTCAAGACAAGGGCCTTCAAAGCCCTAAGAAGGAGTTGAAATCTCCTAGACCCTGGGTAAGATGGCCGAGTAGGCGGTGGGTTGTAGCCCCAATTACAGAGGTTCAAGTCCTCTTCTTCCCACAAAGTATAGCTTAATAAAGCCCCTCGCTTACACCGAGACGATATCCGTTAAACCCAGATTACTTTGA
XENLA2
AAGGCTTTAGCTTAATTAAAGTGTTTGAGTTGCATTCAATTGATGTTGGATAAAATCCTGCAAGCCTTAGTTGTTAGTCTAAACAAGACAGTTGATTTCGGCTCAACAAATTATGGTTAAACCCCATAATAACTCTTAGAATGAAGCTCGTTGGATTGAGCGTTTAGCTGTTAACTAAAATGTTGCGGGATCGAGGCCCGTCTTTCTAGAGATGTTAGTAAAAATTACACCGCCTTGTCAAGGCGAAATTGCTGGTTAGACTCCGGCACATCTAGTGCGGTGTTTGACATGCCAGATTGCAAATCTCGAGAAGCAAACGAATTTGCCGGGGCTTTAGGAAGTGGTATAGTGGGAGTACGGAGGGTTTTGATCTCTCAGGTGCAGGTTCAATTCCTGTCTTTCTAAGTTGAATAACAACGGTGGTTTTTCAGATCACAAGTTCTGGTTAGAGTCCTGGTGGGAAACTTTCTTAGTATCAGTACACGTGACTTCCAATCACAAAGTCTTAGTTAGAATCTAAGAGAAAGTAGTAGATATAGTTT-AATAAAACACTAGATTGTGATTCTAGAGTCAGAGGTTAAACCCCTCTTATCAACCGGAAATGAGCCCGCAGGGATCACTTTGATAGAGGGAAATATATGGGTTCAAACCCCATCATCTCCTCTTTTAAAGGAAAACAGTCTATCCGCTGGTCTTAGGAACCAGAAACTCTTGGTGCAAATCCAAGTAAAAGCTGCTAGCGTGGCAGAGCCTGGCTAATGCGAAAGACCTAAGCTCTTTTTTTAGGGGTTCAAATCCCCTCGCTAACTCACTAAGAAGCTAAAAGCGACAGCCTTTTAAGCTGTAGATTGGTGAAACCACCCTTAATGAGTAAAGTCAGCTAAAAAGCTTTTGGGCCCATACCCCAAAATGTGGGTTAAACCCCTTCCTTTACTAAAAGCACAGCACTGAAGATGCTGAGATGAGCCCTAGAAAGCTCCGAAAGCACGGGAGATAATTTAATTAGAATGTTGGCTTTGGGGGTCAATAGTGGAGGTTTGATCCTTCTTTCTCGAGAACTTGA-CACCCTAAGAACTGCTAATTACTCCGTGGTTCAATTCCACGGCTTGTTCTGGCAGAGTGGTGATGCAACTGACTTGAAATCAGAGTATGGGGGTTCGATTCCCTCTTTTCTCGGTCCTGATAGCTTAAAAAGCATCGGTCTTGTAAGCCGAAGATTGGAGAAAACCCTCCTCAAGACAAGAGCCTTCAAAGCCCTAAGCAGGAGTTAGAATCTCCTAATCTCTGGGTAAGGTGGCCGAGTAGGCGGCGGATTGTAGCTCCGTGTACAGAGGTTCAAGTCCTCTTCTTATCACAAAGTATAGCTTAACAAAGCCTTTCGCTTACACCGAAACAATATCTGTTAAACCCGGATTACTTTGA
HYMBOE
AAGGCTTTAGCTTAATTAAAGTGTTTGAGTTGCATTCAATTGATGTTGGATAGAGTCCTGCAAGCCTTAGTTGTTAGTCCAAACAAGACAGCTGATTTCGACTCAGCAAATTGTGGTTTAACTCCACAACTACTCTTAGATTGAAGCTCGCTGGATAGGGCGTTTAGCTGTTAACTAAAATTTTACGGGATCGAGGCCCGTCTTTCTAGAGACGTTAGTTAAAATAACACCACCTTGTCAAGGTGAAGTCATCGGTTAAACCCCAGTACGCCTGCCCTGCAGTGTA-CATACCAGATTGCAAATCTGAAGGAGCAAGTGAGCTTGCCGGGGCTTTAGAGAGTGGTATAGTGGGAGTGCGGAGGGTTTTGATCTCTCAGGTGCAGGTTCAATTCCTGTCTTTCTAAGTTGAATTACAACAGTGGTTTTTCAGACCACAGGTTCTGGTTAGAGTCCTGATGGGAAACTTTCTTAGTATAAGTATACGTGACTTCCAATCACTAGGCCTCAGTTAAACCCTGAGAGAGAGTAGTAGATATAGTTTATGTAAAACACTAGATTGTGATTCTAGAGAGAAAGGTTAAAACCCTCTTATCCACCGGAAACGTGTCCGTAGGAATCACTTTGATAGAGTGAACCATAGGGGTTCAAACCCCCTCATTTCCTCTTTTAAAGGAAAATAGCTGATCCGTTGGTCTTAGGAACCAAAAACTCTTGGTGCAACTCCAAGTAAAAGCTGCTAGTGTGGCAGAACCTGGCTAATGCAAAAGATCTAAGTCCTTTAAACAGGGGTTCAAATCCCCTCACTAGCTCATTAAGAAGCTAAAAGCGGCAGCCTTTTAAGCTGCAGATTGGTGAAACCACCCTTAGTGAGTAAAGTCAGCTAAAAAGCTTTTGGGCCCATACCCCAAAATGTTGGTTAAACTCCTTCCTCTACTAAAAGCACAGCACTGAAGATGCTGAGATGAGCCCTAAAAAGCCCCAAAAGCACAGGACATAGTTAAATTAGAACGTCGGCTTTGGGGGTCGGTGGTGGGAGTTTAATCTCCTTGTCTTGAGAGCTAGA-CCCACAAAGAACTGCTAATTACTCTGCGGCTCAATTCCGCAGCTAACTCTGGCAGAATGGTCATGTGGTTGACTTGAAATCAACCTAAGGGGGTTCGATTCCCTCTTTTCTCGGTCCTGATAGCTTAAAAAGCATCGGTCTTGTAAGCCGAAGATTGGGAAACCATTTCCTCATGACAAAGGCCTTCAAAGCCTTAAGCAGGGGTTAAAATCCCCTAGTTTCTGGGTAAAATGGCCGAGTAGGCGGCGGGTTGTAGCCCCGATCATGAAGGTTAAAGTCCTTTTTTCACCACAAAATGTAGCTTAATAAAGCCCTTCGCTTACACCGAAAAGATACCTATT-AACCCGGGTCATTTTGA
PSEMER
AAGGCTTTAGCTTAATTAAAGTGTCTGAGTTGCATTCAGTTGATGTGGGGTAGGGTCCTGCAAGTCTTAGTAATTAGTCTAAAAAAGACAGCCGATTTCGACTCAGCAGATTATAGTTCAAATCTATAATAACCCTTAGAATGAAGCTCGCTGGATAGAGCGTTTAGCTGTTAACTAAAATGTTACGGGATCAAGGCCCGTTTTTCTAGAAGTATTAGTAAAAATTACATTACCTTGTCAAGGTAAAATTACTAGTTAGACCCCGGTATACTTGTCCTGCGGTGTTACACAAAAGATTGCAAATCTTAAGGAGCAAATGAGTTTGCCGGGGCTTTAGAAGATAGTATAGTGGAAGTACGGAGGGTTTTGATCTCTTTGGTGTGGGTTCGAGCCCCATTCTTCTAAGTTGAATAACAACGGTGGTTTTTCGGGTCATTGGTTCTGGTTAGAGTCCTGATGGGAAACTTTCTTAGTATCAGTACACGTGACTTCCAATCACAAAGTCTCAGTTAGACTCTGAGAGAAAGTAGTAGGCGTAGTTTAATAAAAACACTAGGTTGTGATTCTAAAGATAGAGGTTAAACCCCTCTCACCAACCGGAAATGTGCCCGTAAGGGCCACTTTGATAGAGTGATCAATAGAGGCTAAAATCCTCTCATTTCCTCTTTTAAAGGAAAATAGACGATCCATTGGCCTTAGGAGCCAAAGACTCTTGGTGCAACCCCAAGTAAAAGCTATTAGTGTGGCAGAGCCCGGCCAATGCTAAAGACCTAAGCCCTTTCACCAAGGGTTCAAATCCCTTCACTAATTCATTAAGAAGCTTAAAGCGACAGCCTTTTAAGCTGTAGACTGGTGAAATCACCCTTAATGAGTAAAGTCAGCTAAAAAGCTTTTGGGCCCATACCCCAAAATGTCGGTTAAACTCCCTCCTTTACTAAAAGCACAGCACTGAAGATGCTGAGATAAGCCCTTAAAAGCTTCAAAAGCACAGGACATAGTTAAAATAGAATGCTGGCTTTGGGGGTCAGAGGTGGGAGTTTAATCTCTTTGTCTTGAGAATAGGGT-ACACAAAGAACTGCTAATTACTCCGCGGTTCAACTCTGCGGCCTCTTCTGGCAGAGCGGTAATGCGATTGATTTGAAATCAGTTTATGGGGGTTCGACTCCTTCTTTTCTCGGTCTTGATAGCTTAAAAAGCATCGGCCTCGTAAGCCGAAGAGTGGAGTAGCCGCTCCTCAAGACAAAAGCCTTCAAAGCTTTAAGCAGGAGTTAAAACCTTCTAGTTTCTGGGTAAGATGGCCGAACAGGCGGCGGGTTGTAGCCCTGATTATAGAGGTTCAAGTCCTTTTCTCACCACAAGATGTAGCTTAATAAAGCCTTTCGCTTACACCGAAAAAATGTCTATTAAACCTAGATTATCTTGA
PELCUL
AAGGCTTTAGCTTAATTAAAGTACTTGGTTTGCGTCCAGGTGATGTGGGGTAGTGTCCTGCAAGTCTTAGTAGTTAGTCCAAACAAGACAGTTGATTTCGGCTCAACAAATTTTGGTTAAACCCCAAAACTTCCTTTAGAAGGAAGCTCGCTGGATAGAGTCTTTAGCTGTTAACTAAAGTCTTGCGGGATCAAGGCCCGCCCTTCTAGAAGTGTTAGTAAATATTATATCACCTTGTCAAGGTGAAGTTATAGGCTAACTCCCTGTACATTTGCCCCGAGGTGTTCCACGTCAGATTGCAAATCTGAAGAGGCGAGTTGACTCGCCGGGGCTTTAGGAGGTCGTATAGTGGAAGTACAGGGAGTTTTGATCTCTCAGGTGCAGGTTCAATTCCTGTTCTTCTAAGTTGAATTACAACAGTGGTTTTTCGTATCACAGGCCTTGGTTAGAATCCTAGTGAGAAACTTTCTTAGTATTAGTATTAGTGACTTCCAATCACTCAGCCTTGGTTAAACCCCAAGAGAAAGTAGTAGGTATAATTTAAATAAAATACTAGATTGTGATTCTAGAAATAGAAGTTAAATTCTTCTTACCCACCGGAAATGTGCCTGCAAGGTTCACTTTGATAGAGTGAAATATAGGGGTTCAAACCCCCTCATCTCCTCTTTTAAAGGAAAACAGTTCATCCGTTGGTCTTAGGAACCAAAACCCCTTGGTGCAAATCCAAGTAAAAGCTACTAATATGGCAGAGTCTGGTAATTGCGAAAGCTCTAAGATCTTTTTCCAGGGGTTCAACTCCCCTTATTAGTTCACTAAGAAGCTAGAAGCGATAGCCTTTTAAGCTATAAACGGGTGGAACCACCCTTAGTGAGTAAAGTCAGCTAACAAGCTCTTGGGCCCATACCCCAAAATGTAGGTTAAACCCCTTCTTTTACTAAAAGCACAGCACTGAAGATGCTGAGATGGGCCCTAAAAAGCCCCAACAACACGGGACTTAATTTAAGTAGAATGCTGGCTTTGGGGGTCAGTAGTGGGGGTTAGATCCCTCAGTCTCGAGAGATAAA-CACAACGAGAACTGCTAATTACTCCATAGTTCGATTCTATGGTTAACTCTGGCAGATTGGTGATGCGTTTGACTTGAAATCATATGAAGGAGGTTCGATTCCTTCCTTTCTCGGCCATAGTAGCTTAAAAAGCACCGGTCTTGTAAACCGGAGATTGGAGAACCCCCTCCCTAAGGCAGAAGCCTTCAAAGCTTCAAGTAGGAGTTAAAATCTCCTAGTCTCTGGGTAAAATGGCCGAGTAGGCGGCAGGTTGTAGCCCTGATTACAAAGGTTTAAGTCCTTTTTTTACCACAAAATGTAGCTTAATAAAGCTTTTCGCTTACACCGAAACAATGTCTGTGAAAACCAGATCATTTTGA
PELPUN
AAGGCTTTAGCTTAATTAAAGTATTTGAGTTGCATTCAGATGATGTTGGATAAAGTCCTGCAAGCCTTAGCCTTTAGTCTAACCAAGACAGCTGATTTCGACTCAGCAAATTAAAGTTAAAATCCTTAATGGCCTTTAGGAGGAAGCTCGCCGGTTAGAGTTTTTAGCTGTTAACTAAAATTTTGTGGGATCAAGGCCCGCCCTTCTAGAAGTGTTAGTAAATATTACATTACCTTGTCAAGGTAAAATAATAGGTTAAACCCCTGTACATTTGCTCTGGGGTGTCACACATCAGATTGCAAATCTGAAGAAGCGAGCGAACTCGCCGGGGCTTTAGAAAGTAGTATAGAGGAAATACGGAGAGTTTTGATCTCTCAATGGCAGGTTCAATTCCCGCTTTTCTAAGTTGAATAACAACAGTGGTTTTTCGTATCACAGGTTTAGGTTAAAGTCCTAATAGGAAATTTTCTTAGTATTAGTACAAGTGACTTCCAATCACACAACCTCGGTTAAACTCCGGGAGAAAATAGTAAATATAGTTTAATAAAAACACTAGATTGTGATTCTAGAAACAAAAGTTAAACCCTTTTTATTTACCGGATATGTGCCCGTAAGGATTACTTTGATAGAGTAAACAATAGGGGTTCAAACCCCCTCATCTCCTCTTTTAAAGGAAAATAGTCTATCCATTGGTCTTAGGCGCCAAAATTTCTTGGTGCAACTCCAAGTGAAAGCTGCTAATATGGCAGAGCCTGGTAATTGCAAAAGCTCTAAGATCTTTCTCCAGAGGTTCAAATCCTCTTATTAGCTCACTAAGAAGCTAGAAGCAACAGCCTTTTAAGCTGTAAACGGGTGGAGCCACCCTTAGTGAGTAAAGTCAGCTAAAAAGCTCTTGGGCCCATACCCCAAAATGAAGGTTAAACTCCCTCCTTTACTAAAAGCACGGCACTGAAGATGCCGAGATGGGCCCTAAAAAGCCCCAACAACACGAAACTTAATTTTGGCAGAATGCCGGCTTTGGGGGTCGGTAGTGAAGGTTAGATCCTTCAGTTTCGAGGGATTGA-CTAAACGAGAACTGCTAATTACTCCGCGGTTCAATTCCGCGGCTTTCCCTGGCAGATTGGTTATGCATCTGATTTGAAATCAGATCAAGGGGGTTCGATTCCTTCCTTTCTCGGCCTTAGTAGCTTAAAAAGCATCGGCCTTGTAAGCCGAAGAATGGAGAACACTCTTCCTAAGGCAGAGGCCTTCAAAGCCTCAAGTAGAAGTTAAAATCTTCTAGTTTCTGGGTAAAATAGCCGAGTAGGCGGCGGGTTGTAGCCCTGAAAACAAAGGTTAAAGTCCTTTTTTTACCACAAAGTGTAGCTTAAGAAAGCCTTTCGCTTACACCGAAATCATGCCTGTTAAAACCAGGTCACCTTGA
HELREG
GAGGTTTTATCTTAATTAAAGAGTCTGAGTTGCATTTAGATGATGTGGGATAGTAGCCTACAAGCCTTAGAGGCTAGTCTAACA-AGATAGCTAATTTCGACTTAGCAGATTATGGTGTAACCCCATAGCCCCCTATAGAATGAAGCTCACTGGAAAGAGCGTTTAGCTGTTAACTAAAATGTTGTGGGATCAAAGCCCTCCTTTCTAGAGGTGTTAATTAAAATACTTCCCCCTTGTCAAGGGGGCATTATGGGTTAAACCCCCATACCCCTGTCCTAGGGTGTAACACGTGAGATTGCAAATCTCAAGAGGCAGAAGGATCTGCTGGGACTTTAGGAAGTGGTATAATGGGAGTACGAGGAGTTTTGATCTCCTGGGAATAGGTTCAATTCCTGTCTTTCTAGGTTAAATAATAACGGCGGTTTTTCAGGCCGCAGGTCCAGGTTAGATTCTTGGCAGAAAACTTTCTTAGTACAAGTACAGATGACTTCCAATTATCAAATCTTGGTGAAACCCCAAGAGAAAGTAGTGAGTATAGTTT-AAAAAAATTCTAGTCTGTGACCCTAGAGATGGGAACTAA-CCACCCCTACCCACCGGAAGCGTGCCCGTAAGGACCCCTTTGATGTGGGGGCACATAGGGGATCATATCCCCTCACTTCCTCTTTTAAAGGAAAATAGTTATTCCCCTGGTCTTAGGCTCCAGTACCTCTCAGTGCAACTCTGAGTAAAAGCTGTTAGTGTTGCAAAGCCTGGTT-TAGCAAAAGGCCTAAACCCTTTATACAGGGGTTCAAATCCCCTCACTAACTCGCCAAGAAGCTGTAAGCACCAGCCTTTTAAGCCGGAGATAGGTGAACCCACCCTTGACGAGTAAAGTCAGCTAAAAAGCTTTCGGGCCCATACCCCGAAATGTTGGTTAAAACCCCTCCTCTACTAAAAGCATGACACTGAAGATGTTAAAATGGACCCTTAAAAGTCCCGCGAGCACAAGAGGTAATTTAATTAGAATGTTGGCTTTGGGGGCCTATTGCAGGGGTTTAATCCCTTCTTCTTGAGAACCTGT-CATAATGAGAACTGCTAATTACTCCGTGGTTCAATTCCACGGCCTGTTCTGACAGAGTGGTTATGTGATTGACTTGAAATTAATTGATGGGGGTTCAACTCCCTCCTTTCTCGGCCCTGGTAGCTTAAAAAGCATTGGCCTTGTAAACCAAAGACCGTAGTAAAATCTTCCCGGGGCAAGGGCCTTCAAAGCCCCAAGTAGGGGTTAGACCCCCCTAGATTCTGGGTAAGGTGGCCGAGTAGGCGGCGGGTTGTAACCCCGCAAACAGAGGT-AGTATCCTCTTCTTACCACAAAGTGTAGCTTAATAAAGCCTCTCGCTTACACCGAGCAAATGCCTGTGCGACCCAGGCCATTTTGA
CAUCAU
AAGATTTTATCTTAATTAAAGAGTCTGAGTTGCATTCAGGAGATGTGGGGTAACGTCCCGCAAGTCTTAGAAGCTAGTCTAACA-AGACAGCTGATTTCGACTCAGCAGATTATGGTTCAACCCCATAGCCTCTCTTAGAATGAAGCTCGTTGGATAGAGCGTTTAGCTGTTAACTAAAATGTTGCGGGATCAAGGCCCGTCTTTCTAGAGGGGTTAGTTAAAATAACACCCCCTTGTCAAGGGGGAATAGCGAGTTAAACCCCCGTACCCCTGCTCTGGGGTGTTACACGTGGGGTTGCAAACCCCAAGAAGCAGACTAGTCTGCCGGGGCTTTAGAGAGTGGTAAAATGGAATTGCAGGGGGTTTTGATCTCCCAGGTATAGGTTCAACTCCTATTTCTCTAAGTTGAATTACAACTACAGTTTTTCGGGCTGTGAGTCTGGGTTAATACCCCAGTGAAAAATCTTCTTAGTATTAGTACAAGTGACTTCCAATCATTAAAACTCGGTTAAATCCCGAGAGAAGATAGTGAATATAGTTT-ATAAAAATCCTAGCTTGTGATTCTAGAGAAGAGGACTAACACTCCCCTATTCACCGGAAGCGTGCCTGTAAGGATCTCCTTGATAGGGAGAACCATAGGGGTTCAAACCCCCTCACTTCCTCTTTTAAAGGAAAATAGCCTTCCCCTGGTCTTAGGATCCAGCAA-CTCTTGGTGCAAATCCATGTAAAAGCTGTTAACGTAGCAAAACCCGGCC-ATGCAAAAGACCTAAACTCTTTCTATAGAAGTTCAAATCCTCTCGTTAACACATTAAGAAGCTATAAGCAACAGCCTTTTAAGCTGTAGATAGGTGCAAACACCCTTAATGAGTAAAGTCAGCTAATAAGCTTTTGGGCCCATACCCCAAAATGTTGGTTAAAACCCCTCCTTTACTAAAAGCGTAGCACTGAAAATGCTAAGATAGACCGTAAAAAGCCTCTTAAGCACAGGACATAATTAAAGTAGAATGCTGGCTTTGGGGGTCAGTTGTGGGGGTTTAATCCCTCTGTCTTGAGGGCCTGA-CGTAACGAGAACTGCTAATTACTCCGTGATTACAC-CCGCGGCAGGCCCTGACAGAGTGGTTATGTGCCTGGCTTGAAACCAGTGGATGGGGGTTCAATTCCTTCCTTTCTTGGCCTCGATAGCTTAAAAAGCACTGGTCTTGTAAACCAGAGATTGGGGTAAAACCCCCTCGAAGCAAGAGCCTTCAAAGCCCTCAGTAGAAGTTAAAATCTTCTAGTTTCTGGGTAAAGTGGCCGAGAAGGCGGCGGGTTGTAGCCCCGAACACAGAGGTTTAAGTCCTCTCTCTACCACGAAATGTAGTTTAACAAAACATCTCGTTTACACCGAGAAGACGCCCGTGAAAACCAGGTCGCTTCGA
LECMEL
AAGGCTTTAGCTTAATTAAAGCGCCTGGGTTGCATTCAGGAGATGTGGGGTAGCGTCCTGCAAGTCTTAGAAGCTAGTCTAACA-AGATAGTTGATTTCGACTCAACAGATTATGGTTTAACCCCATAGTTTCTCTTAGAATGAAGCTCGCCGGATTGAGCGATTAGCTGTTAACTAATTTGTTGCGGGATCAAGGCCCGTCTTTCTAGAGGCGTTAGTTAATATAACACCCCCTTGTCAAGGGGGAATAACAGGTTAAACCCCTGTACCCCTGTCTTGGGGTGTTACACGTGGGGTTGCAAACCCCAAGATGCAGT-TAGCCTGCCGAGGCTTTAGAAAATGGTAAAAAGGAATTACGGGGGGTTTTGATCTCCCAGTTGTAGGTTCAATTCCTACTTTTCTAAGTTGAATTACAACGGCAGTTTTTCAGGCTGCTAGTCTGGGTTAAAGCCCCAGTAGGAAGTCTTCTTAGTGTTAAAACAAGTGACTTCCAATTACTAGAACCCGGTTTAACCCCGGGAGAAGATAGTAAACATAGTTTAAAAAAAATCCTAGCCTGTGACTCTAGAGAAGAAGACTAGCCCTCTTCTGTTTACCGGAAACGTGCCTGTAAGGGCCTCCTTGATAGGGAGGACTATAGAGGTTCAAACCCTCTCGTTTCCTCTTTTAAAGGAAAACAGTTATCCCCTGGTCTTAGGCTCCAGTA--TTCTTGGTGCAAATCCAAGTGAAAGCTGTTAACGTAGCACAACCTGGCT-ATGCAAAAGACCTAAACTCTTTCTATATGGGTTCAAATCCCCTCGTTAACTCACTAAGAAGCTTCAAGCGACAGCCTTTTAAGCTGTAGACAGGTGAGACCACCCTTAGTGAGTAAAGTCAGCTAATAAGCTTTCGGGCCCATACCCCGAAATGTTGGTTAAACTCCCTCCTTTACTAAAAGCGTAGCACTGAAAATGCTAAGATGGACCCTAAAAAGTCCTTTGGGCACAGGATGTAATTTAAAAAGAATGCTGGCTTTGGGAGTCAGTTGCAGAGGTTAAATCCTTTCGTCCTGAGGGCCCGA-CGTAACGAGAACTGCTAATTACTCTTTGGTTCAACTCCAAGGCGGACCCTGACAGAGTGGTTATGTGACTGGCTTGAAACCAGTAGATGGGGGTTCGATTCCTTCCTTTTTTGGCCCCGATAGCTTAAAAAGCATTGGTCTTGTAAACCAAAGATTGAGTTAACGCCCTCTCGGGGCAAGAGCCTTCAAAGCCCTCAGTAGGAGTTAAAATCTTCTAGTTTCTGGGTAAAGTGGCCGAGTAGGCGGCGGGTTGTAGCCCCGATAACAGAGGTTTAAGTCCTCTTTTTACCACGAAATGTAGTATAATAAAACTACTTGCTTACACCAAGCCGATATCTGTGAAACTCGGATCATTTCGA
HYLCHI
GAGGCTTTATCTTAATTAAAGTATCTGATTTGCATTCAGAAGATATAGGTTAATGTCCTATAAGTCTTAGGAGGTAGTCTAAAAAAGACAGCTGATTTCGACTTAGCAAATTATGGTTCAACCCCATACCCCCTCTTAGAATGAAGCTCGCTGGATAGAGCGTTTAGCTGTTAACTAAAATGTTGTGGGATCAAGGCCCGTCATTCTAGAGGAGTTAGTTAAAATAACATCACCTTGTCAAGATGAAGTAATGGGTTAAAACCCCATACACCTGGCCCTGGGGTGTCCACGTGGGATTGCAAATCCCAAGAAGCAGAGTAGCCTGCCGGGGCTTTAGGGGGTTGTAAAATGGAATTACGTGGAGTTTTGATCTCCAAGTTATAGGTTCGATTCCTATCTCTCTAAGTTGAATA-CAACAATAGCTTTTCAGGCTATGGGTCTAGGTTAAAATCCTTGTAAGAAACTTTCTTAGTATTAGTACAAATGACTTCCAATTATTCAGTCTTGGTTAAATTCCAAGAGAAAGTAGTGAATATAGTTTAACAAAAACCCTAACTTGTGATTTTAGAAATGAGAGTTAACACCTCCCTATTCACCGGAAGCGTGCCCGTAAGGACCTCCTTGATAGGGAGGATAATAGGGGTTCAAACCCCCTCACTTCCTCTTTTAAAGGAAAATAGT-CTTCCCCTGGTCTTAGGCTCCAGTACCTCTTGGTGCAAGTCCAAGTAGAAGCTGTTAATGTAGCAAAACCTGGTATTGCA-AAAGACCTAAACCCTTTCCA-AGAGGTTCAAATCCCCTCATTAACTCACTAAGAAGCTATAAGCGACAGCCTTTTAAGCTGTAGACAGGTGAAACCACCCTTAGTGAGTAAAGTCAGCTAAAAAGCTTTTGGGCCCATACCCCAAAATGTTGGTTAAACCCCCTCCTTTACTAAAAGCGTAGCACTGAAAATGCTAAGACGAACCCTAAAAAGTTCTTTAGACACAGGATATAATTTAAATAGAATGCTAGCTTTGGGGGTTAGCTGTGGGAGTTAAATCTCTCTGTCCTGAGAGTTTGAT-TAAGCAAGAACTGCTAATTACTCTACGGCTCGATTCCGTAGCAAACTCTGACAGAGTGGTTATGTGCCTGGCTTGAAACCGGTGAATGGGGGTTCAATTCCCTCCTTTCTC-GCCCCAGTAGCTTAAAAAGCATTGGTCTTGTAAACCAAAGAATGAAGTAAAACCTTCCTGAGGCAAGAGCCTTCAAAGCCCTTAGTAGAAGTTAAACTCTTCTAGTTTCTGGGTAAGATGGCCGAATAGGCGGTGGGTTGTAGCCCCAATCACATAGGTTAAATTCCTATTTTTGCCACAAAATATAGCTTAATAAAGCATCTCGCTTACACCGAGAAAATATCTGTTAGACTCAGATTATTTTGA
BUFMEL
GAAGGCTTTAGCTTATAAAAGTATCTGATTTGCATTCAGGTGATGTAGGTTAATGTCCTGCAAGTCTTAGGGGTTAGTCTAAAAAAGACAGCTGATTTCGGCTCAGCAAATTATGGTTTAACCCCATAACCCCTTTTAGAACGAAGCTCGCTGGATAGAGCGTTTAGCTGTTAACTAAAATTTTGCGGGATCAAGGCCCGCCCTTCTAGAGGAATTAGTTAAAATAACTTTGCCTTGTCAAGACAAAATTACAAGTTAAATCCTTGTATTCCTGCCCTGGGGTGTCACATGCCAGATTGCAAACCTGGAGAAGCAGAAGAATCTGCCGGGGCTTTAGAAAGTGGTAAAATGGAATTACAGAGAGTTTTGATCTCTCAGTTATAGGTTCAATTCCTATCTTTCTAAGTTGAATA-CAACAACAGTTTTTCAGACTGTGGGTCTAGGTTAAAATCCTTGTAAGAAATTTTCTTAGTATTAGTACTAATGACTTCCAATCATTAAGTCTTGGTTAAACACCAGGAGAAAATAGTGAACATAGTTTATTAAAAATTCTAGCTTGTGATTCTAGAGAAGGGAATTAATTACTCCCTGTTTACCGGAAACGTGCCTGTAAGGGCCTCCTTGATAGGGAGGATCATAGGAGTTCAAACCTCCTCATTTCCTCTTTTAAAAGAAAACAGTC-TTCTCCTGGTCTTAGGCTCCAGTACCTCTTGGTGCAACTCCAAGTAAAAGCTGTTAACGTAGCAAAACCTGGTATTGCA-AAAGACCTAAACCCTTTTTATAGAAGTTCAAATCTTCTCGTTAACTCATTGAGAAGCTATAAGCAACAGCCTTTTAAGCTGTAGACAGGTGAAACCACCCTTAATGAGTAAAGTCAGCTAAAAAGCTTTTGGGCCCATACCCCAAAATGTTGGTTAAACCCCCTCCTTTACTAAAAGCATAGCACTGAAAATGCTAAGATGGACCCTAAAAAGTCCTTTAAACACAGGACATAATTTAAATAGAATGCTAGCTTTGGGGGTTAGCTGTGGGAGTTAAATCTCTCTGTTCTGAGAGCTTGA-CCCAACGAGAACTGCTAATTACTCTATGGTTCAATTCCATAGCAAGCTCTGACAGAGTGGTTATGTACCTGGCTTGAAACCAGAGGATGGGGGTTCAATTCCCTCCTTTCTCGGCCTCAGTAGCTTAAAAAGCATTGGTCTTGTAAACCAAAGAATGAAGTAAACCCTTCCTGAAGCAAGAGCCTTCAAAGCCCTAAGTAGAAGTTAAAATCTTCTAGTTTCTGGGTAAGATGGCCGAGTAGGCGGTGGCCTGTAGTTCCACCGAGGAAGGTTTAAGTCCTTCTCTTACCACGAAATATAGCTTAATAAAGCACCTCGCTTACACCGAGAAAATGTCCATGAAAACCGGACTATTTCGA
TELBOL
GGGGCTTTATCTTAATTAAAGTACCTGAGTTGCATTCAGGAGATGCGGGTTTGTTTCCTGCAAGTCTCAGGAGTTAGTCTAAAGTAGACAGCTGATTTCGACTCAGCAAATTATGGTTTAACCCCATAACACCTCTTAGAATGGAGCTCGCTGGATAGAGCGTTTAGCTGTTAACTAAAATTTTACGGGATCGAGGCCCGTTTTTCTAGAGGCGTTAGTTATAATAACATTACTTTGTCAAGGTAAAATAATGAGTTAAAACCTCATACCCCTGCCCTGGGGTGTCACACGTGCGATTGCAAATCTCAAGAAGCAGAATAATCTGCCGGGGCTTTAGAGAGTAGTAAAATGGAATTACAGGGAGTTTTGATCTCTCAGCTATAGGTTCAATTCCTATCTTTCTAAGTTGAAT-ACAACAACAGTTTTTCAGATTGTGAGTCTAGGTTAAAGTCCTTGTAGGAAATTTTCTTAGTATTAGTACTAATGACTTCCAATCATTAAGCCCTGGTTAAACCCCGGGAGAAAATAGTGAACATAGTTT-ATCAAAATTCTAGTTTGTGAATCTAGAGATGAGGACTAA-TCCCCTCTGTTCACCGGAAATGTGCCCGTAAGGACCTCCCTGATAAAGAGGACCATGGGGGTCCAAGTCCCCCCACTTCCACTTTTAAAGGAAAATAGTCTTCCCCTGGTCTTAGGATCCAGTA-CCTCTTGGTGCAAATCCAAGTAAGAGCTGTTAACGTAGCAAAACTTGGTA-TTGCAAAAGACCTAAACCCTTTCTACAGAAGTTCAAATCTTCTCGTTAACTCATTAAGAAGCTATAAGCAACAGCCTTTTAATCTGTAGATAGGTGAAACCACCCTTAGTGAGTAAAGTCAGCTAAAAAGCTTTTGGGCCCATACCCCAAAATGTTGGTTAAACCCCCTCCTTTACTAAAAGCATAGCACTGAAAATGCTAAGACGAACCCTAAAAAGTCCTCTAAACACAGGATATAATTTAAATAGAATGCTAGCTTTGGGGGTTAGCTGTGGGAGTTAAATCTCTCTGTCCTGAGAGTCTGAT-AAAACGAGAACTGCTAATTACTCTATGGTTCGATTCCATGGCAAACTCTGACAGAGTGGTTATGTGCCTGGCTTGAAACCAGTGAATGGGGGTTCAATTCCCTCCTTTCTCGGCTACAGTAGCTTAAAAAGCATTGGTCTTGTAAACCAAAGAATGAAGTAAAACCTTCCTGAAGCAAGAGCCTTCAAAGCCCTCAGTAGAAGTTAAAATCTTCTAGTTTCTGGGTAAGATGGCCGAGTAGGCGGTAGGTTGTAGCCCTAATAACAGAGGTTCAAGCCCTCTTCTTACCACAGGATATAGCTTAAAAAAGCATTCCGCTTACACCGAAAAAACATCTGTGAAAACCAGATTATCCTGA
NESTHO
AAGGCTTTAGCTTAATTAAAGTTCTTGATTTGCATTCAAGAGATGTGAGGTAGTGTCTTGCAGGTCTTAGGGATTAGTCTAAAAAAAACAGTTAATTTCGACTTAACAGATTTTGGTTTAATCCCTTGATCCCCCTTAGAATGAAGCTCGCTGGATAGAGTGTTTAGCTGTTAACTAAAATATTATGGGATCGAGGCCCGTCTTTCTAGAGATATTAGTTAATATAACGCTTCTTTGTCAAAGAAAAATAAAAGGTTAAATCCCATTATATCTGTCCCGGGGTGTTACACGCCTGGTTGCAAGCCATGAGAAGTAGGGTGACCTACCGGGACTTTAGGAAGTAGTATATTGGAAATACGGGGGGTTTTGATCTTCCAGATGTGGGTTCGATCCCCATTTTTCTAAGTTGAATTACAACGGCAGTTTTTCATGTTGTTGGTTTAGGTTAAAGCCCTGATAAGAAATTTTCTTAGTA-TAGTATAGATGACTTCCAATCACCTGGCCCCAGTTAAACCCTGGGGGAAAATAGTGAATATAGTTTAATAAAAACCTTAGATTGTGACTCTAAAAACAGGAAATTCCCCCCCCTTATTCACCGGAAGAGTGCCTGTAAGGATTTCCTTGATAGGGAAACAAATAGGGGTTCAAACCCCCTCACTTCCCCTTTTAAAGGAAAACAGCCTTCCCCTGGTCTTAGGAGCCAACA-CTTCTTGGTGCAAATCCAAGTAAAAGTTGCTAATGAAGCAAAACCTGGCA-ATGCAAAAGACCTAAGCTCTTCTATTATGGGTTCAAATCCTATCATTAACTCACTAAGAAGCTATTAGCAACAGCCTTTTAAGCTGCAGATAGGTGGAACCACCCTTAGTGAGTAAAGTCAGCTAAAAAGCTTTTGGGCCCATACCCCAAAATGTTGGTTAATCCCCCTCCTTTACTAAAAGCATAGCACTGAAAATGCTAAGATGAACCATAAACAGTTCTATCGGTACAAGACATGATTTAAGTAGAATGTTGGCTTTGGGGGCCAATTATGGGAGTTAAATCTCTCTGTCTTGAGACTTGGTT-AGACTGAAAACTGCTAATTTCTCCGAGGTTCAACTCCACGGCCATCTCTGGCAGAGTGGTTATGCACTTGGTTTGAAACCAGTGTATGGGGGTTCGATTCCTTCCTTTCTCGGCCCCCGTAGCTTAAAAAGCACTGGTTTTGTAAACCAAAGACTGAAATGACACCTTCCCGGGGCAAAGACCTTCAAAGCCTTTAGTAGAAGTTAAAACCTTCTAGTTTCTAGGTAAGATGGCCGAGTAGGCGGCGGTTTGTAGTCCCGAGCACAAAGGTTTGATTCCTTTTCTTACCACAAAATGTAGCTTAACAAAGCACCTCGCTTACACCGAATAAATATCTATTAAACCCAGATCATTTTGA
SOOSEC
AAGGCTTTAGCTTAATTAAAGTTCTTGATTTGCATTCAAGAGATGCGAGGTAGTGTCTTGCAGGTCTTAGGGATTAGTCTAAAAAAAACAGTTAATTTCGACTTAACAGATTTTGGTTTAATCCCTTAATCCCCTTTAGAATGAAGCTCGCTGGATAGAGTGTTTAGCTGTTAACTAAAATATTACGGGATCGAGGCCCGTCTTTCTAGAGGTATTAGTTAATATAACACTTCTTTGTCAAAGAAAAGTAAAAGGTTGAACCCCATTATATCTGCCCCGGGGTGTCACACGCCTGGTTGCAAGCCATGAGAAGTAGGGTAACCTACCGGGGCTTTAGGAAGTAGTATATTGGAAATACAGGGGGTTTTGATCCCTCAGATGTGGGTTCGATTCCTATTTTTCTAAGTTGAATTACAACGGCAGTTTTTCATGTTGTCGGTTTAGGTTAAAACCCTGATAAGAAATTTTCTTAGTA-TAGTACAGATGACTTCCAATCACCCAGCCCCAGTTTAACTCTGAGAGAAAATAGTGGATATAGTTTAACAAAAACCTTAGATTGTGACTCTAAAAATAGGAAATGC-CCTCCCTTATTCACCGGAAGCGTGCCTGTAAGGACTTCCTTGATAGGGAAACTAATATGGGTTCAAACCCCCTCGCTTCCCNNNNNNNNNNNNNNNNNNNNNNNNNNNNNNNNNNNNNNNNNNNNNNNNNNNNNNNNNNNNNNNNNNNNNNNNGCTAATGAAGCAAAACCTGGCA-ATGCAAAAGATCTAAGCTCTTTTATTATGGGTTCAAATCCCCTCATTAACTCACTAAGAAGCTATTAGCAACAGCCTTTTAAGCTGCAGATAGGTGGAACCACCCTTAGTGAGTAAAGTCAGCTAAAAAGCTTTTGGGCCCATACCCCAAAATGTCGGTTAACCCCCCTCCTTTACTANNNNNNNNNNNNNNNNNNNNNNNNNNNNNNNNNNNNNNNNNNNNNNNNNNNNNNNNNNNNNNNNNNNNNNNNNNNNNNNNNNNNNNNNNNNNNNNNNNNNNNNNNNNNNNNNNNNNNNNGACTTGGTT-AAACTGAAAACTGCTAATTTCTCCGAGGTTCAACTCCTCGGCCATCTCTGGCAGAGTGGTTATGCGTCTGGTTTGAAACCAGCGGATGGGGGTTCGATTCCTTCCTTTCTCGNNNNNNNNNNNNNNNNNNNNNNNNNNNNNNNNNNNNNNNNNNNNNNNNNNNNNNNNNNNNNNNNAAAGACCTTCAAAGCCTTTAGTAGAAGTTAAAACCTTCTAGTTCCTAGGTAAGATGGCCGAGTAGGCGGCGGTTTGTAGCCCCGATGACAAAGGTTAGACTCCTTTTCTTACCACAAAATGTAGCTTAATAAAGCACCTCGCTTACACCGAATAAATATCTATTAAACCTAGATCATTTTGA
FEJLIM
AGGACTTTAGCTTAATAAAAGTTTTTGAGTTGCATTCAAATGATGTGGGGTAGA-ACCCGCAAGTCCTAGGTGCTAGTCCAATTAAGACAACTGATTTCGGCTCAGTAAATAATGGTTAAACCCCATAGCACCTCTTAGAAAGAAGCTCGCTGGATAGAGCGTTTAGCTGTTAACTAAACTGTTGCGGGATCAAGGCCCGTCTTTCTAGAGGAATTAGTTAACATAACACTACCTTGTCAAGGTTGAATCACTGGTTAAACCCCAGTATTTCTGGCTCTGGGGTGTTCACGTGGGGTTGCAAACCCAAGAAGCAGAATAAGCCTGCCGGGGCTTTAAAGAGTAGCATAGAGGGAGTGCGAAGAGTTTTGATCTCTTAGGTGTAGGTTCAATTCCTATCTCTTTAAGTAGAAAA-CTACGGTAATTTTTCAGGTTACAAGTCCAAGTTAAAGTCTTGGTAGGAAATTCTCTTAGTACAAGTACCAGTGACTTCCAATCACTTAATCTTGGTTAAAGCCCAAGAGAGAATAGTGGACATAGTTTAAACAAAACACTAGATTGTGATTCTAGAAATGAGAGCTAATCCCCCTCTGTCCACCGAAAGTGTGCCCGTAGGGTTCTCCTTGATAGGGAGGCTTATAGAGGTTCAAACCCTCTCGCTTTCTCTTTTATTGGAAAGTAGT-CTTCCACTGGCCTTAGGAGCCAGCCCCCCTTGGTGCAAGTCCAAGTAAAAGCTGTTAATGAAGCAAAACTGGATA--TGTGAGAGATCTAAGCTCTCTTCTTAGGGGTTCAAGTCCCCTCATTAACTCATTAAGAAGCTATAAGCGTCAGCCTTTTAAGCTGCAGACAGGTGAGCCCACCCTTAGTGGGTAAAGTCGGCTAATAAGCTCTTGGGCCCATACCCCAACATGTAGGTGAAATCCCTTCCTTTACCTAAAGCGTAGCGCTGAAAACGCTAAGATGTACCCTAAAAAGTTCTAAAAGCACAGGACATAATTTAATAAGAATGTTGGCTTTGGGGGCCAAAAGAGAAGGTTTGATCCTTTTGTCCTGAGAGCCCTT-CAGAATAAGTACTGCTAATTCTTCCATGGTTCAACTCCATGGCTGGCTCTGACAGAGAGGCTATGTATCTGACTTGAAATCAGGCTACGGGGGTTCGATTCCTCCCTTTCTCGGCTCTGGTAGCTTAAAAAGCACTGGTCTTGTAAACCAGAGAGTGCAGTAAACTCTGCTCAGAGCAAGGGCCTTCAAAGCCCTAAGCAGGAGTTAAAGCCTCCTAGTTTCTGGGTGAAGTGGCCGAGTAGGTGGTGGGTTGTAGCCCCAATCACAGAGGTTCAAGTCCTCTCTTTACCACAAAATGTAGCTTATTAAAGCACCTCGCTTACACCGAGTAGAAGTCTGTTAAACCCAGACCATTTTGA
MANMAD
AGGGCTTTATCTTAATTAAAGAGTCTGAGTTGCATTCAGAAGATGTGAATTAGTTTTTCGCAAGTTCTAGGAGCTAGTCCAACTAAGACACCTGACTTCGGCCCAGACAATTATGGTTTAATTCCATAGCCCCTCTTAGAAAGAAGCTCGCTGGATAGAGTGTTTAGCTGTTAACTAAAATTTCGTGGGATCAAAGCCCGCCTTTCTAGAGGAACTAGTTAAAATAACACTGCCTTGTCAAGACAGAGTTGTTAGTGAGACTCTTGCGCTCCTGCCCTGGGGTGTCACATGTGAAGTTGCAAACTTCAAGAAGCAGAGTAATCTGCCGGGGCTTTAAGAAGAAGTATAGTAGAAGTACAGAGAATTTTGATTTCTCAGGTATAGGTTCAAGTCCTATCTTTTTAAGTTAAAGAATAACGGCAGTTTTTCAGACTGCTAATCTAGGTGAGAATCTTAGCAAAAAATTTTCTTAATACTAGTATAGGTGACTTCCAATCATCAAATCTTGGTTAAACTCCGAGAGAAAATAGTAAATATAGTTTAAACAAAACACTAGATTGTGATTCTAGGGATGAAGATTAAAATTCTTCTTTTCACCGGAAATGTGCCCGTAGGGTCCTCCTTGATAGGGAGGTCTATATGGGTTCAAACCCCCTCGTTTCCTCTTTTAAAGGAAAAAAG-CCTTCCCCTGGTTTTAGGTACCAGTAT-TCTTGGTGCAAGTCCAAGTAAAAGCTGTCAGTGTAGCAAAACTTGGCCATGCA-GAAGATCTAAGTCCTTCCAACAGGGGTTCAAATCCCCTCACTAACTCATCAAGAAGCTATAAGCAACAGCCTTTTAAGCTGTAGATAGGTGAAACCACCCTTGATGTGTAAAGTCAGCTAAAAAGCTCTTGGGCTCATGCCCCAATATGTTGGTTAAAATCCTCCCTTTACAAAAAGCATAGCGCTGAAAACGCTAAAATGAACCCTAAAAAGTTCTGAAAGTACAAGATATAATTTAAATAGAATGTTGGCTTTGGGGGTCAGAAGTGGAGGTTAAATCCTTCTGTCTTGAGAGCCTGTT-ATAATGAGTACTGCTAATACCTCCATGGTTCGATTCCATGGCATGCTCTGACAGAGTGGTTATGTATCTGGTTTGAAGTCAGAATATGGAGGTTCAATTCCTTCCTTTCTCGGCTCTGATAGCTTAAAAAGTATTGGTCTTGTAAACCAAAGATTGTGGTAATACCCACTCAAAGCAAAGGCCTTCAAAGCCTTAAACAAAGGTTCAAGTCCTTTAATTTCTGGGTAAGATAGCCGAGTAGGTAGTGGGTTGTAGCCCCAAAGACAGAGGTTCAAGCCCTCTTCTTATCACAAAGTGTAATTTAATAAAATCTTTCGCTTACACCGTAACCATGTCTGTTAAACCCAGACCACTTTGA
RHASCH
AGGGCTTTATCTTAATTAAAGAGCTTGATTTGCATTTAAGTTATGTAGGTTAGTGTCCTGCAAGTCCTAGGCGCTAGTCCAAAAAAGATAGCTGATTTCGACTCAGCTGATTATGGTTCGAACCCATAGCCCCTCTTAGAATGAAGCTCTCTGGATGGAGCGTTTAGCTGTTAACTAAAAATTTGCGGGATCGAGGCCCGTCTTTCTAGAGGAATTAATTAAAATAATATTGCCTTGTCAAGGCAAAATTGCAAGTTAAACCCTTGTTTTCCTGCCCTGGGGTGTAACACGTGGGGTTGCAAACCCCAAGAAGCAGACTAATCTGCCGGGGCTTTAAGGAGAAGCATGACGGAATTGCGAAGGGTTTTGATCCCTTAGACGTAGGTTCAAATCCTACCTTTTTAAGTTGAATA-CAACAGTAGTTTTTCAGACTATAGGTCTAGGTTAAAATCCTGGCAGAAAATTTTTTTAGTATGAGTATAGATGACTTCCAATCATCAGGTTCTGGTTTAAACCCAGAAAAAAATAGTGAACATAGTTTAACTAAAACCTTAGGCTGTGGCTCTAACAATGAAGATTAATGCTCTTCTGTTCACCGGAAGCGTGCCCGTAGGGACCTCCTTGATAGGGAGGCTAATAGAAGTTCAAACCTCCTCACTTCCTCTTTTAAAGGAAAAAA-GAATTCCCCTGGCCTTAGGCGCCAGCACTTCTTGGTGCAAGTCCAAGTAAAAGCTGTTAGCGTGGCAGAGCCCGGTTATGCA-AAAGACCTAAGCCCTTTTAACAGGGGTTCAAATCCCCTCACTAACTCATTAAGAAGCTATAAGCAACAACCTTTTAAGTTGTAGATAGGTGAAACCACCCTTAATGAGTGAAGTCAGCTAATAAGCTTTTGGGCCCATACCCCAACATGTTGGTTAAAATCCTTCCTTCACTAAAAGTATAGCGCTGAAAACGCTAAGATGAACCCTAAAAAGTTCTAAGGGTACAGAATATGGTTTAATTAGAATGTCGGCTTTGGGGGTCGAAGATAGAAGTTAAATCTTCTTGTTCTGAGAGTTCGAA-GTAATGAGTACTGCTAATTCCTCCGTGGTTCAATTCCCCGGCCAACTCTGACAGAAAGGCCATGTACCTGATTTGAAATTAGGCTAAGGGGGTTCGATTCCTTCCTTTCTCGGTCCTGATAGCTTAAAAAGCATTGGTCTTGTAAACCAAAGATTGTAGTAATATCTACTCAGGACAAAGGCCTTCAAAGCCTTAAACAGGAGTTTAATTCTCCTAATTTCTGGGTAAAGTGGCCGAGAAGGTGGTGGGTTGTAGCCCCAAAGACAGAGGTTTGAGCCCTCTCTTTACCACAAAATGTAGCTTAATAAAGCCCTTCGCTTACACCGAGAAAATATCTGTGAAACCCAGATCATTTTGA
MICORN
AAGGCTTTATCTTAATTAAAGTGTCTGAGTTGCATTCAGAAGATGTAGGTTAGTGTCCTGCAAGTCTTAGGGACTAGTCTAACTAAGACAGCTGATTTCGGCTCACCTAATTATGGTTAAAATCCATAGTTCCCTTTAGAATGAAGCTCGCTGGATTGAGCGTTTAGCTGTTAACTAAAATATTACGGGATCGAGGCCCGTCTTTCTAGAGGTGTTAATTAAAATAATAATGCCTTGTCAAGGCATAATTACAGGTTAAACTCCTGTACATCTGCCCTGGGGTGTAACACGTGTGGTTGCAAGCCACAAGAAGCAGAATAACCTGCCGGGGCTTTAGAAAATTGTATAAAGGAAGTACGGAGGGTTTTGATCTCTCAGGTACAGGTTCGATTCCTGTTTTTCTAAGTTGAATTACAGCAGTAGTTTTTCAGGCTGTTGGTCCAGGTTAGAGTCCTGGTGAGAAATTTTCTTAGTATAAGTATTGGTGGCTTCCAACCATCCGGCCCTGGTTAAACCCCGGGAGAAAATAGTGAATATAGTTTAACCAAAATTTTAGGTTGTGGTCCTAAAGATGAAGGCTAATATCCTTCTATTCACCGGAAGTGTGCCCGAAAGGACCTCCTTGATAGGGAGGCTTATATGGGTTCAAACCCCATCATTTCCTCTTTTAAAGGAAAACAGCTCTTCCCCTGGTCTTAGGCTCCAGTATCTCTTGGTGCAAATCCAAGTAAAAGCTGTTAGCGTGGCAGAGCCTGGTAATGCA-AAAGATCTAAGCCCTTTCCCCAGGGGTTCAAATCCCCTCGCTAACTCATTAAGAAGCTATAAGCGACAGCCTTTTAAGCTGTAGATAGGTGAAACCACCCTTAATGAGTAAAGTCAGCTAATAAGCTTTTGGGCCCATACCCCAAAATGTTGGTTAAACCCCTTCCTTTACTAAAAGCGTAGCGCTGAAAACGCTAAAATGTACCCTAAAAAGTTCTGCAAGCACAGGACATAGTTTAGTTAGAATACTGGCTTTGGGGGCCAGGGGTGAAGGTTGAATCCTTTTGTCTTGAGAGTTTGT-CATTATGAGAACTGCTAATTCCTCCATGGTTCAATTCCATGGCTTGCTCTGACAGAGAGGATATGTGTCTGGCTTGAAACCAGGGTAAGGGGGTTCGATTCCCTCCTTTCTCGTTTCTGGTAGCTTAAAAAGCATTGGTCTTGTAAACCAAAGACTGTGGTAACACCTACCCAGGGCAAGGGCCTTCAAAGCCCCAAGTAGAAGTTAAAATCTTCTAGTTTCTGGGTAAGGTGGCCGAGTAGGCGGCGGATTGTAGACCCGCCGGCGGAGGTGAGAGACCTCCCCTTATCACAAAATGTAGCTTAATAAAGCATCTCGCTTACACCGAGAACATGTCCGTGAAACTCAGATCATTTTGA
KALPUL
AAGGCTTTATCTTAATTAAAGTACCTGAGTTGCATTTAGGAGATGTAGGTTAATATCCTGCAAGTCTTAATGGCTAGTCTAAC--AGACAGTTGATTTCGGCTCAACTAATTATGGTTCAACTCCATAGCTATTCTTAGAATGAAGCTCGCTGGATTGAGCGTTTAGCTGTTAACTAAAATGTTACGGGATCAAGGCCCGTCTTTCTAGAGGTACTAGTTAAGATAATAATGCCTTGTCAAGGCATAGTTACAGGTTAAATCCCTGTGTACCTGGCCCTGGGGTGTCCATGTGTGGTTGCAAACCTCAAGAAGCAGAGTAATCTGCCGGGGCTTTAGAGAGTGGTATATTGGGAGTACGGAGGGTTTTGATCTCTCAGGTGCAGGTTCAATTCCTGTCTCTCTAAGTTGAATTACAGCGGCAGTTTTTCATACTGTTGGTCCAGGTTAGAGTCCTGGCAGGAAATTTTCTTAGTATAAGTACAGATGGCTTCCAACCATCTAGCCCTGGTTTAAATCCGGGAGAAAATAGTGAATATAGTTTAACTAAAATCCTAGGTTGTGGTCCTAGAAATGAGGGTTAATATCCTTCTATTCACCGGAAGCGTGCCCGTAAGGACCTCCTTGATAGGGAGGCTTATAGGGGTTCAAACCCCCTCACTTCCTCTTTTAAAGGAAAATAGCCCTTCCCCTGGTCTTAGGCTCCAGTATCTCTTGGTGCAAATCCAAGTAAAAGCTGTTAGCGTGGCAGAGCCTGGTTATGCA-AAAGATCTAAGCCCTTTCTCCAGGGGTTCAAATCCCCTCACTAACTCATTAAGAAGCTATAAGCGACAGCCTTTTAAGCTGTAGACAGGTGAAACCACCCTTAATGAGTAAAGTCAGCTAATAAGCTTTTGGGCCCATACCCCAAAATGTTGGTTAAACCCCTTCCTTTACTAAAAGCATAGCGCTGAAAACGCTAAGATGAACCCTAAAAAGTTCTGCAGGCACAGGATATAATTTAATTAGAATGCTGGCTTTGGGGGTCAGCAGTAGAGGTTTAATCCTCTTGTCTTGAGAGCTTGT-CAAAACGAGAACTGCTAATTCCTCCATGGTTCAATTCCATGGCTTGCTCTGACAGAGAGGATATGTGTCTGGCTTGAAACCAGGGTATGGGGGTTCGATTCCCTCCTTTCTC-GCCCAGATAGCTTATAAAGCATCGGTCTTGTAAACCGAAGATTGTAGTAAACCCTGCTCAGGGCAAGGGCCTTCAAAGCCCTAAGTAGAAGTTAAACTCTTCTAGTTCC--GGTAAGGTGGCCGAGCAGGCGGCGGATTGTAGTCCCGAAGACGGAGGTTTAAGTCCTCCCCTTACCACAAAATGTAGCTTAATAAAGCACTTCGCTTACACCGAAATCATGTCTGTTTAACTCAGATCATTTTGA
Breviceps
AAGGCTCTATCTTAATTAAAGAGTGGGACTTGCAATCCCGAGATGTGGGTTACACCCCCACGAGTCTTACAGGCTAGTCCAAACAAGATAATTGATTTCGACTCAATAGATTATGGCTCAAACCCATAGCCTCCCCTAGAATGAAGCTCGTTGGTTTGAGCATTTAGCTGTTAACTAAATAATTATGGGATCGAGGCCCATCTTTCTAGAGGGGTTAGTTAAAATAACATGACCTTGTCAGAGTCAAATAACAAGTTAAACCCATGTACTCCTGCCCTGGGGTGTTACATGTGAGGTTGCAAACCTCAAGAGGCGGAGTAGTCCGCCAGGGCTTTAGAAAATAGCATAGTGGGAGTGCGGGGGGTTTTGATTCCTCAAGTGTGGGTTCGAGTCCCATTTTTCTAAGTTGAATGACAGCAATAGTTTTTCGGGCTATCGGTCTAGGTTAGAGTCCTTGCAGGAAACTTTTTTAGTAT-AGTACAAGTGGCTTCCAACCACTCAGCTCTGGTTCAACCCCAGAAAATAGTAGTGGACATAGTTTAATCAAAACATTAGGTTGTGATCCTAACAACGGAGGCTAATACCCCCCTGCTCACCGGAAAAGTGCCCGTAAGGACCTCCTTGATAGGGAGACCAATATGGGTTCAAACCCCATCTCTTCCTCTTTTAAAGGATAACAG-TCTTCCCCTGGTCTTAGGCTCCAGAATTTCTTGGTGCAAGTCCAAGTAAGAGCTGTTAATAAAGCAAAACC-GGCC-ATGCAAAAGACCTAAACCCTTTCACCATGGGTTCAAATCCCATTATTAACTCATTAAGAAGCTATAAGCGACAGCCTTTTAAGCTGTAGACAGGTGAAACCACCCTTAATGAGTAAAGTCAGCTAATAAGCTCTTGGGCCCATACCCCACAATGTCGGTTAAACTCCTTCCTTTACTAAAAGCACAGCGCTGAAAACGCTAAGATAGACCCTAAAAAGTCTTATAAGCACAAGATATAATTTAGTCAGAATGTTGGCTTTGGGGGCCAGTTGTGAGGGTTTAATCCCTCTATCTTGAGAGCTCGAT-AAAACGAGTACTGCTAATCCTCCCACGGTTCAACTCCCTGGCGAACTCTGACAGAGTGGTGATGTGTTTGGCTTGAAATCAAATTATGGGGGTTCGATTCCCTCCTTTCTCGGTTTCAGTAGCTTATAAAGCATTGGCCTTGTAAACCAAAGAATGTGATAACCCCCACCTGAAACAAGGGCCTTCAAAGCCCTAGCAGGGGCCAACCTCCCCCTAATTTCTGGGTAAGGTGGTCGAGTAGGCGGCGGGTTGTAACCCCGAGGACAGAGGTTAAAGTCCTCTTCTTACCACAAAATGTAGCTTAACAAAGCAACTCGCTTACACCGAGCCAATGTGTGTT-AACTCAGACCATTTTGA
Hemisus
AAGGTTTTATCTTAATTAAAGAATCTGGGTTGCATTCAGAAGATGCGGG-AAGACGCCCGCAAACCTTAATGGCTAGTCTAAAAAAGACAACTAATTTCGACTTAGTTAATTATGGTTCAACCCCATAGCTCTTCTTAGAATGAGGCTTGCCGGTTAGAGCGCTTAGCTGTTAACTAAGATTCTGCGGGATCGAGGCCCGCCTTTCTAGAAGTGTTAGTTAACATAACACAATCTTGTCAAGATTGAATTATAGACTAAGCCCCTATACTCTTGTCCAATGGTGTTACATGTGGGGTTGCAAACCCCGAGAGGCAGGCGGGCCTGCTTGGACTTTAGGAGATGGTATAAGGGATGTGCGGGGGGTTTTGATCTCTCAGGTGTAGGTTCAATTCCTACTTTCCTAAGTTAAAA-ATAACAGCAGATCTTCAGTCTGCAGGTCTAGGTTAAAGTCCTTGTGGGAAACTTTCTTAGTACCAGTATAGATGGCTTCCAACCATCAGACCTAGAATAATACTCTAGAGAAAGTAGTGAACGTAGTTTAGTAAAAACACTAGGTTGTGATCCTAGAGAAGGGAGATGATTTCTCTTCGCTCACCGAAAGCGTGCCCGTAAGGACCCCCTTGATAGGGGGGAAAATATGGGTTTAAACCCCATCACTTTCTCTTTTAAAGGAAAACAGCTATTCCCCTGGTCTTAGGCTCCAGCCCTTCTTGGTGCAACTCCAAGTAAAAGTTATTGACGAGGCAGAACCTGGCC-ATGCAAAAGATCTAAGCCCTTTCACTAGGGGTTCAAATCCCCTCGTCAATTCACTAAGAAGCTTTAAGCAACAGCCTTTTAAGTTGTAGACAGGTGCAACCACCCTTAGTGAGTAAAGTCAGCTAAAAAGCTTTTGGGCCCATACCCCAAAATGTTGGTTAATATCCTTCCTCTACTAAAAGCACAGTGCTGAAGACGCTGTTATGGGACCTAGAAACCCCCGTAAGCACAAGACATAGTTTAGGCAGAATGCTGGCTTTGGGGGTCAGAGGTGGAGGTTTGATCCTCTTGTCTTGAGAGCCTGTT-ATAATGAGTTCTGCTAATTCCTCTATGGTTCAACTCCATAGCAAGCTCTGGCAGAGAGGGTATGTGCCTGGCTTGAAATCAGGTAAGGGGGGTTCAATTCCTTCCTTTCTCGACCCCTGTAGCTTAAAAAGCATCGGTCTTGTAAGCCGAAGACTGTAATAAACCCTACCAGAGGTAAGAGCCTTCAAAGCCCTAGCAGGGGTTT-GAACCCCCTAGTTTCTGGGTAATGTAGCCTAGTAGGCGGCGGGTTGTAGCCCTGAAGACAGAGGTTTTAGTCCTCTCATCACCACAAAGTGTAACTTAATAAAGTAACTCGCTTACACCGAATATATATTTGTTTAACTCAAATCACTTTGT
Hyperolius
AAGGCTTTACCTTAATTAAAGGGTCTGATTTGCATTCAGAACATGTAGA-CTAACATCTACAAGTCTTCGATGCTAGTCTAAATAAGACAAATGATTTCGACTCAGTTAATTGTGGTTTAAATCCACAGCATCTTTTAGAAAGAAGCTTGTTGGTTGAAGCATTTAACTGTTAATTAAAATATTGCGGGATCGAAGCCCGTCTTTCTAGAGATGTTAATTAAAATAATTTTGCTTTGTCAAAGCAAACTTATAGGTGAAGCCCCTATACCTCTATTCTGGGGTGTAACATATGCGGTTGCAAACCGCAAGAAGTAGAATGATCTACCGGAATCTTAGAAAATAGTATACTGGA-GTACAGAGAATTTTGATTTCTC-AGTGCAGGTTCAATTCCTGTTTTTCTAAGTTTATTAATAACAATAGTTTTTCAGGCTAGAGGTCTGGGTTAAAATCCCGGCAGGAAATTTTCTTAGTATT-GTACAGGCGACTTCCAATCACCAAGACCTGGTCATAATCCAGGAGAAAATAGTGAAAATAGTTTA-AAAAAACCTTAGGTTGTGATCCTAAAAATGAAGGATAATATCCTTCTTTTCACCGGAAGTGTGCCCGTAGGATCCTCTTTGATAGAGAGGCACATAGAAGTTCAAATCTTCTCACTTCCTAATTCAAAGGATAATGGTATTTCCCCTGAACTTAGGACTCAG-TGCTCTCGGCTCAATCCCGTGTGAATTCTATTGACGAAGCAAAATCTGGTT-ATGCTAAAGATCTAAGCCCTTTCCCTAGAGGTTCAAATCCTCTCGTCAATTCACTAAGAAGCTATAAGCAATAGCCTTTTAAGCTATGATTAGGTGAAACCACCCTTAGTGAGTAAAGTCAGCTAAAAAGCTTTTGGGCCCATACCCCAAAATGTCGGATAATACCCCTCCTTTACTAAAAGCATGGCACTGAAAATGCTAAGACGTACCCTAAAAAGTTCTTTAAACACAGGATATAATTTAACTAAAATGCTGATTTTGGAGGTCAGTAATAGGAATTAGTTTTCCTTATCTTGAGAGCATGTT-ATATTGAAAACTGCTAATTTTCCC-CGGTTCAATTCCGTGGCCTGCTCTGACAGAATGGCAATGTGTTTGGCTTGAAACCTAATTATGGGGGTTCAATTCCCTCCTCTCTCGGCCTTAATAGCTTAATAAAGCACTGGTCTTGTAAACCAGAGCTGTGGTAAAACCCTCTTAAGGCAAGAGCCTTCAAAGCTCTAATAGAGGCT-AAAACCCTTTAATTTCTGGGTAAAGTAGCCAAGTAGGCGGCGGATTGTAGCTCCGAAGACAGAGGTTAAA-CCCTCTCTTTATCACAAAATGTAGTTTAACAAAACTTTTCGCTTACACCGAAAGAAAATCTAAT-AATATGGATCATTTTGA
Trichobat
AAGGTCTTATCTTAATAAAAGGGCCTAAGTTGCATTTAGGAGATGTGAGACAACCACTCACAGGCCTTAGGTGTTAGTCTAACCAAGACAGTTAATTTCGACTTAACTAATTATGGTTCAAACCCATAACCCCTCTTAGAAAGAAGCTCGTGGGTTTGAGCATTTAGCTGTTAACTAAATTGTTATGGGATCAAAGCCCATCTTTCTAGAGGGGTTAGTTAAAATAACCCTGCCTTGTCAAGGCAGAATCACAAACTAAACCCTTGTACCCCTGCCCTGGGGTGTTACATGTGAGGTTGCAAACCTCAAGAGGCGGAGTAGTCCGCCAGGGCTTTAGAAAAAAGTATTATGGAGGTACAGAGGGTTTTGATCTCTCAAGTGCAGGTTCGATTCCTGGTTTTCTAAGTTGAATAACAGCGGTAGTTTTTCAGATTGCTGGTCTAGGTTAGAGTCCTAGCAGGAAATTTTCTTAGTAT-AGTACAAATGGCTTCCAACCATTTAGCCCTGGCTAC-CCCCAGGAGAAAATAGTGAACATAATTTAACCAAAATCCTAGGTTGTGATCCTAGACATGGACGATAATCCCCTCCTGTTCACCGGAAGCGTGCCTGTAAGGCCCTCCTTGATATGGAGGCTAATAGGAGTTCAAACCCCCTCACTTCCTCTTTTAAAGGAAAACAGCTATTCCCCCGGACTTAGGATCCGGCTCTTCTTGGTGCAAATCCAAGTAAAAGCTGTTAACGTAGCAGAACTTGGTT-ATGCATAAGCCCTAAAACCTTCCCTTAGGGGTTCAAATCCCCTCGTTAACTCATTAAGAAGCTACAAGCAACAGCCTTTTAAGCTGTAGACAGGTGCAATCACCCTTAATGAGTAAAGTCAGCTAATAAGCTTTTGGGCCCATACCCCAAAATGTTGGTTAAGCACCTTCCTTTACTAAAAGCACAGCGCTGAAAACGCTAAGACGAATCCTAAAAGATTCTATACGCACAGGACATAATTTAAATAGAATATTGGCTTTGGGGGTCAATAGTAGAGGTTTAACCCTTTTGTCTTGAGAGCTTGTC-GTACTGAGAACTGCTAATTCCTCCATGGTTCAAATCCATGGCTTGCTCTGACAGAGAGGTCATGTGTCTGGCTTGAAACCAGGGGATGGGGGTTCGATTCCCTCCTTTCTCGGCCCTGATAGCTTATTAAAGCATTGGTCTTGTAAACCAAAGACTGTATAATCTCTACTCAGGGCAAGAGCCTTCAAAGCCCTAGCAGGAGTTT-AACTCTCCTAGTTTCTGGGTAAAGTGGCCGAGCAGGCGGCGGATTGTAGACCCGAAGACAGAGGTTAAG-CCCTCTCTTTGCCACAAAATATAGCTTAAGAAAGCATTTCGCTTACACCGAAAACATATCTACT-AAACCAGATTATTTTGA
Lithobates
AGGGCTTTATCTTAATTAAAGGGCCTGAGTTGCATTCAGGAGATGTAGGTTAATATCCTGCAAGTCCTAGGCACTAGTCCAAGAAAGACAGCTGATTTCGACTCAACTAATTATGGTTTAAATCCATAGTACCCCTTAGAATGAAGCTCGCTGGATAGAGTGTTTAGCTGTTAACTAAAATATTACGGGATCGAGGCCCGTCATTCTAGAGGGATTAGTTAAAATAACACTGCCTTGTCAAGACAGAATCACTAGTTAAATCCTTGTACCCCTGCCTTGGGGTGTCACACGTGGGGTTGCAAACCCCAAGATGCAGTATAACCTGCCGGGGCTTTAAGGAGTAGTATAAAGGAAGTACAAAGGGTTTTGATCTCTTAAGTATAGGTTCAATTCCTATCTCTTTAAGTTGAATAACAACGATAGTTTTTCGAGCTATAAGTTTAGGTTAAAGTCCTGGCAGAAAATTTTCTTAGTATTAGTATAGATGACTTCCAATCACCTGGTCTTGGTTAAACCCCGAGAGAAAATAGTGGGTATAGTTTAATAAAAATTCTAGATTGTGATTCTAGAGACAAAGGTTAAATCCCTTTTACCCACCGGAAGCGTGCCTGTAAGGACCTCCTTGATAGGGAGGCTTATAGGGGTTCAAACCCCCTCACTTCCTCTTTTAAAGGAAAAGAG-CCCTCCACTGGTCTTAGGCGCCAGCATCTCTTGGTGCAAGTCCAAGTAAAAGCTGTTAGTATGGCAGAGCTTGGTT-ATGCAAAAGATCTAAGCCCTTTAAACCGGGGTTCAAATCCCCTTACTAACTCATTAAGAAGCTGTAAGCAACAGCCTTTTAAGCTGTAGATAGGTGAAACCACCCTTAGTGAGTAAGGTAAGCTAAAAAGCTTTTGGGCCCATACCCCAACATGTTGGTTAAAATCCTTCCTTTACTAAAAGTATAGCGCTGAAAACGCTAAGATGAACCCTAAAAAGTTCTAGGGGTACAGGATATAGTTTAGGTAGAATGCCGGTTTTGGGGACCGGTGGTAAAGGTTAAATCCTTTTGTCCTGAGAGCCTGCC-GTAATGAGAACTGCTAATTCCTCCATGGTTCGATTCCATGGTTTGCTCTGACAGAGAGGTTATGTGTCTGGCTTGAAACCAGGGTACGGGGGTTCAATTCCCTCCTTTCTCGGCCTTGATAGCTTAATAAAGCACCGGTCTTGTAAGCCGGAGACTGTATAACCCCTACTCAAGGCAAAGGCCTTCAAAGCCTTAGCGGAGGTT-AAACTCCTTCAGTTTCTGGGTAAAGTGGCCGAGCAGGCGGCGAATTGTAGCTTCGAAGACAGAGGTTTGAGTCCCCTCTTTACCACAAAATGTAGCTTAAAAAAGCCTCTCGCTTACACCGAGAAAATGTCCGTTTAACCCGAACCGTTTTGA
Babihol
AGGGCTTTATCTTAATTAAAGGGTCTGAGTTGCATTCAGAAGATGTAGGTTAATATCCTGCAGGTCCTAGATTCTAGTCCAAAAAAGACAGCTGATTTCGACTCAACTAATTATGGTTTAAACCCATAGTATCCCTTAGAATGAAGCTCGCTGGATAGAGTGTTTAGCTGTTAACTAAAATATTACGGGATCGAGGCCCGTCATTCTAGAGGGGTTAGTTAAAATAACATTGTCTTGTCAAGACAATATTACTAGTTAGAATCTTGTATCTCTGCCCCGGGGTGTTACATGTGGGGTTGCAAACCTCAAGACGCAGGGTAACCTGCCGGGGCTTTAAGGAGTAGTATAAAGGAAGTACAAAGGGTTTTGATCTCTTAGGTATAGGTTCGATTCCTATCTCTTTAAGTTGAATTACAACGATAGCTTTTCAAGTTGTAGGTTCAGGTTAAAGTCCTGGCAGAAAATTTTCTTAGTATTAGTACAGTTGACTTCCAATCACCTAATCTTGGTTGAACCCCAGGAGAAAATAGtAAATATAGTTTAGT-AAAACTCTAGATTGtGATTCTAGCAACAAAGGTTAAACTCCTTTTATTTACCGGAAGTGTGCCCGTAAGGACCTCCTTGATAGGGAGGCTTATAGGGGTTCAAACCCCCTCTCTTCCTCTTTTAAAGGAAAAAAG-CCATCCACTGGCCTTAGGAGTCAGCATCTCTTGGTGCAAATCCAAGTAAAAGCTGTTAGTATGGCAGAATATGGTT-ATGCAAAAGATCTAAGACCTTTGAACTGGGGTTCAAATCCCCATATTAACTCATTAAGAAGCTGTAAGCAACAGCCTTTTAAGCTGTAGATAGGTGAAACCACCCTTAATGAGTAAGGTAAGCTAAAAAGCTTTTGGGCCCATACCCCAACATGTTGGTTAAAATCCTTCCTTTACTAAAAGTATAGCGCTGAAAACGCTAAGATGAGCCCTAAAAAGCTCTGAGAGCACAAGGCATAATTTAAATAGAATGTTGGCTTTGGGGGTCATCAGTAGAGGTTAAATCCTTTTGCCTTGAGGGCCTGTC-AAAATGAGAACTGCTAATTACTCCATGGTTCAATTCCGTGGCTCGCCCTGGCAGAGAGGTTTTGTGTCTGGCTTGAAACCAGGGTACGGGGGTTCAATTCCCTCCTTTCTCGGCCCTAGTAGCTTAACAAAGCACCGACCTTGTAAGCCGGAGACTGCATAACCCCTGCCTAGGGCAAAGGCCTTCAAAGCCTTAGCGAAGGTT-AAATTCCTCCAATTTCTGGGTAAAGTGGCCGAGCAGGCGGCGGATTGTAGTCCCGAACACAGAGGTTTAAGTCCTCTCTTTACCACAAAATGTAGCTTAAAAAAGCCTCCCGCTTACACCGAGAAGATATTTGCTAAACCCAGATCATTTTGA
LIMFUJ
AGGGCTTTATCTTAATTAAAGTATTTGGGTTGCATCCATAAGAAGTAGGTTAAACGCCTGCAAGTCCTAGACCCTAGTCCAAATAAGACAACCGATTTCGGCTCAGTTAATTATGGTTTAAACCCATAGTGTCTCTTAGAAAGAAACTCGTTGGTTGGAGTATTTAGCTGTTAACTAAAAAGTTGTAGGATCAAGGCCTGCCTTTCTAGAGAAATTAGTTAAAATAACCTTACCTTGTCAAGATAAAATTACTGGTTGAACCCCAGCATTCCTCTTTATCAAGTGTCCACATGCGGTTGCAAGCGTGGAAAGCGGAA-TAATCTGCCGGGGCTTTAAGGAATGGCATAATGGAAGTGCAAAGAGTTTTGATCTCTTAGGTATAGGTTCAATTCCTATTTCTTTAAGTTGAACAACAACAGTAGTTTTTCAGATTACAAGTTTAGGTTGAAGTCCTGGCAGAAAGCTTTCTTAGTATAAGTACAAATGACTTCCAATCATTAAACCTCGGTTTAACCCCGAGAGAAAGTAGTGAATATAGTTTAGACAAAACCCTAGATTGTGATTCTAGAAATGGGGGATAAAATCTCCCTATTCACCGAAAACGTGCCCGTAGGGCCCTCCTTGATAGGGAGATTTATAGAAGTTCAAACCTTCTCGTTTTCTCTTTTAATGGAAAAGAGC-TTTCCTCTGGTTTTAGGGGCCAGCTAATCTTGGTGCAAGTCCAAGTAAAAGCTGCCAGTGAAGCAAAAC--GGACATGCA-AGAGACCTAAGCCCTCTAATTAGGGGTTCAAATCCCCTCACTAGCTCATTAAGAAGCTATAAGCGACAGCCTTTTAAGCTGTAGATAGGAGAACCCACCCTTAATGAGTAAAGTCGGCTAATAAGCTTTTGGGCCCATACCCCAAAATGTAGGTTGGACCCCTTCCTTTACTTAAAGTGTAGCGCTGAAAACGCTAAGATGGACCCTGAAAAGTCCTAAGAGCACAGGACATAATTT-AAGAGAATATTGGCTTTGGGGGCCAGAAGTAGAGGTTTAACCCTTTTGTCCTGAGAGCCTGTT-AATATGGGTACTGCTAATTCCTCTGTGGTTCGACTCCACAGCAAGCTCTGACAGAGGGGTAATGTATCTGACTTGAAATCAGATGACGGGGGTTCAATTCCCTCCTTTCTCGGTTTTGATAGCTTAAAAAGCATCGGCCTTGTAAGCCGAAGACTGTAGTAAACCCTACTCAAAACAAAAACCTTCAAAGTTTTAAGTATGAGTTAAAATCTCTTAGTTTCTGGGTAAAGTGGCCGAGTAGGTGGCAGGTTGTAGCCCTGAATACAGAGGTTAAAGTCCTCTCTTTATCACAAAGTATAGTTTAA-AAAACCTCCCGCTTACACCGAGAATATATCTGTGAAAGCCAGATTACTTTGA
HOPTIG
AGGACTTTAGCTTAATTAAAGTATTTGAGTTGCATTCAGAAGATGTAGGGTAAAACCTGCAAGTCCTACGGTCCTAGTCTACAA-AGACAGCTAATTTCGGCTTAGCTAATTGTGGTTTAAGTCCACAGAACCTTTTAGAAAGAAGCTCGCTGGATAGAGTATTTAGCTGTTAACTAAATTGTTGCGGGATCAAGGCCCGCCTTTCTAGAGGAATTAGTTAAGATAACATTATCTTGTCAAGATAAAATCACCGGTTAAATCCCAGTACTCCTGCCCTGGGGTGTTACACGTGGGATTGCAAACCCCAAGAAGCAGAATGACCTGCCGGGGCTTTAAAGAGTAGTACAACGGGAGTACGGAGAGTTTTGATCTCTTAGGTGTAGGTTCAACTCCTATCTCTTTAAGTAGAAGCACTACAGTAGTTTTTCAGACTACAGGTCCGAGTTAGAGTCTCGGTAGGAAATTCTCTTAATACTAGTATAGGTGACTTCCAATCACTCAGCCTTGGTTAAACCCCAAGAGAGAATAGTGACTGTAGTTTAAAAAAAATACTAGATTGTGATTCTAGCCATGAGAGCTGATATCTCTTCAGTCACCGAAAATGTGCCCGTAAGGTTCTCCTTGATAGGGAGACATATAGAGGTTCAAACCCTCTCATTTTCTCTTTTAAAGGAAAATAGCATTCCACTGGTTTTAGGAGCCAGCCTGT-CCCGGTGCAAATCCGGGTAAAAGCAATTAATGAAGCAAAAC-TGGATCTGCA-AGAGACCTAAGCTCTCTTATTAGGGGTTCAAGTCCCCTCATTAATTCATTGAGAAGCTATAAGCGACAGCCTTTTAAGCTGTAGAAAGGTGAGCCCACCCTCAATGAGTAAAGTCGGCTAATAAGCTCTTGGGCCCATACCCCAACATGTAGGTTAAACCCCTTCCTTTACTTAAAGTATAGTGCTGAAAACACTAAGATGAACCCTAAAAAGTTCTGAGGGCACAGGACATAATTTAATTAGAATATTGGCTTTGGGGGCCAAAAGAAGAGGTTTAATCCTTTTGTCCTGAGAGCTTGT-CAGAATTAGTACTGCTAATTCTTCCATGGTTCAATTCCATGGCCCGCTC-GACAGAGGGGCTATGTGTCTGACTTGAAATCAGGTTACGGGGGTTCGATTCCCTCCTTTCTC-GCTCTGATAGTTTAAAAAACACTGGTCTTGTAAACCGGAAAGTGCAGAATCCCTGCTCAGGGCTAAGGGCCTTCAAAGCCCTCAGCAGGAGTTCAAATCTCCTAGTTTCTGGGTAAAGTAGCCGAGTAGGCGGTGGGTTGTAGCCCCAAAGACAGAGGTTTGAGTCCTCTCTTTATCACAAAATGTAGCTTAGCAAAGCACCTCGCTTACACCGAGGAGACATCTGTGAAACCCGGACCATTTTGA
BUEBUE
AGGGCTTTATCTTAATAAAAGAGTTTGAGTTGCATTCAAGATATGTAGGTTAATGTCCTGCAAGTCCTAGGCGCTAGTCCAACCAAGACACCTGATTTCGACTCAGCCAATTATGGTTTAAACCCATAGCCCCTCTTAGAATGAAGCTCGCTGGATAGAGTGTTTAGCTGTTAACTAAAATATTGCGGGATCAAGGCCCGCCTTTCTAGAGGAGTTAGTTAAA-TAACATTACCTTGTCAAGGCAAAATTACTAGTGAAACCCTTGTACCCCTGCCTTGAGGTGTTACACGTGCGGTTGCAAACCACAAGTCGC-AGATAACCTGCCAGGGCTTTAAAGAAAAGCATGGTGGAAGTGCGAAGGGTTTTGATCTCTTAGGCATAGGTTCGATTCCTATTTCTTTAAGTTGAATA-CAGCAGTAGTTTTTCAGACTATAGGTCTAGGTTAGAATCCTGGCAGAAAATTTTCTTAGTACCAGTACAGATGACTTCCAATTATCAAGTCTTGGCTAAAACCCAGGAGAAAATAGTGGACATAGTTTAACTAAAACCTTAGGCTGTGGTTCTAAAAATGAGGGTTAATACCCCTCTGTCCACCGGAAGTGTGCCCGTAAGGACCTCCTTGATAGGGAGGATCATATGGGTTCAAACCCCATCACTTCCTCTTTTAAAGGAAAAAAGTC-TTCCTCTGGCCTTAGGAGCCAGCATCTCTTGGTGCAAATCCAAGTAGAAGCTATTAGTGTAGCAGAGCTCGGTTATGCG-AAAGTCCTAAGCCCTTTCAACAGGGGTTCAAATCCCCTCACTAATTCATTAAGAAGCTATAAGCGACAGCCTTTTAAGCTGTAGATAGGTG-GACCACCCTTAATGAGTAAGGTCCGCTAATAAGCTTTTGGGCCCATACCCCCAAATGTTGGTTAAAATCCTTCCCCTACTAAAAGCGTAGCGCTGAAAACGCTAAGACGGACCCTAAAAAGTCCTGAGAGTACAGGACATAGTTTAAATAGAATGCCGGCTTTGGGGGTCGGAGATGAAGGTTAAATCCTTTTGTCTTGAGATCTAGAT-ATAATGAGTACTGCTAATTCCTCCATGGTTCGATTCCACGGCTAGCTCTGACAGAGAGGTCATGTGTCTGGCTTGAAACCAGGGTACGGGGGTTCAATTCCCTCCTTTCTCGGCCCTGGTAGCTTAAAAAGCATTGGTCTTGTAAGCCAAAGATTGTAATAAACCTTACCCAGAGCAAAGGCCTTCAAAGCCTTAAGTAGGGGTTAAACCCCCCTAATTTCTGGGTAAAGTGGCCGAGCAGGCGGTGGGTTGTAGCCCCAAAGACAGAGGTTTAAGTCCTCTCTTTCCCACAAAATGTAGCTTAATAAAGCCTCTCGCTTACACCGAGATAATGCCTGTTTAAATCAGACCATCTTGA

45 2375
HOMO
ATTTGTAAGGCAAGGAACGCGGTGTCGGCACGACGAGAGCAGGTANNGTATTGGATGCGAGGCTGGGCAGCCAGGAAGGGTTATAGACAACGCTGCCCCTCCGGTAATCGGGAATAAGCCCTGCGCCGGCAGTGAAAGTGAGGGAAAGGGATGGAGAGCGAGCGTAGCCACTTTGAATACAGTAAGGTAGAGAACTATCTCAACTTGCGCAAGAAAAAGTCTAAAGATTGTAAAAAGATACCCTGGGCCTGAACCTTGGGGGGATTTGATCTAGGCGATAGACTAAGCACGTAACGCTCGAGCGAAACACAACTGGAGGTGGGTACGCCCAACGTATGAGAGGGG-TATGCTTCNNNAGTTGGGTCTCCAAGGCACCGAGACTTTTAAATACTCTAGCCACAGCAAAGACACGTTGTTCCTTAGAAAGTTACCGAAA-GTGTGAAGCATATAAGGNNNNGAGCCACCGAAGGAAAGCTAGGGAACCCTACGAGGCCGACCTCATAGCCACACCTCATGAGAGCGTAAGCATCAGGAGGCCGGAGGTCGGCTGGAACTGACGACTGCCAAAAA--GGCACGGGTGGGGTGCCCGGGCGGGGA------CCGGACTTTAGCTCTGACGGAACCCGAGTCAGGGGGTGGGTCGTAAGCA-GGGGCGGCGGGG--------------TAAGCTCTGACCAGACTGGTAATGAACAAGACATCCTCGCCAGGAGCCCGTCCTGTCCCCAAGTTAAGGGAAGGCTGCTTTGGGTCGGAAGAATCTGTGTGTGTAGAGGGATGGAATCGCGGTCAGCTAGGGAGTTGGAGGGAGACGAGCGGCGAGGCTTTAAAAAAAGCATCAGAGTGGGACATGCTTACTTCACGGGTGCGACAGACACCAGGAGGAAAAGTACGCGGACCATATATAGAGTGGACGCGGGGCGGTGTGTATACTGGACCGGTCACGTCTAAAACGGACGCTGGTCTACTCGTGGGCCGCGAGGTGACTAGAGCTAGGCCTGAGAGGGTTAATCCGAGGGTAACAGTAGGAAATCGACGACCCAAAACACAAAAAGATGAACAAAGAGGGGTGTACTGGACGGCAGCAGCTCAAACGTCTTTCGAGTCGTCTCTATATCCTGGCCTAATATATGGAAAATTCAACGCGCGAAGAGGTAGGTGAGGAGTGAACTACTCAAAGACTATTGAGGGTCCGGACACGACACAATTAGTTTCCCCCTCGATATAGATGTGACCTAACGGAACAAGGTGAATGATAGTAAAAAGATCTAGAGTGGGGCGGATGCTAAGGTACGAAAGGCTGGCTTACTACAAAGATAAGGGTCCTGTCGGTGTGTGATTACCGCCGGCTTCGTAGAAGAATATGGCTCGAAACCGACTAAAGGCCCGACGGATAGTCGGATGTAGACACAAAGGTGAGGGTCCGACAAAATAAATTGGAAAGACGAGACGTACGAATTGCTTAGAGGGCACTGTCCTTCGGCTCTTACGGTATCCAGCGTCAATCACTGAGCCAACCACCATACCACGGGGCTAGCGGTAAACTATCCGTTGTGCAGTAATCGAGAAAAACAGGAAAAAGAATAGAGTACATAGCGTTGCGACCTGAGGTGCATAGGGCGCAAAGGAGGTAATAAAGCTGTGGCGGGAAAAACTCGTTGAGGTAATGTATCTAATTGATCGGGGGTGGTCATTTTCATGGTGTGGGAACCTTATGTAATCGGACAGAAAGCGGGACTTAAGAGAGGAGGATCGGATTGGGCGCGGGGAGCGGGGGACGAGAACAGCACACCGAGAGCTAGTGATCGCACCCAAAGTTCACGACCAAGGGAATAACGGGCGAAGGAACGGAAGGAGAGCGAAATTGCGATCTCGATGAGGCAAACAGGGTAAAGTGGTAAGGGAGAGGTGTGTAGGAGGTACGGACAGAAGGAAGGGATGGGGATCGCCAAGAGTGGGA---CGGACGTACGTCGTCTAGAGA----ATCGAGAAAAACAGGAAAAAGAATAGAGTACATAGCGTTGCGACCTGAGGTGCATAGGGCGCAAAGGAGGTAATAAAGCTGTGGCGGGAAAAACTCGTTGAGGTAATGTATCTAATTGATCGGGGGTGGTCATTTTCATGGTGTGGGAACCTTATGTAATCGGACAGAAAGCGGGACTTAGAGGAGGATCTTGGGCCGGGGAGCGGGACGAGAACAGCACACCGAGAGCTAGTGATCGCACCCAAAGTTCACGACCAAGGGAATAACGGGCGAAGGAACGGAAGGAGGCGAAATTGCGATCTCGATGAGGCAAACAGGGTAAAGTGGTAAGGGAGAGGTGTGTAGGAGGTACGGACAGAAGGAAGGGATGG
GALLUS
ATTTATAAGGCAAGGAGAGCGATGTCGCCACGACGACAGCAGGTANNGCATCGGATGCGAGGCCGGGCGACCAGGAAGGGTTATCGACAACGCTGCCCCTCCGGTAATCGGGAATAAGCCCTGCGCCGGCAGTGAAAGTGAGGGAAAGGGATGGAGAGCGAGCGCAGCCACTTTGAATACAGTAAGGTAGAGAACTATCTCAACTTGAGCAAGAAAAGGTCTAAAGATTGTAAAAAGATACCCTGGGCCTGAATCTTTGGGGAATTTGAGCTAGGCGATAGACTAAGTATGTAATGCTCGAGCGAAACCCCACTGGAAGTGGGTCCGGCCAGCGAATGAAAGGGG-TCTGCATCNNNCGATCATTATCCATGGCGTCGCAACATTTAAATACTCTAGCCACAGTAAAGACACATTGTTCCTTAGAAAGATATCGGAA-CTANNNNNNNNNNNNNNNNNNGAGCCACCGAAGGCAAGCTAGGGAACCCTACGAGGCCGACCTCATAGCCACACCTCCCGAGAGCGTAAGTATCAGGAGGCCGGAGGTCGGCTGGAACTGACGAATGCCAAA---AGGCAAGGGGG---CGCCGGTCCCCGGG--GGTGCGGGACTTTAGCTCTGACGGCAAACAAGTCAGGGGGTGGATCGTCAGAG-GGGCTGCTGGGG--------------TCACCTCTCGCCAGACTGGTAATGCACAAGACATCCCCGCCAGGAGCTCGTCCTGTACCTAAGTAAAGGGAAGGCTGCCCTAGGTCAGAAGAATCTGAGTGTGTAGAGGGATGGAAGAACGGTCAGCTAGGGAGTTGGAGGGAGACGAGCGGCGAGGCTTTAGAAAGAGCGAGAAAATGGGACATGTTTACTTCACGGGTGCGACAGACACCAGGAGGAAAAGCCCGAGGACAATATATCGAGTGGACGAGGGGCGGTGTATATACTGGACCGGTCATGTCTAAAACGGACGCTGATATACTCGTGGGCCGAGAGGTGACTAGAGCTAGGTCTGAGAGAGTTAATCAGAGGGTAACGGAAGGAAATCTACGACCAAAAATACAAAAAGATGAACATAGAGGGGTGTAATGGACGGCAGCAGCTCAAACGTCTTTCGAGTCGTCTCTATATCCTGGCCTAATATATGGAAAATTCAACGCGCGAAGAGGTAGGTGAGGAGTGAACTAATCAAAGACTATTGAGGGTTCGAACAGCAAACGGTTAGTTTCCCCCTCGATACAGAGGTGACCTAACGGAACAAGCTGAATAAAAGAAAAAAAATCTAGAGCGGGGCGGATGCAAAGGCACGAAAAGATGGATTACCGCAAAGATAAGGGTTCTGTCGGTGTGTTATTACCGCCGGCTTCGTGGAGGAATACGGCTCCAAACCCACTACAGGCCCGACTGATTATCGGATGTAGAGACAGGAGTGCGGGTCTGACACAATAAAGTGGAAAGAGGAGACGTACGAATTGCATAAAGGGCACTGTCCTTCGGCTATTGCGGTATACACCGTCGATCACTGAACCAACCACCATACCACGGGGCTAGTGGTAAAATATAAGTTGTGGAGTTATCGCGAAAAACAGGAAAAAGAATAGAGTACACAGTGTTGCGACCTGAGGTGCGTAGGGCGCAAAGGAGGTAATGAAGATGTGGCGGGAAAAACTCGTTGAGGTAATGTATCTAATTGTTCGAGGGTGGTCATTTTCATGGTGTAGGAACTTTATGTAATCGGACAGAAAGCGGGCCTTAGGAGAGGAGGATCGGATTGGACGTGGGGAGCGGGGGAAGAGCACAGCACACCGAGAGCCAGTGATCGCACCCAAAGTTCACGACCAAGGGAACAACGGGCGCAGGAACGGAAGGGGAGCAAACTTGCGATCTCGATGAGGCAAACCGGGTAAAGTGGTCAGGGAGAGGTGTGTAGGAGGTACGGACAGACGGAAGGGATGGGGATCGCCAAGCGAGGGA---CGGACGTACGTCGTCTAGAGA----ATCGCGAAAAACAGGAAAAAGAATAGAGTACACAGTGTTGCGACCTGAGGTGCGTAGGGCGCAAAGGAGGTAATGAAGATGTGGCGGGAAAAACTCGTTGAGGTAATGTATCTAATTGTTCGAGGGTGGTCATTTTCATGGTGTAGGAACTTTATGTAATCGGACAGAAAGCGGGCCTTAGAGGAGGATCTTGGACTGGGGAGCGGGAAGAGCACAGCACACCGAGAGCCAGTGATCGCACCCAAAGTTCACGACCAAGGGAACAACGGGCGCAGGAACGGAAGGGGGCAAACTTGCGATCTCGATGAGGCAAACCGGGTAAAGTGGTCAGGGAGAGGTGTGTAGGAGGTACGGACAGACGGAAGGGATGG
LIZARD
NNNNATAAGGCAAGGACAGCGATGTCGCCACGATGACGGCAGGAANNGTATTGGATGCGAGGCCGGCCGGCCAAGAAGGGTTTTCGACAACGCTGCCCCTCCGGTAATCGGGAATAAGCCCTGCGCCGGCAGTGAAAGTGAGGGAAAGGGATGGAGAGCGAGCGCAGCCACTTTGAATATAGTAAGGTAGAGAATTATCTCAACTTGCGCAAGAAAAGGTCTAAAGATTNNNNNNNNNNCGCCTGGGCCTGAATCTTTGGGGAGTTTGATTTAGGCTATAGACTAAGCATGTAATGCTTGAGCGAAACACAATTGGAAGTAGGTCCGCCCAGCGAATGAACAGAG-TGTCCTTCNNNGGATAGTTATCCATGGCGCCGCAACATTTAAATATTCTAGCCACAGTAAAGACAGGTTGTTCCTTAGAAAGATGTCGGAC-GTTTGGGGCATAGAAGGATAGGAGCCACCGAAGGCAAGCGAGGGAACCCTCCGAGGCCGACCTCATAGCCACACCTCCTGCGAGCGTAAGCCTCATGGAGCCGGAGGTCGGCTGGAACTGACGAATGAAAAAGGG--GCAAGGCTAGCACGTTCTCTCAATAGGACGCGACGAACTTGAGCTATGACGGCAACCGAGTCAGGGGGTTGATCGTACGCT-GAGTCGTGTCGG--------------TAACCTCTAACCAGACTGGTAATGCACANNNNNNNNNCGCCAGGAGCTCGTCCTGTACCTAAGTAAAGGGAAGGCTGACCTGGGTCGGAAGAATCTGGGTGTGTAGAGGGACGGCAACGTGGTTAGCTAGGAAGTTGGAGGGAGACGTGCGGCGAGGCTTTACAAATGACGAGAAAGTGGTACATGCTTACTTCACGGGTGCGACAGACACCGGGAGGAAGAGCACGAGGACAATATATAGAGTGGACGCGGGGCGGTGTATATACTGGACCAGTCATACCTAAAACGGACGCTGTTAAACTCGAGGGCCGAGAGGTGACTAGAGCTAGGTCTGAGAGGGTTAATCTGAGGGTAAAGGTAGGAAATCTANNNNNNNNNNNNNNNNNNNNNNNNNNNNNNNNNNNNNNNNNNNNNNNNNNNNNNNNNNNNNNNNNNNNNNNNNNNNNNNNNNNNNNNNNNNNNNNNNNNNNNNNNNNNNNNNNNNNNNNNNNNNNNNNNNNNNNNNNNNNNNNNNNNNNNNNNNNNNNNNNNNNNNNNNNNNNNNNNNNNNNNNNNNNNNNNNNNNNNNNNNNNNNNNNNNNNNNNNNNNNNNNNNNNNNNNNNNNNNNNNNNNNNNNNNNAAGGCACGAAAAGAAGGATTAGCGCAAAGATAAGGGTACGATCAGCGTGTTATTACCGCCAGTTTCATCGCAGAATAAGGCAACAAAACCACTAAAAGCCTGACGGATTGTCGGGTGTAGAGACAAGCGTGAGGGTCTGACAAAGTAAAACGGAAAGAGGAGGCGTACGAATTGCATAAAGGGCACTGTCCTTTGGCTCTTGCGGTATCCACCGTCAATCACTGAACCAACAACTATACCACGGGACTAGTAGTAAAATATAAGTTATGAGGTAATCGAGAAAAACAGGAAAAAGAGTAGAGTACACAGTGTTGCGACCTGAGGTGCGTCGGGCGCAAAGGAGGTAATGAAGCTGTGGCGGGAAAAACCCGTTGAGGTAATGTATCTTATTGATCGGGGGTGGTCATTTTCATGGTGTGGGCACTTTATGTAATAGGACAGAAAGCGGGGCCTAGGAGAGGAGGATCGGATTGGACGCGGGGAGCGGGGGAAGAGAACAGCACACCGAGAGCCAGTGATCGCACCCAACGTTCACGACCAAGGGAATAACGGGCGAAGGAACGGATGGGGAGCGAANNNNNNNNNNNNNNNNNNNNNNNNNNNNNNNNNNNNNNNNNNNNNNNNNNNNNNNNNNNNNNNNNNNNNNNNNNNNNNNNNNNNNNNNNNNNNNNNN---NNNNNNNNNNNNNNNNNNNNN----ATCGAGAAAAACAGGAAAAAGAGTAGAGTACACAGTGTTGCGACCTGAGGTGCGTCGGGCGCAAAGGAGGTAATGAAGCTGTGGCGGGAAAAACCCGTTGAGGTAATGTATCTTATTGATCGGGGGTGGTCATTTTCATGGTGTGGGCACTTTATGTAATAGGACAGAAAGCGGGGCCTAGAGGAGGATCTTGGACCGGGGAGCGGGAAGAGAACAGCACACCGAGAGCCAGTGATCGCACCCAACGTTCACGACCAAGGGAATAACGGGCGAAGGAACGGATGGGGGCGAANNNNNNNNNNNNNNNNNNNNNNNNNNNNNNNNNNNNNNNNNNNNNNNNNNNNNNNNNNNNNNNNNNNNNNNNNNNNNNN
CRYPTOB
ATTTATAAGGCAAGGAAAGCGATGTCGCCACGACGAAGGCAAATAGNGCATTGGATGCGAGGACGGGCAAACAGGAAGGGTTATAGACAACGCTGCCCCTCCGGTAATTGGGAATAAGCCCTGCGCCGGCAGTGAAAGTGAGTGAAAGGGATGCAGAGCGAGCGCAGCCACTTTGAATACAGTAAGGTAGAGAATTATCTCAACTTGCGCAAGAAAAGGTCTAAAGATTGTACAAAGATACCCTGGGCCTGTACCTTTGGGGAGTCTGGTCTAGGCGATAGACTAAGCACGTAATGCTTGAGCGAAACGAAACCGGAGGTGGGTCCGGCCAGCGTGTGAGATGGG-TCTACATCTGAAACTAGGTATCCAGAGCGTCGCAATATTTGAATACTCTAGCCACAGTAAAGACACGTTATTCCTTATCAAGATACCGGAG-ATGTGGGACATCTAAGGATAGGAGCCACCGAAGGCAAGCGAGGGAACCCTACGAGGCCGACCTCATAGCCACACCTCCCGCGAGCGTAAGCCTCATGGAGCCGGTGGTCGGCTGGAACTGACGAATGAAAAAAG--GGAAAGGAGAACAAACTAATGAAAGCGGGGGAGACGAACTTTAGCTCTGACGGAAAACAAGTCAGGGGGTTGATCGTAAGCT-GCGTCGTATCGG--------------TAACCTCTGACCAGACTGGTAACGCACAAGCCATCCTCGCCAGGAGCTCGTCCTGTACCCAAGTGAAGGGAAAGCTGCGCTGGGTCGGAATACTATGGGCGTATAGAGGGACGGCAACGCGGTCAGTTAGGGAGTTGGAGGGAGACGTGCCGCGAGGCTTTAGAAAGGCCAGGAGAATGGAACATGCTTACCTCACGGGTGCGACAGATACCAGGAGGAAGAGCACGGGGACAATATGTAGAGTGGACGAGGGGCGGTGTGTATACTGTACTGGTCAAGCCTAAAACAGACGCTGATATAACCGTGGGCAGAGAGGTGACTAGACCTAGGTCTGAGAGGGTTAATCCGAGGGTAACGGTAGGAAATCTACGACCCAAAACACAACAAGATGCACAGAGAGGGGTGTGCAGGACGGCCGCAGCTCAAACGTCTTTCGAGTCGCCTCTATATCCTGGCCTAATATATGGAAAATTCAACGCGCGAAGAGGTAGGTGAGGAGTGAACTCCTAAAAGCCTATTGAGGGTCCGTAAAGCACACAATTAGTTTCCCCCTCGATACGGGTCGGAACTCACGGAACAAGCTAAATGATTAGCAAAAAATTTAGAGCGGGACGGATGCTAAGGCAAGAAATGATGGATTACCGCAATGATAAGGGTCCCGTTGGCGTGTTATTGCCCCCAGTTTCGTTGAAAAGTATGGCTCAAAACCCACTACAAGTCCGACTAATACCCGGTTTTAGAGACAAAAGTGAGGGTGTGACAAAGTAAAATGGGAAGATAAGACGTATGAANNNNNNNNNNNNNNNNNNNNNNNNNNNNNNNNNNNNNNNNNNNNNNNNNNNNNNNNNNNNNNNNNNNNNNNNNNNNNNNNNNNNNNNNNNNNNNNNNNNNNNNATCGAGAAAAACAGGAAAAAGAATAGAGTATATAGCGTTGCGACCTGAGGTGCATCGGGCGCAAAGGAGGTAATAAAGATGTGGCGGGACAAACTCGTTGAGGTAATGTATCTTATTGATCGGGGGTGAACATTTTCATGTTGTGGGAACTTTATGTAATAGGACAGAAAGAGGGACGTAGGAGAGGAGGATCAGATAGGTCGCGGGGAGCGGGGGAAGAGAACAGCACACCGAGAGCCAGTGATCGCACCCAACGTTCACGACTAAGGGAACAACGGGCGAAGGAACGGAAGGGGCGCGAAATTGCGATCTCGATGAGGCAGACCGGGTAAAGTGGTAAGGGAGAGGTGTGTAGGAGGTACGGACAGACGGAAGGGATGGGGATCGCAAAGAGAG---GGACGAACAAACGTCGTCTAGAGA----ATCGAGAAAAACAGGAAAAAGAATAGAGTATATAGCGTTGCGACCTGAGGTGCATCGGGCGCAAAGGAGGTAATAAAGATGTGGCGGGACAAACTCGTTGAGGTAATGTATCTTATTGATCGGGGGTGAACATTTTCATGTTGTGGGAACTTTATGTAATAGGACAGAAAGAGGGACGTAGAGGAGGATCTAGGTCCGGGGAGCGGGAAGAGAACAGCACACCGAGAGCCAGTGATCGCACCCAACGTTCACGACTAAGGGAACAACGGGCGAAGGAACGGAAGGGGGCGAAATTGCGATCTCGATGAGGCAGACCGGGTAAAGTGGTAAGGGAGAGGTGTGTAGGAGGTACGGACAGACGGAAGGGATGG
HYNOBII
ATTTATAAGGCAAGGAAAGCGATGTCGCCACGACGAAGGCAAATAGNGCATTGGATGCGAGGACGGGCAAACAGGAAGGGTTATCGACAACGCTGCCCCTCCGGTAATTGGGAATACGCCCTGCGCCGGCAGTGAAAGTGAGTGAAAGGGATGCAGAGCGAGCGCAGCCACTTTGAATACAGTAAGGTAGAGAATTATCTCAACTTGCGCAAGAAAAGGTCTACAGATTGTANNNNNNNACCCTGGGCCTGTACCTTTGGGGAGTCTAGTCTAAGCGATAGACTAAGTACGTAATGCTTGAGCGAAACGAAATCGGAGGTGGGTCCGGCCAGCGTGTGAGATGGG-TGTACATCTGAAAGTAGGTATGCAGGGCGCCGCAATATTTGAATACTCTAGCCACAGCAAAGACACGTTATTCCTTATCAAGATACCGTAA-ATGTGGAACATCTAAGGATAGGAGCCACCGAAGGCAAGCGAGGGAACCCTCCGAGGCCGACCTCATAGCCACACCTCCCGAGAGCGTAAGCCTCATGGAGCCGGAGGTCGGCTGGAACTGACGAATGAAAAAAG--AGAAAGGAGAACAAACTAATGAAGGAGGGGGAGACGAACTTTAGCTCTGACGGAAAACAAGTAGGGGGGTTGATCGTAAGCT-GCGTCGAGTCGG--------------TAACCTCTGACCAGAATGGTAACGCACANNNNNNNNNNNNNNNNNNNNNNNNNNNNNNNNNNNNNNNNNNNNNNNNNNNNNNNNNNNNNNNNNNNNNNNNNNNNNNNNNNNNNNNNNNNNNNNNNNNNNNNNNNNNNNNNNNNNNNNTGCCGCGAGGCTTTAGAAAGGCAAGGAGAATGGAACATGCTTACCTCACGGGTGCGACAGATACCAGGAGGAAGAGCACGGGGACAATATATAGAGTGGACGAGGGGCGGTGTATATACTGTACCGGTCAAGCCTAAAACAGACGCTGATATAACAGTGGGCAGAGAGGTGACTAGACCTANNNNNNNNNNNNNNNNNNNNNNNNNNNNNNNNNNNNNNNNNNNNNNNNNNNNNNNNNNNNNNNNNNNNNNNNNNNNNNNNNNNNNNNNNNNNNNNNNNNNNNNNNNNNNNNNNNNNNNNNNNNNNNNNNNNNNNNNNNNNNNNNNNNNNNNNNNNNNNNNNNNNNNNNNNNNNNNNNNNNNNNNNNNNNNNNNNNNNNNNNNNNNNNNNNNNNNNNNNNNNNNNNNNNNNNNNNNNNNNNNNNNNNNNNNNNNNNNNNNNNNNNNNNNNNNNNNNNNNNNNNNNNNNNNNNNNNNNNNNNNNNNNNNNNNNNNNNNNNNNNNNNNNNNNNNNNNNNNNNNNNNNNNNNNNNNNNNNNNNNNNNNNNNNNNNNNNNNNNNNNNNNNNNNNNNNNNNNNNNNNNNNNNNNNNNNNNNNNNNNNNNNNNNNNNNNNNNNNNNNNNNNNNNNNNNNNNNNNNNNNNNTTACTTAAAGGGCACTGTCCTTCGGCTATGACTGTATTAACGGTCGATCACTGAACCAACCACCATACCACGTGACTAGTGGTCGAATATAAGTTGTGGAGTTATCGAGAAAAACAGGAAAAAGAATAGAGTATATAGCGTTGCGACCTGAGGTGCATCGGGCGCAAAGGAGGTAATAAAGATGTGGCGGGAAAAACTCGTTGAGGTAATGTATCTTACTGATCGGGGGTGAACATTTTCATGTTGTGGGCACTTTATGTAATAGGACAGAAAGAGGGACGTAGGAGAGGAGGATCAGATAGGTCGCGGGGAGCGGGGGAAGAGAACAGCACACCGAGGGCCAGTGATCGCACCCAAAGTTCACGACCAAGGGAACAACGGGCGAAGGAACGGAAGGGGCGCGAAATTGCGATCTCGATGAGGCAGACCGGGTAAAGTGGTAAGGGAGAGGTGTGTAGGAGGTACGGACAGACGGAAGGGATGGGGATCGCCAAGAGAG---GGACGAACAAACGTCGTNNNNNNN----ATCGAGAAAAACAGGAAAAAGAATAGAGTATATAGCGTTGCGACCTGAGGTGCATCGGGCGCAAAGGAGGTAATAAAGATGTGGCGGGAAAAACTCGTTGAGGTAATGTATCTTACTGATCGGGGGTGAACATTTTCATGTTGTGGGCACTTTATGTAATAGGACAGAAAGAGGGACGTAGAGGAGGATCTAGGTCCGGGGAGCGGGAAGAGAACAGCACACCGAGGGCCAGTGATCGCACCCAAAGTTCACGACCAAGGGAACAACGGGCGAAGGAACGGAAGGGGGCGAAATTGCGATCTCGATGAGGCAGACCGGGTAAAGTGGTAAGGGAGAGGTGTGTAGGAGGTACGGACAGACGGAAGGGATGG
SIRENID
NNNNNNNNNNNNNNNNNNNNNNNNNNNNNNNNNNNNNNNNNNNNNNNNNNNNNNNNNNNNNNNNNNNNNNNNNNNNNNNNNNNNNNNNNNNNNNNNNNNNNNNNNNNNNNNNNNNNNNNNNNNNNNNNNNNNNNNNNNNNNNNNNNNNNNNNNNNNNNNNNNNNNNNNNNNNNNNNNNNNNNNNNNNNNNNNNNNNNNNNNNNNNNNNNNNNNNNNNNNNNNNNNNNNNNNNCAAAGATCCCCTGGGCCTGTACCTTTGGGGAGTCCCGTATAGGCGATAGATTAAGTACGTAATGCTCGAGCGAAACGACACCGGAGGTGGGTCCGCCCAGCGTATGAGATGGG-TCTACATCTGAACGTAGGTATGCAGAGCGTCGTGATATTTGAATACTCTAGCCACAGTAAAGACACGTTATTCCTTGTCAAGATACCGSRC-ATGTGGATCATAGAAGGATAGGAGCCACCGAAGGCAAGCGAGGGAACCCTACGAGGCAGACCTCATAGCCACACCTCCTGCGAGCGTAAGCCTCATGGAGCCGGAGGTCGGCTGGAACTGACGANNNNNNNNNNNNNNNNNNNNNNNNNNNNNNNNNNNNNNNNNNNNNNNNNNNNNNNNNNNNNNNNNNNNNNNNNNNNNNNNNNNNNNNNNNNNNNNNNNNNNNNNNNNNNNNNNNNNNNNNNNNNNNNNNNNNNNNNNNNNNNNNNNNNNAGCCATCCCCGCCAGGAGCTCGTCCTGTACCCAAGTGAAGGGAAAGCTGCGCTGGGTCGGAATACTCTGGGTGTACAGAGGAACGGTAGCGCGGTTAGCTAGGAAGTTGGAGGGAGACGTGCGGCGAGGCTTTAGAAAGGCCAGGAAAATGGAACATGCTTACCTCACGGGTGCGACAGATACCAGGCGGAAAAGCACGGGGACAGTATGTAGAGTGGACGAGGGGCGGTGTGTATACTGTACCGGTCAAGCCTAAAACGGACGCTGATATACCCGTGGGCAGAGAGGTGACTAGACCTAGGCCTGAGAGGGTTAATCCGAGGGTAACGGTAGGCAATCTACGACCCAAAACACAAAAAGATGCACAGAGAGGGGTGCACTGGACGGCCGCAGCTCAAACGTCTTTCGAGTCGCCTCTATATCCTGGCCTAATATCTGGAAAATTCAACGCGCGAAGAGGTAGGTGAGGAGTGAACTCCTCAAAGACTATTGAGGGNNNNNNNNNNNNNNNNNNNNNNNNNNNNNNNNNNNNNNNNNNNNNNNNNNNNNNNNNNNNNNNNNNNNNNNNNNNNNNNNNNNNNNNNNNNNNNNNNNNNNNNNNNNNNNNNNNNNNNNNNNNNNNNNNNNNNNNNNNNNNNNNNNNNNNNNNNNNNNNNNNNNNNNNNNNNNNNNNNNNNNNNNNNNNNNNNNNNNNNNNNNNNNNNNNNNNNNNNNNNNNNNNNNNNNNNNNNNNNNNNNNNNNNNNNNNNNNNNNNNNNNNNNNNNNNNNNNNNNNNNNNNNNNNNNNNNNNNNNNNNNNNNNNNNNNNNNNNNNNNNNNNNNNNNNNNNNNNNNNNNNNNNNNNNNNNNNNNNNNNNNNNNNNNNNATCGAGAAAAACAGGAAAAAGAATAGAGTACATAGCGTTGCGACCTGAGGTGCATCGGGCGCAAAGGAGGTAATAAAGATGTGGCGGGACAAACTCGTTGAGGTAATGTATCTCATGGAACGGGGGTGAACATTTTCATGGTGTGGGAACCTTATGTAATAGGACAGAAAGAGGGCCTTAGGAGAGGAGGATCAGATCGGTCGCGCGGAGCGGGGGAAGAGCACAGCACACCGAGGGCCAGTGATCGCACCCAACGTTCACGACTAAGGGAACAACGGGCGAAGGAACGGAGGAAGAGCGAAATTGCGATCTCGATGAGGCAAAACGGGCAAAGTGGTAAGGGAGAGGTGTGTAGGAGGTACGGACAGACGGAAGGGATGGGGATCGCCAAGAGAG---GGACGGACAAACGTCGTCTAGAGA----ATCGAGAAAAACAGGAAAAAGAATAGAGTACATAGCGTTGCGACCTGAGGTGCATCGGGCGCAAAGGAGGTAATAAAGATGTGGCGGGACAAACTCGTTGAGGTAATGTATCTCATGGAACGGGGGTGAACATTTTCATGGTGTGGGAACCTTATGTAATAGGACAGAAAGAGGGCCTTAGAGGAGGATCTCGGTCCGCGGAGCGGGAAGAGCACAGCACACCGAGGGCCAGTGATCGCACCCAACGTTCACGACTAAGGGAACAACGGGCGAAGGAACGGAGGAAGGCGAAATTGCGATCTCGATGAGGCAAAACGGGCAAAGTGGTAAGGGAGAGGTGTGTAGGAGGTACGGACAGACGGAAGGGATGG
RHINATR
NNNNNNNNNNNNNNNNNNNNNNNNNNNNNNNNNNNNNNNNNNNNNNNNNNNNNNNNNNNNNNNNNNNNNNNNNNNNNNNNNNNNNNNNNNNNNNNNNNNNNNNNNNNNNNNNNNNNNNNNNNNNNNNNNNNNNNNNNNNNNNNNNNNNNNNNNNNNNNNNNNNNNNNNNNNNNNNNNNNNNNNNNNNNNNNNNNNNNNNNNNNNNNNNNNNNNNNNNNNNNNNNNNNNNNNNNNNNNNNATCCTGGGCCTGTACCTTTGGGGGGTTTAGTCTAGAAGATAGACTAAGCATGTAACGCTCGAGCGAAACGGAACTGGAGGTGGGTCCGGCTAGCGTGTTAGAGGGG-TGTACATCNGGCGATCAGTATCCAAGGCACCGCAATATTTAAATACTCTAGCCACAGTAAAGACACATTGTTCCTTAGCGAGATACCAGAA-ATATGGAGCATATAAGGATAGGAGCCACCGAAGGCAAGCGAGGGAACCCTCCGAGGCCGACCTCATAGTCACACCTCCCGCGAGCGTAAGCCTCATGGAGCCGGAGGTCGGCTGGAACTGACGANNNNNNNNNNNNNNNNNNNNNNNNNNNNNNNNNNNNNNNNNNNNNNNNNNNNNNNNNNNNNNNNNNNNNNNNNNNNNNNNNNNNNNNNNNNNNNNNNNNNNNNNNNNNNNNNNNNNNNNNNNNNNNNNNNNNNNNNNNNNNNNNNNNNNAGACATCCCCGCCAGGAGCTCGTCCTGTACCCAAGTAAAGGGACGGCTGCGTTGGGTCGGAAGAATATGGGTGTGAAGAGGTCTGGTATAGCGGTCAGCTAGGGAGTTGGAGGGAGACGAGCCGCGAGACTTTAAAAACAACAAGAGAATGGAACATGCTTACTTCACGGGTGCGACAGATACGAGGAGGAACAACACGAGGACATTATGTAGAGTGGACACGGGGCGGTGTATATACTGGACCGGTCATGCCTAAAACGGATGCTGATATACCCGTGGGCCGAGAGATGACTAGACCTAGGTCTGAGAGGGTTAATCCGAGGGTAACACAAGGACATCGGCGACCAAAAACACGAAAAGATGAACATAGAGGGGTGTGCTGGACGGCAGCAGTTCAAACGTCTATCTAGTCGTCTCTATATCCTGGCCTAATATATAGAAAATTCAACGCGCGAAGAGGTAGGTGAGGAGTGAACTCCTCAAAGACTATTGAGGGNNNNNNNNNNNNNNNNNNNNNNNNNNNNNNNNNNNNNNNNNNNNNNNNNNNNNNNNNNNNNNNNNNNNNNNNNNNNNNNNNNNNNNNNNNNNNNNNNNNNNNNNNNNNNNNNNNNNNNNNNNNNNNNNNNNNNNNNNNNNNNNNNNNNNNNNNNNNNNNNNNNNNNNNNNNNNNNNNNNNNNNNNNNNNNNNNNNNNNNNNNNNNNNNNNNNNNNNNNNNNNNNNNNNNNNNNNNNNNNNNNNNNNNNNNNNNNNNNNNNNNNNNNNTTGCATAAAGAGAACTGTCCTTCGGCTATTGCGGTATTCAACGTCAATCACTGAACCAACAACCATACTACGTGACTAGTGGTAGAATATAAGTTGTGCAGTAATCGAGAAAAACAGGAAAGAGATTAGAGTATATAGTGTTGCGACCTGAGGTGCGTCGGGCGCAAAGGAGGTAATAAAGATGTGGCGGGAAAAACTCGTTGAGGTAATGTATCTCATTGATCGGGGGTGATCATTTTCATGGTGTAGGAACTTTATGTAATAGGACAGAAAGAGGGACTTAGGAGAGGAGGATCAGATTGGTCGCGAGGAGCGGGGGAAGAGAATAGTACACCGAGAGCCAGCGATCGCACCCAACGTTCACGACCAAGGGAATAACGGGCGAAGGAACGGAGGGGGAGCGAAATTGCGATCTCGATGAGGTAAGCCGGGTGAAGTGGTAAGGGAGAGGTGTGTAGGAGATACGGACAGACGGAAGGGATGGGGATAGCCAAAAGAC---GGATGGACGGACGTCGTCTAGAGA----ATCGAGAAAAACAGGAAAGAGATTAGAGTATATAGTGTTGCGACCTGAGGTGCGTCGGGCGCAAAGGAGGTAATAAAGATGTGGCGGGAAAAACTCGTTGAGGTAATGTATCTCATTGATCGGGGGTGATCATTTTCATGGTGTAGGAACTTTATGTAATAGGACAGAAAGAGGGACTTAGAGGAGGATCTTGGTCCGAGGAGCGGGAAGAGAATAGTACACCGAGAGCCAGCGATCGCACCCAACGTTCACGACCAAGGGAATAACGGGCGAAGGAACGGAGGGGGGCGAAATTGCGATCTCGATGAGGTAAGCCGGGTGAAGTGGTAAGGGAGAGGTGTGTAGGAGATACGGACAGACGGAAGGGATGG
ICHTHYO
NNNNNNNNNNNNNNNNNNNNNNNNNNNNNNNNNNNNNNNNNNNNNNNNNNNNNNNNNNNNNNNNNNNNNNNNNNNNNNNNNNNNNNNNNNNNNNNNNNNNNNNNNNNNNNNNNNNNNNNNNNNNNNNNNNNNNNNNNNNNNNNNNNNNNNNNNNNNNNNNNNNNNNNNNNNNNNNNNNNNNNNNNNNNNNNNNNNNNNNNNNNNNNNNNNNNNNNNNNNNNNNNNNNNNNNNNNNNNNNACCCTGGGCCTGTATCTTTGGGGGGTTTAGTCTAGAAGATAGACTAAGTATGTAATGCTCGAGCGAAACGGAATTGGAGGTGGGTCCGGCCAGCGTGTTAGAGGGG-TGTACATCCGGCAATCAGTCTCAAAAGCACCGCAATATTTAAATACTCTAGCCACAGTAAAGACACATTGTTCCTTAGCGAGATACCGAAA-ATATNNNNNNNNNNNNNATAGGAGCCACCGAAGGCAAGCGAGGGAACCCTCCGAGGCAGACCTCATAGCCACACCTCCCGCGAGCGTAAGCCTCATGGAGCCGGAGGTYGGCTGGAACTGACGANNNNNNNNNNNNNNNNNNNNNNNNNNNNNNNNNNNNNNNNNNNNNNNNNNNNNNNNNNNNNNNNNNNNNNNNNNNNNNNNNNNNNNNNNNNNNNNNNNNNNNNNNNNNNNNNNNNNNNNNNNNNNNNNNNNNNNNNNNNNNNNNNNNNNAGACATCCCCGCCAGGAGCTCGTCCTGTACCCAAGTAAAGGGAAGGCTGCGTTGGGTCGGAAGAATCTGGGTGTGTAGCGGCCCGGTATAGTGGTCAGCTAGGGAGTTGGAGGGAGACGAGCCGCGAGACTTTAAAAATTGCAAGAGAATGGAACATGCTTACTTCACGGGTGCGACAAATACGAGGAGGAACAACACGAGGACATTATATAGAGTGGACGCGGGGCGGTGTGTATACTGGACCGGTCATGCCTAAAACGGACGCTGATATACCCGTGGGCCGAGAGGTGACTAGACCTAGGTCTGAGAGGGTTAATCCGGGGGTAACAGTAGGACATCGACGACCAAAAACACAAAAAGATGAACATAGAGGGGTGTGCTGGACGGCAGCAGCTCAAACGTCTTTCTAGTCGTCTCTATATCCTGGCCTAATATATGGAAAATTCAATGCGCGAAGAGGTAGGTGAGGAGTGAACTACTCAAAGACTATTGAGGGNNNNNNNNNNNNNNNNNNNNNNNNNNNNNNNNNNNNNNNNNNNNNNNNNNNNNNNNNNNNNNNNNNNNNNNNNNNNNNNNNNNNNNNNNNNNNNNNNNNNNNNNNNNNNNNNNNNNNNNNNNNNNNNNNNNNNNNNNNNNNNNNNNNNNNNNNNNNNNNNNNNNNNNNNNNNNNNNNNNNNNNNNNNNNNNNNNNNNNNNNNNNNNNNNNNNNNNNNNNNNNNNNNNNNNNNNNNNNNNNNNNNNNNNNNNNNNNNNNNNNNNNNNNNNNNNNNNNNNNNNNNNNNNNNNNNNNNNNNNNNNNNNNNNNNNNNNNNNNNNNNNNNNNNNNNNNNNNNNNNNNNNNNNNNNNNNNNNNNNNNNNNNNNNNNNTCGAGAAAMACAGGAAAAAGATTAGAGTATACAGTGTTGCGACCTGAGGTGCGTCGGGCGCAAAGGAGGTAATAAAGATGTGGCGGGAAAAACTAGTTGAGGTAATGTATCTCATTGATCGGGGGTGATCATTTTCATGGTGTGGGAACCTTATGTAATAGGACAGAAAGAGGGACCTAGGAGAGGAGGATCAGATCGGTCGCGAGGAGCGGGGGAAGAGAATAGCACACCGAGAGCCAGCGATCGCACCCAACGTTCACGACCAAGGGAATAACGGGCGAAGGAACGGAGGGGGAGCGAAATTGCAATCTCGATGAGGCAAGCCGGGTAAAGTGGTAAGGGAGAGGTGTGTAGGAGATACGGACAGAAGGAAGGGATGGGGATCGCCAAGATAC---GGACAGACGGCCGTCGTCTAGAGA----NTCGAGAAAMACAGGAAAAAGATTAGAGTATACAGTGTTGCGACCTGAGGTGCGTCGGGCGCAAAGGAGGTAATAAAGATGTGGCGGGAAAAACTAGTTGAGGTAATGTATCTCATTGATCGGGGGTGATCATTTTCATGGTGTGGGAACCTTATGTAATAGGACAGAAAGAGGGACCTAGAGGAGGATCTCGGTCCGAGGAGCGGGAAGAGAATAGCACACCGAGAGCCAGCGATCGCACCCAACGTTCACGACCAAGGGAATAACGGGCGAAGGAACGGAGGGGGGCGAAATTGCAATCTCGATGAGGCAAGCCGGGTAAAGTGGTAAGGGAGAGGTGTGTAGGAGATACGGACAGAAGGAAGGGATGG
TYPHLON
NNNNNNNNNNNNNNNNNNNNNNNNNNNNNNNNNNNNNNNNNNNNNNNNNNNNNNNNNNNNNNNNNNNNNNNNNNNNNNNNNNNNNNNNNNNNNNNNNNNNNNNNNNNNNNNNNNNNNNNNNNNNNNNNNNNNNNNNNNNNNNNNNNNNNNNNNNNNNNNNNNNNNNNNNNNNNNNNNNNNNNNNNNNNNNNNNNNNNNNNNNNNNNNNNNNNNNNNNNNNNNNNNNNNNNNNNNNNNNNNNNNNNNNNNNNNNNNNNNNNNNNNNNNNNNNNNNNNNNNNNNNNNNNNNNNNNNNNNNNNNNNNNNNNNNNNNNNNNNNNNNNNNNNNNNNNNNNNNNNNNNNNNNNNNNNNNNNNNNNNNNNNNNNNNNNNNNNNNNNNNNNNNNNNNNNNNNNNNNNNNNNNNNNNNNNNNNNNNNNNNNNNNNNNNNNNNNNNNNNNNNNNNNNNNNNNNNNATAGGAGCCACTGAAGGCAAGCGAGGGAACCCTCCGAGGCAGACCTCATAGCCACACCTCCTGCGAGCGTAAGTCTCATGGAGCCGGAGGTCGGCTGGAACTGACGANNNNNNN-----NNNNNNNNNNNNNNNNNNNNNNNNNNNNNNNNNNNNNNNNNNAGCTCTGACGGAAAACGAATCAGGGGGTTGATCGTAAGCT-GCGTCATATCGG--------------TAAACTCTGACCAGACTGGTAACGAACAAGACATCCCCGCCAGGAGCTCGTCCTGTACCCAAGTGAAGGGAAGGCTGCACTGGGTCGGAATAATATGGGTGGGAAGAGGTCCGGTATAGTGGTCAGCTAGGGAGTTGGAGGGAGACGAGCCGCGAGACTTTAAAAACAACAAGAGCATGGAACATGCTTACCTCACGGGTGCGACAGATACGAGGAGGAAAAACACGAGGACATTATATAGAGTGGACGCGGGGCGGTGTATATACTGGACCGGTCACGCCTAAAACAGATGCTGATATACCCGTGGGCCGAGAGGTGACTAGACCTAGGTCTGAGAGGGTTAATCCGAGGGTAACAGTAGGACATCTACGACCAAAAACACGAAAAGATGAACATAGAGGGGTGTGCTGGACGGCAGCAGCTCAAACGTCTTTCTAGTCGTCTCTATATCCTGGCCTAATATATGGAAAATTCAACGCGCGAAGAGGTAGGTGAGGAGTGAATTACTCAAAGACTATTGAGGGTCCGTAAAGCACACGATTAGATTCCCCCTCGGAAGAGATGTGATCTCACGGAACAAGCTAAATAATAAGAGAAAGAATTAGAGTGGGACGCATGCTAAGGTAAGAAGTGATGGATTTCCGCAAAGATAAGGGTACGGTTGGCGTGTTATTACCGACGGCATCGTGGAAGAGTACGGCTCGAAGCACACTATAAGCCTGACGCATAGTCGGCTTTAGAGACAAAAGTAAGGGTGTAACATAATAACATGGGAAAACGAGACGTAGGAANNNNNNNNNNNNNNNNNNNNNNNNNNNNNNNNNNNNNNNNNNNNNNNNNNNNNNNNNNNNNNNNNNNNNNNNNNNNNNNNNNNNNNNNNNNNNNNNNNNNNNNATCGAGAAAAACAGGAAAAAGATTAGAGTATACAGTGTTGCGACCTGAGGTGCATCGGGCGCAAAGGAGGTAATAAAGATGTGGCGGGAAAAACTAGTTGAGGTAATGTATCTCATTGATCGGGGGTGATCATTTTCATGGTGTGGGAACTTTATGTAATCGGACAGAAAGAGGGACTTAGGAGAGGAGGATCAGATTGGTCGCGAGGAGCGGGGGAAGAGAATAGCACACCGAGAGCCAGCGATCGCACCCAACGTTCACGACCAAGGGAATAACGGGCGAAGGAACGGAGGGAGAGCGAAATTGCAATCTCGATGAGGCAAGCCGGGTAAAGTGGTAAGGGAGAGGTGTGTAGGAGGTACGGACAGACGGAAGGGATGGGGATCGCTAAGAGAT---GAATGGACGGTCGTCGTCTAGAGA----ATCGAGAAAAACAGGAAAAAGATTAGAGTATACAGTGTTGCGACCTGAGGTGCATCGGGCGCAAAGGAGGTAATAAAGATGTGGCGGGAAAAACTAGTTGAGGTAATGTATCTCATTGATCGGGGGTGATCATTTTCATGGTGTGGGAACTTTATGTAATCGGACAGAAAGAGGGACTTAGAGGAGGATCTTGGTCCGAGGAGCGGGAAGAGAATAGCACACCGAGAGCCAGCGATCGCACCCAACGTTCACGACCAAGGGAATAACGGGCGAAGGAACGGAGGGAGGCGAAATTGCAATCTCGATGAGGCAAGCCGGGTAAAGTGGTAAGGGAGAGGTGTGTAGGAGGTACGGACAGACGGAAGGGATGG
ASCTRU
ATTTATAAGGCAAGGAGAGCAGTGTCGCCACGATGAAGGCAAATAGGGCCTCAGATGCGAGGCCGGGCAAACAGGAAGTGTTTTAGACAACGCTGCCCCTCCGGTAATTGGGAATAAGCCCTGCGCCGGCAGTGAAAGTGAGGGAAAGGGATGCAGAGCGAGCGCAGCCACTTTGAATACAGTAAGGTAGAGAATTATCTCAACTTGCGCAAGAAAAGGTCTAAAGATTGTA-------accctgggcctgtacctttggggagtttagtctaggcgatagactaagtatgtaatgcttgagcgaaacgtaaatggaggtgggtccggctagcgtgtgagaggggttgtgcatccgacgataagtctccaaggcgtcgtaacatttgaatactctagccacagtaaagacacgttgttccttatcaagataacgagatgtccgaggcatataaggATAGGAGCCACCGAAGGAAAGCGAGGGAACCCTCCGAGGCAGACCTCATAGCCACACCTCCCGCGAGCGTAAGCCTCATGGAGCCGGAGGTCGGCTGGAACTGACGAATGAAAAAGAGAAGTACGGATATCGTATTCAAGACAACGGGGGCGACGAAATTTAGCTCTGACGGAAACCAAGTCAGAGGGAAGATCGTAAGTTCGCGTCGAGTGGGGAGGCATCAAAAGATCACCTCTGACCAGACTGGTAACGCACAAGACATCCCCGCAAGGAGCCCGTCCTGTACCCAAGTAAAGGGAAGGCTGTACTGGGTCGGAATAATATGTGCGTATAGAGGGACGGTATCGTGGTCAGCTAGGAAGTTGGAGGGAGACGTGCCGCGAGGCTTTAGAAAAGGAAAGAGAATGGAACATGCTTACCTCATGGGTGCGACAGACACCAGGAGGAAAAGCACGAGGGCAATATGTCGAGTGGACGCGGGGCGGTGTATATACTGGACCGGTCAAGTCTAAAACAGACGCTGCTAGACTCGTGGGCCCCGAGGTGACTAGACCAAGGTCTGAGAGGGTTAATCCGAGGGTAACAGAAGGAAATCGACGACCAAAAACACAAAAAGATGAACAAAGAGGGGTGTGCAGGACGGCAGCAGCTCAAACGTCATTCAAGTCGCCTCTATCTCCTGGTCTAATATATGGAAAATTCAACGCGCGAAGCGGTAGGTGAGGAGTGAACTACTCAAAGACTATTGAGGG-------------caataagtttccccatcggaaccgatgggaactcacggaacaagctcactaaaagttaaaaatcttagagcgggacggatgctgaggcaagaagggatggcttaccacaaagataagagtcccgtcggcctgttagttccgccggcttcgttgaagaatatggctcgagaacccgtacaggcccgacggatagccggatttagagacaacggtcagggtgtcacaacataagtaaggaagacgtgac-------TTACATAAAGGGCACTGTCCTTTGGCTATTGTTGTATCCACCGTCGATAATTGAACCAACAACCATACTACGTGACTAGCGGTAGAATATAAGTTATGCAGTTATCGAGAAAAACAGGAAAAAGAATAGAGTACACAGCGTTGCGACCTGAGGTGCATCGGGCGCAAAGGAGGTAATAAAGCTGTGGCGGGACAAACCAGTTGAGGTAATGTATTTAATTGTTCGGGGGTGATCATTTTCATGTTGTGGGAACTTTATGTAATAGGACAGAAAGAGGGACTTAGGAGAGGAGCATCAGATCGGTCGCGGGGAGCGGGGGAAGAGAATAGCACACCGAGAGCCAGCGATCGTACCCAAAGTTCACGACTAAGGGAATAACGGGCGAAGGAACGGAAGAGGAGCGAAATTGCGATCTCGATGAGGCAAGCCGGGCAAAGTGGTAAGGGAGAGGTGTGTAGGAGGTACGGACAGACGGGAGGGATGGGGATTGCCAACCGATGAAGGATGTACGATCGTCGTCTAGAGAaggaatcgcgaaaaaaaggaaaaaacgtagagtacacagcgttgcgacttcaggtgcgtggggcgctaaggaggtaataaagatgtgacggggaagaccagttgatgtaatgtatctaacggttcgggcgtggccattttcgtggcgtgggacccttatacaatcagacagaaagagggccagagaggagaatctcggactaaggaggggtcagaaaacagtacaccgagtgctggagattgttcccaaagttcacgaaaaagggaacaacgggctaaataacgataggtggtgtatttgctttctcgatgggttaggaagggatatgtggtaagggtgaggggtgtaggacgtatggacagttggaagggatgg
LEIARC
------------------------TCGCCACGACGAAGGCAAGTAGGGCCTCGGATGCGAGGCCGGGCAAACAGGAAGTGTTATAGACAACGCTGCCCCTCCGGTAATTGGGAATAAGCCCTGCGCCGGCAGTGAAAGTGAGAGAAAGGGATGCAGAGCGAGCGCAGCCACTTTGAATACAGTAAGGTAGAGAATTATCTCAACTTGCGCAAGAAAAGGTCTAAAGATTGTA-------accctgggcctgtacctttggggagtttggtctaggcgatagactaagtatgtaatgcttgagcgaaacgtaaacggaggtgggtccggttagcgtgtgagaagggttgtgcatctgacgataagtatccaaggcgtcgtaacatttgaatactctagccacagcaaagacacgttgttccttatcaagatatcgagatgtccgaggcatataagg-----------------AAAGCGAGGGAACCCTCCGAGGCAGACCTCATAGCCACAYCTCCCGCGAGCGTAAGCCTCATGGAGCCGGAGGTCGGCTGGAACTGACGAATGGAAAAGGRATGTACGGATATCATATTCAAGACAACGGGGGCGACGAAATTTAGCTCTGACGGAAAACAAGTTAGGGGGTTGATCGAAAGTTCGCGTCGAGTGGGGAGTCATCAAAAGATAACCTCTGACCAGACTGGTAACRCACA--------------------------GTACCCAAGTAAAGGGAAGGCTGCACTGGGTCGGAATAATATGGGCGTGTAGAGGGACGGTATCGCGGTCAGCTAGGGAGTTGGAGGGAGACGAGCGGCGAGGCTTTAAAAAAAGTAAAAGAATGGAACATGCTTACATCACGGGTGCGACAGACACCAGGAGGAAAAGCGCGAGGACAATATATCGAGTGGACGCGGGGCGGTGTATATACTGTACTGGTCATGTCTAAAACAGACCCTGATAGACTCGTGGGCCGCGAGGTGACTAGACCTAGGTCTGAGAGGGTTAATCCGAGGGTAACAGAAGGCAATCGACGACCAAAAACACAAAAAGATGAACAAAGAGGGGTGTGCTGGACGGCAGCAGTTCAAACGTCTTTCGAGTCGCGTCTATCTCCTGGCCTAATATATGGAAAATTCAACGCGCGAAGCGGTAGGTGAGGAGTGAACTACTCAAAGACTATTGAGGG-------------cgataagtttccccatcggaatcgatgggtactcacggaacaagataactaatagctaaaaaacttagagcgggacggatgctaaagcaagaagagatggattactacaaagataagagtcccgtcagcctgttagttccgccggcttcgttgaagaatatggctagaacaccagtacaggcccgacgaatagccggttttagagacaacagtcagggtgtgacaacataagtagggaagacgtgacg------TTACATAAAGGGCACTGTCCTTTGGCTATTGTGGTATCCACCGTCGATCACTGACCCAACAACCATACCACGTGACTAGCGGTAGAATTTAAGTTGTGTAGTCATCGAGAAAAACAGGAAAAAGAATAGAGTACACAGCGTTGCGACCTGAGGTGCATCGGGCGCAAAGGAGGTAATAAAGATGTGGCGGGAAAAACCAGTTGAGGTAATGTATTTAATTGATCGGGGGTGATCATTTTCATGGTGTGGGAACTTTATGTAATAGGACAGAAAGAGGGACTTAGGTGAGGAGCATCAGATCGGTCGAGGGGAGCGGGGGAAGAGAATAGCACACCGAGAGCTAGCGATCGTACCCAACGTTCACGACTAAGGGAATAACGGGCGAAGGAACGGAAGGGGAGCTAAATTGCGATCTCGATGAGGTAAACCGGGTAAAGTGGTAAGGGAGAGGTGTGTAGGAGGTACGGACAGACGGAAGGGATGGGGATCGCAAAGCGATGAAGGACGTACAACCGTCGTCTAGAGAaggaatcgcgcaaaaaaggaaaaaacgtagagtatacagcgttgcgacttcaggtgcgtagggcgctaaggaggtaataaagatgcgacggggcaaaccagttgaggtaatgtatttaacggttcgggcgtggtcattttcgtggcgtgggacccttatacaatcagacagaaagagggccagagaggagaatctcggactatggaggggtcagaaaacagaacaccgagtgctggagattgttcccaaagttcacgaaaaagggaacaacgggctaaataacggtaggtggtgtaattgctttctcgatgggttagaaaggggtatgtggtaagggtgaggggtgtaggacttatggacagttggaagggatgg
BOMORI
---------GCAAGGAGAGCAGTGTCGCCACGACGAAGGCAAAAAGGGCCTTAGATGCGAGGCTGGGCAACCAGGAAGTGTTTTAGATAACGCTGCCCCTCCGGTAATTGGGAATAAGCCCTGCGCCGGCAGTGAAAGTGAGGGAAAGGGATGCAGAGCGAGCGCAGCCACTTTGAATACAGTAAGGTAGAGAATTATCTCAACTTGCGCAAGGAAAGGTCTAAAGATTGTAaaaagataccctgggcctgtacctttggggcgttgggtctaagcgatagactaagcatgtaatgcttgagcgaaacgtaagtggaggtgggtccggctagcgtgtgagaggagcgatgcatctgacgttaagtatccaaggcgtcgcaatatttgaatactctagccacagtaaagacacgttgttccttgtcaagatatccacatgtatgaatcatataagg---------CCCGAAGGAAAGCGAGGGAACCCTCCGAGGCAGACCTCATAGCCACACCTCCTGCGAGCGTAAGCCTCATGGAGCCGGAGGTCGGCTGGAATTGACGAATGAAAAAGAGAGGTACGGAGATCATATTCGAGACGACGGGGGCGACGAAATTTAGCTCTGACGGAAAACAAGTCAGAGGGTTGATCGTAAGTTTATGTCGAGTAGGGAGGCGGCAAAAGATAACCTCTGACCAGAATGGTAATGCACAAGACATCCCCGTAAGGAGCTCGTCCTGTACCCAAGTATAGAGAAGGCTGCACTAGGTCGGGATAATATGGGCGTATAGAGGGACCGTATGGCGGTTAGCTAGGAAGTTGGAGGGAGACGAGCGGCGAGGCTTTAAAAAAGAAAAGCGAATGGGACATGCTTACCTCATGGGTGCGACAGACACCGGGAGGAAAAGTATGAGGACAATATATCGAGTGGACGCGGGGTGGTGTGTATACTGGACCGGTCATGTCTAAATCAGATCCTGATAGACTCGTGGGCCGAGAGGTGACTAGACCTAGGTCTGAGAGGGTTATTCCGAGGGTAACAGAAGGAAATCTACGACCAAAAACACAAAAAGATGAACAAAGAGGGGTGCTCTGGAACGCAGCAGCTCAAACGTCTTTCGAGTCGCCTCTATCTCTTGGCCTTATATATGGAAAATTCAATGCGCGAAGCGGTAGGTGAGGAGTGAACTACTCAAAGACTATTGAGGGtccacatagtatataataaatttccccatcgaaccctataggtactcacggaacaagatcattaatagctgaaaaacttagagctggacggatgctaaggcaagatgagctggattgctaaaaagataagggtcccgtcagcctgttattaccgccggattcgttgacgagtaaggctagaatataaataaaggcccgacggatagccgattttagagacaacggtaagggtgtgacaatataagtaaggaagacatgacgtaggaa---------GGGCACTGTCCTTTGGCTATTGTGGTATCCACCGCCAATAACTGAACCAACAACCATACTACGTGACTAGCGGTAAAATATACGTTGTGAAGTTATCGAGAAAAACAGGAAAAAGAATAGAGTATACAGCGTTGCGACCTGAGGTGCATCGGGCGCAAAGGAGGTAATAAAGCTGTGGCGGGAAAAACCAGTTGAGGTAATGTATTTAACTTTTCGGGGGTGGCCATTTTCATGCTGTAGGAACTTTATGTAATAGGACAGAAAGAGGGACTTAGGAGAGGAGCATCAGATCGGTTGAGGGGAGCGGGGGAAGAGAATAGTACACCGAGAGCCAGCGATCGTACCCAACGTTCACGACTAAGGGAATAACGGGCGAAGGAACGGAAGAAGAGCAAAATTGCTATCTCGATGAGGCAAACCGGGCAAAGTGGTAAGGGAGAGGTGTGTAGGAGGTACGGACAGGCGGAAGGGATGGGGATTGCCAAGCGATGAGGGACGTACGACCGTTGTCAAGAGA---aatcgcgaaaaacaggataaaacgtagagtatacagcgttgcgacctcaggtgcgtggggcgctaaggaggtaataaagatgtgacggggaaaaccagttgaggtaatgtatctaacggttcgagggtggtcattttcgtggcgtgggacccttatacaatcagacagaaagagggccagagaggagaatctcggactaaggaggggtcagaacacagtacaccgagtgctggagattgttcccaaagttcacgaaaaagggaacaacgggctaaagaacggtcggtggtgtaattgctttctcgatgggtcagaaagggataattggtaagggtgaggggtgtaggatgtatggacagttggaagggat--
OBSPER
-----------AAGGAGAGCAGTGTCGCCACGATGAAGGCAAGTAGGGCCTCAGATGCGAGGCCGGGCAGACAGGAAGTGATATAGACAACGCTGCCCCTCCGGTAATCGGGAATAAGCCCTGCGCCGGCAGTGAAAGTGAGGGAAAGGGATGCAGAGCGAGCGCAGCCACTTTGAATACAGTAAGGTAGAGAATTATCTCAACTTGCGCAAGGAAAGGTCT-----------------accctgggcctgtacctttggggagtttagtctatgcgatagactaagtatgtaatgcttgagcgaaacgtaaacggaggtgggttcggctagcgtgtgagaggggttgtgcatccgacgataagtatccaaggcgtcgcaacatttgaatactctagccacagtaaagacatgttgttccttatcaagatatcgagatgtctgaatcatataagg---------CCCGAAGGAAAGCGAGGGAACCCTCCGAGGCCGACCTCATAGCCACACCTCCCGCGAGCGTAAGCCTCATGGAGCCGGAGGTCGGCTGGAACTGACGAATGAAAAAAAGAAGTAAGGATATCATACTCCAGACAACGGGGGCGACGAAATTTAGCTCTGACGGAAAACAAGTCAGGGGGTTGATCGTAAGTTCGCGTCGAGTGGGGAGGTAGCTAAAGATAACCTCTGACCAGAATGGTAATGCACAAGACATCCTCGTAAGGAGTTCGTCCTGTACCCAAGTATAGAGAAGGCTGCACTAGGTCGGGATAATATGAGCGTGTAGAGGGACGGTATCGAGGTTAGCTAGGAAGTTGGAGGGAGACGAGCGGCGAGGCTTTAGATAAGCAAAGTGAATGGAACATGTTTACCTTACGGGTGCGACAGACACCAGGAGGAAAAGCACGAGGACAATATATCGAGTGGACGCGGGGCGGTGTGTATATTGTACCGGTCATGTCTAAATCAGACCCTGATAGACCCGTGGGCCGCGAGGTGACTAGACCTAGGTCTGAGAGGGTTACTCCGAGGGTAACAGAAGGAAATCTACGACCAAAAACACAAAAAGATGAACAAAGAGGGGTGTGCAGGACGACAGCAGTTCAAACGTCTTTCGAGTCGCCTCTATCTCCTGGTCTAATATATGGAAAATTCAACGCGCGAAGCGGTAGGTGAGGAGTGAACTACTCAAAGACTATTGAGGGtccgcatagcacacagtaagtttccccatcgaacaggatggggactcacggaacaagctcactagtagctgaaaaacttagagcgggacggatgctaaggcaagaagagatggagtgcagcaaagatatgagtcccatcagcctgttattgcagccggattcgttgaagagtatggctagaacataagtaaaggcccgacggatagccagatttagagacaacggtcagggtgtgacaacataaattgggaagacatggcgtaggaaTTACATAAAGGGCACTGTCCTTCGGCTATTACGGTATCCACCGTCAATAACTGAACCAACAACCATACCACGTGACTAGCTGTAAAATATAAGTTGTGTAGTTATCGAGAAAAACAGGAAAAAGAATAGAGTACACAGCGTTGCGACCTGAGGTGCATCGGGCGCAAAGGAGGTAATAAAGCTGTGGCGGGAAAAACCAGTTGAGGTAATGTATTTAATTGTTCGAGGGTGATCATTTTCATGCTGTAGGAACTTTATGTAATAGGACAGAAAGAGGGACTTAGGAGAGGAGCATCAGATCGGTTGCGGGGAGCGGGGGCAGAGCATAGCACACCGAGAGCCAGCGATCGTACCCAACGTTCACGACTAAGGCGATAACGGGCGAAGGAACGGAAGGAGAGCAAAATTGCTATCTCGATGAGGCAAGCCGGGCAAAGTGGTAAGGGAGAGGTGTGTAGGAGGTACGGACAGACGGAAGGGATGGGGATCGCCAAAAGATGAAGGACGGACGACCGACGTCAAGAGA---aatcgcgaaaaacaggataaaaagtagagtatacagcgttgcgactttaggtgcgtagggcgctaaggaggtaataaagatgtgacggggaagacccgttgaggtaatgtatttaacggttcgggcgtggtcattttcgtggcgtgggacccttatacaatcagaccgaaagagggccagagaggagaatctcggactacggaggggtcagaaaacagtacaccgagtgctggagattgttcccaaagttcacgaaaaagggaacaacgggctaaaaaacggtcggtggtgtaattgctttctcgatgggtcagaaagggataagtggtaagggtgaggggtgtaggatgtatggacagttggaagggat--
DISGAL
--------------GAGAGCAGTGTCGCCACGACGAAGGCAAGTAGGGCCTTAGATGCGAGGCCGGGCAGCCAGGAAGTGATATAGATAACGCTGCCCCTCCGGTAATTGGGAATAAGACCTGCGCCGGCAGTGAAAGTGAGGGAAAGGGATGCAGAGCGAGCGCAGCCACTTTGAATACAGTAAGGTAGAGAATTATCTCAACTTGCGCAAGGAAAGGTCTAAAGATTGTA-------accctgggcctgtacctttggggagtttagtctaggcaatagactaagtatgtaatgcttgagcgaaacgtaaatggaggtgggtccggctagcgtgtgagaggggttgtgcatccgacgataagtattcaatgcgtcgcaacatttgaatactctagccacagtaaagacatgttgttccttatcaagatatcgaaatgtgtcaaccagataag----------CCCGAAGGAAAGCGAGGGAACCCTCCGAGGCCGACCTCATAGCCACACCTCCCGAGAGCGTAAGCCTCATGGAGCCGGAGGTCGGCTGGAACTGACGAATGAAAAAGAGAAGTACGGATATCGTACTCAAGACAACGGGAGAGACGTAATTTAGCTCTGACGGAAAACAAGTCAGGGGGTTGGTCGTAAGTTCGCGTCGAGTGGGGAGGTAACAAAAGATAACCTATGACCAGAATGGTAATGCACAAGACATCCTCGTAAGGAGCCCGTCCTGTACCCAAGTATAGAGAAGGCTGCACTAGGTCGGGATAATATGAGCGTGCAGAGGGACGGTATCGAGGTTAGCTAGGAAGTTGGAGGGAGACGAGCGGCGAGGCTTTAGAAGAGAAAAGCCAATGGAACATGTTTACTTTACGGGTGCGACAGACACCAGGAGGAAAAGCATGAGGACAATATGTCGAGTGGACGCGGGGCGGTGTATATACTGGACCGGTCATGTCTAAATCAGATCCTGATAGACTAGTGGGTCGCGAGGTGACTAGACCTAGGTCTGAGAGGGTTACTCTGAGGGTAATAGAAGGAAATCTACGACTAAAAACACAAAAAGATGAACAAAGAGGGGTGTGCTGGACGACAGTAGTTCAAACGTCTTTCGAGTCGCCTCTACCTCCTGGCTTAATATATGGAAAATTCAACGCGCGAAGCGGTAGGTGAGGAGTGAACTACTAAAAGACTATTGAGGGtccgcaaagtacacaataagtttccctctcgaagttgatgggaactgacggaacaagctcactagtaattgaaagacttagagtggggcggatgctaaggcaagaagagatggattgcaacaaagataagagtcccgtcagtctgttattgcagccggattcgttgaaggataaggcaagaacatccataaaggcccgacggatagtcggatttagagacaacggtcagggtgtgacaatataagttgggaagacatggcgtaggaaTTACATAAAGGGCACTGTCCTTTGGCTATTGCGGTATCCACCGTCAATAACTGAACCAACAACCATACCACGTGACTAGCTGTAAAATATACGTTGTGGAGTTATCGAGAAAAACAGGATAAAGAATAGAGTACACAGCGTTGCGACCTGAGGTGCATCGGGCGCAAAGGAGGTAATAAAGCTGTGGCGGGAAAAACCAGTTGAGGTAATGTATTTAATTGTTCGGGGGTGATCATTTTCATGGTGTGGGAACTTTATGTAATAGGACAGAAAGAGGGACTTAGGAGAGGAGCATCAGATCGGTTGAGGGGAGCGGGGGAAGAGAACAGCACACCGAGAGCCAGCGATCGTACCCAACGTTCACGACTAAGGGAATAACGGGCGAAGGAACGGAAGAGGAGCAAACTTGCGATCTCGATGAGGTAAGCCGGGCAAAGTGGTAAGGGAGAGGTGTGTAGGAGGTACGGACAGACGGAAGGGATGGGGATTGCCAAGCGATGAACTACGTACGATCGACGTCAAGAGA---aatcgagaataacaggataaaacgtagagtatacagcgttgcgacttcaggtgcgtggggcgctaaggaggtaataaagatgtgacggggaagacccgttgaggtaatgtatttaacggttcgggcgtggtcattttcgtggcgtgggacccttatacaatcagaccgaaagagggccagagaggagaatctcggactaagaaggggtcagaaaatagtacaccgagtgctggagattgttcccaaagttcacgaaaaagggaacaacgggctaaaaaacgataggtggtgtaattgctttctcgatgggttagaaagggataaatggtaagggtgaggggtgtaggatgtatggacagttggaagggatgg
RHIDOR
ATTTATAAGGCAAGGAGAGCAGCGTCGCCACGACGAAGGCAAGTAGGGCCTCAGATGCGAGGCCGGGCAACCAGGAAGTGTTTTAGATAACGCTGCCCCTCCGGTAATTGGGAATAAGCCCTGCGCCGGCAGTGAAAGTGAGGGAAAGGGATGCAGAGCGAGCGCAGCCACTTTGAATACAGTAAGGTAGAGAATTATCTCAACTTGCGCAAGAAAAGGTCTAAAGATTGTAaaaagataccctgggcctgtacctttggggagtttagtctaggcgatagactaagtatgtaatgcttgagcgaaacgtaaatggaggtgggtccgcctagcgtgtgagaggggctgtgcatccgacgataagtattcaaggcatcgcaacatttgaatactctagccacagtaaagacatgttgttccttatcacgatatcgatacgtatgaaccatataagg---------TCCGAAGGAAAGCGAGGGAACCCTCCGAGGCCGACCTCATAGTTACACCTCCCGCGAGCGTAAGCCTCATGGAGCCGGAGGTCGGCTGGAACTGACGAATGAAAAAGAGAGGTAAGGCTTTCATGATCGAGACACCTAGGGCGACGGAATTTAGCTCTGACGGCAAACAAGTCAGAGGGTAGATCGTAAGCTCGCGTCGCATGGAGAGTCAACAAAAGATAACCTCTGACTAGACTGGTAACGAACA-----------------------------------------------------------------TATGGGCGTATAGAGGGACGGTATCGTGGTCAGCTAGGGAGTTGGAGGGAGACGGGCGTCGAGGCTTTAGAAAAGGAAAGTGAATGGAACATGTTTACCTTATGGGTGCGACAGACACCAGGAGGAAATGCCTGAGGGCAATATGTCGAGTGGACGCGGGGAGGTGTATATACTGTACCGGTCATGTCTAAAACAGATCCTGATAGACTCGTGGGTCGAGAGGTGACTAGACCTAGGTCTGAGAGGGTTAATCCGAGGTTAACAGAAGGAAATCGACGACCAAAAACACAAAAAGATGAACAAAGAGGGGTGCGCTGGACGGCCGCAGTTCAAACGTCTTTCGAGTCGCCTCTATCTCCTGGCCTAATATATGGAAAATT--------------------------------------------------------------cccaataagtttccccaccgcttccgatcgggcctcacggaacaagatcactgatagatgaaagacttagagcgggacggatgctaaggcaagaagggatggattgctacaaagataagagtcctatcagcatgttaataccgccggcttcgtttaagagtatggctagaacattagtaaaggtccgacgaatagccggatttagagacaacggtgagggtgtgacaacataagtagggaaaaagaga--------TTGCATAAAGGGCACTGTCCTTTGGCTATTGTGGTATCCACCGTCGATCATTGAACCAACAACCATACCACGTGACTAGTTGTAGAATATACGTTGTGCAGTTATCGAGAAAAACAGGAAAAAGAATAGAGTATACAGCGTTGCGACCTGAGGTGCATCGGGCGCAAAGGAGGTAATAAAGCTGTGGCGGGAAAAACCAGTTGAGGTAATGTATTTAATTGTTCGAGGGTGATCATTTTCATGGTGTGGGAACTTTATGTAATAGGACAGAAAGAGGGACTTAGGAGAGGAGCATCAGATCGGTTGCGGGGAGCGGGGGAAGAGAATAGCACACCGAGAGCCAGCGATCGTACCCAAAGTTCACGACTAAGGGAATAACGGGCGAAGGAACGGAAGGGGAGCAAAATTGCGATCTCGATGAGGTAAACCGGGCAAAGTGGTAAGGGAGAGGTGTGTAGGAGGTACGGACAGAAGGAAGGGATGGGGATCGCCAAGAGAGGAAGGACGTACGACCGTCGTATAGAGAaggaatcgcgaaaaacaggataaaacgtagagtatacagcgttgcgactttaggtgcgtggggcgctaaggaggtaataaagatgtgacggggaagaccagttgaggtaatgtatttaacggttcgggcgtggtcattttcgtggcgtgggacccttatacaatcagacagaaagagggacagagaggagaatctcggattaaggaggggtcagaaaacagtacaccgagtgctggagattgttcccaaagttcacgaaaaagggaacaacgggctaaatatcggtcggtggtgtaattgctttctcgatgggctaggaagggcaaagtggtaagggtgaggggtgtaggatgtatggacagttggaagggatgg
PIPPIP
NNNNNNNNNNNNNNNNNNNNNNNNNNNNNNNNNNNNNNNNNNNNNNNNNNNNNNNNNNNNNNNNNNNNNNNNNNNNNNNNNNNNNNNNNNNNNNNNNNNNNNNNNNNNNNNNNNNNNNNNNNNNNNNNNNNNNNNNNNNNNNNNNNNNNNNNNNNNNNNNNNNNNNNNNNNNNNNNNNNNNNNNNNNNNNNNNNNNNNNNNNNNNNNNNNNNNNNNNNNNNNNNNNNNNNNNAAAAGATACCCTGGGCCTGTATCTTTGGGGAGTTTAGTCTAGGCGATAGACTAAGTATGTAACGCTTGAGCGAAACGTAAATGGAGGTGGGTCCGATTAGCGTGTGAGAGGGGCTGTGCATCAGACGATAAGTATCCAAGGCATCGTAACATTTGAATACTCTAGCCACAGTAAAGACATGTTGTTCCTTATCAAGATATCGAAACGTATGGAGCAGATAAGGNNNNNNNNNNNNNNNNNNNNNNNNNNNNNNNNNNNNNNNNNNNNNNNNNNNNNNNNNNNNNNNNNNNNNNNNNNNNNNNNNNNNNNNNNNNNNNNNNNNNNNNNNNNNNNNNNNNNNNNNNNNNNNNNNNNNNNNNNNNNNNNNNNNNNNNNNNNNNNNNNNNNNNNNNNNNNNNNNNNNNNNNNNNNNNNNNNNNNNNNNNNNNNNNNNNNNNNNNNNNNNNNNNNNNNNNNNNNNNNNNNNNNNNNNNNNNNNN-----------------------------------------------------------------tatgggtgtgtagagggacggtatcgcggtaagctaggaagttggagggagacgagcggcgaggctttaaaaaagcaaaatgaatggaacatgcttacctcacgggtgcgacagataccaggaggaaatgatcgaggaccatatgtcgagtggacgcggggcggtgtgtatattggaatggtcatgtctaaaacagatcctgataaactcgtgggccgagaggtgactagacctaggcctgagagggttaatccgagggtaacagaaggaaatcgacgaccaaaaacacaaaaagatgaacaaagaggggtgcgtaggaaagcagcagttcaaacgtctttcgagtcgcctctatctcctggctaaatatatggaaaatt---------------------------------------------------NNNNNNNNNNNNNNNNNNNNNNNNNNNNNNNNNNNNNNNNNNNNNNNNNNNNNNNNNNNNNNNNNNNNNNNNNNNNNNNNNNNNNNNNNNNNNNNNNNNNNNNNNNNNNNNNNNNNNNNNNNNNNNNNNNNNNNNNNNNNNNNNNNNNNNNNNNNNNNNNNNNNNNNNNNNNNNNNNNNNNNNNNNNNNNNNNNNNNNNNNNNNNNNNNNNNNNNNNNNNNNNNNNNNNNNNNNNNNNNNNNNNNNNNNNNNNNNNNNNNNNNNNNNTTGCATAAAGGGCACTGTCCTTTGGCTATTGTGGTATCCACCGCCGATAACTGACCCAACAACCATACCACGTGACTAGCTGTAGAATATACGTTGTGCAGTTATCGAGAAAAACAGGAAAAAGAATAGAGTATACAGCGTTGCGACCTGAGGTGCATGGGGCGCAAAGGAGGTAATAAAGCTGTGGCGGGAAAAACCAGTTGAGGTAATGTATTTAATTGTTCGGGGGTGATCATTTTCATGGTGTGGGAACTTTATGTAATAGGACAGAAAGAGGGACTTAGGAGAGGAGCATCAGATCGGTTGCGGGGAGCGGGGGACGAGAATAGCACACCGAGAGCCAGCGATCGTACCCAAAGTTCACGACTAAGGGAATAACGGGCGAAGGAACGGAAGAGGAGCGAAATTGCAATCTCGATGAGGCAAGCCGGGTAAAGTGGTAAGGGAGAGGTGTGTAGGAAGTATGGACAGCCGGAAGGGATGGGGATTGCCAAGCGAGGAAGGACGTACGACCGTCGTCTAGAGAAGGAATCGAGAAAAACAGGATAAAACATAGAGTATACAGCGTTGCGACTTTAGGTGCGTGGGGCGCTAAGGAGGTAATAAAGATGTGACGGGGAAAACCAGTTGAGGTAATGTATTTAACGGTTCGGGCGTGGACATTTTCGTGGCGTGGGACCTTTATACAATCAGACAGAAAGAGGGCCAGAGAGGAAAATCTTGGACTATGGAGGGGTCAGAAAACAGTACACCGAGCGCTGGAGATTGTTCCCAAAGTTAACGAAAAAGGGAACAACGGGCTAAATAACGATAGGTGGTGTAATTGCTTTCTCGATGGGCTAGGAAGGGAGAAGTGGTAAGGGTGAGGGGTGTAGGATG----------------------
PIPCAR
--------------GAGAGCAGCGTCGCCACGACGAAGGC-AGTAGGGCCTCAGATGCGAGGCCGGGCAAACAGGAAGTGTTATAGACAACGCTGCCTCTCCGGTAATTGGGAATAAGCCCTGCGCCGGCAGTGAAAGTGAGGGAAAGGGATGCAGAGCGAGCGTAGCCACTTTGAATACAGTGAGGTAGAGAATTATCTCAACTTGCGTAAGAAAAGGTCTAAAGATTGTANNNNNNNNNNNNNNNNNNNNNNNNNNNNNNNNNNNNNNNNNNNNNNNNNNNNNNNNNNNNNNNNNNNNNNNNNNNNNNNNNNNNNNNNNNNNNNNNNNNNNNNNNNNNNNNNNNNNNNNNNNNNNNNNNNNNNNNNNNNNNNNNNNNNNNNNNNNNNNNNNNNNNNNNNNNNNNNNNNNNNNNNNNNNNNNNNNNNNNNNNNNNNNNNNNNNNNNNNNNNNNNATAGGAGCCACCGAAGGAAAGCGAGGGAACCCTCCGAGGCCGACCTCATAGCCACACCTCCCGCGAGCGTAAGCCTCATGGAGCCGGAGGTCGGCTGGAACTGACGAATGAAAAAGAGACGTACGGATATCCTACTCCAGACAGGGGGGTTGACGAAATTTAGCTCTGACGGAAAACAAGTCAGGGGGTTGATCGTAAGTTTGTGTCGAGCGGGGAGGAATCAAAAGATAACCTCTGACCAGAATGGTAACGAACA-----------------GCCCGTCATGTACCTAAGTAAAGGGATGGTTGCACTGGGTCGGAAGAATATGGGTGTGTAGAGGGACGGTATCGCGGTAAGCTAGGAAGTTGGAGGGAGACGAGCGGCGAGGCTTTAAAAAAGCAAAGCGAATGGAACATGCTTACCTCACGGGTGCGACAGATACCAGGAGGAAATGATCGAGGACCATATGTCGAGTGGACGCGGGGCGGTGTGTATATTGGAATGGTCATGTCTAAAACAGATCCTGATAAACTCGTGGGCCGAGAGGTGACTAGACCTAGGCCTGAGAGGGTTAATCCGAGGGTAAAAGAAGGAAATCGACGACCAAAAACACAAAAAGATGAACAAAGAGGGGTGTGCAGGAAAGCAGCAGTTCAAACGTCTTTCGAGTCGCCTCTATCTCCTGGCTAAATATATGGAAAATTCAACGCGCGAAGCGGTAGGTGAGGAGTGAACTACT----------------------aagtacccagtaaatttccccaccgatatggacgagaaatcacggaacaagatcattaatagtcgaaagtctttgagcgggacggatgctaaggcaagatgggatggattgctaaaaagataagagtgcagtcagcctgttaatacagccggtttcgtttaagagtatggctagaatatcaataaaggcccgacggttaaacgcacttagagacaacggtgagggtctgacaacataggttgggaagacgagac-------TTGCATAAAGGGCACTGTCCTTTGGCTATTGTGGTATCCACCGCCGATCACTGACCCAACAACCATACCACGTGACTAGCTGTAGAATATACGTTGTGCAGTTATCGAGAAAAACAGGAAAAAGAATAGAGTATACAGCGTTGCGACCTGAGGTGCATGGGGCGCAAAGGAGGTAATAAAGCTGTGGCGGGAAAAACCAGTTGAGGTAATGTATTTAATTGTTCGAGGGTGACCATTTTCATGGTGTGGGAACTTTATGTAATAGGACAGAAAGAGGGACTTAGGAGAGGAGCATCAGATCGGTTGCGGGGAGCGGGGGACGAGAATAGCACACCGAGAGCTAGCGATCGTACCCAAAGTTCACGACTAAGGGAATAACGGGCGAAGGAACGGAAGAGGAGCGAAATTGCGATCTCGATGAGGCGAGCCGGGTAAAGTGGTAAGGGAGAGGTGTGTAGGAAGTACGGACAGCCGGAAGGGATGGGGATTGCCAAGCGAGGAAGGACGTACGACCGTCGTCTAGAGANNNNNNNNNNNNNNNNNNNNNNNNNNNNNNNNNNNNNNNNNNNNNNNNNNNNNNNNNNNNNNNNNNNNNNNNNNNNNNNNNNNNNNNNNNNNNNNNNNNNNNNNNNNNNNNNNNNNNNNNNNNNNNNNNNNNNNNNNNNNNNNNNNNNNNNNNNNNNNNNNNNNNNNNNNNNNNNNNNNNNNNNNNNNNNNNNNNNNNNNNNNNNNNNNNNNNNNNNNNNNNNNNNNNNNNNNNNNNNNNNNNNNNNNNNNNNNNNNNNNNNNNNNNNNNNNNNNNNNNNNNNNNNNNNNNNNNNNNNNNNNNNNNNNNNNNNNNNNNNNNNNNNNNNNNNNNNNNNNNNNNNNNNNNNNNNNNNNNNNNNNNNNNNNNNNNNNN
XENTRO
ATTTATAAGGCAAGGAGAGCAGCGTCGCCACGACGAAGGC-GGTAGGGCCTCAGATGCGAGGCAGGGCAACCAGGAAGTGTTTTAGACAACGCTGCCCCTCCGGTAATTGGGAATAAGCCCTGCGACGGCAGTGAAAGTGAGGAAAAGGGATGCAGAGCGAGCGTAGCCACTTTGAATACAGTAAGGTAGAGAATTATCTCAACTTGCGTAAGAAAAGGTCTAAAGATTGTAaaaagatcccctgggcctgtacctttggggagtttagtctaggcgatagactaagcacgtaacgcttgagcgaaacgtaaacggaggtgggtccgcccagcgtgtgcgaggagctgtgcatcagacgataggtatccaaggcatcgcaacatttgaatactctagccacagtaaagacatgttgttccttgtcaagatatcgctagRtatgaaccagataaggATAGGAGCCACTGAAGGAAAGCGAGGGAACCCTCCGAGGCCGACCTCATAGTCACACCTCCCGCGAGCGTAAGCATCATGGAGCCGGAGGTCGGCTGGAACTGACGAATGAAAAAGAGATGTACGGATATCGTACTCGAGACAGCGGGGCTGACGAAAGTTAGCTCTGACGGAAAACAAGTCAGGGGGTGGATCGCAAGTTCGCGTCGAGCGGGGAGGGAGCAAAAGATAACCTCTGACCAGAATGGTAACGCACA-----------------------------------------------------------------TATGGGCGTGTAGAGGGACGGTAACGCGGTAAGCTAGGGAGTTGGAGGGAGACGAGCGGCGAGGCTTTAGAAAAGGAAAGCGAATGGAACATGCTTACCTCACGGGTGCGACAGATTCCAGGAGGAAAGGCTCGAGGACAATATATCGAGTGGACGCGGGGCGGTGTATATATTGTACCGGTCATGACTAAAACGGATCCTGATAAACCCGTGGGTCGAGAGGTGACTAGACCTAGGCCTGAGAGGGTTAATCCGAGGTTAATAGAAGGAAATCGACGACCAAAAACACAAAAAGATGAACAAAGAGGGGTGCGCTGGCCAGCAGCAGTTCAAACGTCTTTCGAGTCGCCTCTATCTCCTGGCCTAATATATGGAAAATT---------------------------------------------------tcggcaaagtacccaataagtttccccaccggtatcgacgggaactcacggaacaagatcattaagagttgaaattctttgagcggggcggatgctaaggtaagaagggatggattgctacaaagataagagtgctgtcagcctgttaataccgccggattcgttgaagagtatggctagaataccagtaaaggcccgacggttagacaactttatagacaacggtgagggtgtgacaatatagatcgggaagacgagacgtaggaaTTACATAAAGGGCACTGTCCTTTGGCTATTGCGGTATCCACCGTCAATAATTGAACCAACAACCATACCACGTGACTAGCTGTAGAATATACGTTATGCAGTTATCGAGAAAAACAGGAAAAAGAATAGAGTATACAGCGTTGCGACCTGAGGTGCATCGGGCGCAAAGGAGGTAATAAAGCTGTGGCGGGAAAAACCAGTTGAGGTAATGTATCTAATTGTTCGGGGGTGGTCATTTTCATGGTGTGGGAACTTTATGTAATAGGACCGAAAGAGGGACTTAGGAGAGGAGCATCAGATCGGTTGCGGGGAGCGGGGGAAGAGAATAGCACACCGAGAGCCAGCGATCGTACCCAAAGTTCACGACTAAGGGAATAACGGGCGAAGGAACGGAAGGGGAGCGAAATTGCGATCTCGATGAGGCAAGCCGGGTAAAGTGGTAAGGGTGAGGTGTGTAGGAAATACGGACAGCCGGAAGGGATGGGGATCGCCAAGCGAGGAAGGACGTACGACCGTCGGATAGAGAaggaatcgagagaaacaggataaaacatagagtatacagcgttgcgacttcaggtgcgtcgggcgctaaggaggtaataaagctgtgacggggaagaccagttgaggtaatgtatttaacggttcgggcgtggtcattttcgtggcgtgggacccttatacaatcagacagaaagagggccagagaggagaatctcggactaaggaggggtcagaaaacagtacaccgagtgctggagattgttcccaaagttcacgaaaaagggaataacgggctaaatatcgatcggtggtgtaattgctttctcgatgggctaggaagggataagtggtaagggtgaggggtgtaggatgtatggacagttggaagggatgg
XENLA2
ATTTATAAGGCAAGGAGAGCAGCGTCGCCACGACGAAGGC-AGTAGGGCCTCAGATGCGAGGCCGGGCAAACAGGAAGTGTTTTAGACAACGCTGCCTCTCCGGTAATTGGGAATAAGCCCTGCGACGGCAGTGAAAGTGAGGAAAAGGGATGCAGAGCGAGCGTAGCCACTTTGAATACAGTAAGGTAGAGAATTATCTCAACTTGCGTAAGAAAAGGTCTAAAGATTGTAaaaagataccctgggcctgtacctttggggagtttagtctaggcgatagactaagcatgtaacgcttgagcgaaacgtaaacggaggtgggtccgcctagcgtgtgagaggagctgtgcatcagacgataggtatccaaggcatcgcaacatttgaatactctagccacagtaaagacatgttgttccttgtcaagataacgcgaggtatgaaccagataaggATAGGAGCCACCGAAGGAATGCGAGGGAACCCTCCGAGGCCGACCTCATAGCCACACCTCCCGCGAGCGTAAGCCTCATGGAGCCGGAGGTCGGCTGGAACTGACGAATGAAAAAGAGAGGTACGGATATCGTATTCTAGACAGCGGGGCAGACGAAAGTTAGCTCTGACGGAAAACAAGTCAGGGGGTGGATCGTAAGTTCGCGTCGAGTGGGGAGGGAGTAAAAGATAACCTCTGACCAGAATGGTAACGAACAAGACATCCTCGCAAGGAGCACGTCATGTACCCAAGTAAAGGGAAGGCTGCACTTGGTCGGAATAATATGGGCGTGTAGAGGGACGGTAGCGCGGTGAGCTAGGGAGTTGGAGGGAGACGAGCCGCGAGGCTTTAGAAAAGCAAAGCGAATGGAACATGCTTACCTCACGGGTGCGACAGATACCAGGAGGAAAGGCTCGAGGACAATATTTCGAGTGGACGCGGGGCGGTGTCTATATTGGACCGGGCATGACTAAAACTGATCCTGATAAACCCGTCGGCCGAGAGGTGACTAGACCTAGGCCTGAGAGGGTTAATCCGAGGCTAACAGAAGGAAATCGACGACAAAAAACACAAAAAGATGAACAAAGAGGGGTGCGCTGGACGGCAGCAGTTCAAACGTCTTTCGAGTCGCCTCTATCTCCTGGCCTAATATATGGAAAATTCAACGCGCGAAGCGGTAGGTGAGGAGTGAACTACTCAAAGACTATTGAGGGtctgcaaagtacccgataagtttccccaccggtattgacgggaactcacggaacaagatcactaaaagtcgaaattctttgagcggggcggatgctaaggtaagaagggatggattactacaaagataagagtgctgtcagcctgttaataccgccggcttcgttgaagagtatggcttgaataccagtaaaggcccgacggttagaaaaatttatagacaacggtgagggtgtgacaacataggtcgggaagacgagacgtaggaaTTGCATAAAGGGCACTGTCCTTTGGCTCTTGCGGTATCCACCGTCAATAATTGAACCAACAACCATACCACGTGACTAGCTGTAGAATATACGTTATGCAGTTATCGAGAAAAACAGGAAAAAGAATAGAGTATACAGCGTTGCGACCTGAGGCGCATCGGGCGCAAAGGAGGTAATAAAGCTGTGGCGGGAAAAACCAGTTGAGGTAATGTATTTAATTGTTCGAGGGTGGTCATTTTCATGGTGTGGGAACTTTATGTAATAGGACAGAAAGAGGGACTTAGGAGAGGAGCATCAGATCGGTTGCGGGGAGCGGGGGAAGAGAATAGCACACCGAGAGCTAGCGATCGTACCCAAAGTTCACGACTAAGGGAATAACGGGCGAAGGAACGGAAGGGGAGCGAAATTGCGATCTCGATGAGGCAAGCCGGGTAAAGTGGTAAGGGTGAG-TGTGTAGGAAATACGGACAGCCGGAAGGGATGGGGATCGCAAAGCGAGGAAGGACGTACGACCGTCGGATAGAGAaggaatcgagagKaacaggataaaacRtagagtatacagcgttgcgacttYaggtgcgtcgggcgctaaggaggtaataaagctgtgacggggaaRaccagttgaggtaatgtatttaacggttcgggcgtggtcattttcgtggcgtgggacccttatacaatcagacagaaagagggccagagaggagaatctcggactaaggaggggtcagaaaacagtacaccgagtgctggagattgttcccaaagttcacgaaaaagggaataacgggctaaatatcgatcggtggtgtaattgctttctcgatgggctaggaagggataagtggtaagggtgaggggtgtaggaYgtaYggacagttggaagggat--
HYMBOE
ATTTATAAGGCAAGGAGCGCAGCGTCGCCACGATGAAGGC-ATTAGGGCCTCAGATGCGAGGCCGGGCAAACAGGAAGTGTTTTAGACAACGCTGCCTCTTCGGTAATTGGGAATAAGCCCTGCGCCGGCAGTGAAACTGAGGGAAAGGGATGCAGAGCGAGCGTAGCCACTTTGAATAGAGTAAGGTAGAGAATTATCTCAACTTGCGTAAGAAAAGGTCTAAAGATTGTA-------accctgggcctgtacctttggggagtttagtttaggcgatagactaagtatgtaacgcttgagcgaaacgtaactggaggtgggtccgcctaacgtgtgagaggggctgtgcatcagacgataagtatccaaggcatcgtaatatttgaatactctagccacagtaaagacatgttgttccttatcaagatatcgcgacgtatgaaccagataagg---------CCCGAAGGAAAGCGAGGGAACCCTCCGAGGCCGACCTCATAGTCACATCTCCCGCGAGCGTAAGCCTCATGGAGCCGGAGGTCGGCTGGAACTGACGA------------AGTACCGATATCGTATGTCAGCCATGGGGGTCGACGAACGTTAGCTATGACGGCAAACAAGTCAGGGGGTGGAGCGTAAGCTAGTGTCGGGCAGGGAGGGGTCAAAAGATAACCTCTGACCAGAATGGTAACGAACAAGACATCCTCGCAAGGAGCCCGTCATGTACCCAAGTGAAGGGAAGGCTGAACTGGGTCGGAAGAATATGGGCGTGTAGAGGGACGGTATCGCGGTTAGCTAGGGAGTTGGAGGGAGACGAGCAGCGAGGCTTTAAATAAGCAAAGCCAATGGAACATGCTTACCTCACGGGTGCGATAGATACCAGGAGGAAATGCACGAGGACCATATGTCGAGTGGACACGGGGCGGTGTGTATATTGGACTGGTCACGTCTAAAACTGATCCTGATATACCCGTGAGCCGAGAGGTGACTAGACCTAGGCCTGAGAGGGTTAATCCGAGGTTAACAGAAGGAAATCGACGACCAAAAACACAAAAAGATGAACAAAGAGGGGTGCGCTGAAAGGCAGCAGTTCAAACGTCTTTCGAGTCGCCTCTATCTCTTGGCCTAATATATGGAAAATTCAACGCGCGAAGCGGTA--------------------------------------------acccaataagtttccccaccgatatcggtRggaactcacggaacaagatcactaattgttgaaaaactttgagtgggacggatgctaaggtaagaagggatggattgcaacaaagataagagtgctgtcagtctgttaatcccgccgggttcgttgaagagtatggctagaatatcaataaaggcccgacggttagaggactttagagacaacggtgagggtatgacaatatagattgggaaggcgagacg------TTGCATAATGAGCACTGTCCTTTGGCTATTGTGGTATCCACCGTCGATCATTGAACCAACAACTATACCACGTGACTAGCTGTAGAATATACGTTATGCAGTTATCGAGAAAAACAGGAAAAAGAATAGAGTACACAGCGTTGCGACCTGAGGTGCATCGGGCGCAAAGGAGGTAATAAAGCTGTGGCGGGAAAAACCCGTTGAGGTAATGTATTTAACTTTTCGGGGGTGGTCATTTTCATGGTGTGGGAACTTTATGTACTAGGACAGAAAGAGGGACCTAGGAGAGGAGCATCAGATCGGTTGAGAGGAGCGGGGGAAGAGAATAGCACACCGAGAGCCAGCGATCGTACCCAAAGTTCACGAATAAGGGAATAACGGGCGAAGGAACGGAAGGGGAGCGAAATTGCGATCTCGATGAGGCAAGCCGGGTAAAGTGGTAAGGGAGAGGTGTGTAGGAAGTACGGACAGCCGGAAGGGATGGGGATCGCCAAGCGAGGAAGGACGTACGACCGTAGTCTAGAGAaggaatcgagaaaaacaggataaaacgtagagtatacagcgttgcgatttcaggtgcgtggggcgctaaggaggtaataaagatgtgaccgggaaaaccagttgaggtaatgtgtctaacggttcgggcgtggtcattttcgtggcgtgggacccttatacaatcagacagaaagagggccagagaggagaatctcggactaaggaggggtcagaaaacagtacaccgagtgctggagattgttcccaaagttcacgaaaaagggaacaacgggcgaaatatcgatcggtggtgtaattgctttctcgatgggataggaagggaaaaatggtaagggtgaggggtgtaggacgtatggacagttggaagggatgg
PSEMER
--------------GAGCGCAGTGTCGCAACGATGAAGGC-AGTAGGGCCTCAGATGCGAGGCCGGGCAACCAGGAAGTGTTTTAGACAACGCTGCCTCTCCGGTAATTGGGAATAAGCCCTGCGCCGGCAGTGAAAGTGAGGGAAAGGGATGCAGAGCGAGCGTAGCCACTTTGAATACAGTAAGGTAGAGAATTATCTCAACTTGCGTAAGAAAAGGTCTAAAGATTGTANNNNNNNNNNNNNNNNNNNNNNNNNNNNNNNNNNNNNNNNNNNNNNNNNNNNNNNNNNNNNNNNNNNNNNNNNNNNNNNNNNNNNNNNNNNNNNNNNNNNNNNNNNNNNNNNNNNNNNNNNNNNNNNNNNNNNNNNNNNNNNNNNNNNNNNNNNNNNNNNNNNNNNNNNNNNNNNNNNNNNNNNNNNNNNNNNNNNNNNNNNNNNNNNNNNNNNNNNNNNNNN-----------CGAAGGAAAGCGAGGGAACCCTCCGAGGCCGACCTCATAGCCACACCTCCCGCGAGCGTAAGTCTCATGGAGCCGGAGGTCGGCTGGAACTGACGAATGAAAAAAAGAGGTACGGATATCGTATTCCAGCCAGGGGGGGTGACGAAAGTTAGCTCTGACGGCAAACAAGTCAGGGGGTGGAGCGTAAGTTCGCGTCGAGCGGGGAGGAAACAAAAGATAACCTCTGACCAGAATGGTAACGTACA-------------------------------------------------------------------------------GGGACGGTATCGCAGTCAGCTAGGGAGTTGGAGGGAGACGAGCGGCGAGGCTTTAAAAAAACAAAGCCAATGGTACATGCTTACCTCACGGGTGCGATAGATACCAGGAGGAAATGGAAGAGGACCTTATGTCGAGTGGACGCCGGGCGGTGTGTATATTGGACTGGTCACGTCTAAAACTGATCCTGATAGACCCGTGGGCCGAGAGGTGACTAGAACTAGGCCTGAGAGGGTTAATCTGAGGTTAACAGAAGGAAATCGACGACCAAAAACACAAAAAGATGAACATAGAGGGGTGCGATGGACAGCCGCAGTTCAAACGTCTTTCGAGTCGCCTCTATCTCCTGGCCTAATATATGGAAAATTCAACGCGCGAAGCGGTAGGTGAGGAGTGAACTACTCAAAGACTAGTGAGGG--------------agtaagtttccctatcggtatcaacgaaaactcacggaacaagatcactaatagtcgaaaagctttgagcgggacggatgctaagataagaagggatggatttcaacaaagataagagtgctgtcagtctgttaataccgccggattcgttgaagagtatggttagaatatcaataaaggcccgacggttagaggactttagagacaacggtgagggtgtgacaatataggttgggaag--------------TTACATAAAGGGCACTGTCCTTCGGCTATTGCGGTATCCACCGTCGATAATTGAACCAACAACTATACCACGTGACTAGCTGTAGAATATACGTTATGCAGTTATCGAGAAAAAGAGGAAAAAGAATAGAGTACACAGCGTTGCGACCTGAGGTGCATCGGGCGCAAAGGAGGTAATAAAGCTGTGGCGGGAAAAACCAGTTGAGGTAATGTATTTAACTTTTCGGGGGTGGTCATTTTCATGGTGTGGGAACTTTATGTACTAGGACAGAAAGAGGGACATAGGAGAGGAGCATCAGATCGGTTGTGAGGAGCGGGGGAAGAGAATAGCACACCGAGAGCCAGCGATCGTACCCAAAGTTCACGACTAAGGGAACAACGGGCGAAGGAACGGAAGGGGAGCGAAATTGCGATCTCGATGAGGCAAGCCGGGTAAAGTGGTAAGGGAGAGGTGTGTAGGAAGTACGGACAGCCGGAAGGGATGGGGATCGCCAAGCGAGGACGGACGTACGAGTGTCGTCTAGAGANNNNNNNNNNNNNNNNNNNNNNNNNNNNNNNNNNNNNNNNNNNNNNNNNNNNNNNNNNNNNNNNNNNNNNNNNNNNNNNNNNNNNNNNNNNNNNNNNNNNNNNNNNNNNNNNNNNNNNNNNNNNNNNNNNNNNNNNNNNNNNNNNNNNNNNNNNNNNNNNNNNNNNNNNNNNNNNNNNNNNNNNNNNNNNNNNNNNNNNNNNNNNNNNNNNNNNNNNNNNNNNNNNNNNNNNNNNNNNNNNNNNNNNNNNNNNNNNNNNNNNNNNNNNNNNNNNNNNNNNNNNNNNNNNNNNNNNNNNNNNNNNNNNNNNNNNNNNNNNNNNNNNNNNNNNNNNNNNNNNNNNNNNNNNNNNNNNNNNNNNNNNNNNNNNNNNNN
PELCUL
--------------GAGAGCAGTGTCGCCACGACGAAGGTAAGTAGGGCCTTAGATGCGAGGCCGGGGAAACAGGAAGTGATATCGACAACGCTGCCCCTTCGGTAATCGGGAATAAGCCCTGCTCCGGCAGTGAAAGTGAGGGAAAGGGATGCAGAGCGAGCGCAGCCACTTTGAATACAGTAAGGTAGAGAATTATCTCAACTTGCGCAAGAAAAGGTCTAAAGATTGTAaaaagatcccctaggcctgtacctttggggagtttagtctaggcgatagactaagtacgtaacgctcgagcgaaacgtaactggaagtgggtccggtcagcgtgtgagaggagatgtgcatccggccataagtctccaaggcgtcgcaacatttgaatattctagccacagtaaagacacgttgtttcttatcaagatatagaaatgtatgaagcagataaggATAGGAGCCACCGAAGGAAAGCGAGGGAACCCTCCGAGGCCGACCTCATAGCCACACCTCCCGCGAGCGTAAGCCTCATGGAGCCGGAGGTCGGCTGGAAA------------------------GTGAGCATACTCAAGACAGGGGGGTCGCCGAAATTTAGCTCTGACGGAAAACAAGTGAGGGGGTTGATCGAAAGCGCGTGTCGAGTGGGGAGCCTACTAAAGATAACCTCTAACCAGAATGGTAACGCACAAGCCATCCCCTCAAGGAGTCCGTCCTGTACCCAAGTAAAGAGAAGGCTGCAATGGGTCGGGATAATATGGGCGTATAGAGGGATGGTATGGCGGTCTGCTAGGAAGTTGGAGGGAGACGTGCGGCGAGGCTTTAAAAAAGAAGAGCACATGGGACATGCTTACCTTACGGGTGCGACAGATACAGGGAGGAAAAGCCTGAGGACCATATGTCGAGTGGATGAGGGGTGGTGTCTATATTGTACTGGTCAAGTCTAAAACAGACCCTGATAGACTCGTGGGCAGAGAGGTGACTAGACCTAGGTCTGAGAGGGTTAATCCGAGGGTAACAGAAGGAAATCAACGACCAAAAACACAAAAAGATGAACAAAGAGGGGTGTGCGGGAAGGCAGCAGTTCAAACGTCTTTCGAGTCGCCTCTATCTCTTGGCCTAATATATGGAAAATTCAACGCGCGAAGCGGTAGGTGAGGAGTGAACTACTCAAAGACTATTGAGGG------------ccaataagttttcccaacggtaccaatgaggactcacggaacaagtttactaatggccaaaaaactttgagagggacggatgctaaggcacgatgggatggatttctaccaagatatgggtcctctcagcctgttatttacgccggattctttgaagaatatggcttgaacagcaataaaggcccgacagatggccgaatttagagaaaacggtcagggtgtgaaaacataagtcaggtagacgtgtc-------TTACATAAAGGGCACTGTCCTTTGGCTATTATGGTATCTACCGTCGATCATTGAGCCAACAACCATACCATGTGACTAGCTGTAGAATTTAAGTTGTGCAGTTATCGAGAAAAACAGGAAAGAGAGTAGAGTACACAGCGTTGCGACCTGAGGTGCATCGGGCGCAAAGGAGGTAATAAAGCTGTGGCGGGAAAAACTCGTTGAGGTAATGTATTTAATTGTTCGGGGGTGATCATTTTCATGATGTAGGAACTTTATGTAATAGGACAGAAAGAGGGACCTAGGAGAGGAGCATCAGCTCGGTTGCGGGGAGCGGGGGAAGAGAATAGCACACCGAGAGCCAGCGATCGTACCCAAAGTTCACGACTAAGGGAACAACGGGCGCAGGAACGGACGAAGAGCGAAATTGCGATCTTGATGAGGCAAGCCGGGCAAAGTGGTAAGGGAGAGGTGTGTAGGAGGTACGGACAGACGGAAGGGATGGGGATCGCCAAGCGATGAAGTACGTACAGTGGTCGTCTAAAGAaggaatcgagaaaaacaggataaaacgtagagtatatagcgttgcgacttcaggtgcgtggggcgctaaggaggtaataaagatgtgacggggaagaccagttgaggtaatgtatctaacggttcgggcgtggtcattttcgtggcgtgggccccttatacaatcagacagaaagagggccagagaggaaaatcttggactatggaggggtcagaaaacagtacaccgagtgctggagattgttcccaaagttcacgaaaaagggaacaacgggctaaataacgttcggtggtgtaattgctttctcgatgggttaggaagggataagtggtaagggtgaggggtgtaggatgtacggacagttggaagggatgg
PELPUN
ATTTATAAGGCAAGGAGCGCAGTGTCGCCACGACGAAGGTAAGTAGGGCCTCAGATGCGAGGCCGGGCAAACAGGAAGTGATATCGATAACGCTGCCCCTCCGGTAATTGGGAATAAGCCCTGCGCCGGCAGTGAAAGTGAGGGAAAGGGATGCAGAGCGAGCGCAGCCACTTTGAATACAGTAAGGTAGAGAATTATCTCAACTTGCGCAAGAAAAGGTCTAAAGATTGTANNNNNNNNNNNNNNNNNNNNNNNNNNNNNNNNNNNNNNNNNNNNNNNNNNNNNNNNNNNNNNNNNNNNNNNNNNNNNNNNNNNNNNNNNNNNNNNNNNNNNNNNNNNNNNNNNNNNNNNNNNNNNNNNNNNNNNNNNNNNNNNNNNNNNNNNNNNNNNNNNNNNNNNNNNNNNNNNNNNNNNNNNNNNNNNNNNNNNNNNNNNNNNNNNNNNNNNNNNNNNNNATAGGAGCCACCGAAGGAAAGCGAGGGAACCCTCCGAGGCAGACCTCATAGCCACACCTCCCGCGAGCGTAAGCCTCATGGAGCCGGAGGTCGGCTGGAACTGACGAATGAAAATAAGAAGTAAGGAGAGCATACTCAAGCCATCGGGGGAGACGAAATTTAGCTCTGACGGAAAACAAGTCAGAGGGTTGATCGTAAGTTCGCGTCGAGTGGGGAGCGTACAAAAGATAACCTCTGACCAGAATGGTAACGCACAAGCCATCCCCGCCAGGAGTCCGTCCTGTACCCAAGTGAAGGGAAGGCTGCAATGGGTCGGGATAATATGGGCGTATAGAGGGATGGTATCGCGGTTGGCTAGGAAGTTGGAGGGAGACGAGCGGCGAGGCTTTAAAAAAGCAAAGCGCGTGGAACATGCTTACCTCACGGGTGCGATAAATACCGAGAGGAAAAGCTTGCGGACCATATGTCGAGTGGACGAGGGGTGGTGTCTATATTGTACTGGTCACGTCTAAAACAGACGCTGATAGACTCGTGGGCCGCGAGGTGACTAGACCTAGGTCTGAGAGGGTTAATCCGAGGGTAACAGAAGGAAATGGACGACCAAAAACACAAAAAGATGAACAAAGAGGGGTGTGCGGGACGGCAGCAGTTCAAACGTCTTTCGAGTCGCCTCTATCTCCTGGCTTAATATATGAAAAATTCAACGCGCGAAGCGGTAGGTGAGGAGTGAACTACTCAAAGCCTATTGAGGG-----------cccagtaaattttcccaccggtaaccatggggactcacggaacaagctcactaatggtcgaaaaactttgagcgggacggatgctaagacacgattggatggatttctaccaagataagagtcctgtcagcatgttcttaccgccggattcggtgaagagtatggctggaacagcaataaaggcccgacagatagccgaatttagaSacaacggtcagggtgtgacaacgtaagttaagaagacgagacg------TTACATAAAGGGCACTGTCCTTCGGCTATTGCGGTATCTACGGTCGATCATTGAACCAACAACTATACCACGTGACTAGCGGTAAAATTTAAGTTGTGCAGTTATCGAGAAAAACAGGAAAAAGAATAGAGTACACAGCGTTGCGACCTGAGGTGCGTCGGGCGCAAAGGAGGTAATAAAGATGTGGCGGGAAAAACCAGTTGAGGTAATGTATTTAATTGTTCGGGGGTGATCATTTTCATGTTGTGGGAACTTTATGTAATAGGACAGAAAGAGGGACGTAGGAGAGGAGCATCAGATCGGTCGCGAGGAGCGGGGGAAGAGAATAGCACACCGAGAGCCAGCGATCGTACCCAACGTTCACGACTAAGGGAACAACGGGCGCAGGAACGGACGAGGAGCGAAATTGCAATCTCGATGAGGCAAGCCGGGTAAAGTGGTAAGGGAGAGGTGTGTAGGAGGTACGGACAGACGGAAGGGATGGGGATCGCCAAGCGAGGGAGGAGGAACGAGCGTCGTCTAGAGNaggaatcgagagaaataggataaaacgtagagtatacagcgttgcgactttaggtgcgtggggcgctaaggaggtaataaagatgtgacggggaagaccagttgaggtaatgtatctaacggttcgggcgtggccattttcgtggcgtgggacccttatacaatcagacagaaagagtgccagagaggagaatctcggaccaaggaggggtcagaacacagcacaccgagtgctggagattgctcccaaagttcacgaaaaagggaacaacgggctaaataacgttcggtggtgtaattgctttctcgatgggttaggaagggataagtggtaagggtgaggggtgtaggatgtacggacagttagaagggatgg
HELREG
ATTTATAAGGCAAGGAGAGCAGTGTCGCCACGACGAGGGCAAGTAGGGCCTCAGATGCGAGGCCGGGCAAACAGGAAGTGATTTAGACATCGCTGCCTCTCCGGTAATCGGGAATAAGCCCTGCGCCGGCAGTGAAAGTGAGGGAAAGGGATGCAGAGCGAGCGCAGCCACTTTGAATACAGTAAGGTAGAGAATTATCTCAACTTGCGCAAGAAAAGGTCTAAAGATTGTAaaaagataccctgggcctgtacctttggggagtttagtttaggcgatagactaagtatgtaatgcttgagcgaaacgtaattggaagtgggtccggttagcgtgtgagaggggtcgtgcatccgtcgataagtctccaaggcctcgcaacatttgaatactctagccacagtaaagacacgttgttccttatcaagatgtcgagatgtccgaaacatataaggATAGGAGCCACCGAAGGAAAGCGAGGGAACCCTCCGAGGCCGACCTCATAGCCACACCTCCCGCGAGCGTAAGCCTCATGGAGCCGGAGGTCGGCTGGAACTGACGAATGAAAAAGAGAGGTACGGAGATCATATTCAAGACAACGGGGGGGACGAAATTTAGCTCTGACGGAAAACAAGTCAGGGGGTTGATCGTAAGTGCGGGTCGGATGGGGAGTCGACAAAAAATAACCTCTGGCCAGAATGGTAAGGCACAAGCCATCCCCGCAAGGAGACCGTCCTGTACCCAAGTAAAGGGAAGGCTGCACTGGGTCGGGATAATATGGGTGTATAGAGGGACGGTATCGTGGTCAGCTAGGAAGTTGGAGGGAGACGGGCGGCGAGGCTTTAGAAAAGTAAAGTGCATGGGACATGCTTACCTCACGGGTGCGATAGACACCAGGAGGAATAGCGTGAGGACATTATATCGAGTGGATGCGGGGCGGTGTGTATACTGGACCGGTCATGTCTAAAACAGATCCTGATAAACTCGAGGGCCGAGAGGTGACTAGAGCTAGGTCTGAGAGGGTTAATCCGAGGGTAACAGAAGGCAATCAACGACAAAAAACACAAAAAGATGCACAAAGAGGGGTGTGCTGGACGGCAGCAGTTCAAACGTCTTTCGAGTCGCCTCTATCTCCTGGCCTAATATATGAAAAATTCAACGCGCGAAGCGGTAGGTGAGGAGTGAACTACTCAAAGACTATTGAGGGtcggtaaagaacccaattagtttccccaccggagttgatggggactcacggaacaagctcactaatagttgaaaaactttgagcgggacggatgctaaggcaagaagggctggattgctacaaagataagagtcctgtcagcctgttaatgaagccggcttcgtgtaagaataaggctagaaaatcaataaaggcccgacggatagccacctttagagacatcggtcagggtgtgacaaaataactacagaagacgcgacgtagggaTTACATAAAGGGCACTGTCCTTCGGCTATTGTTGTATTCACCGCCGATCATTGAACCAACCACTATACCACGTGACTAACTGTAGAATTTAAGTTGTGCTGTTATCGAGAAAAACAGGAAAAAGAGTAGAGTACACAGCGTTGCGACCTGAGGTGCATCGGGCGCAAAGGAGGTAATAAAGCTGTGGCGGGAAAAACCAGTTGAGGTAATGTATTTAATTGTTCGAGGGTGATCATTTTCATGGTGTGGGAACTTTATGTAATCGGACAGAAAGAGGGACTGAGGAGAGGAGCATCGGATCGGTTGAGGGGAGCGGGGGAAGAGAATAGCACACCGAGAGCTAGCGATCGTACCCAAAGTTCACGACTAAGGGAATAACGGGCGAAGGAACGGAAGGGGAGCAAAGTTGCAATCTCGATGAGGCAATCCGGGCAAAGTGGTAAGGGAGAGGTGTGTAGGAGGTACGGACAGAAGGAAGGGATGGGGATCGCCAAGCGATGAAGAACGAACGACCGTCGTCTAAAGAaggaatcgcgaaaaacaggataaaacgtagagtatacagcgttgcgacttcaggtgcgtggggcgctaaggaggtaataacgatgtgacggggaaaacccgttgaggtaatgtatttaacggttcgggcgtggtcattttcgtggcgtgggccccttatacaatcagacagaaagagggccagagaggagaatcttggactaaggaggggtcagaaaacagcacaccgagtgctggagattgctcccaaagttaacgaaaaagggaacaacgggctaaatatcgattggtggtgtacttgctttctcgatgggttaggaagggataaccggtaagggtgaggggtgtaggatgtatggacagttggaagggatgg
CAUCAU
ATTTATAAGGCAAGGAGAGCAGCGTCGCCACGACGAAGGCAAGTAGGGCCTCAGATGCGAGGCCGGGCAAACAGGAAGTGATTTAGACAACGCTGCCTCTCCGGTAATCGGGAATAAGCCCTGCGCCGGCAGTGAAAGTGAGGGAAAGGGAGGCAGAGCGAGCGCAGCCACTTTGAATACAATAAGGTAGAGAATTATCTCAACTTGCGCAAGAAAAGGTCTAAAGATTGTANNNagataccctgggcctgtacctttggggagtttagtttagacgatagactaagtatgtaacgctcgagcgaaacgtaactggaggtgggtccgattagcgtgtgagagaggttatgcatctgaagataagtctccaaggcctcgcaacatttgaatactctagccacagtaaagacacgttgttccttatcaagatgccggtatgtccgaaacatataaggATAGGAGCCACCGAAGGCAAGCGAGGGAACCCTCCGAGGCCGACCTCATAGCCACACCTCCCGCGAGCGTAAGCCTCATGGAGCCGGAGGTTGGCTGGAACTGACGAATGAAAAAGAGAGGTACGGAGATCATACTCAAGACAACGGGGGTAACGAAATTTAGCTCTGACGGAAAACAAGTCAGGGGGTTGATCGTAAGCTCGTGTCGGGTGGGGAGTTG---AAGGATAAACTCTGGCCAG--------------AGCCATCCCCGCAAGGAGCCCGTCCTGTACCTAAGTAAAGGGAAGGCTGCACTGGGTCGGGATAATATGGGTGTGTAGAGGGACGGTATCGTGGTCAGCTAGGGAGTTGGAGGGAGACGTGCGGCGAGGCTTTAAAAAGGTAAAGCGCATGGAACATGCTTACTTCACGGGTGCGACAGACACCAGGAGGAATTGCATGAGGACAATATATCGAGTGGACGCGGGGCGGTGTGTATACTGGACCGGTCATGTCTAAAACGGATCCTGATAGACTCGTGGGCCGAGAGGTGACTAGAGCTAGGTCTGAGAGGGTTAATCCGAGGGTAAGAGAAGGCAATCAACGACCAAAAACACAAAAAGATGCACATAGAGGGCTGCGCTGGACGGCAGCAGTTCAAACGTCTTTCGAGTCGCCTCTATCTCCTGGCCTAATATATGGAAAATTCAACGCGCGAAGCGGTAGGTGAGGAGTGAACTACTCAAAGACTAT------tcggtaaagaacccaataagtttccccaccggaactgatggggactcacggaacaagctcattaatagttgaaaaactttgagtgggacggatgctaaggcaagaaggtatggattgctacaaagataagagacctgtcagcctgttaataaagacggcttcgtataagagtaaggctagaaaatcaataaaggcccgacgaatagccaactttagagacatcggtcagggtgtgacaaaataagtaaagaagacgcgacgtaggNaTTGCATAAAGGGCACTGTCCTTCGGCTATTGTTGTATTCACCGCCAATAATTGAACCAACAACTATACCATGTGACTAGCTGTAGAATATACGTTGTGCTGTTATCGAGAAAAACAGGAAAAAGAATAGAGTATACAGCGTTGCGACCTGAGGTGCGTGGGGCGCAAAGGAGGTAATAAAGCTGTGGCGGGAAAAACCAGTTGAGGTAATGTATTTAATTGTTCGAGGGTGATCATTTTCATGGTGTGGGAACTTTATGTAATCGGACAGAAAGAGGGACTTAGGAGAGGAGCATCAGATCGGTTGCGGGGAGCGGGGGAAGAGAATAGCACACCGAGAGCTAGTGATCGTACCCAAAGTTCACGACTAAGGGAACAACGGGCGAAGGAACGGAAGGGGAGCAAAATTGCGATCTCGATGAGGCAGGCCGGGTAAAGTGGTAAGGGAGAGGTGTGTAGGAGGTACGGACAGAAGGAAGGGATGGGGATGGCCAAGCGATGAAGGAGGTACGGTCGTCGTCTAAAGA---aatcgcgaaaaacaggataaaacgtagagtacacagcgttgcgacttcaggtgcgtagggcgctaaggaggtaataaagatgtgacggggaaaaccagttgaggtaatgtatttaacggttcgggcgtggtcattttcgtggcgtgggccccttatacaatcagacagaaagagggccagagaggagaatctcggactaaggaggggtcagaaaacagtacaccgagtgctggagattgttcccaaagttcacgaaaaagggaacaacgggctaaatatcgattggtggtgtaattgctttctcgatgggttaggaagggataactggtaagggtgaggggtgtaggaggtatggaca--------------
LECMEL
ATTTATAAGGCAAGGAGAGCAGCGTGGCCACGACGAAGGCAAGTAGGGCCTCAGATGCGAGGCCGGGCAAACAGGAAGTGATTTAGACAACGCTGCCTCTCCGGTAATTGGGAATAAGCCCTGCGCCGGCAGTGAAAGTGAGGGAAAGGGAGGCAGAGCGAGCGCAGCCACTTTGAATACAGTAAGGTAGAGAATTATCTCAACTTGCGCAAGAAAAGGTCTAAAGATTGTANNNNNNNNNNNNNNNNNNNNNNNNNNNNNNNNNNNNNNNNNNNNNNNNNNNNNNNNNNNNNNNNNNNNNNNNNNNNNNNNNNNNNNNNNNNNNNNNNNNNNNNNNNNNNNNNNNNNNNNNNNNNNNNNNNNNNNNNNNNNNNNNNNNNNNNNNNNNNNNNNNNNNNNNNNNNNNNNNNNNNNNNNNNNNNNNNNNNNNNNNNNNNNNNNNNNNNNNNNNNNNNATAGGAGCCACCGAAGGCAAGCGAGGGAACCCTCCGAGGCAGACCTCATAGCCACACCTCCCGAGAGCGTAAGYCTCATGGAGCCGGAGGTCGGCTGGAAYTGACGA------------GGTAA-GGGG-CGTACTCAGGACGGGGGGGG--ACGAAATTTAGCTCTGACGGAAAACAAGTCAGGGGGTTGATCGAAAGTTCGTGTCGGGTGGCGAGCAG---AAAGATAACCTCTGGCCAGAATGGTAAC-----AACCATCCCCGCCAGGAGCCCGTCCTGTACCTAAGTTAAGGGAAGGCTGTACTGGGTCTGAATAATATGGGTGTATAGAGGGACGGCATCGTGGTTAGCTAGGGAGTTGGAGGGAGACGAGCGGCGAGGCTTTAAAAAGGTTCCGAGCATGGAACATGCTTACTTCACGGGTGCGATAGACGCCAGGAGGAAAAGCATGGGGACACTATATCGAGTGGACGCGGGGCGGTGTGTATACTGGACCGGTCACGTCTAAAACGGATCCTGATATACTCGTGAGCCGAGAGGTGAGTAGAGCTAGGTCTGAGAGGGTTAATCCGAGGGTAACAGAAGGAAATCAGCGACCAAAAACACAAAAAGATGCACAAAGAGGGGTGCCCTGGAAGGCAGCAGTTCAAACGTCATTCGAGTCGCCTCTATCTCCTGGCCTAATATATGGAAAATTCAACGCGCGAAGCGGTAGGTGAGGAGTGAACTACTCAAAGACTATTGAGGGtcggtaaagcacctaataagtttccccatcggagctggtggggactcacggaacaagtttactaatagctgaac-acttggagtggggcggctgcaaaggcaagaagggctggcttgccacaaagataagagacctgtcagcatgttaataaagacggtttcgtatacgagtcaggctggaaaattaataaaggcccgacgaatagccacctttagagacatcggtcagggtgtgacaaagtgagccaaggagacgcgacgtggggaTTACATAATGGGCACTGTCCTTCGGCTATTGTTGTATTCACCGCCAATAACTGAGCCAACCACTATACCATGTGACTAGCGGTAGAATTTACGTTATGCAGTT---GAGAAAAATAGGAAAAAGAATAGAGTATACAGCGTTGCGACCTGAGGTGCATCGGGCGCAAAGGAGGTAATAAAGATGTGGCGGGAAAAACCAGTTGAGGTAATGTATTTAATTGTTCGAGGGTGATCATTTTCATGGTGTGGGAACTTTATGTAATCGGACAGAAAGAGGGACTTAGGAGAGGAGCATCAGATCGGTTGCGGGCAGCGGGGGAAGAGAATAGCACACCGAGAGCTAGCGATCGTACCCAAAGTTCACGACTAAGGGAATAACGGGCGAAGGAACGGAAGGGGAGCAAAATTGCGATCTCGATGAGGCAAGCCGGGTAAAGTGGTAAGGGAGAGGTGTGTAGGAGGTACGGACAGAAGGAAGGGATGGGGATGGCCAAGCGAGGAAGGAGGTACGATCGTCGTCTAGAGANNNNNNNNNNNNNNNNNNNNNNNNNNNNNNNNNNNNNNNNNNNNNNNNNNNNNNNNNNNNNNNNNNNNNNNNNNNNNNNNNNNNNNNNNNNNNNNNNNNNNNNNNNNNNNNNNNNNNNNNNNNNNNNNNNNNNNNNNNNNNNNNNNNNNNNNNNNNNNNNNNNNNNNNNNNNNNNNNNNNNNNNNNNNNNNNNNNNNNNNNNNNNNNNNNNNNNNNNNNNNNNNNNNNNNNNNNNNNNNNNNNNNNNNNNNNNNNNNNNNNNNNNNNNNNNNNNNNNNNNNNNNNNNNNNNNNNNNNNNNNNNNNNNNNNNNNNNNNNNNNNNNNNNNNNNNNNNNNNNNNNNNNNNNNNNNNNNNNNNNNNNNNNNNNNNNNNN
HYLCHI
--------------GAGAGCAGCGTCGCCACGACGAAGGCAGATAGGGCCTCAGATGCGAGGCCGGGCAAACAGGAAGTGATTTAGACAACGCTGCCTCTCCGGTAATCGGGAATAAGCCCTGCGACGGTAGTGAAAGTGAGGGAAAGAGAGGCAGAGCGAGCGCAGCCACTTTGAATACAGTAAGGTAGAGAATTATCTCAACTTGCGCAAGAAAAGGTCTAAAGATTGTAaaaagatatcctgggcctgtacctttggggagtttagtttaggcgatagactaagtatgtaatgcttgagcgaaacgtaactggaagtgggtccgattagcgcgtgagagaggatgtgcatcggacagtaagtctccaaggcgtcgcaatatttgaatattctagccacagtaaagacacgttgttccttatcaagatgtcgctatgttagaaccataaaagg----------CCGAAGGAAAGCGAGGGAACCCTCCGAGGCCGACCTCATAGCCACACCTCCCGAGAGCGTAAGCCTCATGGAGCCGGAGGTCGGCTGGAACTGACGAATGAAAAAGAGAGGTACGGAGATCATACTCGRGACAGCGGGGGTGACGAAATTTAGCTCTGACGGAAAACGAGTCAGGGGGTTGATCGTAAGTTCGTGTCGAATGGGGACTAGACAAAGAATAACCTCTGGCCAG-------------------------------GCCCGTCCTGTACCTAAGTGAAGGGAAGGCTGCACTGGGTCGGGAGAATATGGGCGTGTAGAGGGACGGTATAGTGGTCTGCTAGGCAGTTGGAGGGAGACGTGCGGCGAGACTTTAAAAAAGCAAAGTGCATGGAACATGCTTACGTTACGGGTGCGATAGATGCCAGGAGTAATAGCCCGAGGACAATATGTCGAGTGGATGCGGGGCGGTGTGTATACTGGACCGGGCATGTCTAAAACAGATCCTGATATACCCGTGGGCCGAGAGGTGACTAGACCTAGGTCTGAGAGGGTTCATCCGAGGGTAAGAGCGGGCAATCGACGACCAAAAATACAAAAAGATGCACAAAGAGGGGTGCACTGGACGGCAGCAGTTCAAACGTCTTTCGAGTCGTCTCTATCTCATGGCTTAATATATGGAAAATTCAACGCGCGAAGCGGTAGGTGAGGAGTGAACTACTCAAAGACTAATGAGGG-------ggcacccaataagtttcccccccggaaatgacggggactcacggaacaagctcactgatagttgaaatgctttgagtgggacggatgctaaggcaaaaagggttggattactacaaagataagagtcctatcagcctgttagtaaagacggcttcatgtaagagtaaggcacgaacattaataaaggcccgacgaatagtaacctgtagagacattggtcagggtgtgacaaagtaagttcagaagacgagacg------TTGCATAAAGGGCACTGTCCTTCGGCTATTGTGGTATTCACCGCCAATAATTGAACCAACCACCATACCATGTGACTAGCGGTAAAATATACGTTGTGCAGTT----------------AAAAGAATAGAGTACACAGCGTTGCGACCTGAGGTGCATCGGGCGCAAAGGAGGTAATAAAGCTGTGGCGGGAAAAACCAGTTGAGGTAATGTATCTAATTGTTCGAGGGTGGTCATTTTCATGGTGTGGGAATTTTATGTAATCGGACAGAAAGAGGGACTTAGGAGAGGAGCATCAGATCGGTAACGAGGAGCGGGGGAAGAGAATAGCACACCGAGAGCTAGCGATCGTACCCAAAGTTCACGACTAAGGGAATAACGGGCGAAGGAACGGAAGGAGAGCGAAATTGCGATCTCGATGAGGCAAGCCGGGTAAAGTGGTAAGGGAGAGGTGTGTAGGAGGTACGGACAGAAGGAAGGGATGGGGATCGCCAAGCGATGAAGGATGTACGATCGTCGTCAAGAGAaggaatcgcgaaaaacaggataaaacgtagagtacacagcgttgcgactttaggtgcatggggcgctaaggaggtaataaagatgtgacggggcaaacccgttgaggtaatgtatttaacggttcgggcgtggtcattttcgtggcgtgggccccttatacaatcagacagaaagagggccagagaggagaatctcggactaaggaggggtcagaaaacagtacaccgagtgctggagattgttcccaaagttcacgaaaaagggaacaacgggctaataatcgattggtggtgtaattgctttctcgatgggttaggaagggataaccggtaagggtgaggggtgtaggaggtatggacagttggaagggatgg
BUFMEL
--------------GAGAGCAGCGTCGCCACGACGAAGGCAGATAGGGCCTCAGATGCGAGGCCGGGCATACAGGAAGTGATTTAGACAACGCTGCCTCTCCGGTAATCGGGAATAAGCCCTGCGACGGTAGTGAAAGTGAGGGAAAGAGAGGCAGAGCGAGCGCAGCCACTTTGAATACAGTAAGGTAGAGAATTATCTCAACTTGCGCAAGAAAAGGTCTAAAGATTGTAaaaagatctcctgggcctgtacctttggggagtttagtttaggcgatagactaagtatgtaatgcttgagcgaaacgtaactggaagtgggtccgattagcgggtgagtgaggatgtgcatcggaagctaagtctccaaggcatcgcaatatttgaataYtctagccacagtaaagacacgttgttccttatcaagatgtcgctatgttagaaccatataaggATAGGAGCCACCGAAGGAAAGCGAGGGAACCCTCCGAGGCCGACCTCATAGCCACACCTCCCGAGAGCGTAAGCCTCATGGAGCCGGAGGTCGGCTGGAACTGACGAATGAAAAAGAGAGGTACGGAGATCATACTCAAGACAACGGGGGAGACGAAATTTAGCTCTGACGGAAAACAAGTCAGGGGGTTGATCGTAAGTTGGTGTCGAATGGGGAATAGACAAAGCATAACCTCTGGCCAGAATGGTAACGCACA----------------------------------------------------------------------------------------------------AGGAAGTTGGAGGGAGACGTGCGGCGAGGCTTTAAAAAAGAAAAGTGAATGGGACATGCTTACGTTACGGGTGCGACAGACGCCAGGAGTAATAGCCTGAGGACAATATATCGAGTGGATGCGGGGCGGTGTGTATACTGGACCGGTCATGTCTAAAACAGATCCTGATCGACTCGTGGGCCGAGAGGTGACTAGACCTAGGTCTGAGAGGGTTCATCCGAGGGTAATAGAAGGCAATCGACGACCAAAAATACAAAAAGATGCACAAAGAGGGATGCACTGGAAGGCAGCAGTTCAAACGTCTTTCGAGTCGTCTCTA-------------------------------------------------------------------------------------Ngacccaataagtttccctaccggagctgatggggactcacggaacaaggtcactgatagttgaaaatcttagagtgggacggatgctaaggcaagaaggcatggattgctacaaagataagggtgctatcagcctgttaacagagacgggttcgtagcagagtaaggctcgaagatcagtaaaggcccgacgaataaccttttttatagaaatcggttagggtgtgacaaaatcagtcaaagagtagga-------ccTTACATAAAGGGCACTGTCCTTCGGCTCTTTTTGTATCCACCGTCAATAATTGAACCAACCACTATACCATGTGACTAGCTGTAGAATTTAAGTTGTGGAGTTATCGAGAAAAACAGGAAAAAGAATAGAGTATACAGCGTTGCGACCTGAGGTGCATGGGGCGCAAAGGAGGTAATAAAGCTGTGGCGGGAAAAACCCGTTGAGGTAATGTATCTAATTGTTCGAGGGTGGTCATTTTCATGGTGTGGGAATCTTATGTAATCGGACAGAAAGAGGGACTTAGGAGAGGAGCATCAGATCGGTTGCGAGGAGCGGGGGAAGAGCATAGCACACCGAGAGCTAGCGATCGTACCCAAAGTTCACGACTAAGGGAATAACGGGCGAAGGAACGGAAGAAGAGCGAAATTGCGATCTCGATGAGGCAAGCCGGGTAAAGTGGTAAGGGAGAGGTGTGTAGGAGGTACGGACAGGAGGAAGGGATGGGGATCGCCAAACGATGAAAGATGTACGATCGTCGTCTAGAGAaggaatcgcgaaaaacaggataaaacgtagagtatacagcgttgcgactttaggtgcatcgggcgctaaggaggtaataaagatgtgacggggcaaacccgttgaggtaatgtatttaacggttcgggcgtggtcattttcgtggcgtgggacccttatacaatcagacagaaagagggccagagaggagaatctcggactaaggaggggtccgaaaacagtacaccgagtgctggagattgttcccaaagttcacgaaaaagggaacaacgggctaataatcgattggtggtgtaattgctttctcgatgggttaggcaggggtaataggtaagggtgaggggtgtaggaagtatggacagttggaagggatgg
TELBOL
ATTTATAAGGCAAGGAGAGCAGCGTCGCCACGACGAAGGCAGATAGGGCCTCAGATGCGAGGCCGGGCAAACAGGAAGTGATTTAGACAACGCTGCCTCTCCGGTAATCGGGAATAAGCCCTGCGACGGTAGTGAAAGTGAGGGAAAGAGAGGCAGAGCGAGCGCAGCCACTTTGAATACAGTAAGGTAGAGAATTATCTCAACTTGCGCAAGAAAAGGTCTAAAGATTGTAaaaagatatcctgggcctgtacctttggggagtttagtttaggcgatagactaagtatgtaatgcttgagcgaaacgtaactggaagtgggtccgattagcgcgtgagtgaggatgtgcatcggacgataagtctccaaggcgtcgcaatatttgaatattctagccacagtaaagacacgttgttccttatcaagatgtcgctatgttagaaccatataaggATAGGAGCCACCGAAGGAAAGCGAGGGAACCCTCCGAGGCAGACCTCATAGCCACACCTCCCGAGAGCGTAAGCCTCATGGAGCCGGAGGTCGGCTGGAACTGACGAATGAAAAAGAGAGGTACGGAGATCATACTCAAGACAACGGGGGTAACGAAATTTANNNNNNNNGGAAAACAAGTCAGGGGGTTGATCGTAAGTTGGTGTCGAATGGGGAGTAGACAAAGCATAACCTCTGGCCAG--------------AGCCATCCTCGCAAGGAGACCGTCCTGTACCTAAGTAAAGGGAAGGCGGCACTGGGTCGGGATAATATGGGCGTATAGAGGGACGGTATAGTGGTCTGCTAGGAAGTTGGAGGGAGACGTGCCGCGAGGCTTTAAAAAAGCAAAGTGAATGGGACATGCTTACTTTACGGGTGCGACAGACGCTAGGAGTAATAGCCTGAGGACAATATATCGAGTGGATGCGGGGCGGTGTGTATACTGTACCGGTCATGTCTAAAACAGATGCTGATAGACTCGTGGGCCGAGAGGTGACTAGACCTAGGTCTGAGAGGGTTCATCCGAGGGTAAGAGAAGGCAATCGACGACCAAAAATACAAAAAGATGCACAAGGAGGGGTGTACTGGACGGCAGCAGTTCAAACGTCTTTCGAGTCGTCTCTATCTCATGGCTTAATATATGGAAAATTCAATGCGCGAAGCGGTAGGTGAGG---------------------------tcggcaaagcacccaataagtttccctaccggaactgatgaggactcacggaacaaggtcattaataggtgaaaaactttgagtgggacggatgctaaggcaagaaggaatggattgctacaaagataagggtcctgtcagcctgttaacaaagaggggttcgtgtcagagtaaggctcgaaaatcaataaaggcccgacgaatagccccctttatagaaatcggttagggtgtgacaaaatcagtcaaagagtgggggcgtaggaaTTACATAAAGGGCACTGTCCTTCGGCTMTTGNGGTATACACGGCCAATAAYTGADCCAACCACTATACCATGTGACTAMCTGTAGAATATACGTTGTGSAGTTATCGAGAAAAACAGGAAAAAGAATAGAGTATACAGCGTTGCGACCTGAGGTGCATCGGGCGCAAAGGAGGTAATAAAGCTGTGGCGGGAAAAACCAGTTGAGGTAATGTATCTAATTGATCGGGGGTGATCATTTTCATGTTGTGGGAATTTTATGTAATCGGACAGAAAGAGGGACTTAGGAGAGGAGCATCAGATAGGTTGCGGGGAGCGGGGGAAGAGAATAGCACACCGAGAGCTAGCGATCGTACCCAAAGTTCACGACTAAGGGAATAACGGGCGAAGGAACGGAAGAAGAGCGAAATTGCAATCTCGATGAGGCAGGCCGGGTAAAGTGGTAAGGGAGAGGTGTGTAGGAGGTACGGACAGAAGGAAGGGATGGGGATCGCCAAGCGATGAAGGATGTACGATCGTCGTCTAGAGA---aatcgcgaaaaacaggataaaacgtagagtatacagcgttgcgactttaggtgcatagggcgctaaggaggtaatgaagatgtgacggggcaaacccgttgaggtaatgtatttaacggttcgggcgtggtcattttcgtggcgtgggccccttatacaatcagacagaaagagggccagagaggagaatctcggactaaagaggggtcagaaaacagtacaccgagtgctggagattgttcccaaagttcacgaaaaagggaacaacgggctaataatcgattggtggtgtaattgctttctcgatgggttaggaagggataaacggtaagggtgaggggtgtaggaagtatggacagttgggagggatgg
NESTHO
ATTTATAAGGCAAGGAGAGCAGCGTCGCCACGACGAAGGCGGATAGGGCTTCAGATGCGAGGCCGGGCAAACAGGAAGTGATATAGACAACGCTGCCTCTCCGGTAATCGGGAATAAGCCCTGCGCCGGCAGTGAAAGTGAGGGAAAGGGAGGCAGAGCGAGCGCAGCCACTTTGAATACAGTAAGGTAGAGAATTATCTCAACTTGCGCAAGAAAAGGTCTAAAGATTGTAaaaagataccctgggtctgtacctttggggagtttagtttaggcgatagactaagtatgtaacgcttgagcgaaacgtaactggaggtgggtccgatcagcgagtgagaaaggatatgcatcccacgttaagtcttcgaagcctcgcaacatttgaatactctagccacagtaaagacatgttgttccttatcaagatgtcgcgatgtcagaaacatataaggATAGGAGCCACTGAAGGCAAGCGAGGGAACCCTCCGAGGCCGACCTCATAGCCACACCTCCCGCGAGCGTAAGCCTCATGGAGTCGGAGGTCGGCTGGAACTGACGAATGAAAAAGAGAGGAACGGAGATCGTACTCGAGACAAAGGGGGCAACGAACTTTAGCTCTGACGGCAACCAAGTTAGGGGGTTGATCGCCAGCTCGTGTCGGGTGGGAG-TAGACGAAGAATAAACTCTGACCAGAATGGTAACGCACAAGCCATCCCCGCAAGGAGCCCGTCCTGTACCCAAGTAAAGGGAAGGCGGCAATGGGTCGGAATAATATGGGTGTATAGAGGGACGGGAGAGCGGTCAGCTAGGGAGTTGGAGGGAGACGAGCGGCGAGGCTTTAAAAAAGTAAAGTGAATGGAACATGCTTACCTCACGGGTGCGACAGACACGAGGAGGAATAGCATGAGGACAATATATCGAGTGGACGAGGGGTGGTGTGTATACTGGACCGGTCAAGTCTAAAACTGATCCTGATAGACTAGTGGGCCGAGAGGTGACTAGACCTAGGTCTGAGAGGGCTCATCCGAGGGTAATATAAGGCAATCGACGACCAAAAATACAAAAAGATGCACAAAGAAGGGTGCACTGGACGGCAGCAGTTCAAACGTCTTTCGAGTCGCCTCTATCTCCTGGCCTAATATATGGAAAATTCAACGCGCGAAGCGGT-----------------------------------tcgggaaagaacccaataagtttccccaccggaaatga-ggggactcacggaacaagatcactaattgttgaaagactttgagagggacggatgctaagataaaaagggatggattaccacaaagataagagtcctgtcagcctgttaatcaagtcggcttcgagtaagagtaaggcacgagtataaataaaggcccgacgaatagccacctttagagaatagagtcagggtctgacaaagtaagtaaagaagacgtgccgtaggaaTTGCTTAAAGGGCACTGTCCTTTGGCTCTTGCGGTATTCACCGCCAATAACTGAGCCAACCACTATACCATGTGACTAACTGTAGAATATACGTTGTGCAGTTATCGAGAAGAACAGGAAAAAGAATAGAGTACACAGCGTTGCGACCTGAGGTGCATGGGGCGCAAAGGAGGTAATAAAGCTGTGGCGGGAACAACCAGTTGAGGTAATGTATTTAATTGATCGGGGGTGGTCATTTTCATGGTGTGGGAACTTTATGTAATCGGACAGAAAGAGGGACTTAGGAGAGGAGCATCAGATAGGTTGTGGGGAGCGGGGGAAGAGAATAGCACACCGAGAGCTAGCGATCGTACCCAACGTTCACGACTAAGGGAATAACGGGCGAAGGAACGGAAGGGGAGCAAAATTGCGATCTTGATGAAGCAAGCCGGGTAAAGTGGTAAGGGAGAGGTGTGTAGGAAGTACGGACAGAAGGAAGGGATGGGGATCGCCAAGCGATGAAGGACGGACGACCGTTATCAAGAGAaggaatcgcgaaaaacaggataaaacgtagagtatacagcgttgcgacctcaggtgcgtggggcgctaaggaggtaataaagctgtgacggggaagacccgttgaggtaatgtatttaacggttcgggcgtggtcattttcgtggcgtgggacccttatacaataagacagaaagagggccagagaggaaaatctcggactatggaggggtcagaaaacagcacaccgagcgctggagattgttcccaaagttaacgaaaaagggaacaacgggctaaatatcgattggtggtgtaattgctttctcgatgggttaggaagggataaccggtaagggtgaggggtgtaggatgtatggacagttggaagggatgg
SOOSEC
ATTTATAAGGCAAGGAGAGCAGCGTCGCCACGACGAAGGCGGATAGGGCTTCAGATGCGAGGCCGGGCAAACAGGAAGTGATATAGACAACGCTGCCTCTCCGGTAATCGGGAATAAGCCCTGCGCCGGCAGTGAAAGTGAGGGAAAGGGAGGCAGAGCGAGCGCAGCCACTTTGAATACAGTAAGGTAGAGAATTATCTCAACTTGCGCAAGAAAAGGTCTAAAGATTGTANNNNNNNNNNNNNNNNNNNNNNNNNNNNNNNNNNNNNNNNNNNNNNNNNNNNNNNNNNNNNNNNNNNNNNNNNNNNNNNNNNNNNNNNNNNNNNNNNNNNNNNNNNNNNNNNNNNNNNNNNNNNNNNNNNNNNNNNNNNNNNNNNNNNNNNNNNNNNNNNNNNNNNNNNNNNNNNNNNNNNNNNNNNNNNNNNNNNNNNNNNNNNNNNNNNNNNNNNNNNNNNATAGGAGCCACTGAAGGNAAGCGAGGGAACCCTCCGAGGCCGACCTCATAGCCACACCTCCCGCGAGCGTAAGCCTCATGGAGTCGGAGGTCGGCTGGAACTGACGA------------GGAACGGAGATCGTACTCGAGACAAGGGGGGCAACGAAATTTAGCTCTGACGGCAACCAAGTTAGGGGGTTGATCGCCAGCTCGTGTCGGGTGGGAG-TAGACGAAGAATAAACTCTGACCAGAATGGTAACGCACA-----------------GCCCGTCCTGTACCCAAGTAAAGGGAAGGCGGCAATGGGTCGGAATAATATGGGTGTATAGAGGGACGGTAGAGCGGTCAGCTAGGGAGTTGGAGGGAGACGAGCGGCGAGGCTTTAAAAAAGTAAAGTGAATGGAACATGCTTACCTCACGGGTGCGACAGACACGAGGAGGAATAGCTTGAGGACAATATATCGAGTGGACGAGGGGTGGTGTGTATACTGAACCGGTCAAGTCTAAAACTGATCCTGATAGACTAGTGGGCCGAGAGGTGACTAGACCTAGGTCTGAGAGGGTTCATCCGAGGGTAATATAAGGCAATCGACGACCAAAAATACAAAAAGATGCACAAAGAAGGGTGCACTGGACGGCAGCAGTTCAAACGTCTTTCGAGTCGCCTCTATCTCCTGGCCTAATATATGGAAAATTCAACGCGCGAAGCGGTAGGTGAGGAG-------------------------tcgggaaagaacccaataagtttccccaccggaaatga-agggactcacggaacaagatcactaattgttgaaagactttgagagggacggatgctaagataaaaagggatggattaccacaaagataagagtgctgtcagcctgttaatcaagtcggcttcgagtaagagtaaggcacgagtataaataaaggcccgacgaatagccacctttagagaatagagtcagggtctgacaaagtaagtaaagaagacgtgccgtaggaaTTGCTTAAAGGGCACTGTCCTTTGGCTCTTGTGGTATTCACCGCCAATAACTGAGCCAACCACTATACCATGTGACTAACTGTAGAATATACGTTGTGCAGTT-----------CAGGAAAAAGAATAGAGTACACAGCGTTGCGACCTGAGGTGCATGGGGCGCAAAGGAGGTAATAAAGCTGTGGCGGGAACAACCAGTTGAGGTAATGTATTTAATTGATCGGGGGTGGTCATTTTCATGGTGTGGGAACTTTATGTAATCGGACAGAAAGAGGGACTTAGGAGAGGAGCATCAGATAGGTTTTGGGGAGCGGGGGAAGAGAATAGCACACCGAGAGCTAGCGATCGTACCCAACGTTCACGACTAAGGGAATAACGGGCGAAGGAACGGAAGGGGAGCAAAATTGCGATCTTGATGAAGCAAGCCGGGTAAAGTGGTAAGGGAGAGGTGTGTAGGAAGTACGGACAGAAGGAAGGGATGGGGATCGCCAAGCGATGAAGGACGGACGACCGTTGTCAAGAGANNNNNNNNNNNNNNNNNNNNNNNNNNNNNNNNNNNNNNNNNNNNNNNNNNNNNNNNNNNNNNNNNNNNNNNNNNNNNNNNNNNNNNNNNNNNNNNNNNNNNNNNNNNNNNNNNNNNNNNNNNNNNNNNNNNNNNNNNNNNNNNNNNNNNNNNNNNNNNNNNNNNNNNNNNNNNNNNNNNNNNNNNNNNNNNNNNNNNNNNNNNNNNNNNNNNNNNNNNNNNNNNNNNNNNNNNNNNNNNNNNNNNNNNNNNNNNNNNNNNNNNNNNNNNNNNNNNNNNNNNNNNNNNNNNNNNNNNNNNNNNNNNNNNNNNNNNNNNNNNNNNNNNNNNNNNNNNNNNNNNNNNNNNNNNNNNNNNNNNNNNNNNNNNNNNNNNN
FEJLIM
---------------AGAGCAGCGTCGCCACGACGAAGGCAAGTAGGGCCTCAGATGCGAGGCCGGGCAAACAGGAAGTGATTTCGACAACGCTGCCTCTCCGGTAATTGGGAATAAGCCCTGCGCAGGCAGTGAAAGTGAGGGAAAGGGAAGCAGAGCGAGCGCAGCCACTTTGAATACAGTAAGGTAGAGAATTATCTCAACTTGCGCAAGAAAAGGTCTAAAGATTGTANNNNNNNNNNNNNNNNNNNNNNNNNNNNNNNNNNNNNNNNNNNNNNNNNNNNNNNNNNNNNNNNNNNNNNNNNNNNNNNNNNNNNNNNNNNNNNNNNNNNNNNNNNNNNNNNNNNNNNNNNNNNNNNNNNNNNNNNNNNNNNNNNNNNNNNNNNNNNNNNNNNNNNNNNNNNNNNNNNNNNNNNNNNNNNNNNNNNNNNNNNNNNNNNNNNNNNNNNNNNNNNATAGGAGCCACCGAAGGCAAGCGAGGGAACCCTACGAGGCCGACCTCATAGCCACACCTCCCGCGAGCGTAAGCCTCATGGAGCCGGTGGTCGGCTGGAACTGACGAATGCAAAAGAGAGGTAAGGAGATCGTACTCAGGACAGCGGGGGGGACGCAATTTAGCTCTGACGGAAAACAAGTCAGGGGGTTGATCGCACGCTCGTGTCGTATGGGGGGCCGGCGAAGAATAACCTCTGGCCAGACTGGTAACGAACA-------------AGGAGCNCGTCCTGTACCCAAGTGAAGGGAAGGCTGCACAGGGTCGGGATAATATGTGTGTACAGAGGGACGGTATCGTGGTCAGCTAGGAAGTTGGAGGGAGACGGGCGGCGAGGCTTTAAAAAAGCAGAAAAAATGGAACATGCTTACCTCACGGGTGCGACAGATACTAGGAGGAATAGCACGAGGACAATATGTCGAGTGGACGAGGGGCGGTGTGTATACTGGACCGGTCATGTCTAAAACTGATCCTGATAGACTCGTGGGCCGAGAGGTGACTAGACCTAGGTCTGAGAGGGTTAATCCGAGGGTAACAGACGGCAATCAACGACCAAAAACACAAAAAGATGCACAAAGAAGGGTGTGCTGGACGGCCGCAGTTCAAACGTCTTTCGAGTCGCCTCTATCTCCTGGCTTAATATATGGAAAATTCAACGCGCGAAGCGGTAGGTGAGGAGTGAATAA-------------------------agcatccaataagtttccccaccggaattgacggggactatcggaacaaggtcactaattgttgaaattcttggagtgggacggatgctaaggtacgaagggctggattactacaaagataagggtcctgtcagcctgttagtaaagacggcttcgtgtaagagtaaggcacgaaaatcaatcaaggcccgacgaatagccacccgtagagacatcggtcagggtgtgacaaaataaataatgacgacatgacgtagggaTTACATAAAGGGCACTGTCCTTCGGCTATTGTGGTATACAACGCCAATAACTGAACCAACCACTATACCATGTGACTAGTGGTAGACTATCCGTTGTGCAGTTATCGAGAAAAACAGGAAAAAGAATAGAGTATACAGCGTTGCGACCTGAGGTGCATCGGGCGCAAAGGAGGTAATAAAGCTGTGGCGGGAAAAACCAGTTGAGGTAATGTATCTAATTGTTCGGGGGTGATCATTTTCATGGTGTGGGCATCTTATGTAATCGGACAGAAAGAGGGACTTAGGAGAGGAGCATCAGATCGGTTGCGGGGAGCGGGGGAAGAGAACAGCACACCGAGAGCTAGTGATCGTACCCAACGTTCACGACTAAGGGAATAACGGGCGAAGGAACGGAAGGGGAGCGAAATTGCGATCTTGATGAGGCAAGCAGGGCAAAGTGGTAAGGGAGAGGTGTGTAGGAGGTACGGACAGAAGGAAGGGATGGGGATCGCCAAGCGATGAAGGACGTACGGTCGTCGTCAAAAGNNNNNNNNNNNNNNNNNNNNNNNNNNNNNNNNNNNNNNNNNNNNNNNNNNNNNNNNNNNNNNNNNNNNNNNNNNNNNNNNNNNNNNNNNNNNNNNNNNNNNNNNNNNNNNNNNNNNNNNNNNNNNNNNNNNNNNNNNNNNNNNNNNNNNNNNNNNNNNNNNNNNNNNNNNNNNNNNNNNNNNNNNNNNNNNNNNNNNNNNNNNNNNNNNNNNNNNNNNNNNNNNNNNNNNNNNNNNNNNNNNNNNNNNNNNNNNNNNNNNNNNNNNNNNNNNNNNNNNNNNNNNNNNNNNNNNNNNNNNNNNNNNNNNNNNNNNNNNNNNNNNNNNNNNNNNNNNNNNNNNNNNNNNNNNNNNNNNNNNNNNNNNNNNNNNNNNNN
MANMAD
------------------GCAGCGTCGCCACGACGAAGGCAAGTAGGGCCTCAGATGCGAGGCCGGGCAAACAGGAAGTGATTTCGACAACGCTGCCTCTCCGGTAATCGGGAAAAAGCCCTGCGCCGGCAGTGAAAGTGAGGGAAAGGGAAGCAGAGCGAGCGCAGCCACTTTGAATACAGTAAGGTAGAGAATTATCTCAACTTGCGCAAGAAAAGGTCTAAAGATTGTA-----ataccctgggtctgtacctttggggagtttagtttaggcgatagactaagtatgtaacgcttgagcgaaacgtaactggaagtgggtccgactagcgcgtgggaggagttatgcttctgacgataagtctccaaggcctcgcgacatttgaatactctagccacagtaaagacaggttgttccttatcaagatgtcgcaatgtcagcaacatataaggATAGGAGCCACCGAAGGCAAGCGAGGGAACCCTACGAGGCCGACCTCATAGCCAAACCTCACGCGAGCGTAAGCCTCATGGAGCCGGTGGTCGGCTGGAACTGACGAATGAAAAAGAGAGGTACGGAGATCACACCCGAGACAACGGGGGGGCCGAAATTTAGCTCTGACGGAAAACAAGTCAGGGGGTTGATCGTACGCTCGTGTCGAGTGGGGGGCCGGCGAAGAATAACCTCTGGCCAGACTGGTAACGAACA------------CAGGAGTCCGTCCTGTACCCAAGTGAAGGGAAGGCTGCACTGGGTCGGGATAATATGGGTGTACAGAGGGACGGCATCGTGGTCAGCTAGGAAGTTGGAGGGAGACGAGCGGCGAGGCTTTAAAAAAACAAGGTGAATGGGACATGCTTACCTTACGGGTGCGACAGATACTAGGAGGAATAGCACGAGGACAATATATCGAGTGGACGAGGGGCGGTGTGTATACTGGACCGGTCATGTCTAAAACTGATCCTGATAGACTCGTGGGCCGAGAGGTGACTAGACCTAGGTCTGAGAGGGTTAATCCGAGGGTAACAGAAGGCAATCAACGACAAAATACACAAAAAGATGCACAAAGAGGGGTGTGCTGGACGGCAGCAGTTCAAACGTCTTTCGAGTCGCCTCTATCTCCTGGCTTAATATATGGAAAATTCAACGCGCGAAGCGGTAGGTG------------------------------tcggcaaagtacccagtaagtttccccaccggaatcgacggggactcgcggaacaagctcactgatagttgaaactctttgagtggggcggatgctaaggcaagaagggctggattactacaaagataagagtcctgtcagcctgttagtaaagacggcttcatgtcagagtaaggcacgaaaatcaataaaggcccgacgaatagtcacctgtagagacatcggtcagggtgtgacaaaataagtaaagaagaagtgacgtagggaTTACATAAAGGGCACTGTCCTTCGGCTATTGTGGTATACACCGCCAATAACTGAACCAACCACTATACCATGTGACTAACTGTAGACTATCCGTTGTGCAGTT----AGAAAAACAGGAAAAAGAGTAGAGTATACAGCGTTGCGACCTGAGGTGCATCGGGCGCAAAGGAGGTAATAAAGCTGTGGCGGGAAAAACCAGTTGAGGTAATGTATCTAATTGTTCGGGGGTGAACATTTTCATGGTGTGGGCATTTTATGTAATCGGACAGAAAGAGGGACTTAGGAGAGGAGCATCAGATCGGTTGAGGGGAGCGGGGGAAGAGAACAGCACACCGAGAGCTAGTGATCGTACCCAAAGTTCACGACTAAGGGAATAACGGGCGAAGGAACGGAAGGGGAGCAAAGTTGCTATCTTGATGAGGCAAACCGGGTAAAGTGGTAAGGGAGAGGTGTGTAGGAGGTACGGACAGAAGGAAGGGATGGGGATCGCCAAGCGATGAAGGACGTACGGTCGTCGTCTAGAGANNNNNNNNNNNNNNNNNNNNNNNNNNNNNNNNNNNNNNNNNNNNNNNNNNNNNNNNNNNNNNNNNNNNNNNNNNNNNNNNNNNNNNNNNNNNNNNNNNNNNNNNNNNNNNNNNNNNNNNNNNNNNNNNNNNNNNNNNNNNNNNNNNNNNNNNNNNNNNNNNNNNNNNNNNNNNNNNNNNNNNNNNNNNNNNNNNNNNNNNNNNNNNNNNNNNNNNNNNNNNNNNNNNNNNNNNNNNNNNNNNNNNNNNNNNNNNNNNNNNNNNNNNNNNNNNNNNNNNNNNNNNNNNNNNNNNNNNNNNNNNNNNNNNNNNNNNNNNNNNNNNNNNNNNNNNNNNNNNNNNNNNNNNNNNNNNNNNNNNNNNNNNNNNNNNNNNN
RHASCH
ATTTATAAGGCAAGGAGAGCAGCGTCGCCACGACGAAGGCAAGTAGGGCCTTAGATGCGAGGCCGGGCAGACAGGAAGTGATTTCGACAACGCTGCCTCTCCGGTAATCGGGAATAAGCCCTGCGCCGGCAGTGAAAGTGAGGGAAAGGGAAGCAGAGCGAGCGCAGCCACTTTGAATACAGTAAGGTAGAGAATTATCTCAACTTGCGCAAGAAAAGGTCTAAAGATTGTAaaaagataccctgggtctgtacctttggggagtttagtctaggcgatagactaagtatgtaacgcttgagcgaaacgtaactggaagtgggtccgactagcgcgtgagaggggttgtgcatcccaccataagtctccaaggcgtcgaaacatttgaatactctagccacagtaaagacaggttgttccttatctagatgacgccacgtcagaaacatataaggNNNNNNNNNNCCGAAGGCAAGCGAGGGAACCCTACGAGGCCGACCTCATAGCCACACCTCACGCGAGCGTAAGCCTCATGGAGCCGGTGGTCGGCTGGAC------------AAAGAGAGGTRCGGAGATCATACTCGAGACAACGGGGGGGACGAAATTTAGCTCTGACGGAAAACAAGTCAGGGGGTTGATCGCAAGCTCGTGTCGAATGGGGGGCCGGCGAAGAATAACCTCTGGCCAGACTGGTAACGAACA-----------------GTCCGTCCTGTACCCAAGTTAAGGGAAGGCTGCACTGGGTCGGGATAATATGGGTGTACAGAGGGACGGTATAATGGTCAGCTAGGGAGTTGGAGGGAGACGAGCGGCGAGGCTTTAGAAAAGTAA---AAATGGGACATGCTTACATCACGGGTGCGACAGATACTAGGAGGAATAGCATGAGGACAATATGTCGAGTGGACGAGGGGCGGTGTGTATACTGGACTGGTCATGTCTAAAACAGATCCTGATAGACTCGTTGGCCGAGAGGTGACTAGACCTAGGTCTGAGAGGGTTAATCCGAGGGTAACAGAAGGCAATCTACGACCAAAAACACAAAAAGATGCACAGAGAGGGGTGTGCTGGACGGCAGCAGTTCAAACGTCTTTCGAGTCGCCTCTATCTCCTGGGTTAATATATGAAAAATTCAACGCGCGAAGCGGTAGGTG------------------------------tcggtaaagcacccaataagtttcccccccggaaatgacggggactcacggaacaagctcactgatagttgaaatgctttgagtgggacggatgctaaggcaaaaagggttggattactacaaagataagagtcctatcagcctgttagttaagacggcttcatgtaagagtaaggcacgaacattaataaaggcccgacgaatagtaacctgtagagacattggtcagggtgtgacaaagtaagttcagaagacgagacgtagggaTTACATAAAGGGCACTGTCCTTCGGCTATTGTGGTATACACCGCCAATAACTGAACCAACCACTATACCATGTGACTAGCTGTAAACTATCCGTTGTGCAGTT-----------CAGGAAAAAGAATAGAGTATACAGCGTTGCGACCTGAGGTGCATCGGGCGCAAAGGAGGTAATGAAGATGTGGCGGGAAAAACCAGTTGAGGTAATGTATCTAATTGATCGGGGGTGGTCACTTTCATGATGTAGGCATCTTATGTAATCGGACAGAAAGAGGGACTTAGGAGAGGAGCATCAGATCGGTTGCGGG-AGCGGGGGAAGAGAACAGCACACCGAGAGCTAGTGATCGTACCCAAAGTTCACGACTAAGGGAATAACGGGCGAAGGAACGGAAGGAGAGCGAAGTTGCTATCTTGATGAGGCAAGCCGGGTAAAGTGGTAAGGGAGAGGTGTGTAGGAGGTACGGACAGAAGGAAGGGATGGGGATCGCCAAGCGATGAACGCCGTACGAACGTCGTCTAAAGAaggaatcgcgaaaaacaggaaaaaaagtagagtatacagcgttgcgactttagatgcgtggggcgctaaggaggtaataaagatatgacggggaaaacccgttgaggtaatgtatctaacggttcgggcgtggtcattttcatggcgtgggccccttatacaatcagacagaaagagggccagagaggagaatctcggactaaggaggggtcagaaaacagcacaccgagtgccggagattgttcccaaagttcacgaaaaagggaacaacgggctacaaatcgattggtggtgtaattgctttctcgatgggctaggaagggataaacggtaagggtgaggggtgtaggaggtacggacagttggaagggatgg
MICORN
ATTTATAAGGCAAGGAGAGCAGCGTCGCCACGACGAAGGCAGGTAGGGCCTCAGATGCGAGGCCGGGCAAACAGGAAG-GATTTAGACAACGCTGCCTCTCCGGTAATTGGGAATAAGACCTGCGCCGGCAGTGAAAGTGAGGGAAAGGGAGGCAGAGCGAGCGCAGCCACTTTGAATACAGTAAGGTAGAGAATTATCTCAACTTGCGCAAGAAAAGGTCTAAAGATTGTAaaaagataccctgggcctgtacctttggggagtttagtttaggcgatagactgagtatgtaatgcttgagcgaaacgtaactggaagtgggtccgactagcgtgtgcgagtggttatgcatccgacgatcagtctccaaggcctcgcaacatttgaatactctagccacagcaaagacaggttgtttcttatcaagatgacgcaacgtgagaaacatgtaaggATAGGAGCCACTGAAGGAAAGCGAGGGAACCCTCCGAGGCCGACCTCATAGYCACACCTCCCGAGAGCGTAAGCCTCATGGAGCCGGAGGTCGGCTGGAACTGACGA-----------AGGTACGGAGATCATACTCAAGACAACGGGGTAAACGTAATTTAGCTCTGACGGAAAACAAGTCAGGGGGTTGATCGCAAGTTCGTGTCGGGTGGGGAGCGGACAAAGGATAACCTCTGGCCAGAATGGTAACGCACA----------------AGTCCGTCCTGTACCTAAGTAAAAGGAAGGCTGCACAGGGTCGGGATAATCTGGGTGTACAGAGGGACGGCAKAGCGGTCAGCTAGGAAGTTGGAGGGAGACGAGCCGCGAGGCTTTAAAAATGCAAAATGAATGGAACATGCTTACGTTACGGGTGCGACAGATACCAGGAGGAATAGCCCGAGGACAATATGTCGAGTGGACGAGGGGCGGTGTGTATACTGGACCGGTCATGTCTAAAACGGATCCTGATATACTCGTGGGCCGCGAGGTGACTAGACCTAGGTCTGAGAGGGTTAATATGAGGGTAACATAAGGCAATCAATGACCCAAAACACAAAAAGATGCACAAAGAGGGGTGTACTGGACGGCAGCAGCTCAAACGTCTTTCGAGTCGTCTCTATCTCCTGGCTTAATATATGGAAAATTCAACGCGCGAAGCGGTAGGTGAGGAGTGAA---------------------tccccaaagcacccaattagtttccccaccgtaattaatggggtctcacggaacaagttcactaatggtggaaaaactttgagcggggcggatgctaaggctagaagggctggatttcaacaatgataagggtccggtcagcctgtgaatagagacggcttcgtgtacgtgtaaggcacgaaaaccaatacaggcctgacaaataaccggttgtagagacaacggtcagggtctgacaatataagtaagatagaagggacgtaggaaNTGCATAAAGGGCACTGTCCTTCGGCTATTACGGTATCCACCGTCAATAACTGAACCAACCACTATAYYATGAGACTAGCTGTAGAWTATMCGYTGT------ATCGAGAAAAACAGGAAAAAGAATAGAGTATACAGCGTTGCGACCTGAGGTGCGTCGGGCGCAAAGGAGGTAATAAAGCTGTGGCGGGAAAAACCCGTTGAGGTAATGTATCTTACTTTTCGGGGGTGATCATTTTCATGGTGTGGGCACTTTATGTAATCGGACAGAAAGAGGGACTTAGGAGAGGAGCATCAGATCGGTTGTGGGGAGCGGGGGAAGAGAACAGTACACCGAGAGCTAGCGATCGTACCCAAAGTTCACGACCAAGGGAATAACGGGCGAAGGAACGGAAGGAGAGCAAAGTTGCTATCTCGATGAGGTAAGCAGGGTAAAGTGGTAAGGGAGAGGTGTGTAGGAGGTACGGACAGAAGGAAGGGATGGGGATCGCCAAGCGATGAGGGACGTACGAACGTCGCCTAGAGAaggaatcgcgagaaacaggaaaaaacgtagagtacacagcgttgcgactttaggtgcgtggggcgctaaggaggtaataaagatgtgacggggaagacccgttgaggtaatgtatctaacggttcgggcgtggtcattttcgtggcgtgggccccttatacaatcagacagaaagagggccagagaggagaatctcggactaagaaggggtcagaaaacagcacaccgagtgccggagattgttcccaaagttcacgaaaaagggaacaacgggctactgatcgatcggtggtgtaattgctttctcgatgggcttggaagggataaaaggtaagggtgaggggtgtaggaagtatggacagttggaa-------
KALPUL
ATTTATAAGGCAAGGAGAGCAGCGTCGCCACGACGAAGGCAGGTAGGGCCTCAGATGCGAGGCCGGGCAAACAGGAAGTGATTTAGACAACGCTGCCTCTCCGGTAATCGGGAATAAGACCTGCGYCGGCAGTGAAAGTGAGGGAAAGGGAGGCAGAGCGAGCGCAGCCACTTTGAATACAGTAAGGTAGAGAATTATCTCAACTTGCGCAAGAAAAGGTCTAAAG------aaaagataccctgggtctgtacctttggggagtttagtttaggcgatagactgagtatgtaacgcttgagcgaaacgtaactggaagtgggtccgactagcgtgtgcgagtggttatgcatccgacgataagtctccaaggcctcgcaacatttgaatactctagccacagcaaagacaggttgtttcttatcaagatgacgaaacgtgagaaacatataaggATAGGAGCCACCGAAGGAAAGCGAGGGAACCCTACGAGGCCGACCTCATAGCCACACCTCMCGCGAGCGTAAGCCTCATGGAGCCGGAGGTCGGCTGGAACTGACGAATGAAAAAGAGAGGTACGGAGATCACACCCGAGACAACGGGGGGGCCGAAATTTAGCTCTGACGGAAAACAAGTCAGGGGGTTGATCGTACGCTCGTGTCGAGTGGGGGGCCGGCGAAGAATAACCTCTGGCCAGACTGGTAACGAACA-----TCCCCGCAAGGAGTCCGTCCTGTACCTAAGTAAAGGGAAGGCTGCACTGGGTCGGGATAATATGGGTGTACAGAGGGACGGCATCGTGGTCAGCTAGGAAGTTGGAGGGAGACGAGCGGCGAGGCTTTAAAAATGCAAAGTGAATGGAACATGCTTACCTTACGGGTGCGACAGATACCAGGAGGAATAGCYCGAGGACAATATGTCGAGTGGACGAGGGGCGGTGTGTATACTGGACCGGTCATGTCTAAAACTGATCCTGATAGACTCGTGGGCCGAGAGGTGACTAGACCTAGGTCTGAGAGGGTTGATCCGAGGGTAAGAGAAGGCAATCAATGACCAAAAACACAAAAAGATGCACAAAGAGGGGTGTGCTGGCCGGCAGCAGCTCCAACGTCTTTCGAGTCGCCTCTATCTCCTGGCTTAATATATGGAAAATTCAACGCGCGAAGCGGTAGGTGAGGAGTGAATTACTCAAAGCCTAATGAACGtcgccaaagcacccaataagtttccctaccgtaattaatggggtctcacggaacaagttcactaatagttg-aaaaccttgagtggggcggatgctaaggctagaagggctggatttcaacaaagataagggtccggtcagcctgttaatgaagacggcttcgtgtaagcgtaaggcacgaaaatcaataaaggcccgacaaataaccgcttgtagagacaacagtcagggtgtgacaaaataagtcaagtagacgtgacgtaggaaNNNNNNNNNNNNNNNNNNNNNNNNNNNNNNNNNNNNNNNNNNNNNNNNNNNNNNNNNNNNNNNNNNNNNNNNNNNNNNNNNNNNNNNNNNNNNNNNNNNNNNNATCGAGAAAAACAGGAAAAAGAATAGAGTATACAGCGTTGCGACCTGAGGTGCGTGGGGCGCAAAGGAGGTAATAAAGCTGTGGCGGGAAAAACCAGTTGAGGTAATGTATCTAATTTTTCGGGGGTGATCATTTTCATGGTGTGGGCACCTTATGTAATCGGACAGAAAGAGGGACTTAGGAGAGGAGCATCAGATCGGTTGTGGGGAGCGGGGGACGAGAATAGTACACCGAGAGCTAGTGATCGTACCCAAAGTTCACGACCAAGGGAATAACGGGCGAAGGAACGGAAGGAGAGCAAAGTTGCTATCTCGATGAGGCAAGCAGGGTAAAGTGGTAAGGGAGAGGTGTGTAGGAGGTACGGACAGAAGGAAGGGATGGGGATCGCCAAGCGATGAAGGACGTACGAGCGTCGCCTAGAGAaggaatcgcgaaaaacaggataaaaagtagagtacacagcgttgcgactttaggtgcgtggggcgctaaggaggtaataaagatgtgacggggaaaacccgttgaggtaatgtatctaacggttcgggcgtggtcattttcgtggcgtgggccccttatacaatcagacagaaagagggccagagaggagaatctcggactaagaaggggtcagaaaacagcacaccgagtgccggagattgttcccaaagttcacgaaaaagggaacaacgggctacagatcgatcggtggtgtaattgctttctcgatgggctaggaagggagaaatggtaagggtgaggggtgtaggacgtatggacagNtggaagg-----
Breviceps
ATTTATAAGGCAAGGAGAGCAGCGTCGCCACGACGAAGGCAAGTAGGGCCTCAGATGCGAGGCCGGGCAAACAGGAAGTGATTTAGACAACGCTGCCTCTCCGGTAATCGGGAATAAGCCCTGCGCCGGCAGTGAAAGTGAGGGAAAGAGAAGCAGAGCGAGCGCAGCCACTTTGAATACAGTAAGGTAGAGAATTATCTCAACTTGCGTAAGAAAAGGTCTAAAGATTGT-AAAAGATACCCTGGGTCTGTACCTTTGGGGAGTTTAGTTTAGGCGATAGACTAAGTATGTAACGCTTGAGCGAAACGTAACCGGAGGTGGGTTCGGATACCGTGTGAGAGGGGTCATGCATCCCACCCTAAGTATCCAAGGCCTCGCAACATTTGAATACTCTAGCCACAGTAAAGACAGGTTTTTCCTTGTCAAGATGTCAACACGTGAGAACCATATAAGGataggagccaccgaaggcaagcgagggaaccctccgaggccgacctcatagccacacctcccgcgagcgtaagcctcatggagccggaggtcggctggaactgacgaATGAAAAAAAGAGGTACGGAGATCCTCCTCAAAACAACGGGGGGGACGAAATTTAGCTCTGACGGCAAACAAGTCAGGGGGTTGATCGCCAGCTCGAGTCGAGTGGGGAGTAGACAAAGAATAACCTCTGGCCAGAATGGTAACGCAC-----------------------TCCTGTACCCAAGTAAAGGGAAGGCTGCACTGGGTCGGAAGAATATGGGTGTGTAGAGGGACGGTATCGTGGTCAGCTAGGGAGTTGGAGGGAGACGAGCGGCGAGGCTTTAGATAATCGAAGTGAATGGAACATGCTTACTTCATGGGTGCGACAGATACCAGGAGGAATTGCACGAGGACAATATATCGAGTGGACGAGGGGCGGTGTATATACTGGACCGGTCATGTCTAAAACTGATCCTGATAGACTCGTGGGCCAAGAGGTGACTAGACCTAGGTCTGAGAGGGTTAATCTGAGGGTAAGAGAAGGCAATCAACGACCAAAAACACAAAAAGATGCACAAAGAGGGGTGTCCTGGACRGCAGCAGTTCAAACGTCTTTCGAGTCGCCTCTATCTCCTGGCTTAATATATGGAAAATTCAACGCGCGAAGCGGTAGGTGAGGAGTGA----------------------TCGGCGAAGCCCCCAATARGTTTCCCCACCGGAATTGATGAGGACTCACGGAACAAGYTAACTAATTGTTGAAAGGAATAGAGTGGGACGGATGCTAAGGCAAGAAGGGCTGGATTACTACAAAGATAAGCGTCCTRTCAGCCTGTTAATATAGACGGCTTCGTGTAAGAGTAAGGCACGAAAATCAATAAAGGCCCGACGAATAGCCGCTTGTAGAGACAACACTCAGGGTGTGACAAAATAAATAAAGAAGACGGGACGTAGGAATTACATAAAGGGCACTGTCCTTCGGCTATTGTGGTATACACCGCCAATAACTGAGCCAACCACTATACCATGTGACTAGCTGTAAATTATTCGTTGTGGAGTTNTCGAGAAAAACAGGAAAAAGAATAGAGTATACAGCGTTGCGACCTGAGGTGCATCGGGCGCAAAGGAGGTAATAAAGCTGTGGCGGGAAAAACCAGTTGAGGTAATGTATCTAATTGTTCGGGGGTGATCATTTTCATGATGTAGGCACCTTATGTAATCGGACAGAAAGAGGGACTTAGGAGAGGAGCATCAGATCGGTTGTGGGGAGCGGGGGAAGAGAACAGCACACCGAGAGCTAGTGATCGCACCCAAAGTTCACGACTAAGGGAATAACGGGCGAAGGAACGGAAGGAGAGCGAAGTTGCTATCTTGATGAGGCAAGCCGGGTAAAGTGGTAAGGGAGAGGTGTGTAGGAGGTACGGACAGAAGGAAGGGATGGGGATTGCCAAGCGATG-AGGACGTACGACCGTCGCCTAGAGA-------GCGNGAAACAGGATGAAAAGTAGAGTATACAGCGTTGCGACTTTAGATGCGTGGGGCGCTAAGGAGGTAATAAAGATGTGACGGGGAAAACCCGTTGAGGTAATGTATTTAACGGTTCGGGCGTGGTCATTTTCGTGGCGTGGGCCCCTTATACAATCAGACAGAAAGAGGGCCAGAGAGGAAAATCTCGGACTAAGTAGGGGTCAGAAAACAGCACACCGAGTGCCGGAGATTGTTCCCAAAGTTCACGAAAAAGGGAATAACGGGCTACTAATCGATTGGTGGTGTAATTGCTTTCTCGATGGGTTAGGAAGGGATAAAAGGTAAGGGTGAGGGGTGTAGGATGTATGGACAGTTGGAAGGGATGG
Hemisus
ATTTATAAGGCAAGGAGAGCGGCGTCGCCACGACGAAGGCAAGTAGGGCCTCAGATGCGAGGCCGGGCAAACAGGAAGTGATTTAGACAACGCTGCCTCTCCGGTAATCGGGAAAAAGCCCTGCGCCGGCAGTGAAAGTGAGGGAAAGAGAAGCAGAGCGAGCGCAGCCACTTTGAATACAGTAAGGTAGAGAATTATCTCAACTTGCGTAAGAAAAGGTCTAAAGATTGTAAAAAGATACCCTGGGTTTGTACCTTTAGGATGTTTAGTTTAGGCGATAGACTAAGTATGTAACGCTTGAGCGAAACGTAACTGGAAGTGGGTCCGGATAGCGGGTGAGAGGGGATATGCATCCCCCCATAAGTCTCCAAGGCCTCGTAACATTTGAATACTCTAGCCACAGCAAAGACAGGTTGTTCCTTATCGAGATGTCCGACCGTGAGAACCATATAAGGATAGGAGCCACCGAAGGCAAGCGAGGGAACCCTCCGAGGCCGACCTCATAGCCACACCTCCCGCGAGCGTAAGCCTCATGGAGCCGGAGGTTGGCTGGAACTGACGAATGAAAAAGAGAGGAACGGATATCTTCCTCAAGACAACGGGGGGGACGAAATTTAGCTCTGACGGCAAACAAGTCAGGGGGTTGATCGTAAGCTCGTGTCGAGTGGGGAGCAGACAAAGAATAACCTCTGGCCAGAATGGTAACGCAC-AGCCATCCTCGCAAGGAGTCCGTCCTGTACCTAAGTAAAGGGAAGGCTGCACTGGGTCGGGATAATATGGGTGTATAGAGGGACGGTATCGCGGTTAGCTAGGAAGGTGGAGGGAGACGAGCGGCGAGGCTTTAAAAAAACAAAGAGAATGGGACATGCTTACGTCACGGGTGCGACAGATACTAGGAGGAATAGCACGAGGACATTATATCGAGTGGACGAGGGGCGGTGTGTATACTGTACCGGTCATGTCTAAAACTGATCCTGATAGACTCGTGGGCCAAGAGGTGACTAGACCTAGGTCTGAGAGGGTTAATCTGAGGGTAAAAGAAGGCAATCAACGACCAAAAACACAAAAAGATGCACATAGAGGGGTGTCCTGGACGGCAGCAGTTCAAACGTCTTTCGAGTCGCTTCTATCTCCTGGCTTAATATATGGAAAATTCAACGCGCGAAGCGGTAGGTGAGGAGTGAACTACTCAAAGCCTAGTGAGGG------------CCAATAAGTTTCCCCACCGGAATTGCTGGGAACTCGCGGAACAAGATCACTAATTGCTGAAAGGACTTGAGAGGGACGGATGCTAAGGCAAGAAGGGCTGGATTACTACAAAGATATGCGTCCTGTCAGCCTGTTAATAAAGAGGGCTTCGTGTAGGAGTAAGGCACGCAAATTAATACAAGCCAGACGAATAGCCACTTGTAGAGACAACAGTCAGGGTGTGACAAAATAAGTTAAAGAGACGCGACGTAGGAATTACATAAAGGGCACTGTCCTTCGGCTATTGCGGTATACACAGCCAATAACTGAACCAACCACTATACCATGTGACTAACTGTAAAATATCCGTTGTGGAGTTATCGAGAAAAACAGGAAAAAGAATAGAGTATACAGCGTTGCGACCTGAGGTGCATCGGGCGCAAAGGAGGTAATAAAGCTGTGGCGGGAAAAACCAGTTGAGGTAATGTATCTAATTGTTCGGGGGTGATCATTTTCATGGTGTGGGCACCTTATGTAATCGGACAGAAAGAGGGACTTAGGAGAGGAACATCAGATCGGTTGTGGGGAGCGGGGGAAGAGAACAGCACACCGAGAGCTAGCGATCGCACCCAAAGTTCACGACTAAGGGAATAACGGGCGAAGGAACGGAAGGAGAGCAAAGTTGCTATCTTGATGAGGCAAGCCGGGTAAAGTGGTAAGGGAGAGGTGTGTAGGAGGTACGGACAGGAGGAAGGGATGGGGATTGCCAAGCGATGAAGGACGTACGACCGTTGTCTAGAGAAGGAATCGCGAAAAACAGGATAAAAAGTAGAGTATACAGCGTTGCGACCTTAGGTGCGTGGGGCGCTAAGGAGGTAATAAAGATGTGACGGGGAAAACCCGTTGAGGTAATGTATCTAACGGTTCGGGCGTGGTCATTTTCGTGGCGTGGGCCCCTTATACAATCAGACAGAAAGAGGGCCAGAGAGGAAAATCTCGGACTAAGAAGGGGTCAGAAAACAGCACACCGAGTGCCGGAGATTGTTCCCAAAGTTCACGAAAAAGGGAATAACGGGCTACTAATCGATTGGTGGTGTAATTGCTTTCTCGATGGGCTAGGAAGGGATAAAAGGTAAGGGTGAGGGGTGTAGGAAGTATGGACAGTTGGAAGGGATGG
Hyperolius
---TATAAGGCAAGGAGAGCAGCGTCGCCACGACGAAGGCAAGTAGGGCCTCAGATGCGAGGCCGGGCAAACAGGAAGTGATTTAGACATCGCTGCCTCTCCGGTAATCGGGAATAAGCCCTGCGCCGGCAGTGAAAGTGAGGGAAAGGGAAGCAGAGCGAGCGCAGCCACTTTGAATACAGTAAGGTAGAGAATTATCTCAACTTGCGCAAGAAAAGGTCTAAAGATTGT-AAAAGATACCCTGGGTCTGTACCTTTGGGGAGTTTAGTTTATGCGATAGACTAAATATGTAACGCTTGAGCGAAACGTAAACGGAGGTGGGTCCGACTAGCGTGTGAGCGGGGAAGTGCATCATACCATAAGTCTGCAGAGCCTCGCAACATTTGAAAACTCTAGCCACAGTAAAGACAGGTTGTTCCTTGTCAAGATGACGAATCGTGAGAACCATATAAGGATAGGAGCCACCGAAGGCAAGCGAGGGAACCCTCCGAGGCCGACCTCATAGCCACACCTCCCGCGAGCGTAAGCCTCATGGAGCCGGAGGTCGGCTGGAACTGACGAATGAAAAAAAAACGTACGGAGATCCTCCTCAAGACACCGGGGGGGACGAAATTTAGCTCTGACGGAAAACAAGTCAGGGGGTTGATCGCAAGTTCGTGTCGAGTGGGGAGGAGACGAAGAATAACCTCTGGCCAGAATGGTAACGCACAAGCCATCCCCGCCAGGAGTCCGTCCTGTACCCAAGTAAAGGGAAGGCTGCCCTGGGTCGGGATAATCTGGGTGTACAGAGGGACGGTATGGTGGTCAGCTAGGAAGTTGGAGGGAGACGAGCGGCGAGGCTTTAGAAAAGCAAAGTGCATGGGACATGCTTACTTCACGGGTGCGATAGATACTAGGAGGAATAGCACGAGGACAATATATCGAGTGGACGAGGGGCGGTGTATATACTGGACCGGTCATGTCTAAAACTGATCCTGATAGACTCGTGGGCCGAGAGGTGACTAGACCTAGGTCTGAGAGGGTTAATCTGAGGGTAACAGAAGGCAATTAACGACCAAAAACACAAAAAGATGCACAAAGAGGGGTGTTCTGGAAGGCAGCAGCTCAAACGTCTTTCGAGTCGCCTCTATCTCCTGGCCTAATATATGGAAAATTCAATGCGCGAAGCGGTAGGTGAGGAGTGAACTACTCAAAGCCTAGTGA---TCGGCAAAGCACACAATAAGTTTCCCCACCGAAATTAGTGGGGCCTCGCGGAACAAGCTTACTAGTAGAAGAAAAACTTTGAGTGGGACGGCTGCTAAGGCAAGATGGCCTGGATTACCACAAAGATAAGCGTCCTGTCAGCCTGTTAATACAGACGGCTTCGTGTAGGAGTAAGGCACGAAACTCAATACAGGCCCGACGAATAGCCACCTGTAGAGACAACGGTCAGGGTGTGACAAAGTAAGTAAAGGAGACGGGACGTAGGAATTACATAAAGGGCACTGTCCTTCGGCTATGGCGGTATACACAGTCAATCACTGAGCCAACCACTATACCACGTGACTAGCTGTAGATTTTTAGTTGTGCAGT-ATCGAGAAAAATAGGAAAAAGAATAGAGTATACAGCGTTGCGACCTGAGGTGCATCGGGCGCAAAGGAGGTAATAAAGCTGTGGCGGGAAAAACCCGTTGAGGTAGTGTATCTAATTGTTCGGGGGTGATCATTTTCATGGTGTGGGCACCTTATGTAATCGGACAGAAAGAGGGACTTAGGAGAGGAGCATCAGATCGGTTGTGGGGAGCGGGGGAAGAGAACAGCACACCGAGAGCTAGCGATCGCACCCAAAGTTCACGACTAAGGGAATAACGGGCGAAGGAACGGAAGGAGAGCGAAATTGCAATCTTGATGAGGTAAGCCGGGTAAAGTGGTAAGGGAGAGGTGTGTAGGAGGTACGGACAGAAGGAAGGGATGGGGATCGCCAAGAGATGAAGGACGGACGATCGTCGTCTAAAGAAGGAATCGCGAGAAACAGGATTAAAAGTAGAGTATACAGCGTTGCGACTTTAGGTGCGTGGGGCGCTAAGGAGGTAATAAAGCTGTGACGGGGAAAACCAGTTGAGGTAATGTATCTAACGGTTCGGGCGTGGCCATTTTCGTGGCGTGGGCCCCTTATACAATCAGACAGAAAGAGGGCCAGAGAGGAGAATCTCGGACCAAGAAGGGGTCAGAAAACAGCACACCGAGTGCCGGAGATTGTTCCCAAAGTTCACGAAAAAGGGAATAACGGGCTACTAAACGATAGGTGGTGTAATTGCTTTCTCGATGGGTTAGGAAGGGATAAATGGTAAGGGTGAGGGGTGTAGGAAGTATGGACAGTTGGAAGGGATGG
Trichobat
ATTTATAAGGCAAGGAGAGCAGCGTCGCCACGACGAAGGCGAGTAGGGCCTCAGATGCGAGGCCGGGCAAACAGGAAGTGATATAGACATCGCTGCCTCTCCGGTAATCGGGAATAAGCCCTGCGCCGGCAGTGAAAGTGAGGGAAAGGGAAGCAGAGCGAGCGCAGCCACTTTGAATACAGTAAGGTAGAGAATTATCTCAACTT--------------------------AAAAGATACCCTGGGTCTGTACCTTTGGGGAGTTTAGTCTAGGCGATAGACTAAGTATGTAACGCTTGAGCGAAACGTAAATGGAAGTAGGTCCGCCCAGCGTGTGAGAGGGGATGTGCATCCCACCATTAGTCTACAAAGCCTCGGAACATTTGAATATTCTAGCCACAGTAAAGACAGGTTGTTCCTTATCAAGATGATGAGACGTCAGAACCATATAAGGATAGGAGCCACCGAAGGCAAGCGAGGGAACCCTCCGAGGCCGACCTCATAGCCACACCTCCCGCGAGCGTAAGCCTCATGGAGCCGGAGGTCGGCTGGAACTGACGAATGAAAAAGAGAGGTAAGGAGATCCTCCTGAAGACAACGGGGGCGACGAAATTTAGCTCTGACGGAAAACAAGTCAGGGGGTTGATCGCAAGTTTGTGTCGAGCGGGGGGGAGACAAAGAATAACCTCTGGCCAGAATGGTAACGAAC-----------------AGTCCGTCCTGTACCCAAGTAAAGNGTAGGCTGCACTGGGTCGGAATNATATGGGTGTNCAGAGGGACGGTATGGTGGTTAGCTAGGAAGTTGGAGGGAGACGAGCGGCGAGGCTTTAAAAAAGCAAAATGAATGGGACATGCTTACGTCATGGGTGCGATAGATACCAGGAGGAATAGCACGAGGACAATATATCGAGTGGACGAGGGGCGGTGTATATACTGGACCGGTCATGTCTAAAACTGATCCTGATAGACCCGTGGGCCAAGAGGTGACTAGACCTAGGTCTGAGAGGGTTAATCCGAGGGTAACAGAAGGAAATCAACGACAAAAAACACAAAAAGATGCACAAAGAGGGGTGTTCTGGACGGCAGCAGCTCAAACGTCTTTCGAGTCGCCTCTATCTCCTGGCCTAATATATGGAAAATTCAACGCGCGAAGCGGTAGGTGAGGAGTGAA---------------------TCAATAAAGCACCCAATAAGTTTCCCCACCGGAATTAATAG--ACTCACGGAACAAGCTCATTAATTGAAGAAAAGCTTTGAGTGGGACGGCTGCTAAGGCAAGATGGGCTGGATTGCAACAAAGATAAGCGTCCGGTCAGCCTGTTACTAAAGACGGCTTCGTATGGGAGTAAGGCACGAAAATAAATACAGGCCCGACGAATAGCCGCCTGTAGAGACAACGGTCAGGGTGTGACAAAATAAGTAAAGAAGACGGGACGTAGGAATTGCATAAAGGGCACTGTCCTTCGGCTATTGCGGTATACACCGCCAATAACTGAACCAATAACTATACCATGTGACTAACTGTAGATTATACGTTATGGGGTAATCGAGAAAAACAGGAAAAAGAATAGAGTATACAGCGTTGCGACCTGAGGTGCATCGGGCGCAAAGGAGGTAATAAAGCTGTGGCGGGAAAAACCAGTTGAGGTAATGTATTTAATTGTTCGAGGGTGATCATTTTCATGGTGTAGGCACCTTATGTAATCGGACAGAAAGAGGGACTTAGGAGAGGAGCATCAGATCGGTTGCGGGGAGCGGGGGAAGAGAATAGCACACCGAGAGCTAGCGATCGCACCCAAAGTTCACGACTAAGGGAATAACGGGCGAAGGAACGGAAGGAGAGCGAAGTTGCGATCTTGATGAGGCACGCCGGGTAAAGTAGTAAGGGAGAGGTGTGTAGGAGGTACGGACAGAAGGAAGGGATGGGGATCGCCAAACGATGAAGGACGTACGACCGTCGTCTAGAGAAGGAATCGCGAAAAATAGGATAAAAAGTAGAGTATACAGCGTTGCGACTTTAGGTGCGTGGGGCGCTAAGGAGGTAATAAAGCTGTGACGGGAAAGACCAGTTGAGGTAATGTATTTAACGGTTCGGGCGTGGCCATTTTCATGGCGTGGGCCCCTTATACAATCAGACAGAAAGAGGGCCAGAGAGGAGAATCTCGGACCAAGAAGGGGTCAGAAAACAGCACACCGAGTGCCGGAGATTGTTCCCAAAGTTCACGAAAAAGGGAATAACGGGCTACACAACGATCGGTGGTGTAATTGCTTTCTCGATGGGTTAGGAAGGGATAACTGGTAAGGGTGAGGGGTGTAGGATGTATGGACAGTTGGAAGGGATGG
Lithobates
ATTTATAAGGCAAGGAGAGCAGCGTCGCCACGACGAAGGCAAGTA-GGCCTTAGATGCGAGGCCGGGCAAACAGGAAGTGATTTCGATAACGCTGCCTCTCCGGTAATTGGGAATAAGCCCTGCGCCGGCAGTGAAAGTGAGGGAAAGGGAAGCAGAGCGAGCGCAGCCACTTTGAATACAGTAAGGTAGAGAATTATCTCAACTTGCGCAAGAAAAGGTCTAAAGATTGTAAAAAGATACCCTGGGTCTGTACCTTTGGGGAGTTTAGTTTAGGCGATAGACTAAGTATGTAACGCTTGAGCGAAACGTAAATGGAAGTGGGTCCGACTAGCGCGTGAAAGGGGTTGTGCATCCGACCATAAGTCTCCAAGGCTTCGCAACATTTGAATACTCTAGCCACAGTAAAGACAGGTTGTTCCTTATCAAGATGTCGAAAGGTCAGAAACATATAAGGATAGGAGCCACCGAAGGCAAGCGAGGGAACCCTACGAGGCCGACCTCATAGCCACACCTCCCGCGAGCGTAAGCCTCATGGAGCCGGTGGTCGGCTGGAACTGACGAATGCAAAAAAGAGGTACGGAGATCATACTCGAGACAACGGGGGCGACGAAATTTAGCTCTGACGGAAAACAAGTCAGGGGGTTGATCGCAAGCTCGTGTCGAATGGGAGGCCGGCGAAGAATAACCTCTGGCCAG--------------AGCCATCCCCGCAAGGAGTCCGTCCTGTACCCAAGTGCAGGGAAGGCTGCACTGGGTCGGGATAATATGGGTGTACAGAGGGACGGTATCGTGGTCAGCTAGGGAGTTGGAGGGAGACGAGCCGCGAGGCTTTAAAAAAACAAAGTGAATGGTACATGCTTACCTCACGGGTGCGACAGATGCTAGGAGGAATAGCATGAGGACAATATATCGAGTGGACGAGGGGCGGTGTATATACTGGACCGGTCATGTCTAAAACTGATCCTGATAAACCAGTGGGCCGAGAGGTGACTAGACCTAGGTCTGAGAGGGTTAATCCGAGGGTAACAGAAGGAAATCAACGACCAAAAACACAAAAAGATGCACAAAGAAGGGTGTGCTGGACCGCAGCAGTTCAAACGTCTTTCGAGTCGCCTCTATCTCCTGGCTTAATATATGGAAAATTCAACGCGCGAAGCGGTAGGTGAGGAGTGAATTACTAAAAGCCTAGTGAGGGTCGGTAGAGTACCCAATAAGTTTCCCCATCGGAATTGACGGGGACTCACGGAACAAGATCATTGATAGTTGAAATGCTTTGAGTGGGCCGGAAGCTAAGGCAAGAAGGGCTGGATTACTACAAAGATAAGAGTCCTGTCAGCATGTTAGTAAAGAAGGCTTCGTTTAAGAGTAAGGCACGAAAATCAATAGAGGCCCGACGAATAGTCACCTGTAGAGACATCGGTCAGGGTGTGACAAAATAAGTCAAGAAAACGGGACGTAGGAATTGCATAAAGAGCACTGTCCTTCGGCTATTGTGGTATTCACCGCCAATAACTGAACCAACCACTATACCACGTGACTAGCTGTAAAATATCCGTTGTGCAGTTATCGAGAAAAACAGGAAAGAGAGTAGAGTATACAGCGTTGCGACCTGAGGTGCATCGGGCGCAAAGGAGGTAATAAAGCTGTGGCGGGAAAAACCAGTTGAGGTAATGTATCTAATTGTTCGGGGGTGATCATTTTCATGGTGTGGGCATTTTATGTAATCGGACAGAAAGAGGGACTTAGGAGAGGAGCATCAGATCGGTTGAGGGGAGCGGGGGAAGAGAACAGCACACCGAGAGCTAGTGATCGTACCCAAAGTTCACGACTAAGGGAATAACGGGCGAAGGAACGGAAGGGGAGCAAAATTGCTATCTTGATGAGGCAAGCCGGGTAAAGTGGTAAGGGAGAGGTGTGTAGGAGGTACGGACAGGAGGAAGGGATGGGGATCGCCAAGCAATGAAGGACGTACGGTCGTCGTCTAGAGA-----------------GGAAGAAAAGTAGAGTACACAGCGTTGCGACTATAGATGCGTTGGGCGCTAAGGAGGTAATAAAGATGTGACGGGGAAAACCCGTTGAGGTAATGTATCTAACGGTTCGGGCGTGGTCATTTTCGTGGCGTGGGCCCTTTATACAATCAGACAGAAAGAGGGCCAGAGAGGAGAATCTCGGATTAAGGAGGGGTCAGAAAACAGCACACCGAGTGCCGGAGATTGTTCCCAAAGTTCACGAAAAAGGGAATAACGGGCTACAAATCGATTGGTGGTGTAATTGCTTTCTCGATGGGCTAGGAAGGGATAAAGGGTAAGGGTGAGGGGTGTAGGTAGTA--------------------
Babihol
ATTTATAAGGCAAGGAGAGCAGCGTCGCCACGACGAAGGCAAGTAGGGCCTTAGATGCGAGGCCGGGCAAACAGGAAGTGATTTCGACAACGCTGCCTCTCCGGTAATCGGGAATAAGCCCTGCGCCGGCAGTGAAAGTGAGGGAAAGGGAAGCAGAGCGAGCGCAGCCACTTTGAATACAGTAAGGTAGAGAATTATCTCAACTTGCGCAAGAAAAGGTCTAAAG------NNNNNNNNNNNNNNNNNNNNNNNNNNNNNNNNNNNNNNNNNNNNNNNNNNNNNNNNNNNNNNNNNNNNNNNNNNNNNNNNNNNNNNNNNNNNNNNNNNNNNNNNNNNNNNNNNNNNNNNNNNNNNNNNNNNNNNNNNNNNNNNNNNNNNNNNNNNNNNNNNNNNNNNNNNNNNNNNNNNNNNNNNNNNNNNNNNNNNNNNNNNNNNNNNNNNNNNNNNNNNNNATAGGAGCCACCGAAGGCAAGCGAGGGAACCCTACGAGGCCGACCTCATAGCCACACCTCCCGCGAGCGTAAGCCTCATGGAGCCGGTGGTCGGCTGGAACTGACGAATGCAAAAAAGAGGTACGGAGATCATACTCGAGACAACGGGGGCGACGAAATTTAGCTCTGACGGAAAACAAGTCAGGGGGTTGATCGCAAGCTCGTGTCGAATGGGGGGCCGGCGAAGAATAACCTCTGGCCAGACTGGTAACGAAC-----ATCCCCTCAAGGAGTCCGTCCTGTACCCAAGTAAAGGGAAGGCTGCACTGGGTCGGGATAATATGGGTGTACAGAGGGAAGGTATCGTGGTCAGCTAGGGAGTTGGAGGGAGACGAGCGGCGAGGCTTTAAAAAAGCAAAGTGAATGGTACATGCTTACCTCACGGGTGCGACAGATGCTAGGAGGAATTGCATGAGGACAATATATCGAGTGGACGAGGGGCGGTGTATATACTGGACTGGTCATGTCTAAAACTGATCCTGATAGACCCGTGGGCCGAGAGGTGACTAGACCTAGGTCTGAGAGGGTTAATCCGAGGGTAACAGAAGGAAATCAACGACCAAAAACACAAAAAGATGCACAAAGAGGGGTGTGCTGGACCGCAGCAGATCAAACGTCTTTCGAGTCGCCTCTATCTCCTGGCTTAATATATGGAAAATTCAACGCGCGAAGCGGTAGGTGAGGAGTGAAT--------------------NNNNNNNNNNNNNNNNNNNNNNNNNNNNNNNNNNNNNNNNNNNNNNNNNNNNNNNNNNNNNNNNNNNNNNNNNNNNNNNNNNNNNNNNNNNNNNNNNNNNNNNNNNNNNNNNNNNNNNNNNNNNNNNNNNNNNNNNNNNNNNNNNNNNNNNNNNNNNNNNNNNNNNNNNNNNNNNNNNNNNNNNNNNNNNNNNNNNNNNNNNNNNNNNNNNNNNNNNNNNNNNNNNNNNNNNNNNNNNNNNNNNNNNNNNNNNNNNNNNNNNNNNNNTTGCATAATGGGCACTGTCCTTCGGCTATTGTGGTATACACCGCCAATAACTGAACCAACCACTATACCATGTGACTAACTGTAGAATATCCGTTGTGCAGTTATCGAGAAAAACAGGAAAAAGAGTAGAGTATACAGCGTTGCGACCTGAGGTGCATCGGGCGCAAAGGAGGTAATAAAGCTGTGGCGGGAAAAACCAGTTGAGGTAATGTATCTAATTGTTCGGGGGTGATCATTTTCATGGTGTGGGCATTTTATGTAATCGGACAGAAAGAGGGACTTAGGAGAGGAGCATCAGATCGGTTGCGGGGAGCGGGGGAAGAGAACAGCACACCGAGAGCTAGTGATCGTACCCAAAGTTCACGACTAAGGGAATAACGGGCGAAGGAACGGAAGGGGAGCAAAATTGCTATCTTGATGAGGCAAGCCGGGTAAAGTGGTAAGGGAGAGGTGTGTAGGAGGTACGGACAGGAGGAAGGGATGGGGATCGCCAAGCAATGAAGGACGTACGGTCGTCG-------------------------GGAAGAAAAGTAGAGTACACAGCGTTGCGACTATAGATGCGTTGGGCGCTAAGGAGGTAATAAAGATGTGACGGGGAAAACCCGTTGAGGTAATGTATCTAACGGTTCGGGCGTGGTCATTTTCGTGGCGTGGGCCCTTTATACAATCAGACAGAAAGAGGGCCAGAGAGGAGAATCTCGGACTAAGGAGGGGTCAGAAAACAGCACACCGAGTGCCGGAGATTGTTCCCAAAGTTCACGAAAAAGGGAATAACGGGCTACAAATCGATTGGTGGTGTAATTGCTTTCTCGATGGGCTAGGAAGGGATAAAGGGTAAGGGTGAGGGGTGTAGGAAGTACGGAC---------------
LIMFUJ
ATTTATAAGGCAAGGAGAGCAGCGTCGCCACGACGAAGGCAAGTAGGGCTTCAGATGCGAGGCCGGGCAAACAGGAAGTGATTTCGACAACGCTGCCTCTCCGGTAATCGGGAATAAGCCCTGCGCAGGCAGTGAAAGTGAGGGAAAGGGAAGCAGAGCGAGCGCAGCCACTTTGAATACAGTAAGGTAGAGAATTATCTCAACTTGCGCAAGAAAAGGTCTAAAGATTGTA------TACCCTGGGTCTGTACCTTTGGGGAGTTTAGTTTAGGCGATAGACTAAGTATGTAACGCTTGAGCGAAACGTAACTGGAAGTGGGTCCGACTAGCGCGTGAGAGGGGTTGTGCATCCGACCATAAGTCTCCAAGGCCTCGCAACATTTGAATACTCTAGCCACAGTAAAGACAGGTTGTTCCTTATCAAGATGTCGAAACGTCAGAAACATAGAAGGATAGGAGCCACCGAAGGCAAGCGAGGGAACCCTACGAGGCCGACCTCATAGCCACACCTCCCGCGAGCGTAAGCCTCATGGAGCCGGAGGTCGGCTGGAACTGACGAATGCAAAAGAGAGGTACGGAGATCATACTCAAGGCAGCGGGCGGGACGAAATTTAGCTCTGACGGAAAACAAGTCAGGGGGTTGATCGCAAGCTCGTGTCG--TGGGGGGCCGGCAAAGAATAACCTCTGGCCAGACTGGTAACGAACA-----------------GTCCGTCCTGTACCCAAGTAAAGGGAAGGCTGCACTGGGTCGGGATAATATGTGTGTACAGAGGGACGGTATCGTGGTCAGCTAGGGAGTTGGAGGGAGACGGGCGGCGAGGCTTTAAAAAAGCAGAGTGAATGGGACATGCTTACCTCACGGGTGCGACAGATACTAGGAGGAATAGCATGAGGACMATATATCGAGTGGACGAGGGGCGGTGTGTATACTGGACCGGGCATGTCTAAAACAGATCCTGATAGACTCGTGGGCCGAGAGGTGAGTAGACCTAGGCCTGAGAGGGTTAATCCGAGGGTAATAGAAGGAAATCAACGACCAAAAACACAAAAAGATGCACATAGAAGGGTGTGCTGGACGGCAGCAGTTCAAACGTCTTTCGAGTCGTTTCTATCTCCTGGCTTAATATATGGA----------------------------------------------------------------GAATCCAGTAAGTTTCCCCACCGGAATTGACGGGGACTCACGGAACAAGCTCACTGATTGTTGAAAGTCTTTGAGTGGGACGGATGCTAAGGTAAGAAGGGCTGGATTACTACAAAGATAAGAGTCCTGTCAGCCTGTTAGTAAAGACGGCTTCGTGTAAGAGTAAGGCACGAAAATCAATAAAGGCCCGACGAATAGTCACCCGTAGAGACATTGGTCAGGGTGTGACAAAATAAGTAAAGAAGGCGAGACGTAGGGATTACATAAAGGGCACTGTCCTTCGGCTATTGTGGTATACACAGCCGATAACTGAACCAACCACTATACCATGTGACTAACTGTAAACTATCCGTTGTGCAGTTATCGAGAAAAATAGGAAAAAGAATAGAGTATACAGCGTTGCGACCTGAGGTGCATCGGGCGCAAAGGAGGTAATAAAGCTGTGGCGGGAAAAACCAGTTGAGGTAATGTATCTAATTGATCGGGGGTGATCATTTTCATGGTGTGGGCATCTTATGTAATCGGACAGAAAGAGGGACTTAGGAGAGGAGCATCAGATCGGTTGCGGGGAGCGGGGGAAGAGAACAGCACACCGAGAGCTAGTGATCGTACCCAAAGTTCACGACTAAGGGAATAACGGGCGAAGGAACGGAAGTGGAGCGAAATTGCTATCTTGATGAGGCAAGCAGGGTAAAGTGGTAAGGGAGAGGTGTGTAGGAGGTACGGACAGAAGGAAGGGATGGGGATCGCCAAGCGATGAAGGACGTACGGTCGTCGTCTAGAGAAGGAATCGCGAAAAATAGGAAAAAAAGTAGAGTATACAGCGTTGCGATTTTAGATGCGTGGGGCGCTAAGGAGGTAATAAAGATGTGACGGGGAAAACCCGTTGAGGTAATGTATCTAACGGTTCGGGCGTGGTCATTTTCGTGGCGTGGGCCCTTTATACAATCAGACAGAAAGAGGGCCAGAGAGGAGAATCTCGGACTAAGGAGGGGTCAGAAAACAGTACACCGAGTGCCGGAGATTGTTCCCAAAGTTCACGAAAAAGGGAACAACGGGCTACAAATCGATTGGTGGTGTAATTGCTTTCTCGATGGGCTAGGAAGGGGTAAACGGTAAGGGTGAGGGGTGTAGGATGTACGGACAGTTGGAAGGGATGG
HOPTIG
ATTTATAAGGCAAGGAGAGCGGCGTCGCCACGACGAAGGCAAGTAGGGCCTCAGATGCGAGGCCGGGCAACCAGGAAGTGATTTCGACAACGCTGCCTCTCCGGTAATCGGGAATAAGCCCTGCGCAGGCAGTGAAAGTGAGGGAAAGGGAAGCAGAGCGAGCGCAGCCACTTTGAATACAGTAAGGTAGAGAATTATCTCAACTTGCGCAAGAAAAGGTCTAAAGATTGTA-----------TGGGTCTGTACCTTTGGGGAGTTTAGTTTAGGCGATAGACTAAGTATGTAACGCTTGAGCGAAACGTAAATGGAAGTGGGTCCGACTAGCGCGTGAGAGGGGTTGTGCATCCGACGATAAGTCTCCAAGGCCTCGCAACATTTGAATACTCTAGCCACAGTAAAGACACGTTGTTCCTTATCAAGATGTCGCGACGTCAGAAACATATAAGGATAGGAGCCACCGAAGGCAAGCGAGGGAACCCTACGAGGCCGACCTCATAGCCACACCTCCCGCGAGCGTAAGCCTCATGGAGCCGGAGGTCGGCTGGAACTGACGAATGCAAAAGAGAGGTAAGGAGATCGTACTCAGGACAGCGGGAGGGACGAAATTTAGCTCTGACGGAAAACAAGTCAGGGGGTTGATCGCAAGCTCGTGTCGCATGGGGGGCCGGCGAAGAATAACCTCTGGCCAGACTGGTAACGAAC------------------gttcgtcctgtacctaagtgaagggaaggctgcactgggtcgggataatatgtgtgtacagagggacggcagcgtggtcagctagggagttggagggagacgggcggcgaggctttaaaaaagcagagagaatgggacatgcttacctcacgggtgcgacagatactaggaggaaaagcacgaggacaatatgtcgagtggacgaggggcggtgtgtatactggaccggtcatgtctaaaactgatcctgatagactcgtgggccgagaggtgactagacctaggtctgagagggttaatccgagggtaacagaaggcaatcaacgaccaaaaacacaaaaagatgcacaaagaggggtgtgctggacggcagcagttcaaacgtctttcgagtcgcctctatctcctggattaatatatgga------------------------------------------------------------------------TAAGTTTCCCCACCGGAATTGACGGGGACTCACGGAACAAGCTCACTAATTGTAGAAATTCTTGGAGTGGGACGGATGCTAAGGTAAGAAGGGCTGGATTACTACAAAGATAAGAGTCCTGTCAGCCTGTTAGTAAAGACGGCTTCGTCTAAGAGTAAGGCACGAAAATCGATAAAGGCCCGACGAATAGCCACCCGTAGAGACATCGGTCAGGGTCTGACAAAATAAGTAAAGAAGACGAGACGTTGGGATTGCATAAAGGGCACTGTCCTTCGGCTATTGTGGTATACAACGCCAATAACTGAACCAACCACTATACCATGTGACTAGTGGTAGACTATCCGTTGTGCAGTT----------------------------------------------------------------------------AGCTGTGGCGGGAAAAACCAGTTGAGGTAATGTATCTAATTGTTCGGGGGTGATCATTTTCATGGTGTGGGCATTTTATGTAATCGAACAGAAAGAGGGACTTAGGAGAGGAGCATCAGATCGGTTGCGGGGAGCGGGGGAAGAGAACAGCACACCGAGAGCTAGTGATCGTACCCAAAGTTCACGACTAAGGGAATAACGGGCGAAGGAACGGAAGGGGAGCGAAATTGCTATCTTGATGAGGCAAGCAGGGCAAAGTGGTAAGGGAGAGGTGTGTCAC------------------------------------------------------------------------------------GGAAAAAAAGTAGAGTATACAGCGTTGCGACTTTAGATGCGTGGGGCGCTAAGGAGGTAATAAAGATGTGACGGGGAAAACCCGTTGAGGTAATGTATTTAACGGTTCGGGCGTGGTCATTTTCGTGGCGTGGGCCCCTTATACAATCAGACAGAAAGAGGGCCAGAGAGGAGAATCTTGGACTACGGAGGGGTCAGAAAACAGCACACCGAGCGCCGGAGATTGTTCCCAAAGTTCACGAAAAAGGGAATAACGGGCTAAAAATCGATTGGTGGTGTAATTGCTTTCTCGATGGGCTAGGAAGGGATAAGCGGTAAGGGTGAGGGGTGTAGGATGTACGG-----------------
BUEBUE
ATTTATAAGGCAAGGAGAGCAGCGTCGCCACGACGAAGGCAAGTAGGGCCTCAGATGCGAGGCCGGGCAAACAGGAAGTGATTTCGACAACGCTGCCTCTCCGGTAATCGGGAATAAGCCCTGCGCCGGCAGTGAAAGTGAGGGAAAGGGAAGCAGAGCGAGCGCAGCCACTTTGAATACAGTAAGGTAGAGAATTATCTCAACTTGCGCAAGAAAAGGTCTAAAGATTGTA-----ATACCCTGGGTCTGTACCTTTGGGGAGTTTAGTTTAGGCGATAGACTAAGTATGTAACGCTTGAGCGAAACGTAACTGGAAGTGGGTCCGCCTAGCGCGTGAGAGGGGTTGTGCATCCCACCATTAGTCTCCAAGGCCCCGAAACATTTGAATACTCTAGCCACAGTAAAGACAGGTTGTTCCTTATCAAGATGACGAAACGTCAGAAACATATAAGGATAGGAGCCACCGAAGGCAAGCGAGGGAACCCTACGAGGCCGACCTCATAGCCACACCTCACGCGAGCGTAAGCCTCATGGAGCCGGTGGTCGGCTGGAACTGACGAATGCAAAAGAGAGGTACGGAGATCATACTCGAGACAACGGGGGGGACAAAATTTAGCTCTGACGGAAAACAAGTCAGGGGGTTGATCGCAAGCTCGTGTCGAATGGGGGGCCGGCGAAGAATAACCTCTGGCCAGACTGGTAACGAAAAAGCCATCCCCGCAAGGAGTCCGTCCTGTACCCAAGTAAAGGGAAGGCTGCACTGGGTCGGGATAATATGTGTGTGCAGAGGGACGGTATAATGGTCAGCTAGGGAGTTGGAGGGAGACGAGCGGCGAGGCTTTAAAAAAGCAAAGTGAATGGGACATGCTTACATCACGGGTGCGACAGATACTAGGAGGAATAGCATGAGGACAATATATCGAGTGGACGAGGGGCGGTGTGTATACTGGACCGGTCATGTCTAAAACTGATCCTGATAGACTCGTGGGCCGAGAGGTGACTAGACCTAGGTCTGAGAGGGTTAATCCGAGGGTAACAGAAGGCAATCAACGACCCAAAACACAAAAAGATGCACAAAGAGGGGTGTGCTGGACGGCAGCAGTTCAAACGTCTTTCGAGTCGCCTCTATCTCCTGGCTTAATATCTGGAAAATTCAACGCGCGAAGCGGTAGGTGAGGAGTGAATTACTCAAAGCCTAATGAGGGTCGGTAAAGCACCCAGTACGTTTCCCCACCGGAATCGACGGGGACTCACGGAACAAGCTCACTGATAGGTGAAATTCTTTGAGTGGGACGGATGCTAAGGCAAGATGGGTTGGATTACCACAAAGATAAGAGTCCTGTCAGCCTGTTAGTAACGACGGCTTCATGTAAGAGTAAGGCACGAACATTAATAAAGGCCCGACGAATAGTAATCTGTAGAAACATCGGTCAGGGTGTGACAAAATAAGTAAAGAAGACGAGACGTAGGGATTGCTTAAAGGGCACTGTCCTTCGGCTCTTGTGGTATACACCGCCAATAACTGAACCAACCACTATACCATGTGACTAGCTGTAGACTATCCGTTGTGCAGTTCTCGAGAAAAACAGGAAAAAGAATAGAGTATACAGCGTTGCGACCTGAGGTGCATCGGGCGCAAAGGAGGTAATGAAGCTGTGGCGGGAAAAACCAGTTGAGGTAATGTATCTAATTGATCGGGGGTGGTCATTTTCATGGTGTGGGCATCTTATGTAATCGGACAGAAAGAGGGACTTAGGAGAGGAGCATCAGATCGGTTGCGGG-AGCGGGGGAAGAGAACAGCACACCGAGAGCTAGTGATCGTACCCAACGTTCACGACTAAGGGAATAACGGGCGAAGGAACGGAAGGGGAGCGAACTTGCTATCTTGATGAGGCAAGCCGGGCAAAGTGGTAAGGGAGAGGTGTGTAGGAGGTACGGACAGGAGGAAGGGATGGGGATTGCCAAGCTATGAAGGACGTACGGGGGTCGTCTAGAGA-------GCGAAAAACAGGAAAAAAAGTAGAGTACACAGCGTTGCGACTTTAGATGCGTGGGGCGCTAAGGAGGTAATAAAGATGTGACGGGGAAGACCCGTTGAGGTAATGTATCTAACGGTTCGGGCGTGGTCATTTTCGTGGCGTGGGACCCTTATACAATCAGACAGAAAGAGGGCCAGAGAGGAGAATCTCGGACTAAGGAGGGGTCAGAAAACAGCACACCGAGTGCCGGAGATTGTTCCCAAAGTTCACGAAAAAGGGAACAACGGGCTAAAAATCGATTGGTGGTGTAATTGCTTTCTCGATGGGCTAGGAAGGGATAAATGGTAAGGGTGAGGGGTGTAGGATGTACGGACAGT------------

45 2375
HOMO
TCATGGTACCCTAACATGGAGGTCACGTGCAGCTAGTAGCACGCGNNGTCCTCACTAATTAATTAAAAATGCAAAAAACATACCGTTTGGATCTACCTTTTTAAAAAATACCATCTGTGGACACCGGGATGTGAGTGAGTCCCAAACCTATCGGCTCTTAATCTCAGATAAATAACAGACTGACAAGGGGTAAGAGACAGGCCACATGCTCTAGAAGTGGGTTGTACCGTGCGGTCAAAGTATCTCATTTTTCTCTGCTACTCAGATGATTGACTATTACTATAGGTTTTCTTGTAGATCTTACCAGAGCGATTCAATTATGTGTCCTTTCTCATTTCATGACAA-ATGAGTACNNNAATGTTTTATAATTTGTTTCGTTTTCGAGTTTCATCACAGAAAGACTACCTTTTTCTTCGGTCAATGTGTACTTTTATTA-GGATAACTAAGTCTCACNNNNGACCGAATCCACCGAGCCCCGGTAACAGAGCGCTCTGATGGAAACCATTTGATCTAGTTGATCAATACATGTAGCCTGCTAACGACATTGTTAACATGCTACAGTGGGAGGGG--GGAAGAATCCGAAGGCTCAGGCAAGCA------CGAGAGCACTAATGGGACTGAAGGCTATACAGCAAACCACTCATAGATC-AGAGCAGCCAAG--------------AGTAATGGGGCCAAAGAGGTTCCAAGACCGGATTACTACTGACAATTTCGAAATAGACCTAATCCGCATGTTAGTCGTCCCTAAACTACTCAGTGAACCTTCCTTATAAATTAGTGCAATAAATAGCTCTTTAACGAGTGATGAAAGGGCTTCAACTGTCTCTTATCTCAGCAATATTAACACACATGGACTGTTTCAACAAACTCCTTGCTTCAGACTAGGATTTATGGTTGCTATTTGGCGAAAATTGATAGTACCGCTATGCTGACCGTACCAATTTACTCGGACAATAGAATGGCACAAACTAATGAGTAGTCCACTTACTCCTACTAGATGACCATAATTATATGATAAACACCAAAGAGGACCTAAATGAATATACTTGTAGATCGATTCAACTACTGATTCCAAGAACTGATTATATATACTGGCCGCCAAGCACTGAAGTACAGTCATTCCATAAGAAGATCAATAACTCATCATTAGAGCTGCGCGAGAACGAATTGGTGATACGACAGAATAATTATATAAAATATACCTTCAACGATCCTGACCCGCTAGGTACAAAAATTAGGACCAAATCAATATTCTTGAAAAATCTGGCAAATTGATCACGAGACTATTAGGGAGTGTTTGGGCATCCCAGCCAAGAGTCAGTCGTTTTATATGGCCCATTCATAAGTCTATCTCAAACTATTGGACTCAATGCCATAGTGTATCTGGCCTAGCTTCGGTCTCGCTTCACAAAATTTTGGAATAAAAGTTGATTCTAAAATATGATACCAGCCATATATCTCACCGTTGGCTAACAAATCACGATCTTCCATTTTTTTGTCTATTCTATCTAAAATGCCTAATTTATCTCATTTTTGGTCGCTACCTAGATTTGCCGGACCAAAATCTAACAGACCACCTGTGAACTCATCTTCTGCCCCATTTCTTATGGAATCCGATGCGCTTGGCCTATTTTTCTGTATTCAGACGATAATGTTTTCCCGGTTCACGTATTTCTTCCGTTATGAGTTCTTTTCTGTTTCGTCAGGTTTAAATAAGAGCGAAGGTTTAAAGAGCCCACATATAGATTACATAATTAGCTTTATAAGAAAAAACGGATCGTTAATAAAACAAATAATTATCAAATTGAAAAGGCTAGTACCGTTCGCGATTAGACCAACGACTGTAATACATCAAACTGATTTAAGCAAGTAAGGCTCTCTTGGGGATCACTTTATGCAAGCCACGCAAATCAGCTTTACGACAAATGTGTTAAATTAAAAATTTATGATATCAAGT---TACAATCCTCGTGCCCCCCTC----CCAAAATCTAACAGACCACCTGTGAACTCATCTTCTGCCCCATTTCTTATGGAATCCGATGCGCTTGGCCTATTTTTCTGTATTCAGACGATAATGTTTTCCCGGTTCACGTATTTCTTCCGTTATGAGTTCTTTTCTGTTTCGTCAGGTTTAAATAAGAGCGAAGGTTTAAAGAGCCCTATAGATTACATTAGCTTATAAGAAAACGGATCGTTAATAAAACAAATAATTATCAAATTGAAAAGGCTAGTACCGTTCGCGATTAGACCAACGACTGTAATACATCAACTGATTTAAGCAAGTAAGGCTCTCTTGGGGATCACTTTATGCAAGCCACGCAAATCAGCTTTACGACAAATGTGTTAAATTAA
GALLUS
TCATGGTACCCTAACGTGGAGGTCACGTGCAGCTAGTCGCACGCGNNGTCCTCACTAATTAATTAAAAATACGAAAAACATACCGTTTGGATCTACCTTTTTAAAAAATACCATCTGTGGACACCGGGATGTGAGCGAGTCCCAAACCTATCGCCTCTTAATCTCAGATAAATAACAGACAGACAAGGGGTAAGAGACAGGCCACATGCTCTAAAAGTGGGTTGTACCGTGCGGTCAAAGTATCTCATTTTTCTCTGCTACCTGGATGATTGACTATTACTATAGGTTTTCTTGTAGATCTTACCAGAGCGATTCAATTATGTGTCCTTTCTCATTTCGCGATAG-ATGAGTACNNNAAAGTTCTGTAATTTGTTTCGTTTTCGAGTTTCATCACAGAAAGACTACCTTTTTCTTCGGTCAATGTGTACTTTTGTTG-GGGNNNNNNNNNNNNNNNNNNGACCGAATCCACCGAGCCCCGGTAACAGAGCGCTCTGATGGAAACCATTTGATCTAGTTGATCAATACATGTAGCCTGCTAACGACATTGTTAACATGCTACAATGGGAGG---GGGAAGAATCG---TCTCCCCCAACCGA--AGTAGAAGAGCACTAATGGGACTGGAGGCTATACAGTAAACCAGACATGGATC-AGACTGTCAAAA--------------AGTGATGGACCTAAAGAGGTTGTAAGACCGGATTACTACTGCCAACTTCGAACTAGACCTAATCCACATGTTAGTCGTCTCTAAACTACTCAGTGAACCTTCCTAATAAATTAGTACAATAAATAGCTCTTTAAGGAGTGATGAAAGGGCCTCAACTGTCTCTTATCTAAAAAGTGTTAATACACATGGACTGTTTCAACAAACTCCTTGCTTCAGACTAAGATTTATGGTTGCTATTTGGCGAAAATTGATAGTACCGCCATGCTGACCGTACCAATTTACTCGGACAATAGAATGGCACAAACTAATGAGTAGTCCACTTACTCCTACTAGATGACCATAGTTATATGATAAACACCAAAGAGGATCTAAATGAATATACTTGTGGATCGATTCAACTACTGATTAGAAGAACTAATTATATATACTGGCCGCCAAGCATTGAAGAACAGTCATTCCATAAGAAGATCAATAACTCATCATTAGAGCTGCGCGAGAACGAATTGGTGATACGACATAATAATTTTATAAAATATACCCTCGACGATCCTGACCTGCTGGAGACAAAAATTAGGACCAAATCAATATTGTTAACCAACCTAGTAAATGGATCACGAGACTATTAGGGAGTTTTTGGGCATCTCAGCCAAGAGTTAGTCCTTTTATATGGGCCATTCATAAGTCTATCTCGAACTATTGGACTAAACGCCGTAATATATCTGGCGTCGCTTCGGTCTCGGTTCACGACATTTTGGAACAAAAGTTGACTTTAAAATATTAGTGCAGCCATATATCTCAACGTTGGCTAACAAATCACGATCCTCCATTTTTTTGTCTATTCTATCTAAAATGCCTAATTTATTTCATTTTTGGTCCCTACCTAGATTTGTCGGACCAAGATCTAACAGACGACCTGTGAACTCATCTTCTGCCCCATTTCTTATGGAGTCCGATGCGCTTGGCCTATTTTTCTGTATTCAGATGATAATGTTTTCCCGGTTCACGTATTTCTCCCGTTATGAGTTCTTTTCTGTTTCGTCAGGTTTAAATAAAAGCGAAGGTTTAAAGAGCCCACATATAGATCACATAATTAGCTTTATAAAAAAAAACGGATCGTTAATAAAACAAATAATTATCAAATTGAAAAGGCTAGTACCGTTCGCGATTAGACCAACGACTGTAATAGATCAAACTGATATAAGCAAGTAAGGCTCTCTTGGGGATCACTATATGCAAGCCACGCAAATCAGCTTTACGACAAATGTGTTAAATTAAAAATTTATGATGTGAAGT---TACGGTCCTCGTGCCCCCCTC----CCAAGATCTAACAGACGACCTGTGAACTCATCTTCTGCCCCATTTCTTATGGAGTCCGATGCGCTTGGCCTATTTTTCTGTATTCAGATGATAATGTTTTCCCGGTTCACGTATTTCTCCCGTTATGAGTTCTTTTCTGTTTCGTCAGGTTTAAATAAAAGCGAAGGTTTAAAGAGCCCTATAGATCACATTAGCTTATAAAAAAACGGATCGTTAATAAAACAAATAATTATCAAATTGAAAAGGCTAGTACCGTTCGCGATTAGACCAACGACTGTAATAGATCAACTGATATAAGCAAGTAAGGCTCTCTTGGGGATCACTATATGCAAGCCACGCAAATCAGCTTTACGACAAATGTGTTAAATTAA
LIZARD
NNNNGGTACCCTAATGTGGAGGTCACGTGCAGATAATGGCAACCGNNGTCCTCACTAATTAATTAAAACTACGAAAAACATACCGTTTGGATCTACCTTTTTAAAAAATACCATCTGTGGACACCGGGATGTGAGCGAGTCCCAAACCTATCGCCTCTTAATCTCAGATAAATAACAGACAGACAAGGGGTAAGAGACAGGCCACATGCTCTAAAAGTGGGTTGTACCGNNNNNNNNNNGTATCTCATTTTTCTCTGCTACTTGGATGATTGATTAGTACTATAGGTTTTCTTGTAGATCTTACCAGAGCGATTCAGTTATGTGTCCTTTCTCATTTCGCGATCG-ATGAGTACNNNAACGCTCTGTAATTTGTTTCGTTTTCGAGTTTCATCACAGAAAGACTACCTTTTTCTTCGGTCAATGTGTACTTTTGTTA-GGATAATTAAGTCTCACACCGGACCGAATCCACCGAGCCCCGGTAACAGAGCGCTCTGATGGAAACCATTTGATCTAGTTGATCAATACATGTAGCCTTCTAACGACATTGTTAACATGCTACAATGAGAGGGGA--GAAGAATCGACCTATTCTCTAGAGGGAGAATAGAAGAGCACTAATGGGACTGGAGGCTGTACAGTAAACCAGACATGGATC-ATAACATACAAA--------------AATGATGGACCCAAAGAGGTTCCAGGACNNNNNNNNNACTGCCAACTTCGAAATAGACCTAATCGACATGTTAGTCGTAATTAAACTACTCAGTGAACCTCCCTTATAAATTAGTAGAATAAATAGCTCTTTAACGAGTGATGAAAGGGCCTCAACTGTCTCTTCTCTCAGACGTGTTAAGACACATGGACTGTTTCAACAAACTCCTTGCTTCAGACTAAGTTTTATCGTCGCTATTTGGCGAAAATTGATAGTACCGCCATGCTGACCGTACCAATTTACTCGGACAATAGAATGGCACAAACTAATGAGTAGTCCACTTACTCCTACTAGATGACCATAATTATATGATAAACACCAAAGGGGACCNNNNNNNNNNNNNNNNNNNNNNNNNNNNNNNNNNNNNNNNNNNNNNNNNNNNNNNNNNNNNNNNNNNNNNNNNNNNNNNNNNNNNNNNNNNNNNNNNNNNNNNNNNNNNNNNNNNNNNNNNNNNNNNNNNNNNNNNNNNNNNNNNNNNNNNNNNNNNNNNNNNNNNNNNNNNNNNNNNNNNNNNNNNNNNNNNNNNNNNNNNNNNNNNNNNNNNNNNNNNNNNNNNNNNNNNNNNNNNNNNNNNNNNNNNNTATTAGAGAATTTTTGGGCATCTGAGCCAAGAGTTAGTCTTTTTATATGGGCCAATCATAGGTCTATCTCAAACTATTGGACTAAAGGCCATAGTATATCTGGCCTAGGTTCGGTCTCGCTCCATGAAATTTTGGAACAAAAGTTGACTATAAAATATTAGACCAGCCATATATCTCAACGTTGACTAACAAATCACGATCCTCCATTTTTTTGTCTATTCTTTCTAAAATGCCTAATTTATCTCATTTTTTGTCCCTACCTAGATTTGCTGGACCAAAATCTAACAGACCACCTGTGAACTCATCTTCTGCCCCATTTCTTATGGAGTACGATGCGCTTGGCCTATTTTTCTGTATTCAGATGATAATGTTTTCCCGGTTCACGTATTTCTTCCGTTATGAGTTCTTTTCTGTTTCGTCAGGTTTAAATAAGAGCGAAGGTTTAAAGAGCACACATATAGATTACATAGTTAGCTTTATAAAAAAAAACGGATCGTTAATAAAACAAATAATTATCAAATTGAAAAGGCTAGTACCGTTCGCGATTAGACCAACGACTGTAATAGATCAAACTGANNNNNNNNNNNNNNNNNNNNNNNNNNNNNNNNNNNNNNNNNNNNNNNNNNNNNNNNNNNNNNNNNNNNNNNNNNNNNNNNNNNNNNNNNNNNNNNNN---NNNNNNNNNNNNNNNNNNNNN----CCAAAATCTAACAGACCACCTGTGAACTCATCTTCTGCCCCATTTCTTATGGAGTACGATGCGCTTGGCCTATTTTTCTGTATTCAGATGATAATGTTTTCCCGGTTCACGTATTTCTTCCGTTATGAGTTCTTTTCTGTTTCGTCAGGTTTAAATAAGAGCGAAGGTTTAAAGAGCACTATAGATTACATTAGCTTATAAAAAAACGGATCGTTAATAAAACAAATAATTATCAAATTGAAAAGGCTAGTACCGTTCGCGATTAGACCAACGACTGTAATAGATCAACTGANNNNNNNNNNNNNNNNNNNNNNNNNNNNNNNNNNNNNNNNNNNNNNNNNNNNNNNNNNNNNNNNNNNNNNNNNNNNNNN
CRYPTOB
TCATGGTACCCTAACGTGGAGGTCACGTGCAGCTAGTGGCACGCGGNGTCCTCACTAATTAATTAAAAGTGCGAAAAACATTCCGTTTGGATCTACCTTTTTAAAAAATACCATCTGTGGACACCGGGATGTGAGTGAGTCCCAAACCTATCGACTCTTAATCTCAGATAAATAACAGACTGATAAGGGGTAAGAGACAGGCCACATGCTCTAAAAATGGGTTGTACCGTGCGGTCAAAGTATCTCATTTTTCTCTGCTACCTGGATAATTGACTAGTACTATAGGTTTTCTTGTAGATCTTACCAGAGCGATTCAATTACGTGTCCTTTCTCATTTCGTGTAAG-AAGAGTACAACGAAGCTGTGTTATCTGTTTCGTTTTTGAGTTTCATCACAGAAAGACTACCTTTTTCTTCGGTCAATGTGCACTTTTGTTA-GGCTAACTAAGTCTCACACCGGACCGAATCCACCGAGCCCCGGTAACAGAGCGCTCTGATGGAAACCATTTGATCTAGTTGATCAATACATGTAGCCTTCTAACCACATTGTTAACATGCTACAATGGGAGCGC--TGAAGAATCGACTTGTTCCTAGGGCAAAGACTAGAAAAGCACTAATGGGACTGGAGGCTATACAATAAACCAGACATGGATC-ATAACATACAAG--------------AGTAATGGGGCCAAAGAGGTTCCAGGACCGGATTACTACTGCCAACTTCGAACTAGACCTAATCCGCATGTTAGTCGTTACTAAACTACTCAGTGAATCTTCCTAATAAATTAGTACAATAAATGGCTCTTTAACGAGTGATGAAAGGGCCTCAACTGTCTCTTCTCTCAAGAATGTTAAGACACATGGACTGTTTCAACAAACTCCTTGCTTCAGACTAGGATTTATGGTTGCTATTTGGCGAAAATTGATAGTACCGCTATGCTGACCGTACCAATTTACTCGGACAATAGAATGGCAAAAACCAATGAGTAGTCCACTTACTCCTACTAGATGACCATAATTATATGATTAACACCAAAGAGGACCTAAATGAATATACTTGTAGATCGATTCAACTACTGATTGCAAGATCTGATTATATATACTGGCCGCCAAGCATTGAAGTACAGTCATTCCATAAGAAGATCAATAACTCATCATTAGAGCTGCGCGAGAACGAATTGGTGATACGACATAATAATTTTATAAGATGTGCCCTCAACGATCCTGACCTGCTCGACATAAGAATTAGGACCAAATCAATATTCCTAGCAAACCTCGCAAATAGATCTGGAGACTATTAGGGACTGTTTGGGCATCAGAGACAAGAGTTAGACATTTTATATGGCACACTCATAGGTCTATCTCGAACAATTGGAGTAGAGGCCCTAATATATCTGGCCTGGCTTCGGTCCCGCTTCATGGAATTTTGGAACACAAGTTGACTCTAAAGTTTCGAAGCAGCCATANNNNNNNNNNNNNNNNNNNNNNNNNNNNNNNNNNNNNNNNNNNNNNNNNNNNNNNNNNNNNNNNNNNNNNNNNNNNNNNNNNNNNNNNNNNNNNNNNNNNNNNCCAAAATCTAACAGACCACCTGTGAACTCATCTTCTGCCCCATTTCTTATGGAATACGATGCGCTTGGCCTATTTTTCTGTATTCAGATGATAATGTTTTCCCGGTTCACGTATTTCTTCCGTTATGAGTTCTTTTCTGTTTCGTCAGGTTTAAATAAGAGCGAAGGTTTACAGAGCCCACATATAGATTACACAATTAGCTTTATAAAAAAAAACGGATCGTTAATAAAACAAATAATTATCAAATTGAAAAGGCTAGTACCGTTCGCGATTAGACCAACGACTGTAATACATTAAACTGATATAACCAAGTAAGGCTCTCTTGGGGATCACTTTATGCAAGCCACGCAAATCAGCTTTACGACAAATGTGTTAAATTAAAAATTTATGATGTAC---ATATACAATCCTCGTGCCCCCCTC----CCAAAATCTAACAGACCACCTGTGAACTCATCTTCTGCCCCATTTCTTATGGAATACGATGCGCTTGGCCTATTTTTCTGTATTCAGATGATAATGTTTTCCCGGTTCACGTATTTCTTCCGTTATGAGTTCTTTTCTGTTTCGTCAGGTTTAAATAAGAGCGAAGGTTTACAGAGCCCTATAGATTACATTAGCTTATAAAAAAACGGATCGTTAATAAAACAAATAATTATCAAATTGAAAAGGCTAGTACCGTTCGCGATTAGACCAACGACTGTAATACATTAACTGATATAACCAAGTAAGGCTCTCTTGGGGATCACTTTATGCAAGCCACGCAAATCAGCTTTACGACAAATGTGTTAAATTAA
HYNOBII
TCATGGTACCCTAACGTGGAGGTCACGTGCAGCTAGTGGCAGGCGGNGTCCTCACTAATTAATTAAAAGTGCGAAAAACATTCCGTTTGGATCTACCTTTTTAAAAAATACCATCTGTGGACACCGGGATGTGAGTGAGTCCCAAACCTATCGACTCTTAATCTCAGATAAATAACAGACTCATAAGGGGTAAGAGACAGGCCACATGCTCTAAAAATGGGTTGTACCGTGCNNNNNNNGTATCTCATTTTTCTCTGCTACCTGGATAATTGACTAGTACTATAGGTTTTCTTGTAGATCTTACCAGAGCGATTCAATTACGTGTCCTTTCTCATTTCGTGTAAG-AAGAGTACAACGAAGCTCTGTTATCTGTTTCGTTTTTGAGTTTCATCACAGAAAGACTACCTTTTTCTTCGGTCAATGTGTACCTTTGGTA-GGATAACTAAGTCTCACACCGGACCGAATCCACCGAGCCCCGGTAACAGAGCGCTCTGATGGAAACCATTTGATCTAGTTGATCAATACATGTAGCCTTCTAACGACATTGTTAACATGCTACAATGGGAACGC--TGAAGAATCGACTTGTTCCCAGGGCAAAGAGTAGAAAAGCACTAATGGGACTGGAGGCTATACAGTAAACCAGACATGGATC-ATAACATACAAG--------------AGTAATGGGGCCAAAGAGGTTCCAGGACNNNNNNNNNNNNNNNNNNNNNNNNNNNNNNNNNNNNNNNNNNNNNNNNNNNNNNNNNNNNNNNNNNNNNNNNNNNNNNNNNNNNNNNNNNNNNNNNNNNNNNNNNNNNNNNNNNNNNNNGGCCTCAACTGTCTCTTCTCTCAAGAATGTTAAGACACATGGACTGTTTCAACAAACTCCTTGCTTCAGACTAGGATTTATGGTTGCTATTTGGCGAAAATTGATAGTACCGCTATGCTGACCGTACCAATTTACTCGGACAATAGAATGGCAAAAACCAATGAGTAGTCCACTTACTCCTNNNNNNNNNNNNNNNNNNNNNNNNNNNNNNNNNNNNNNNNNNNNNNNNNNNNNNNNNNNNNNNNNNNNNNNNNNNNNNNNNNNNNNNNNNNNNNNNNNNNNNNNNNNNNNNNNNNNNNNNNNNNNNNNNNNNNNNNNNNNNNNNNNNNNNNNNNNNNNNNNNNNNNNNNNNNNNNNNNNNNNNNNNNNNNNNNNNNNNNNNNNNNNNNNNNNNNNNNNNNNNNNNNNNNNNNNNNNNNNNNNNNNNNNNNNNNNNNNNNNNNNNNNNNNNNNNNNNNNNNNNNNNNNNNNNNNNNNNNNNNNNNNNNNNNNNNNNNNNNNNNNNNNNNNNNNNNNNNNNNNNNNNNNNNNNNNNNNNNNNNNNNNNNNNNNNNNNNNNNNNNNNNNNNNNNNNNNNNNNNNNNNNNNNNNNNNNNNNNNNNNNNNNNNNNNNNNNNNNNNNNNNNNNNNNNNNNNNNNNNNNNTATCTCAACGTTGGCTAACAAATCACGAACTTCCATTTTTTTGTCTATTCTATCTAAAATGCCTAATTTATCTCAATTTTGGTCTCTAGCTAGATTTGTCGGACCAAAATCTAACAGACCACCTGTGAACTCATCTTCTGCCCCATTTCTTATGGAATACGATGCGCTTGGCCTATTTTTCTGTATTCAGATGATAATGTTTTCCCGGTTCACGTATTTCTTCCGTTATGAGTTCTTTTCTGTTTCGTCAGGTTTAAATAAGAGCGAAGGTTTACAGAGCCCACATATAGATTACACAATTAGCTTTATAAAAAAAAACGGATCGTTAATAAAACAAATAATTATCAAATTGAAAAGGCTAGTACCGTTCGCGATTAGACCAACGACTGTAATACATTAAACTGATATAAGCAAGTAAGGCTCTCTTGGGGATCACTTTATGCAAGCCACGCAAATCAGCTTTACGACAAATGTGTTAAATTAAAAATTTATGATATAC---ATATACAATCCTCGTGCNNNNNNN----CCAAAATCTAACAGACCACCTGTGAACTCATCTTCTGCCCCATTTCTTATGGAATACGATGCGCTTGGCCTATTTTTCTGTATTCAGATGATAATGTTTTCCCGGTTCACGTATTTCTTCCGTTATGAGTTCTTTTCTGTTTCGTCAGGTTTAAATAAGAGCGAAGGTTTACAGAGCCCTATAGATTACATTAGCTTATAAAAAAACGGATCGTTAATAAAACAAATAATTATCAAATTGAAAAGGCTAGTACCGTTCGCGATTAGACCAACGACTGTAATACATTAACTGATATAAGCAAGTAAGGCTCTCTTGGGGATCACTTTATGCAAGCCACGCAAATCAGCTTTACGACAAATGTGTTAAATTAA
SIRENID
NNNNNNNNNNNNNNNNNNNNNNNNNNNNNNNNNNNNNNNNNNNNNNNNNNNNNNNNNNNNNNNNNNNNNNNNNNNNNNNNNNNNNNNNNNNNNNNNNNNNNNNNNNNNNNNNNNNNNNNNNNNNNNNNNNNNNNNNNNNNNNNNNNNNNNNNNNNNNNNNNNNNNNNNNNNNNNNNNNNNNNNNNNNNNNNNNNNNNNNNNNNNNNNNNNNNNNNNNNNNNNNNNNNNNNNNGCTCAAAGTATCTCATTTTTCTCTGCTACTTGGATGATTGACTATTACTATAGGTTTTGTTGTAGATCTTACCAGAGCGATTCAATTACGTGTCCTTTCTCATTTCGTGTAAG-AAGAATACTACAAAGCTGTGTTATTTGTTTCGTTTTTGAGTTTCATCACAGAAAGACTACCTTTTTCTTCGGTCAATGTGCACTTTTGTTG-GGATAACTAAGTCTCACACCGGACCGAATCCACCGAGCCCCGGTAACAGAGCGCTCTGATGGAAACCATTTGATCTAGTTGATCAATACATGTAGCCTTCTAACGACATTGTTAACATGCTACANNNNNNNNNNNNNNNNNNNNNNNNNNNNNNNNNNNNNNNNNNNNNNNNNNNNNNNNNNNNNNNNNNNNNNNNNNNNNNNNNNNNNNNNNNNNNNNNNNNNNNNNNNNNNNNNNNNNNNNNNNNNNNNNNNNNNNNNNNNNNNNNNNNNNCGGATTACTACTGACAACTTCGAACTAGACCTGATCCACATGTTAGTCGTTACTAAACTACTCAGTGAATCTTCCTAATAAATTAGTAAAATAAATGGCTCTTTAACGAGTGATGAAAGGGCCTCAACTGTCTCTTCTCTAAAAAATGTTAACACACATGGACTGTTTCAACAAACTCCTTGCTTCAGACTAGGATTTATGGTTGCTATTTGGCGAAAATTGATAGTACCGCTATGCTGACCGTACCAATTTACTCGGACAATAGAATGGCAGAAACTAATGAGTAGTCCACTTACTCCTACTAGATGACCATAATTATATGATTAACACCAAAGAGGACCTAAATGAATATACTTGTAGATCGATTCAACTACTGATTGCAAGGCCTGATTATATATACTGGCCGCCAAGCATTGAAGTACAGTCATTCCATGAGAAGATCAATAACTCATCATTAGAGCTGCGCGAGAACGAATTGGTGATACGACATAATAATNNNNNNNNNNNNNNNNNNNNNNNNNNNNNNNNNNNNNNNNNNNNNNNNNNNNNNNNNNNNNNNNNNNNNNNNNNNNNNNNNNNNNNNNNNNNNNNNNNNNNNNNNNNNNNNNNNNNNNNNNNNNNNNNNNNNNNNNNNNNNNNNNNNNNNNNNNNNNNNNNNNNNNNNNNNNNNNNNNNNNNNNNNNNNNNNNNNNNNNNNNNNNNNNNNNNNNNNNNNNNNNNNNNNNNNNNNNNNNNNNNNNNNNNNNNNNNNNNNNNNNNNNNNNNNNNNNNNNNNNNNNNNNNNNNNNNNNNNNNNNNNNNNNNNNNNNNNNNNNNNNNNNNNNNNNNNNNNNNNNNNNNNNNNNNNNNNNNNNNNNNNNNNNNNNCCAAAATCTAACAGACCACCTGTGAACTCATCTTCTGCCCCATTTCTTATGGAATACGATGCGCTTGGCCTATTTTTCTGTATTCAGATGATAATGTTTTCCCGGTTCACGTATTTCTTCCGTTATGAGTTCTTTTCTGTTTCGTCAGGTTTAAATAAGAGCGAAGGTTTACAGAGCCCACATATAGATTACACAATTAGCTTTATAAAAAAAAACGGATCGTTAATAAAACAAATAATTATCAAATTGAAAAGGCTAGTACCGTTCGCGATTAGACCAACGACTGTAATACATTAAACTGATATAACCAAGTAAGGCTCTCTTGGGGATCACTTTATGCAAGCCACGCAAATCAGCTTTACGACAAATGTGTTAAATTAAAAATTTATGATATAC---ATATATAATCCTCGTGCCCCCCTC----CCAAAATCTAACAGACCACCTGTGAACTCATCTTCTGCCCCATTTCTTATGGAATACGATGCGCTTGGCCTATTTTTCTGTATTCAGATGATAATGTTTTCCCGGTTCACGTATTTCTTCCGTTATGAGTTCTTTTCTGTTTCGTCAGGTTTAAATAAGAGCGAAGGTTTACAGAGCCCTATAGATTACATTAGCTTATAAAAAAACGGATCGTTAATAAAACAAATAATTATCAAATTGAAAAGGCTAGTACCGTTCGCGATTAGACCAACGACTGTAATACATTAACTGATATAACCAAGTAAGGCTCTCTTGGGGATCACTTTATGCAAGCCACGCAAATCAGCTTTACGACAAATGTGTTAAATTAA
RHINATR
NNNNNNNNNNNNNNNNNNNNNNNNNNNNNNNNNNNNNNNNNNNNNNNNNNNNNNNNNNNNNNNNNNNNNNNNNNNNNNNNNNNNNNNNNNNNNNNNNNNNNNNNNNNNNNNNNNNNNNNNNNNNNNNNNNNNNNNNNNNNNNNNNNNNNNNNNNNNNNNNNNNNNNNNNNNNNNNNNNNNNNNNNNNNNNNNNNNNNNNNNNNNNNNNNNNNNNNNNNNNNNNNNNNNNNNNNNNNNNNGTATCTCATTTTTCTCTGCTACCTGGATAATTGACTATTACTATAGGTTTTCTTGTAGATCTTACCAGAGCGATTTAGTTACGTGTCCTTTCTCATTTCCTGAAAG-ATGAATACNAACTAGTTGTGTTATTTGTTTCGTTTTCGAGTTTCATCGCAGATAGACTACCTTTTTCTTCGGTCAATGTCCATTTTTGTTA-AGGTACATAAGTCTCACACCGGACCGAATCCACCGAGCCCCGGTAACAGAGCGCTCTGATGGAAACCATTTGATCTAGTTGATCAATACATGTAGCCTTCTAACGACATTGTTAACATGCTACANNNNNNNNNNNNNNNNNNNNNNNNNNNNNNNNNNNNNNNNNNNNNNNNNNNNNNNNNNNNNNNNNNNNNNNNNNNNNNNNNNNNNNNNNNNNNNNNNNNNNNNNNNNNNNNNNNNNNNNNNNNNNNNNNNNNNNNNNNNNNNNNNNNNNCGGATTACTACTGACAACTTCGAACTAGACCTAATCCACATGTTAGTCGTCTCTAAACTACTCAGTGAACCTTCCTAATAATTTAGTACAATAAATGGCTCTTTAACGAGTGATGAAAGAGCCTCAACTGTCTCTTATTTCAAAAATGTTAAGACACATGGACTGTTTCAACAAACTCTTTGCTTCAGACTAAGATTTATGGTTGCTATTTGGCGAAAATTGATAGTACCGCTTTGCTGACCGTACCAATTTACTCGGACAATAGAACGGCACAAACTAATGAGTAGTCCACTTACTCCTACTAGATGACCATAATTATATGATTAACCCCAAAGAGGACTTAAATGAATATGCTTGTAGATCGATTCAATTACTGATTCCAAGAACTGATTATATATACTGGCCGCCAAGCATTGAACTACAGTCATTCCATAAGAGGATCAATAACTCATCATTAGAGCTGCGCGAGAACGAATTGGTGATACGACAGAATAATNNNNNNNNNNNNNNNNNNNNNNNNNNNNNNNNNNNNNNNNNNNNNNNNNNNNNNNNNNNNNNNNNNNNNNNNNNNNNNNNNNNNNNNNNNNNNNNNNNNNNNNNNNNNNNNNNNNNNNNNNNNNNNNNNNNNNNNNNNNNNNNNNNNNNNNNNNNNNNNNNNNNNNNNNNNNNNNNNNNNNNNNNNNNNNNNNNNNNNNNNNNNNNNNNNNNNNNNNNNNNNNNNNNNNNNNNNNNNNNNNNNNNNNNNNNNNNNNNNNNNNNNNNNTATCTCAACGTTGGCTAACAAATCACGAACCTCCATTTTTTTGTCTATTCTATCTAAAATGCCTAATTTATCTCAATTTTGGTCTCTACCTAGATTTGCTGGACCAAGATCTAACAGACCACCTGTGAACTCATCTTCTGCCCCATTTCTTATGGAGTACGATGCGCTTGGCCTATTTTTCTGTATTCAGATGATAATGTTTTCCCGGTTCACGTATTTCTTCCGTTATGAGTTCTTTTCTGTTTCGTCAGGTTTAAATAAGAGCGAAGGTTTACAGAGCCCACATATAGATTACACAATTAGCTTTATAAAAAAAAACGGATCGTTAATAAAACAAATAATTATCAAATTGAAAAGGCTAGTACCGTTCGCGATTAGACCAACGACTGTAATATATTAAACTGATATAAGCAAGTAAGGCTCTCTTGGGGATGACTTTATGCAAGCCACGCAAATCAGCTTTACGACAAATGTGTTAAATTAAAAATTTATGATATAC---ATACACAATCCTCGTGCCGCCCTC----CCAAGATCTAACAGACCACCTGTGAACTCATCTTCTGCCCCATTTCTTATGGAGTACGATGCGCTTGGCCTATTTTTCTGTATTCAGATGATAATGTTTTCCCGGTTCACGTATTTCTTCCGTTATGAGTTCTTTTCTGTTTCGTCAGGTTTAAATAAGAGCGAAGGTTTACAGAGCCCTATAGATTACATTAGCTTATAAAAAAACGGATCGTTAATAAAACAAATAATTATCAAATTGAAAAGGCTAGTACCGTTCGCGATTAGACCAACGACTGTAATATATTAACTGATATAAGCAAGTAAGGCTCTCTTGGGGATGACTTTATGCAAGCCACGCAAATCAGCTTTACGACAAATGTGTTAAATTAA
ICHTHYO
NNNNNNNNNNNNNNNNNNNNNNNNNNNNNNNNNNNNNNNNNNNNNNNNNNNNNNNNNNNNNNNNNNNNNNNNNNNNNNNNNNNNNNNNNNNNNNNNNNNNNNNNNNNNNNNNNNNNNNNNNNNNNNNNNNNNNNNNNNNNNNNNNNNNNNNNNNNNNNNNNNNNNNNNNNNNNNNNNNNNNNNNNNNNNNNNNNNNNNNNNNNNNNNNNNNNNNNNNNNNNNNNNNNNNNNNNNNNNNNGTATCTCATTTTTCTCTGCTACCTGGATAATTGACTATTACTATAGGTTTTCTTGTAGATCTTACCAGAGCGATTCAGTTACGTGTCCTTTCTCATTTCCTGAAAG-ATGAATACAAAGTAGTTGTATTATTTGTTTCGTTTTCGAGTTTCATCACAGAAAGACTACCTTTTTCTTCGGTCAATGTGCACTTTTGTTA-GGATNNNNNNNNNNNNNACCGGACCGAATCCACCGAGCCCCGGTAACAGAGCGCTCTGATGGAAACCATTTGATCTAGTTGATCAATACATGTAGCCTTCTAACGACATTGTTAACATGCTACANNNNNNNNNNNNNNNNNNNNNNNNNNNNNNNNNNNNNNNNNNNNNNNNNNNNNNNNNNNNNNNNNNNNNNNNNNNNNNNNNNNNNNNNNNNNNNNNNNNNNNNNNNNNNNNNNNNNNNNNNNNNNNNNNNNNNNNNNNNNNNNNNNNNNCGGATTACTACTGACAACTTCGAAATAGACCTAATCCACATGTTAGTCGTCTCTAAACTACTCAGTGAACCTCCCTAATAATTTAGTACAATAAATGGCTCTTTAACGAGTGATGAAAGGGCCTCAACTGTCTCTTATTTGAAAAATGTTAAGACACATGGACTGTTTCAACAAACTCCTTGCTTCAGACTAAGATTTATGGTTGCTATTTGGCGAAAATTGATAGTACCGCTATGCTGACCGTACCAATTTACTCGGACAATAGAATGGCACAAACTAATGAGTAGTCCACTTACTCCTACTAGATGACCATAATTATATGATTAACGTCAAAGAGGACCTAAATGAATATGCTTGTAGATCGATTCAATTACTGATTCCAAGGACTGATTATATATACTGGCCGCCAAGCATTGAACTACAGTCATTCCATAAGAGGATCAATAACTCATCATTAGAGCTGCGCGAGAACGAATTGGTGATACGACAGAATAATNNNNNNNNNNNNNNNNNNNNNNNNNNNNNNNNNNNNNNNNNNNNNNNNNNNNNNNNNNNNNNNNNNNNNNNNNNNNNNNNNNNNNNNNNNNNNNNNNNNNNNNNNNNNNNNNNNNNNNNNNNNNNNNNNNNNNNNNNNNNNNNNNNNNNNNNNNNNNNNNNNNNNNNNNNNNNNNNNNNNNNNNNNNNNNNNNNNNNNNNNNNNNNNNNNNNNNNNNNNNNNNNNNNNNNNNNNNNNNNNNNNNNNNNNNNNNNNNNNNNNNNNNNNNNNNNNNNNNNNNNNNNNNNNNNNNNNNNNNNNNNNNNNNNNNNNNNNNNNNNNNNNNNNNNNNNNNNNNNNNNNNNNNNNNNNNNNNNNNNNNNNNNNNNNNNCAAGATCTAACAGACCACCTGTGAACTCATCTTCTGCCCCATTTCTTATGGAGTACGATGCGCTTGGCCTATTTTTCTGTATTCAGATGATAATGTTTTCCCGGTTCACGTATTTCTTCCGTTATGAGTTCTTTTCTGTTTCGTCAGGTTTAAATAAGAGCGAAGGTTTACAGAGCCCACATATAGATTACACAATTAGCTTTATAAAAAAAAACGGATCGTTAATAAAACAAATAATTATCAAATTGAAAAGGCTAGTACCGTTCGCGATTAGACCAACGACTGTAATACATTAAACTGATATAAGCAAGTAAGGCTCTCTTGGGGATGACTTTATGCAAGCCACGCAAATCAGCTTTACGAAAAATGTGTTAAATTAAAAATTTATGATATAC---ATACACAATCCTCGTGCCGCCCTC----NCAAGATCTAACAGACCACCTGTGAACTCATCTTCTGCCCCATTTCTTATGGAGTACGATGCGCTTGGCCTATTTTTCTGTATTCAGATGATAATGTTTTCCCGGTTCACGTATTTCTTCCGTTATGAGTTCTTTTCTGTTTCGTCAGGTTTAAATAAGAGCGAAGGTTTACAGAGCCCTATAGATTACATTAGCTTATAAAAAAACGGATCGTTAATAAAACAAATAATTATCAAATTGAAAAGGCTAGTACCGTTCGCGATTAGACCAACGACTGTAATACATTAACTGATATAAGCAAGTAAGGCTCTCTTGGGGATGACTTTATGCAAGCCACGCAAATCAGCTTTACGAAAAATGTGTTAAATTAA
TYPHLON
NNNNNNNNNNNNNNNNNNNNNNNNNNNNNNNNNNNNNNNNNNNNNNNNNNNNNNNNNNNNNNNNNNNNNNNNNNNNNNNNNNNNNNNNNNNNNNNNNNNNNNNNNNNNNNNNNNNNNNNNNNNNNNNNNNNNNNNNNNNNNNNNNNNNNNNNNNNNNNNNNNNNNNNNNNNNNNNNNNNNNNNNNNNNNNNNNNNNNNNNNNNNNNNNNNNNNNNNNNNNNNNNNNNNNNNNNNNNNNNNNNNNNNNNNNNNNNNNNNNNNNNNNNNNNNNNNNNNNNNNNNNNNNNNNNNNNNNNNNNNNNNNNNNNNNNNNNNNNNNNNNNNNNNNNNNNNNNNNNNNNNNNNNNNNNNNNNNNNNNNNNNNNNNNNNNNNNNNNNNNNNNNNNNNNNNNNNNNNNNNNNNNNNNNNNNNNNNNNNNNNNNNNNNNNNNNNNNNNNNNNNNNNNNNNNNNNNNACCGGACCGAATCCACCGAGCCCCGGTAACAGAGCGCTCTGATSGAAACCATTTGATCTAGTTGATCAATACATGTAGCCTTCTAACGACATTGTTAACATGCTACANNNNNNN-----NNNNNNNNNNNNNNNNNNNNNNNNNNNNNNNNNNNNNNNNNNTAATGGGACTGAAGGCTATACAGTAAACCAAACAAGGATT-ATAACGTGCAAA--------------AGTAATGGGACCAAAGAGGTTCCAGGACCGGATTACTACTGACAACTTCGAACTAGACCTGATCCACATGTTAGTCGTCTCTAAACTACTCAGTGAACCTTCCTAATAATTTAGTACAATAAATGGCTCTTTAACGAGTGATGAAAGAGCCTCAACTGTCTCTTATTTGAAAAATGTTAAGACACATGGACTGTTTCAACAAACTCCTTGCTTCAGACTAAGATTTATGGTTGCTATTTGGCGAAAATTGATAGTACCGCTATGCTGACCGTACCAATTTACTCGAACAATAGAACGGCACAAACTAATGAGTAGTCCACTTACTCCTACTAGATGACCATAATTATATGATTAACATCAAAGAGGACCTAAATGAATATGCTTGTAGATCGATTCAATTACTGATTCCAAGAACTGATTATATATACTGGCCGCCAAGCATTGAACTACAGTCATTCCATAAGAGGATCAATAACTCATCATTAGAGCTGCGCGAGAACGAATTGGTGATACGACAGAATAATTTTATAAAATATGCCCTCAACGATCCTGACCTCGTACGCACACGAATTAGGACCAAATCCATATTCCTGACAGACCTGGCAAATCGATCACGAGACTATTAGAGAGCGTTTGGGCATCCGAGCCACGAGTTAGTCATTTTATATGGGCCACTAATAAGTGTATCTCGAACTATTGGACTGAATGGCATAATATATCTGGCATAGCTTCGGTCTCGCTGCACGAAATTTGGGAACAAAAGTTGACTCTAAAGTATAAGACCAGCGATANNNNNNNNNNNNNNNNNNNNNNNNNNNNNNNNNNNNNNNNNNNNNNNNNNNNNNNNNNNNNNNNNNNNNNNNNNNNNNNNNNNNNNNNNNNNNNNNNNNNNNNCCAAGATCTAACAGACCACCTGTGAACTCATCTTCTGCCCCATTTCTTATGGAATACGATGCGCTTGGCCTATTTTTCTGTATTCAGATGATAATGTTTTCCCGGTTCACGTATTTCTTCCGTTATGAGTTCTTTTCTGTTTCGTCAGGTTTAAATAAGAGCGAAGGTTTACAGAGCCCACATATAGATTACACAATTAGCTTTATAAAAAAAAACGGATCGTTAATAAAACAAATAATTATCAAATTGAAAAGGCTAGTACCGTTCGCGATTAGACCAACGACTGTAATACATTAAACTGATATAAACAAGTAAGGCTCTCTTGGGGATGACTGTATGCAAGCCACGCAAATGAGCTTTACGACAAATGTGTTAAATTAAAAATTTATGATATAC---ATACACAATCCTCGTGCCGCCCTC----CCAAGATCTAACAGACCACCTGTGAACTCATCTTCTGCCCCATTTCTTATGGAATACGATGCGCTTGGCCTATTTTTCTGTATTCAGATGATAATGTTTTCCCGGTTCACGTATTTCTTCCGTTATGAGTTCTTTTCTGTTTCGTCAGGTTTAAATAAGAGCGAAGGTTTACAGAGCCCTATAGATTACATTAGCTTATAAAAAAACGGATCGTTAATAAAACAAATAATTATCAAATTGAAAAGGCTAGTACCGTTCGCGATTAGACCAACGACTGTAATACATTAACTGATATAAACAAGTAAGGCTCTCTTGGGGATGACTGTATGCAAGCCACGCAAATGAGCTTTACGACAAATGTGTTAAATTAA
ASCTRU
TCATGGTACCCTAACGTGGAGGTCACGTGCAGCTAGTGGCTGGCGGGGTCCTCACTAATTAATTAAAAATGAGAAAAACATACCGTTTGGATCTACCTTTTTAAAAAATACCATCTGTGGACACCGGGATGTGAGTGAGTCCCAAACCTATCGACTCTTAATCTCAGATAAATAACAGACTGATAAGGGGTAAGAGACAGGCCACATGCTCTAGAAATGGGTTGTACCGTGC-------gtatctcatttttctctgctacctggataattgactattactataggttttcttgtagatcttaccagagcgattcaattacgtgtcctttctcatttcgtgaaagactgagtactaagaagctgtgttatatgtttcgttttcgagtttcatcacagaaagactacctttttcttcggtcaatgtccacttttgttaaagttaactaagtctcacACCGGACCGAATCCACCGAGCCCCGGTAACAGAGCGCTCTGATGGAAACCATTTGATCTAGTTGATCAATACATGTAGCCTTCTAACGACATTGTTAACATGCTACAATGGGAACGGAGCGAAGAATCAACTTATTCCGAAAACAAAAACTAGAAAAGCACTAATGGGACTGAAGGCTATACCGTAAACCAGACATGGATCTATAACATACAAAAAATTGTCAAAAGAAGTAATGGGGCCAAAGAGGTTCCAGGACCGGATTACTACTGACAACTTCGAACTAGGCCTAATCCGCATGTTAGTCGTGGCTAAACTACTCAGTGAACCTTCCTAATAAATTAGTACAATAAATGGCTCTTTAACGAGTGATGAAAGGGCCTCAACTGTCTCTTCTCCCAAAGGTGTTAACACACATGGACTGTTTCAACAAACTCCTTGCTTCAGACTACGATTTATGGTTGGTATATGGCGAAAATTGATAGTACCGCTATGCTGACCGTACCAATTTACTCGGACAAAAGAATGGCACTGACCAATGAGTAGTCCACTTACTCCTACTAGATGACCATAGTTATATGATAGACACCAAAGAGGACCTAAATGAATATACTTGTAGATCGATTGAACTACTGATTAGAAGGTTTGATTATATATACTGGCCGCCAAGCATTGAAGTACAGTCATTCCATAAGAAGATCAATAACTCATCATTAGAGCTGCGCGAGAACGAATTGGTGATACGACATAATAAT-------------ccctcaacgatcctgacctggtccacaggtcaattagggccaaatcaatattcttcccaaatctggcagattgatcacgagactattagggaccttttgggcatctgagccaagagttagacattttatatggcgcactgataagtctatctcgaactattggactaaatgccatagtatatctggcctcgcttaggtctcgcttgacgcgattttggaacacaagtagagtctgaactataatacc-------TATCTCACCGTTGGCTAACAAATCACGAACCTCCATTTTTTTGTCTATTCTATCTAAAATGCCTAATTTATCTCAATTTTGGTCTCTAGCTAGATTTGCCGGACCAAAATCTAACAGACCACCTGTGAACTCATCTTCTGCCCCATTTCTTATGGAATACGATGCGCTTGGCCTATTTTTCTGTATTCAGATGATAATGTTTTCCCGGTTCACGTATTTCTTCCGTTATGAGTTCTTTTCTGTTTCGTCAGGTTTAAATAAGAGCGAAGGTTTACAGAGCCCACATATAGATTACACAATTAGCTTTATAAAAAAAAACGGATCGTTAATAAAACAAATAATTATCAAATTGAAAAGGCTAGTACCGTTCGCGATTAGACCAACGACTGTAATACATTAAACTGATATAATCAAGTAAGGCTCTCTTGGGGATCACTTTATGCAAGCCACGCAAATCAGCTTTACGACAAATGTGTTAAATTAAAAATTTATGATGTACAGCATATATAATCCTCGTGCCCCCCTCtattccaagatttaaaagaccccctgtgaactcatcttctgccccatttcttatggagttcgatgcccttggcctatttttctgtattcagatgataatgttttcccggttcatgtatttcttccgttatgagttcttttctgtttcgtcaggtttaaataaaagcaaaggtttacagaacagtatagattacattagattatagaataacggattgttaataaaacaaataattatcaaactcaaaaggctagtaccgttcgcgattaaaccaacaggcgtaatgtaacaattcatatacgcaagtaaggctttcttgaggatcactttaaacaagccacgcaaatcagctttacgacaaatctgttaaattaa
LEIARC
------------------------ACGTGCAGCTAGTGGCTGGCGGGGTCCTCACTAATTAATTAAAAATGCGAAAAACATTCCGTTTGGATCTACCTTTTTAAAAAATACCATCTGTGGACACCGGGATGTGAGTGAGTCCCAAACCTATCGACTCTTAATCTCAGATAAATAACAGACTGATAAGGGGTAAGAGACAGGCCACATGCTCTAGAAATGGGTTGTACCGTGC-------gtatctcatttttctctgctacctggatggttgactattactataggttttcttgtagatcttaccagagcgattcaattacgtgtcctttctcatttcgtgaaagattgagtactcagtagctgtgttatatgtttcgttttcgagtttcatcacagaaagactacctttttcttcggtcaatgtccacttttgttatagttaactaagtctcac-----------------GAGCCCCGGTAACAGAGCGCTCTGATGGAAACCATTTGATCTAGTTGATCAATACATGTAGCCTTCTAACGACATTGTTAACATGCTACAATGGGAGCGGAACGCAGAATCAACCTATTCCGAAAACAAAAACTAGAAAAGCACTAATGGGACTGGAGGCTATACAATAAACCAGACATGGATCTACAACATACACAAAATCGTCAAAAGAAGTAATGGGGCCAAAGAGGTTCCAGGAC--------------------------AGGCCTAATCCGCATGTTAGTCGTAGCTAAACTACTCAGTGAACCTTCCTAATAAATTAGTACAATAAATAGCACTTTAACGAGTGATGAAAGGGCCTCAACTGTCTCTTCTCTCAAAGGTGTTAACACACATGGACTGTTTCAACAAACTCCTTGCTTCAGACTACGATTTATGGTCGATATTTGGCGAAAATTGATAGTACCGCTATGCTGACCGTACCAATTTACTCGGACAATAGAACGGCATAAACCAATGAGTAGTCCACTTACTCCTACTAGATGACCATAGTTATATGATAAACGCCAAAGAGGACCTAAATGAATATACTTGTAGATCGATTGAACTACTGATTAGAAGAGCTGATTATATATACTGGCCGCCAAGCATTGAAGTACAGTCATTCCATAAGAAGATCAATAACTCATCATTAGAGCTGCGCGAGAACGAATTGGTGATACGACATAATAAT-------------ctctcaacgatcctgacctcgtccgcaggttaattaggaccaaatcaatattcttcccaaatttggcaaattgatcacgagactattagggaccttttgggcatctgagccaagagttagacattttatatggcgcactgataagtctatctcgaactattggactaaatgccatagtatatctggcctcgcttaggtctcgcttcacgcaattttggaacagaagttgagtctgaactataatacca------TATCTCAACGTTGGCTAACAAATCACGAACCTCCATTTTTTTGTCTATTCTATCTAAAATGCCTAATTTATCTCAATTTTGGTCTCTACCTAGATTTGGCGGACCAAAATCTAACAGACCACCTGTGAACTCATCTTCTGCCCCATTTCTTATGGAATACGATGCGCTTGGCCTATTTTTCTGTATTCAGATGATAATGTTTTCCCGGTTCACGTATTTCTTCCGTTATGAGTTCTTTTCTGTTTCGTCAGGTTTAAATAAGAGCGAAGGTTTACAGAGCCCACATATAGACTACACAATTAGCTTTATAAAAAAAAACGGATCGTTAATAAAACAAATAATTATCAAATTGAAAAGGCTAGTACCGTTCGCGATTAGACCAACGACTGTAATAAATTAAACTGATATAACCAAGTAAGGCTCTCTTGGGGATCACTTTATGCAAGCCACGCAAATCAGCTTTACGACAAATGTGTTAAATTAAAAATTTATGATGTACCCGATATACAATCCTCCTACCCCCCTCtattccaagatttaaaagaccccctgtgaactcatcttctgccccatttcttatggagttcgatgcccttggcctatttttctgtattcagatgataatgttttcccggttcatgtatttcttccgttatgagttcttttctgtttcgtcaagtttaaataaaagcaaagctttacagaacagtatagattacattagattatagaataacggattgttaataaaacaaataattatcaaactcaaaaggctagtaccgttcgcgattaaaccaacaggggtaatgcaacaattcatatacgcaagtaaggctttcttgaggatcactttaaacaagccacgcaaatcagctttacgacaaatctgttaaattaa
BOMORI
---------CCTAACGTGGAGGTCACGTGCAGCTAGTGGCTGACGGGGTCCTCACTAATTAATTAAAAATGAGAAAAACATACCGTTTGGATCTACCTTTTTAAAAAATACCATCTGTGGACACCGGGATGTGAGTGAGTCCCAAACCTATCGACTCTTAATCTCAGATAAATAACAGACTGATAAGGGGTAAGAGACAGGCCACATGCTCTAGAAATGGGTTGTACCGTGCgctcaaagtatctcatttttctctgctactaggatgtttgactattactataggttttcttgtagatcttaccagagcgattcaattacgtgtcctttctcatttcctgaaggtctgagtacaaaaaagctgtgttatctgtttcgttttcgagtttcatcacagaaagactacctttttcttcggtcaatgtctacttttattaaagataactaagtctcac---------AATCCACCGAGCCCCGGTAACAGAGCGCTCTGATGGAAACCATTTGATCTAGTTGATCAATACATGTAGCCTTCTAACGACATTGTTAACATGCTACAATGGGAGCGGAGCGAAGAATCAACTTATTCCCAGAAAAAAAACTAGAGAAGCACTAATGGGACTGGAGGCTATACAGTAAACCAGACATGGATCTGTAACATACAAAAAATTGTCGAAAGAAGTAATGGGGCCAAAGAGGTTCCAGGACCGGATTACTACTGACAACTTCGAACTAGACCTAATCCGCATGTTAGTCGTAGCTAAACTATTCAGTGAACCTTCCTAATAAATTAGTACAATAAATGGCTCTTTAACGAGTGATGAAAGGGCCTCAACTGTCTCTTATGTAAAAGTTGTTAACACACATGGACTGTTTCAACAAACTCCTTGCTTCAGACTACGATTTATGGTTGATATTTGGCGAAAATTGATAGTACCGCTATGCTGACCGTACCAATTTACTGGGACAATAGAACGGCACAAACTAATGAGTAGTCCACTTACTCCTACTAGATGACCATAGTTATATGATAAACACGAAAGAAGACCTAAATGAGTATACTTGTAGATCGACTGAACTACTGATTCGAAGAACTGATTATATATACTGGCCGCCAAGCATTGAAGTACAGTCATTCCATAAGACGATCAATAACTCATCACTAGAGCTGCGCGAGAACGAATTGGTGATACGACATAATAATtttatagaatgtgccctgaacgatcctgacctcatccgcaaaccaattaggaccaaatcaatattcttcctaaatttggtaaattgatcacgagactattagggaccctttgggcatctgagccaagagtcagacttattatatgtcccaatcataagtctatctcaaactattggagtagaggccataatatatctggcctcgcttaggtctcgctccacgtaattttggaacagaagttgagtgtaaactataacaccagcgata---------GTTGGCTAACAAATCACGAACTTCCATTTTTTTGTCTATTCTATCTAAAATGCCTAATTTATCTCAATTTTGGTCTCTAGCTAGATTTGCCGGTCCAAAATCTAACAGACCCCCTGTGAACTCATCTTCTGCCCCATTTCTTATGGAATACGATGCGCTTGGCCTATTTTTCTGTATTCAGATGATAATGTTTTCCCGGTTCACGTATTTCATCCGTTATGAGTTCTTTTCTGTTTCGTCAGGTTTAAATAAGAGCGAAGGTTTACAGAGCCCACATATAGATTACACAATTAGCTTTATAAAAAAAAACGGATCATTAATAAAACAAATAATTATCAAATTGAAAAGGCTAGTACCGTTCGCGATTAGACCAACGACTGTAATACATTAAACTGGTATAATCAAGTAAGGCTCTCTTGGGGATCACTTTATGCAAGCCACGCAAATCAGCTTTACGACAAATGTGTTAAATTAAAAATTTATGATGTACCCCACATATAATCCTCGTGCCCCCCTC---tccaagatttaacagaccccctgtgaactcatcttctgccccatttcttatggagttcgatgcccttggcctatttttctgtattcagatgataatgttttcccggttcatgtatttcttccgttatgagttcttttctgtttcgtcaggtttaaataaaagcaaaggtttacacaacagtatagattacattagattatagaataacggattgttaataaaacaaataattatcaaactcaaaaggctagtaccgttcgcgattaaaccaacaggcgtaatgtaacaattcatatacgcaagtaaggctttcttgaggatcactataaacaagccacgcaaatcagctttacgacaaatctgttaaatt--
OBSPER
-----------TAACGTGGAGGTCACGTGCAGCTAGTGGCTGTCGGGGTCCTCACTAATTAATTAAAAATGAGAAAAACATACCGTTTGGATCTACCTTTTTAAAAAATACCATCTGTGGACACCGGGATGTGAGTGAGTCCCAAACCTATCGACTCTTAATCTCAGATAAATAACAGACTGATAAGGGGTAAGAGACAGGCCACATGCTCTAGAAATGGGT-----------------gtatctcatttttctctgctacctggataattgactattactataggttttcttgtagatcttaccggagcgattcaattacgtgtcccttctcatttcgtgaaggactgagttcaaagaggctgtgttatctgtttcgttttcgagtttcatcacagaaagactgcctttttcttcggtcaatgtccacttttgttaaagatacctatgtctcac---------AATCCACCGAGCCCCGGTAACAGAGCGCTCTGATGGAAACCATTTGATCTAGTTGATCAATACATGTAGCCTTCTAACGACATTGTTAACATGCTACAATGGGAGCGCAGCGAAGAATCAACTTATTCCAAAAACAAAAAGTAAAGAAGCACTAATGGGACTGGAGGCTATACAGTAAACCAAACATGGATCTATAACATACAAAAAATTGTCAAAAGAAGTAATGGGGCCAAAGAGGTTCCAGGACCGGATTACTACTGACAACTTCGAACTAGACCTAATCCGCACGTTAGTCGTAGCTAAACTACTCAGTGAACCTTCCTAATAAATTAGTGCAATAAATAGCTCTTTAACGAGTGATGAAAGGGCCTCAACTGTCTCTTATGTCAAAAGTGTTAACACACATGGACTGTTTCAACAAACTCCTTGCTTCAGACTACGATTTATGGTTGATATTTGGCGAAAATTGATAGTACCGCTATGCTGACCGTACCAATTTACTCGGACAATAGAACGGCACAAACTAATGAGTAGTCCACTTACTCCTACTAGATGACCATAGTTATATGATAAACACCAAAGAGGACCTAAATGAATATACTTGTAGATCGATTGAACTACTGATTAGAAGAATTGATTATATATACTGGCCGCCAAGCATTAAAGTACAGTCATTCCATAAGACGATCAATAACTCATCATTAGAGCTGCGCGAGAACGAATTGGTGATACGACATAATAATtttatataatatgccctgaacgatcctgtcctgattagcagatcaattaggaccaaatcaatattctccctaaatttggcaaattgatcacgagactattagggaccctttgggcatctgagtcaagagtcagacttattatatggcacactgataagtctatctcgaactattggactaaatgccataatatatctggcctcgcttagatctcgcttcgcgcaattttggaacagaagtcgagtctgaactataacaccagcgataTATCTCAACGTTGGCTAACAAATCACGAACTTCCATTTTTTTGTCTATTCTATCTAAAATGCCTAATTTATCTCAATTTTGGTCTCTAGCTAGATTTGCCGGACCAAAATCTAACAGACCACCTGTGAACTCATCTTCTGCCCCATTTCTTATGGAATACGATGCGCTTGGCCTATTTTTCTGTATTCAGATGATAATGTTTTCCCGGTTCACGTATTTCTTCCGTTATGAGTTCTTTTCTGTTTCGTCAGGTTTAAATAAGAGCGAAGGTTTACAGAGCCCACATATAGATTACACAATTAGCTTTACAAAAAAAAACGGATCGTTAATAAAACAAATAATTATCAAATTGAAAAGGCTAGTACCGTTCGTCATGAGACCAACGACTGTAATACATTAAACTGGTATAACCAAGTAAGGCTCTCTTGGGGATCACTTTATGCAAGCCACGCAAATCAGCTTTACGACAAATGTGTTAAATTAAAAATTTATGATGTACAACATATATAATCCTCGTGCCCCCCTC---tccaagatttaacagaccccctgtgaactcatcttctgccccatttcttatggagttcgatgcccttggcctatttttctgtattcagatgataatgttttcccggttcatgtatttcttccgttatgagttcttttctgtttcgtcaggtttaaataaaagcaaaggtttacacaacagtatagattacattagattatagaataacggattgttaataaaacaaataattatcaaactcaaaaggctagtaccgttcgcgattaaaccaacaggtgtaatgtaacaattcatatacgcaagtaaggctttcttgaggatcactataaacaagccacgcaaatcagctttacgacaaatctgttaaatt--
DISGAL
--------------CGTGGAGGTCACGTGCAGCTAGTGGCTGCCGGGGTCCTCACTAATTAATTAAAAATGAGAAAAACATACCGTTTGGATCTACCTTTTTAAAAAATACCATCTGTGGACACCGGGATGTGAGTGAGTCCCAAACCTATCGACTCTTAATCTCGGATAAATAACAGACTGATAAGGGGTAAGAGACAGGCCACATGCTCTAGAAATGGGTTGTACCGTGC-------gtatctcatttttctctgctacctggataattgactattactataggttttcttgtagatcttaccggagcgattcaattacgtgtcccttctcatttcctgatgacctgagtacaaagaggctgtgttatttgtttcgtttttgagtttcatcacagaaagactacctttttcttcggtcaatgtccacttttgttaaagttatctaagtctca----------AATCCACCGAGCCCCGGTAACAGAGCGCTCTGATGGAAACCATTTGATCTAGTTGATCAATACATGTAGCCTTCTAACGACATTGTTAACATGCTACAATGGGAACGGAGCGCAGAATCAACTTATTCCAAAAACCAAAAGTAAAGAAGCACTAATGGGACTGGAGGCTATACAGTAAACCAGACATGGATCTATAACATACAAAAAATTGTCAAAAGAAGTAATGGGGCCAAAGAGGTTCCAGGACCGGATTACTACTGACAACTTCGAACTAGACCTAATCCGCATGTTAGTCGTAGCTAAACTACTCAGTGAACCTTCCTAATAAATTAGTACAATAAATAGCTCTTTAACGAGTGATGAAAGGGCCTCAACTGTCTCTTATGTCAAAGCTGTTAACACACATGGACTGTTTCAACAAACTCCTTGCTTCAGACTACGATTTATGGTTGGTATATGGCGAAAATTGATAGTACCGCTATGCTGACCGTACCAATTTACTCGGACAATAGAACGGCACAAACTAATGAGTAGTCCACTTACTCCTACTAGATGACCATAGTTATATGATAAGCGCCAAAGAGGACTTAAATGAATATACTTGTAGATCGATTGAACTACTGATTACAAGAACTGATTATATATACTGGCCGCCAAGCATTGAAGTACAGTCATTCCATAAGAAGATCAATAACTCATCATTAGAGCTGCGCGAGAACGAATTGGTGATACGACATAATAATtttataaaatgtgccctcaacgatcctgtcctcttccgcaaatcaactagggccaaatcaatattcatcccgaatctggtaaattgatcacgagactattagggagcttttgggcatctaagccaagagtaagacttattatatggggcactaataagtctatctcgaactattggactaaatgccataatatatctggcctggcttaggtctcgcttcgcgcaattttggaacagaagtcgggtctgaactataacaccagcgataTATCTCAACGTTGGCTAACAAATCACGAACTTCCATTTTTTTGTCTATTCTATCTAAAATGCCTAATTTATCTCAATTTTGGTCTCTAGCTAGATTTGCCGGTCCAAAATCTAACAGACCACCTGTGAACTCATCTTCTGCCCCATTTCTTATGGAATACGATGCGCTTGGCCTATTTTTCTGTATTCAGATGATAATGTTTTCCCGGTTCACGTATTTCTTCCGTTATGAGTTCTTTTCTGTTTCGTCAGGTTTAAATAAGAGCGAAGGTTTACAGAGCCCACATATAGATTACACAATTAGCTTTACAAAAAAAAACGGATCATTAATAAAACAAATAATTATCAAATTGAAAAGGCTAGTACCGTTCGCGATTAGACCAACGACTGTAATACATTAAACTGGTTTAACCAAGTAAGGCTCTCTTGGGGATCACTTTATGCAAGCCACGCAAATCAGCTTTACGACAAATGTGTTAAATTAAAAATTTATGATGTACACCATATACAATCCTCGTGCCCCCCTC---tccaagatttaacagaccccctgtgaactcatcttctgccccatttcttatggagttcgatgcccttggcctatttttctgtattcagatgataatgttttcccggttcatgtatttcttccgttatgagttcttttctgtttcgtcaggtttaaataaaagcaaaggtttacacaacagtatagattacattagattataaaataacggattgttaataaaacaaataattatcaaactcaaaaggctagtaccgttcgcgattaaaccaacaggcgtaatgtaacaattcatatacgcaagtaaggctttcttgaggatcactttaaacaagccacgcaaatcagctttacgacaaatctgttaaattaa
RHIDOR
TCATGGTACCCTAACGTGGAGGTCACGTGCAGCTAGTGGCTGGCGGGGTCCTCACTAATTAATTAAAAATGAGAAAAACATACCGTTTGGATCTACCTTTTTAAAAAATACCATCTGTGGACACCGGGATGTGAGTGAGTCCCAAACCTATCGACTCTTAATCTCAGATAAATAACAGACTGATAAGGGGTAAGAGACAGGCCACATGCTCTAGAAATGGGTTGTACCGTGCgctcaaagtatctcatttttctctgctacctggataattgactattactataggttttcttgtagatcttaccagagcgattcaatttcgtgtcctttctcatttcgtgaaggaatgagtactaagaagctgtgttatctgtttcgttttcgagtttcatcacagaaagactacctttttcttcggtcaatgtctactcttgttaaagtgaattaagtctcac---------AATCCACCGAGCCCCGGTAACAGAGCGCTCTGATGGAAACCATTTGATCTAGTTGATCAATACATGTAGCCTTCTAACGACATTGTTAACATGCTACAATGGGAGCGAAACGAAGAATCAACTTATTCCAAAAATACTAACTAGAAAAGCACTAATGGGACCGGAGGCTATACGATAAACCAGACATGGATCTATAACATACACAAAACTATCTAAAGAAGTAATGGGGCCAAAGAGGTTCCAGGAC-----------------------------------------------------------------TGAACCTTCCTAATAAATTAGTACAATAAATGGCTCTTTAACGAGTGATGAAAGGGCCTCAACTGTCTCTTATGTCAAAGCTGTTAACACACATGGACTGTTTCAACAAACTCCTTGCTTCAGACTACGATTTATGGTTGATATTTGGCGAAAATTGATAGTACCGCTATGCTGACCGTACCAATTAACTCGGACAATAGAACGGCACAAACTAATGAGTAGTCCACTTACTCCTACTAGATGACCATAATTATATGACAAATACCAAAGAGGACCTAAATGAGTATACTTGTAGATCGGTTGAACTACTGATTACAAGAACTGATTATATATACTGGCCGCCAAGCATTGAAGTACAGTCATTCCATAAGAAGATCAAT--------------------------------------------------------------tgccctcaacgatcctgacctggtccgtagaccaattaggaccaaatcgatattcttcctaaatctggcaaattgatcacgagactattagggaccttttgggcatctaagtcaagaattagacttattatatggccgaatcataagtctatctggaactattggactagatgccataatatatctggcctcgcttaggtctcgcttgatgcaattttggatcacaaatcgaatttaacctctaatac--------TATCTCAACGTTGGCTAACAAATCACGAACCTCCATTTTTTTGTCTATTCTATCTAAAATGCCTAATTTATCTCAATTTTGGTCTCTACCTAGATTTGACGGACCAAAATCTAACAGACCACCTGTGAACTCATCTTCTGCCCCATTTCTTATGGAATACGATGCGCTTGGCCTATTTTTCTGTATTCAGATGATAATGTTTTCCCGGTTCACGTATTTCTTCCGTTATGAGTTCTTTTCTGTTTCGTCAGGTTTAAATAAGAGCGAAGGTTTACAGAGCCCACATATAGATTACACAATTAGCTTTATAAAAAAAAACGGATCGTTAATAAAACAAATAATTATCAAATTGAAAAGGCTAGTACCGTTCGCGATTAGACCAACGACTGTAATAGATTAAACTGATATAACCAAGTAAGGCTCTCTTGGGGATCACTTTATGCAAGCCACGCAAATCAGCTTTACGACAAATGTGTTAAATTAAAAATTTATGATGTACACCACATACAATCCTCGTGCTGCCCTCtattccaagatttaacagaccccctgtgaactcatcttctgccccatttcttatggagttcgatgcccttggcctatttttctgtattcagatgataatgttttcccggttcatgtatttcttccgttatgagttcttttctgtttcgtcaggtttaaataaaagcaaagctttacacaacagtatagattacattagattatagaataacggattgttaataaaacaaataattatcaaactcaaaaggctagtaccgttcgcgattaaaccaacaggcgtaatgtaacaattcatatacgcaagtaaggctttcttgaggatcactttaaacaagccacgcaaatcagctttacgacaaatctgttaaattaa
PIPPIP
NNNNNNNNNNNNNNNNNNNNNNNNNNNNNNNNNNNNNNNNNNNNNNNNNNNNNNNNNNNNNNNNNNNNNNNNNNNNNNNNNNNNNNNNNNNNNNNNNNNNNNNNNNNNNNNNNNNNNNNNNNNNNNNNNNNNNNNNNNNNNNNNNNNNNNNNNNNNNNNNNNNNNNNNNNNNNNNNNNNNNNNNNNNNNNNNNNNNNNNNNNNNNNNNNNNNNNNNNNNNNNNNNNNNNNNNGCTCAAAGTATCTCATTTTTCTCTGCTACCTGGATAATTGACTATTACTATAGGTTTTCTTGTAGATCTTACCAGAGCGATTCAATTACGTGTCCTTTCTCATTTCGTGAAGGAATGAGTACTAAGACGCTGTGTTATCTGTTTCGTTTTTGAGTTTCATCGCAGAAAGACTACCTTTTTCTTCGGTCAATGTCCACTCTTGTTACAGATAACTAACTCTCACNNNNNNNNNNNNNNNNNNNNNNNNNNNNNNNNNNNNNNNNNNNNNNNNNNNNNNNNNNNNNNNNNNNNNNNNNNNNNNNNNNNNNNNNNNNNNNNNNNNNNNNNNNNNNNNNNNNNNNNNNNNNNNNNNNNNNNNNNNNNNNNNNNNNNNNNNNNNNNNNNNNNNNNNNNNNNNNNNNNNNNNNNNNNNNNNNNNNNNNNNNNNNNNNNNNNNNNNNNNNNNNNNNNNNNNNNNNNNNNNNNNNNNNNNNNNNNNN-----------------------------------------------------------------tgaacctccctaataaattagtataataaatagctctttaacgagtgatgaaagggcctcaactgtctcttatctcaaggctattaacacacatggactgtttcaacaaactccttgcttcagactacgatttatggttgatatttggcgaaaattgatagtaccgctatgctgaccgtaccaatttactcggacaatagaacggcacaaactaatgagtagtccacttactcctactagatgaccatagttatatgataaaaaccaaaaaggatctaaatgaatatacttgtagatcgattgagctactgattagaagacctgattatatatactggccgccaagcattgaagtacagtcattccataagaagatcaat---------------------------------------------------NNNNNNNNNNNNNNNNNNNNNNNNNNNNNNNNNNNNNNNNNNNNNNNNNNNNNNNNNNNNNNNNNNNNNNNNNNNNNNNNNNNNNNNNNNNNNNNNNNNNNNNNNNNNNNNNNNNNNNNNNNNNNNNNNNNNNNNNNNNNNNNNNNNNNNNNNNNNNNNNNNNNNNNNNNNNNNNNNNNNNNNNNNNNNNNNNNNNNNNNNNNNNNNNNNNNNNNNNNNNNNNNNNNNNNNNNNNNNNNNNNNNNNNNNNNNNNNNNNNNNNNNNNNTATCTCAACGTTGACTAACAAATCACGAACCTCCATTTTTTTGTCTATTCTATCTAAAATGCCTAATTTATCTCAATTTTGGTCTCTACCTAGATTTGACGGACCAAAATCTAACAGACCACCTGTGAACTCATCTTCTGCCCCATTTCTTATGGAATACGATGCGCTTGGCCTATTTTTCTGTATTCAGATGATAATGTTTTCCCGGTTCACGTATTTCTTCCGTTATGAGTTCTTTTCTGTTTCGTCAGGTTTAAATAAGAGCGAAGGTTTACAGAGCCCACATATAGATTACACAATTAGCTTTATAAAAAAAAACGGATCATTAATAAAACAAATAATTATCAAATTGAAAAGGCTAGTACCGTTCGCGATTAGACCAACGACTGTAATAAATTAAACTGATATAACCAAGTAAGGCTCTCTTGGGGATCACTTTATGCAAGCCACGCAAATCAGCTTTACGACAAATGTGTTAAATTAAAAATTTATGATGTACATCATATACAATCCTCGTGCCCCCCTCTATTCCAAGATCTAACAGACCCCCTGTGAACTCATCTTCTGCCCCATTTCTTATGGAGTTCGATGCCCTTGGCCTATTTTTCTGTATTCAGATGATAATGTTTTCCCGGTTCATGTATTTCTTCCGTTATGAGTTCTTTTCTGTTTCGTCAAGTTTAAATAAAAGCAAAGCTTTACACAACAGTATAGATTACATTAGATTATAGAATAACGGATTGTTAATAAAACAAATAATTATCAAACTCAAAAGGCTAGTACCGTTCGCGATTAAACCAACAGGCGTAATGTAACAATTCATATACGCAAGTAAGGCTTTCTTGAGGATCACTTTAAACAAGCCACGCAAATCAGCTT----------------------
PIPCAR
--------------CGTGGAGGTCACGTGCAGCTAGTGGC-GTCGGGGTCCTCACTAATTAATTAAAAGTGAGAAAAACATACCGTTTGGATCTACCTTTTTAAAAAATACCATCTGTGGACACCGGGATGTGAGTGAGTCCCAAACCTATCGATTCTTAATCTCAGATAAATAACAGACTGATAAGGGGTAAGAGACAGGCCACATGCTCTAGAAATGGGTTGTACCGTGCNNNNNNNNNNNNNNNNNNNNNNNNNNNNNNNNNNNNNNNNNNNNNNNNNNNNNNNNNNNNNNNNNNNNNNNNNNNNNNNNNNNNNNNNNNNNNNNNNNNNNNNNNNNNNNNNNNNNNNNNNNNNNNNNNNNNNNNNNNNNNNNNNNNNNNNNNNNNNNNNNNNNNNNNNNNNNNNNNNNNNNNNNNNNNNNNNNNNNNNNNNNNNNNNNNNNNNNNNNNNNNNACCGGACCGAATCCACCGAGCCCCGGTAACAGAGCGCTCTGATGGAAACCATTTGATCTAGTTGATCAATACATGTAGCCTTCTAACGACATTGTTAACATGCTACAATGGGAACGGAACGAAGAATCAACTTATTCCGAAAAGAAAAACTAGAAAAGCACTAATGGGACTGGAGGCTATACAGTAAACCAGACATGGATCTATAACATACAAAAAATCGTCTAAAGAAGTAATGGGGCCAAAGAGGTTCCAGGAC-----------------CTTCGAACTAGACCTAATCCACATGTTAGTCGTGGCTAAACTACTCAGTGAACCTCCCTAATAAATTAGTATAATAAATAGCTCTTTAACGAGTGATGAAAGGGCCTCAACTGTCTCTTATCTCAAGGCTGTTAACACACATGGACTGTTTCAACAAACTCCTTGCTTCAGACTACGATTTATGGTTGGTATTTGGCGAAAATTGATAGTACCGCTATGCTGACCGTACCAATTTACTCGGACAATAGAACGGCACAAACTAATGAGTAGTCCACTTACTCCTACTAGATGACCATAGTTATATGATAAAAACCAAAAAGGATCTAAATGAGTATACTTGTAGATCGATTGAACTACTGATTCGAAGACCTGATTATATATACTGGCCGCCAAGCATTGAAGTACAGTCATTCCATAAGAAGATCAATAACTCATCATTAGAGCTGCGCGAGAACGAATTGGC----------------------aaatatgccctcaacgatcctgacctggtaagcggggcaattaggaccaaatcaatattcttcatagacttggcaaattgatcacgagactattagggaccttttgggcatctaagccaagaattagacttattatgtggccctataataagtctatctcgaactattggactaaatgccataatatatctggcctcgcttagatctcgcttcacgcaattttggaacagaagttgagtttaaactataatacc-------TATCTCAACGTTGGCTAACAAATCACGAACCTCCATTTTTTTGTCTATTCTATCTAAAATGCCTAATTTATCTCAATTTTGGTCTCTACCTAGATTTGACGGACCAAAATCTAACAGACCACCTGTGAACTCATCTTCTGCCCCATTTCTTATGGAATACGATGCGCTTGGCCTATTTTTCTGTATTCAGATGATAATGTTTTCCCGGTTCACGTATTTCTTCCGTTATGAGTTCTTTTCTGTTTCGTCAGGTTTAAATAAGAGCGAAGGTTTACAGAGCCCACATATAGATTACACAATTAGCTTTATAAAAAAAAACGGATCATTAATAAAACAAATAATTATCAAATTGAAAAGGCTAGTACCGTTCGCGATTAGACCAACGACTGTAATAAATTAAACTGATATAACCAAGTAAGGCTCTCTTGGGGATCACTTTATGCAAGCCACGCAAATCAGCTTTACGACAAATGTGTTAAATTAAAAATTTATGATGTACACCATATACAATCCTCGTGCCCCCCTCNNNNNNNNNNNNNNNNNNNNNNNNNNNNNNNNNNNNNNNNNNNNNNNNNNNNNNNNNNNNNNNNNNNNNNNNNNNNNNNNNNNNNNNNNNNNNNNNNNNNNNNNNNNNNNNNNNNNNNNNNNNNNNNNNNNNNNNNNNNNNNNNNNNNNNNNNNNNNNNNNNNNNNNNNNNNNNNNNNNNNNNNNNNNNNNNNNNNNNNNNNNNNNNNNNNNNNNNNNNNNNNNNNNNNNNNNNNNNNNNNNNNNNNNNNNNNNNNNNNNNNNNNNNNNNNNNNNNNNNNNNNNNNNNNNNNNNNNNNNNNNNNNNNNNNNNNNNNNNNNNNNNNNNNNNNNNNNNNNNNNNNNNNNNNNNNNNNNNNNNNNNNNNNNNNNNNNN
XENTRO
TCATGGTACCCTAACGTGGAGGTCACGTGCAGCTAGTGGT-GTCGGGGTCCTCACTAATTAATTAAAAGTGAGAAGAACATACCGTTTGGATCTACCTTTTTAAAAAATACCATCTGTGGACACCGGGATGTGAGTGAGTCCCAAACCTATCGACTCTTAATCTCAGATAAATAACAGACTGATAAGGGGTAAGAGACAGGCCACATGCTCTAGAAATGGGTTGTACCGTGCgctcaaagtatctcatttttctctgctacctggataattgactattactataggttttcttgtagatcttaccagagcgattcaattacgtgtcctttctcatttcgtgaaagattgagtactaagacgctgtgttatctgtttcgtttttgagtttcatcacagaaagactacctttttcttcggtcaatgtccacttttgttacagtgaactaactctcacACCGGACCGAATCCACCGAGCCCCGGTAACAGAGCGCTCTGATGGAAACCATTTGATCTAGTTGATCAATACATGTAGCCTTCTAACGACATTGTTAACATGCTACAATGGGAGCGAAGCGAAGAATCAACTTATTCTGAAAACAGAGACTAGAAAAGCACTAATGGGACTGGAGGCTATACAGTAAACCAAACATGGATCTATAACATATAAAAAATAGCTCAAAGAAGTAATGGGGCCAAAGAGGTTCCAGGAC-----------------------------------------------------------------TGAACCTTCCTAATAAATTAGTACAGTAAATGGCTCTTTAACGAGTGATGAAAGGGCCTCAACTGTCTCTTATGTCAAGGATGTTAACACACATGGACTGTTTCAACAAACTCCTTGCTTCAGACTACCATTTATGGTTGGTATTTGGCGAAAATTGATAGTACCGCTATGCTGACCGTACCAATTAACTCGGAGAATAGAACGGGACAAACTAATGAGTAGTCCACTTACTCCTACTAGATGACCATAGTTATATGATAAATGCCAAAAAGGACCTAAATGAGTATACTTGTAGATCGATTGAACTACTGATTCGAAGACCTCATTATATATACTGGCCGCCAAGCATTGAAGTACAGTCATTCCATAAGAAGATCAAT---------------------------------------------------tttataaaatgtgccttcaacgatcctgacctggtccgaggatcaattaggaccaaatcaatattctccctaggtctggcaaatagatcacgagactatttgagaccttttgggcatctaagccaagaattagacttattatatggccgtatgataagtctatctcgaactattggactgaatgccataatatatctggcctcgcttaaatctcgcttcacgcaattttggaacagaagtggagtttaaactataataccagcgataTATCTCAACGTTGGCTAACAAATCACGAACCTCCATTTTTTTGTCTATTCTATCTAAAATGCCTAATTTATTTCAATTTTGGTCTCTACCTAGATTTGACGGACCAAAATCTAACAGACCACCTGTGAACTCATCTTCTGCCCCATTTCTTATGGAATACGATGCGCTTGGCCTATTTTTCTGTATTCAGATGATAATGTTTTCCCGGTTCACGTATTTCTTCCGTTATGAGTTCTTTTCTGTTTCGTCAGGTTTAAATAAGAGCGAAGGTTTACAGAGCCCACATATAGATTACACACTTAGCTTTATAAAAAAAAACGGATCATTAATAAAACAAATAATTATCAAATTGAAAAGGCTAGTACCGTTCGCGATTAGACCAACGACTGTAATACATTAAACTGATATAACCAAGTAAGGCTCTCTTGGGGATCACTATATGCAAGCCACGCAAATCAGCTTTACGACAAATGTGTTAAATTAAAAATTTATGATGTACAACACATACAATCCTCGTGCCGCCCTCtattccaagatttaacagaccccctgtgaactcatcttctgccccatttcttatggagttcgatgcccttggcctatttttctgtattcagatgataatgttttcccggttcatgtatttcttccgttatgagttcttttctgtttcgtcaagtttaaataaaagcaaagctttacacaacagtatagattacattagattatagaataacggattgttaataaaacaaataattatcaaactcaaaaggctagtaccgttcgcgattaaaccaacaggcgtaatgtaacaattcatatacgcaagtaaggctttcttgaggatcactttaaacaagccacgcaaatcagctttacgacaaatctgttaaattaa
XENLA2
TCATGGTACCCTAACGTGGAAGTCACGTGCAGCTAGTGGC-GGCGGGGTCCTCACTAATTAATTAAAAGTGAGAAGAACATACCGTTTGGATCTACCTTTTTAAAAAATACCATCTGTGGACACCGGGATGTGAGTGAGTCCCAAACCTATCGACTCTTAATCTCAGATAAATAACAGACTGATAAGGGGTAAGAGACAGGCCACATGCTCTAGAAATGGGTTGTACCGTGCgctcaaagtatctcatttttctctgctacctggataattgactattactataggttttcttgtagatcttaccagagcgattcaattacgtgtcctttctcatttcgtgaaagaatgagtactaagacgctgtgttatctgtttcgtttttgagtttcatcacagaaagactacctttttcttcggtcaatgtccacttttgttacagtgaactaactctcacACCGGACCGAATTCACCAAGCCCCGGTAACAGAGCGCTCTGATGGAAACCATTTGATCTAGTTGATCAATACATGTAGCCTTCTAACGACATTCTTAACATGCTACAATGGGAACGAAGGGAAGAATCAACTTATTCCGAAAACAGAAACTAGAAAAGCACTAATGGGACTGGAGGCTATACAGTAAACCAGTCATGGATCTATAACATATAAAAAATAGCTCAAAGAAGTAATGGGGCCAAAGAGGTTCCAGGACCGGATTACTACTGACAACTTCGAACTAGGCCTAATCCGCATGTTAGTCGTAACTAAACTACTCAGTGAACCTTCCTAATAAATTAGTACAATAAATGGCTCTTTAACGAGTGATGAAAGGGCCTCAACTGTCTCTTATGTCAAAGCTGTTAACACACATGGACTGTTTCAACAAACTCCTTGCTTCAGACTACCATTTATGGTTGATATCTGGCGAAAATTGATAGTACCGCTATGCTGACCGTACCAATTAACTCGGAGAATAGAATGGGACAAACCAATGAGTAGTCCACTTACTCCTACTAGATGACCATAGTTATATGATAAATGCCAAAAAGGACCTAAATGAGTATACTTGTAGATCGATTGAACTACTGATTCGAAGACCTCATTATATATACTGGCCGCCAAGCATTGAAGTACAGTCATTCCATAAGAAGATCAATAACTCATCATTAGAGCTGCGCGAGAACGAATTGGTGATACGACATAATAATtttataaaatatgccctcaacgatcctgacctggtccgaggatcaattaggaccaaatcaatattctctctaagtctggcaaatcgatcacgagactatttgggaacttttgggcatctaagccaagaattagacttattatatggccgtatgataagtctatctcgaactattggactgaatgccataatatatctggcctcgcttagatctcgcttcacgcaattttggaacagaagttgagtttaaactataataccagcgataTATCTCAACGTTGGCTAACAAATCACGAACCTCCATTTTTTTGTCTATTCTTTCTAAAATGCCTAATTTATTTCAATTTTGGTCTCTACCTAGATTTGCCGGACCAAAATCTAACAGACTACCTGTGAACTCATCTTCTGCCCCATTTCTTACGGAATACGATGCGCTTGGCCTATTTTTCTGTATTCAGATGATAATGTTTTCCCGGTTCACGTATTTCTTCCGTTATGAGTTCTTTTCTGTTTCGTCAGGTTTAAATAAGAGCGAAGGTTTACAGAGCCCACATATAGATTACACAATTAGCTTTATAAAAAAAAACGGATCATTAATAAAACAAATAATTATCAAATTGAAAAGGCTAGTACCGTTCGCGATTAGACCAACGACTGTAATACATTAAACTGATATAACCAAGTAAGGCTCTCTTGGGGATCACTATATGCAAGGCAC-CAAATCAGCTTTACGACAAATGTGTTAAATTAAAAATTTATGATGTACAACACATACAATCCTCGTGCTCCCCTCtattccaagatttaacagaccccctgtgaactcatcttctgccccatttcttatggagttcgatgcccttggcctatttttctgtattcagatgataatgttttcccggttcatgtatttcttccgttatgagttcttttctgtttcgtcaagtttaaataaaagcaaagctttacacaacagtatagattacattagattataKaataacggattgttaataaaacaaataattatcaaactcaaaaggctagtaccgttcgcgattaaaccaacaggcgtaatgtaacaattcatatacgcaagtaaggctttcttgaggatcactttaaacaagccacgcaaatcagYtttacgacaaatctgttaaatt--
HYMBOE
TCATGGTACCCTAACGCGGAGGTCACGTGCAGCTAGTGGC-GTCGGGGTCCTCACTAATTAATTAAAAGTGAGAAGAACATACCGTTTGGATCTACCTTTTTAAAAAATACCATCTGTGGACACCGGGATGTGAGTGGGTCCCAAACCTATCGACTCTTAATCTCAGATAAATAACAGACTGATAAGGGGTAAGAGACAGGCCACATGCTCTAGAAATGGGTTGTACCGTGC-------gtatctcatttttctctgctacctggataattgactattactataggttttcttgtagatcttaccagagcgattcaattacgtgtcctttctcatttcgtgaaagaatgagtactaagatgctgtgttatctgtttcgtttttgagtttcatcacagaaagactacctttttcttcggtcaatgtccacttttattacagtgaactaactctcac---------AATCCACCGAGCCCCGGTAACAGAGCGCTCTGATGGAAACCATTTGATCTAGTTGATCAATACATGTAGCCTTCTAACGACATTGTTAACATGCTACA------------CGAAGAATCAACCTATTCCGATAACAAAAACCAGAAAAGCACTAATGGGACTGGAGGCTATACAGTAAACCAGACATGGATCTATAACATACTAAAAATCATCTAAAGAAGTAATGGGGCCAAAGAGGTTCCAGGACCGGATTACTACTGCCAACTTCGAACTAGGCCTAGTCCACATGTTAGTCGTAACTAAACTACTCAGTGAACCTTCCTAATAAATTAGTATAAAAAATGGCTCTTTAACGAGTGATGAAAGGGCCTCAACTGTCTCTTTTGTCAAAACTATTAACACACATGGACTGTTTCAACAAACTCCTTGCTTCAGACTACCATTTATGGTTGGTATATGGCGAAAATTGATAGTACCGCTATGCTGACCGTACCAATTTACTCGGACAATAGAACGGCACAAACTAATGAGTAGTCCACTTACTCCTACTAGATGACCATAGTTATATGATAAACACCAAAAAGGACCTAAATGAATATACTTGTAGATCGATTGAACTACTGATTAGAAGAACTGATTATATATACTGGCCGCCAAGCATTGAAGTACAGTCATTCCATAAGAAGATCAATAACTCATCATTAGAGCT--------------------------------------------atgccttagacgatcctgacctggtatgcagaacaattaggaccaaatcaatattctccctaaatttggcaaattgatcacgagactattagggagcttttgggcatctaagccaagagttagacttattatatggcccaataataagcctatctcgaactattggactcgatgccataatatatttggcctcgcttagaactcgcttcacacaattttggaacaaaagttgagtttaaactataatacca------TATCTCAACGTTGGCTAACAAATCACGAACCTCCATTTTTTTGTCTATTCTATCTAAAATGCCTAATTTATCTCAATTTTGGTCTCTACCTAGATTTGACGGACCAAAATTTAACAGACCACCTGTGAACTCATCTTCTGCCCCATTTCTTATGGAATACGATGCGCTTGGCCTATTTTTCTGTATTCAGATGATAATGTTTTCCCGGTTCACGTATTTCTTCCGTTATGAGTTCTTTTCTGTTTCGTCAGGTTTAAATAAGAGCGAAGGTTTACAGAGCCCACATATAGATTACACAATTAGCTTTATAAAAAAAAACGGATCATTAATAAAACAAATAATTATCAAATTGAAAAGGCTAGTACCGTTCGCGATTAGACCAACGACTGTAATACATTAAACTGATTTAACCAAGTAAGGCTCTCTTGGGGATCACTTTATGCAAGCCACGCAAATCAGCTTTACGACAAATGTGTTAAATTAAAAATTTATGATGTACAACACATACAATCCTCGTGCCCCCCTCtattccaagatttaacagaccccctgtgaactcatcttctgccccatttcttatggagttcgatgcccttggcctatttttctgtattcagatgataatgttttcccggttcatgtatttcttccgttatgagttcttttctgtttcgtcaagtttaaataaaagcaaagctttacacaacagtatagattacattagattatagaataacggattgttaataaaacaaataattatcaaactcaaaaggctagtaccgttcgcgattaaaccaacaggcgtaatgtaacaattcatatacgcaagtaaggctttcttgaggatcactataaacaagccacgcaaatcagctttacgataaatctgttaaattaa
PSEMER
--------------CGTGGAGGTCACGTGCAGCTAGTGGC-TGCGGGGTCCTCACTAATTAATTAAAAGTGAGAAAAACATACCGTTTGGATCTACCTTTTTAAAAAATACCATCTGTGGACACCGGGATGTGAGTGAGTCCCAAACCTATCGACTCTTAATCTCAGATAAATAACAGACTGATAAGGGGTAAGAGACAGGCCACATGCTCTAGAAATGGGTTGTACCGTGCNNNNNNNNNNNNNNNNNNNNNNNNNNNNNNNNNNNNNNNNNNNNNNNNNNNNNNNNNNNNNNNNNNNNNNNNNNNNNNNNNNNNNNNNNNNNNNNNNNNNNNNNNNNNNNNNNNNNNNNNNNNNNNNNNNNNNNNNNNNNNNNNNNNNNNNNNNNNNNNNNNNNNNNNNNNNNNNNNNNNNNNNNNNNNNNNNNNNNNNNNNNNNNNNNNNNNNNNNNNNNNN-----------TCCACCGAGCCCCGGTAACAGAGCGCTCTGATGGAAACCATTTGATCTAGTTGATCAATACATGTAGCCTTCTAACGACATTGTTAACATGCTACAATGGGAGCGAAACGAAGAATCAACCTGTTCCGATAACAAAAACTAGAAAAGCACTAATGGGACTGGAGGCTATACAGTAAACCAGACCTGGATCTATAACATACAAAAAATAATCTAAAGAAGTAATGGGGCCAAAGAGGTTCCAGGAC-------------------------------------------------------------------------------AAATTAGTACAGAAAATGGCTTTTTAACGAGTGATGAAAGGGCCTCAACTGTCTCTTATGTCCAAGCTGTTAACACACATGGACTGTTTCAACAAACTCCTTGCTTCAGACTACCATTTATGGTTGATCTTTGGCGAAAATTGATAGTACCGCTATGCTGACCGTACCAATTAACTCGGACAATAGAACGGCACAAACTAATGAGTAGTCCACTTACTCCTACTAGATGACCATAGTTATATGATAAAAACCAAAAAGGACCTAAATGAGTATACTTGTAGATCGATTCAACTACTGATTAGAAGAACTGATTATATATACTGGCCGCCAAGCATTAAAGTACAATCATTCCATAAGAAGATCAATAACTCATCATTAGAGCTGCGCGAGAACGAATTGGTGATACGACATAATAAT--------------cttcaacgatcctgacctgaatcgcagatcaattaggaccaaatcaatattctccctaaatctggcaaattgatcacgagactattagggagcttttgggcatctaagcgaagagttagacttattatatggcccaataataagtctatctcgaactattggactcaatgccataatatatttggcctcgcttagaactcgcttcacacaattttggaacaaaagttgagtttaaacta--------------TATCTCAACGTTGGCTAACAAATCACGAACCTCCATTTTTTTGTCTATTCTATCTAAAATGCCTAATTTATCTCAATTTTGGTCTCTACCTAGATTTGACGGACCAAAATCTAACAGACCACCTGTGAACTCATCTTCTGCCCCATTTCTTATGGAATACGATGCGCTTGGCCTATTTTTCTGTATTCAGATGATAATGTTTTCCCGGTTCACGTATTTCTTCCGTTATGAGTTCTTTTCTGTTTCGTCAGGTTTAAATAAGAGCGAAGGTTTACAGAGCCCACATATAGATTACACAATTAGCTTTATAAAAAAAAACGGATCATTAATAAAACAAATAATTATCAAATTGAAAAGGCTAGTACCGTTCGCGATTAGACCAACGACTGTAATACATTAAACTGATTTAACCAAGTAAGGCTCTCTTGGGGATCACTTTATGCAAGCCACGCAAATCAGCTTTACGACAAATGTGTTAAATTAAAAATTTATGATGTACAATACATACAATCCTCGTGCCCCCCTCNNNNNNNNNNNNNNNNNNNNNNNNNNNNNNNNNNNNNNNNNNNNNNNNNNNNNNNNNNNNNNNNNNNNNNNNNNNNNNNNNNNNNNNNNNNNNNNNNNNNNNNNNNNNNNNNNNNNNNNNNNNNNNNNNNNNNNNNNNNNNNNNNNNNNNNNNNNNNNNNNNNNNNNNNNNNNNNNNNNNNNNNNNNNNNNNNNNNNNNNNNNNNNNNNNNNNNNNNNNNNNNNNNNNNNNNNNNNNNNNNNNNNNNNNNNNNNNNNNNNNNNNNNNNNNNNNNNNNNNNNNNNNNNNNNNNNNNNNNNNNNNNNNNNNNNNNNNNNNNNNNNNNNNNNNNNNNNNNNNNNNNNNNNNNNNNNNNNNNNNNNNNNNNNNNNNNNN
PELCUL
--------------CGTGGAGGTCACGTGCAGCTAGTGGCTGGCGGGGTCCTCACTAATTAATTAAAAATGAGAAAAACATACCGTTTGGATCTACCTTTTTAAAAAATACCATCTGTGGACACCGGGATGTGAGTGAGTCCCAAACCTATCGACTCTTAATCTCAGATAAATAACAGACTGATAAGGGGTAAGAGACAGGCCACATGCTCTAGAAATGGGTTGTACCGTGCgctcaaagtatctcatttttctctgctacctggataattgactattactataggttttcttgtagatcttaccagagcgattcaattacgtgtcctttctcatttcgtgaaagaatgagtacaaagaagctgtgttatctgtttcgttttcgagtttcatcacagaaagactacctttttcttcggtcaatgtctacttttgttaaagttaactaagtctcacACCGGACCGAATCCACCGAGCCCCGGTAACAGAGCGCTCTGATGGAAACCATTTGATCTAGTTGATCAATACATGTAGCCTTCTAACGACATTGTTAACAT------------------------ATCGACTTATTCGGAAAACAAAAACTAGAAAAGCACTAATGGGACTGAAGGCTATTCAGTAAACCAAACACGGATCTATAACATACAAAAAATACTCAAAGGAAATAATGGGGCCAAAGAGGTTCCAGGACCGGATTACTACTGCCAACTTCGAACTAGACCTAATCCGCATGTTAGTCGTAGCTAAACTACTCAGTGAACCTTCCTAATAAATTAGTACAATAAATCGCTCTTTAACGAGTGATGAAAGGGCCTCAACTGTCTCTTCTGTCGAAGCTGTTAACACACATGGACTGTTTCAACAAACTCCTTGCTTCAGACTACGATTTATGGTTGATATTTGGCGAAAATTGATAGTACCGCAATGCTGACCGTACCAATTTACTCGGACAATAGAACGGCACAAACTAATGAGTAGTCCACTTACTCCTACTAGATGACCATAGTTATATGATAAACACCAAAAAGGACCTAAATGAATATACTTGTAGATCGATTGAACTACTGATTGAAAGAACTGATTATATATACTGGCCGCCAAGCATTGAAGTACAGTCATTCCATAAGAAGATCAATAACTCATCATTAGAGCTGCGCGAGAACGAATTGGTGATACGACATAATAAT------------gccttaaacgatcctgacctggtccacgaaacaattaggaccaaatccatattctcctcaaatttggcaaatagatcacgagactattaggaaccttttgggcatctcagccaagagttagacttattatatggcgcattcataagtctacctcaaattattggacaaaatgcgatagtatatctggcatcgattaggtctcgcttcacgcaattttggaacagaagtcgagtctgaactataatacc-------TATCTCAACGTTGGCTAACAAATCACGAACTTCCATTTTTTTGTCTATTCTATCTAAAATGCCTAATTTATTTCAATTTTGGTCTCTACCTAGATTTGACGGACCAAAATCTAACAGACCACCTGTGAACTCATCTTCTGCCCCATTTCTTATGGAATACGATGCGCTTGGCCTATTTTTCTGTATTCAGACGATAATGTTTTCCCGGTTCACGTATTTCTTCCGTTATGAGTTCTTTTCTGTTTCGTCAGGTTTAAATAAGAGCGAAGGTTTACAGAGCCCACATATAGATTACACAATTAGCTTTATAAAAAAAAACGGATCGTTAATAAAACAAATAATTATCAAATTGAAAAGGCTAGTACCGTTCGCGATTAGACCAACGACTGTAATAAATTAAACTGATTTAAGCAAGTAAGGCTCTCTTGGGGATCACTTTATGCAAGCCACGCAAATCAGCTTTACGACAAATGTGTTAAATTAAAAATTTATGATGTACACGATATACAATCCTCGTGCCTCCCTCtattccaagatctaacagaccccctgtgaactcatcttctgccccatttcttatggagttcgatgcccttggcctatttttctgtattcagatgataatgttttcccggttcatgtatttcttccgttatgagttcttttctgtttcgtcaggtttaaataaaagcaaagctttacacaacagtatagattacattagattatagaataacggattgttaataaaacaaataattatcaaactcaaaaggctagtaccgttcgcgattaaaccaacaggcggcatgtaacaattcatctacgcaagtaaggctttcttgaggatcactataaacaagccacgcaaatcagctttacgacaaatctgttaaattaa
PELPUN
TCATGGTACCCTAACGTGGAGGTCACGTGCAGCTAGTGGCTGGCGGGGTCCTCACTAATTAATTAAAAATGAGAAAAACATACCGTTTGGATCTACCTTTTTAAAAAATACCATCTGTGGACACCGGGATGTGAGTGAGTCCCAAACCTATCGACTCTTAATCTCAGATAAATAACAGACTGATAAGGGGTAAGAGACAGGCCACATGCTCTAGAAATGGGTTGTACCGTGCNNNNNNNNNNNNNNNNNNNNNNNNNNNNNNNNNNNNNNNNNNNNNNNNNNNNNNNNNNNNNNNNNNNNNNNNNNNNNNNNNNNNNNNNNNNNNNNNNNNNNNNNNNNNNNNNNNNNNNNNNNNNNNNNNNNNNNNNNNNNNNNNNNNNNNNNNNNNNNNNNNNNNNNNNNNNNNNNNNNNNNNNNNNNNNNNNNNNNNNNNNNNNNNNNNNNNNNNNNNNNNNACCGGACCGAATCCACCGAGCCCCGGTAACAGAGCGCTCTGATGGAAACCATTTGATCTAGTTGATCAATACATGTAGCCTTCTAACGACATTGTTAACATGCTACAATGGAAGCGGAACGAAGAATGAACTTATTCAGAAAACAAAAACAAGAAAAGCACTAATGGGACTGGAGGCTATTCAGTAAACCAGACATGGATCTATAACATACAAAAAATACTCTAAAGAAATAATGGGGCCAAAGAGGTTCCAGGACCGGATTACTACTGACAACTTCGAACTAGACCTAATCCGCATGTTAGTCGTGGCTAAACTACTCAGTGAACCTTCCTAATAAAATAGTACAATAAATCGCTCTTTAACGAGTGATGAAAGGGCCTCAACTGTCTCTTCTGTCCAAGCTGTTAACACACATGGACTGTTTCAACAAACTCCTTGCTTCAGACTACGATTTATGGTTGATCTTTGGCGAAAATTGATAGTACCGCTATGCTGACCGTACCAATTTACTCGGACAATAGAATGGCACAAACTAATGAGTAGTCCACTTACTCCTACTAGATGACCATAGTTATATGATAAACACCAAAGAGGATTTAAATGAATATACTTGTAGATCGATTGTACTACTGATTAAAAGAGCTGATTATATATACTGGCCGCCAAGCATTGAAGTACAGTCATTCCATAAGAAGATCAATAACTCATCATTAGAGCTGCGCGAGAACGAATTGGTGATACGACATAATAAT-----------tgccctgaacgatcctgacctggtgcacagaacaattaggaccaaatcaatattcctcataaacctggYaaatagatcacgagactgttagggaccttttgggcatctaagccacgagttagacttattatatggcgcattaataagtctacctcgaactattggactaaatgcgataatctatctggcatcgcttaggtctcgctccacgcaattttggaacagaagtcgagtctcaactataatacca------TATCTCAACGTTGGCTAACAAATCACGAACTTCCATTTTTTTGTCTATTCTATCTAAAATGCCTAATTTATCTCAATTTTTGTCCCTACCTAGATCTGACGGACCAAAATCTAACAGACCACCTGTGAACTCATCTTCTGCCCCATTTCTTATGGAATACGATGCGCTTGGCCTATTTTTCTGTATTCAGATGATAATGTTTTCCCGGTTCACGTATTTCTTCCGTTATGAGTTCTTTTCTGTTTCGTCAGGTTTAAATAAGAGCGAAGGTTTACAGAGCCCACATATAGATTACACAATTAGCTTTATAAAAAAAAACGGATCGTTAATAAAACAAATAATTATCAAATTGAAAAGGCTAGTACCGTTCGCGATTAGACCAACGACTGTAATAAATTAAACTGATATAACCAAGTAAGGGTCTCTTGGGGATCACTTTATGCAAGCCACGCAAATCAGCTTTACGACAAATGTGTTAAATTAAAAATTTATGATGTACACCATACACAATCCTCGTGCCCCCCNNtattccaagatttaacagaccccctgtgaactcatcttctgccccatttcttatggagttcgatgcccttggcctatttttctgtattcagatgataatgttttcccggttcatgtatttcttccgttatgagttcttttctgtttcgtcaggtttaaataaaagtaaagctttacacaacagtatagattacattagattatagaataacggattgttaataaaacaaataattatcaaactcaaaaggctagtaccgttcgcgattaaaccaacaggcggcatgtaacaattcatctacgcaagtaaggctttcttgaggatcactttaaacaagccacgcaaatcagctttacgacaaatctgttaaattaa
HELREG
TCATGGTACCCTAACGTGGAGGTCACGTGCAGCTAATGGCTGGCGGGGTCCTCACTAATTAATTAAAAGTGAGAAAAACATACCGTTTGCATCTACCTTTTTAAAAAATACCATCTGTGGACACCGGGATGTGAGTGAGTCCCAAACCTATCGACTCTTAATCTCAGATAAATAACAGACTGATAAGGGGTAAGAGACAGGCCACATGCTCTAGAAATGGGTTGTACCGTGCgctcaaagtatctcatttttctctgctacctggatgattgactattactataggttttcttgtagatcttaccagagcgattcaattacgtgtcctttctcatttcctcatagaatgagtacaaagaagctgtgttatctgtttcgttttcgagtttcgtcacagaaagactacctttttcttcggtcaatgtctactgttgttgtagatacctaagtctcacACCGGACCGAATCCACCGAGCCCCGGTAACAGAGCGCTCTGATGGAAACCATTTGATCTAGTTGATCAATACATGTAGCCTTCTAACGACATTGTTAACATGCTACAATGGGAGCGGAACGAAGAATCAACTTATTCAGAAAACAAAAACTAGAAAAGCACTAATGGGACTGGAGGCTATTCCACAAACCAGACATGGATCTATAACACACAAAAAATTAGCTAAAGAAATAATGGAGCCAAAGAGGTTCCAGGACCGGATTACTACTGACAACTTCGAACTAGACCTAATCCGCATGTTAGTCGTAGCTAAACTACTCAGTGAATCTTCCTAATAAATTAGTACAATAAATCGCTCTTTAACGAGTGATGAAAGGGCCTCAACTGTCTCTTCTGTCAAAGCTGTTAACACACATGGACTGTTTCAACAAACTCCTTGCTTCAGACTACGATTTATGGTTGATATTTGGCGAAAATTGATAGTACCGCTTTGCTGACCGTACCAATTTACTCGGACAATAGAACGGCACAGACTAATGAGTAGTCCACTTACTCCTACTAGATGACCATAGTTATATGATAAACACCAAAGAGGACCTAAATGAATATACTTGTAGATCGATTGAACTACTGATTAGAAGACCTAATTATATATACTGGCCGCCAAGCATTGAAGAACAGTCATTCCATAAGAAAATCAATAACTCATCATTAGAGCTGCGCGAGAACGAATTGGTGATACGACATAATAATtttataaaatatgccctcgacgatcctgacctcgtcagcggataaattaggaccaaatcaatattcttcttaaaactggcaaattgatcacgagactattagggaccttttgggcatctaagccaagacttagacttattatatggcgtactaataagtctatcccgaattattggactagatgccataatatatctggcctcgcttagatctcgcttcacgcaattttggaacagaagttgaatctgaactataataccagcgataTATCTCAACGTTGGCTAACAAATCACGAACCTCCATTTTTTTGTCTATTCTATCTAAAATGCCTAATTTATCTCAATTTTGGTCTCTACCTAGATTTGATGGACCAAAATCTAACAGACCACCTGTGAACTCATCTTCTGCCCCATTTCTTATGGAATACGATGCGCTTGGCCTATTTTTCTGTATTCAGATGATAATGTTTTCCCGGTTCACGTATTTCTTCCGTTATGAGTTCTTTTCTGTTTCGTCAGGTTTAAATAAGAGCGAAGGTTTACAGAGCCCACATATAGACTACACAATTAGCTTTATAAGAAAAAACGGATCATTAATAAAACAAATAATTATCAAATTGAAAAGGCTAGTACCGTTCGCGATTAGACCAACGACTGTAATAAATTAAACTGATATAACCAAGTAAGGCTCTCTTGGGGATCACTTTATGCAAGCCACGCAAATCAGCTTTACGACAAATGTGTTAAATTAAAAATTTATGATGTACAACATATACAATCCTCGTGCCCCCCTCtattccaagatttaacagaccccctgtgaactcatcttctgccccatttcttatggagttcgatgcccttggcctatttttctgtattcagatgataatgttttcccggttcatgtatttcttccgttatgagttcttttctgtttcgtcaggtttaaataaaagcaaagctttacacaacagtatagattacattagattatagaataacggattgttaataaaacaaataattatcaaactcaaaaggctagtaccgttcgcgattaaaccaacaggcgtaatgtaacaattcatatacgcaagtaaggctttcttgaggatcactttaaacaagccacgcatatcagctttacgacaaatctgttaaattaa
CAUCAU
TCATGGTACCCTAACGTGGAGGTCACGTGCAGCTAGTGGCTGGCGGGGTCCTCACTAATTAATTAAAAATGAGAAAAACATACCGTTTGCATCTACCTTTTTAAAAAATACCATCTGTGGACACCGGGATGTGAGTGAGTCCCAAACCTATCGACTCTTAATCTCAGATAAATAACAGACTGACAAGGGGTAAGAGACAGGCCACATGCTCTAGAAATGGGTTGTACCGTGCNNNcaaagtaNctcatttttctctgctacctggataattgactattactataggttttcttgtagatcttaccagagcgattcaattacgtgtcctttctcatttcgttatgaaatgagtactaagaagctgtgttatctgtttcgttttcgagtttcatcacagaaagactacctttttcttcggtcaatgtctacttttgttacagataactaagtctcacACCGGACCGAATCCACCGAGCCCCGGTAACAGAGCGCTCTGATGGAAACCATTTGATCTAGTTGATCAATACATGTAGCCTTCTAACGACATTGTTAACATGCTACAATGGGAGCGGAACGAAGAATCAACTTATTCACAGAACAAAAACTAGAAGAGCACTAATGGGACTGGAGGCTATTCCACAAACCAGACATGGATCTATAACACACAAAAGATTA---AAAGAAGTAATGGAGCCAA--------------CGGATTACTACTGACAACTTCGAACTAGACCTAATCCTCATGTTAGTCGTATCTAAACTACTCAGTGAACCTTCCTAATAAATTAGTACAATAAATCGCTCTTTAACGAGTGATGAAAGGGCCTCAACTGTCTCTTATGTCAAAGCTGTTAACACACATGGACTGTTTCAACAAACTCCTTGCTTCAGACTACGATTTATGGTTGATATTTGGCGAAAATTGATAGTACCGCTATGCTGACCGTACCAATTTACTCGGAGAATAGAACGGCACAAACTAATGAGTAGTCCACTTACTCCTACTAGATGACCATAGTTATATGATAAACACCAAAGAAGACCTAAATGAATATACTTGTAGATCGATTCTACTACTGATTAGAAGACCTAATTATATATACTGGCCGCCAAGCATTGAAGAACAGTCATTCCATAAGAAGATCAATAACTCATCATTAGAGCTGCGCGAGAACGAATTGGTGATACGACAT------tttataaaatatgccctgaacgatcctgacctcgtcagcggatgaattaggaccaaatcaatattcttcttaaacctggtaaattgatcacgagactattagggagcttttgggcatctaagccaagagttagacttattatatggcatactaataagtctatctcgaactattggactaaatgccgtaatatatctggcctcgcttagatctcgcttcgcgcaattttggaacagaagttgaatatgaactataataccagcgatgTATCTCAACGTTGGCTAACAAATCACGAACCTCCATTTTTTTGTCTATTCTATCTAAAATGCCTAATTTATCTCAATTTTGGTCTCTACCTAGATTTGATGGACCAAAATCTAACAGACCACCTGTGAACTCATCTTCTGCCCCATTTCTTATGGAATACGATGCGCTTGGCCTATTTTTCTGTATTCAGATGATAATGTTTTCCCGGTTCACGTATTTCTTCCGTTATGAGTTCTTTTCTGTTTCGTCAGGTTTAAATAAGAGCGAAGGTTTACAGAGCCCACATATAGATTACACAATTAGCTTTATAAAAATAAACGGATCGTTAATAAAACAAATAATTATCAAATTGAAAAGGCTAGTACCGTTCGCGATTAGACCAACGACTGTAATAAATTAAACTGATATAACCAAGTAAGGCTCTCTTGGGGATCACTTTATGCAAGCCACGCAAATCAGCTTTACGACAAATGTGTTAAATTAAAAATTTATGATGTACATCATATACAATCCTCGTGCCCCCCTC---tccaagatttaacagaccccctgtgaactcatcttctgccccatttcttatggaatacgatgcccttggcctatttttctgtattcagatgataatgttttcccggttcatgtatttcttccgttatgagttcttttctgtttcgtcaggtttaaataaaagcaaagctttacacaacagtatagattacattagattatagaataacggattgttaataaaacaaataattatcaaactcaaaaggctagtaccgttcgcgattaaaccaacaggcgtaatgtaacaattcatatacgcaagtaaggctttcttgaggatcattttaaacaagccacgcaaatcagctttacgacaa--------------
LECMEL
TCATGGTACCCTAACGTGGAGGTCACGTGCAGCTAGTGGCTGGCGGGGTCCTCACTAATTAATTAAAACTGAGAAAAACATACCGTTTGCATCTACCTTTTTAAAAAATACCATCTGTGGACACCGGGATGTGAGTGAGTCCCAAACCTATCGACTCTTAATCTCAGATAAATAACAGACTGATAAGGGGTAAGAGACAGGCCACATGCTCTAGAAATGGGTTGTACCGTGCNNNNNNNNNNNNNNNNNNNNNNNNNNNNNNNNNNNNNNNNNNNNNNNNNNNNNNNNNNNNNNNNNNNNNNNNNNNNNNNNNNNNNNNNNNNNNNNNNNNNNNNNNNNNNNNNNNNNNNNNNNNNNNNNNNNNNNNNNNNNNNNNNNNNNNNNNNNNNNNNNNNNNNNNNNNNNNNNNNNNNNNNNNNNNNNNNNNNNNNNNNNNNNNNNNNNNNNNNNNNNNNACCGGACCGAATCCACCGAGCCCCGGTAACAGAGCGCTCTGATGGAAACCATTTGATCTAGTTGATCAATACATGTAGCCTTCTAACGACATTGTTAACATGCTACA------------CGAAG-AMCA-CCTGTTCGCACAACCCAAAC--GCAGAGCACTAATGGGACTGGAGGCTATTCCACAAACCAAACATGGATCTATAACACCCAAAAGATTA---AAAGAAATAATGGAGCCAAAGAGGTTCC-----CGGATTACTACTGACAACTTCGAACTAGACCTAATCCACATGTTAGTCGTAGCTAAACTACTCAGTGAACCTTCCTAATAAATTAGTGCAATAAATCGCTCTTTAACGAGTGATGAAAGGGCCTCAACTGTCACTTCTGTCAAAGCTGTTAACACACATGGACTGTTTCAACAAACTCCTTGCTTCAGACTACGATTTATGGTGGATATTTGGCGAAAATTGATAGTACCGCTATGCTGACCGTACCAATTTACTCGGACAATAGAACGGCACAAACCAATGAGTAGTCCACTTACTCCTACTAGATGACCATAGTTATATGATAAACACCAAAGAAGACTTAAATGAATATACTTGTAGATCGATTGAACTACTGATTAGAAGAACTAATTATATATACTGGCCGCCAAGCATTGAAGTACAGTCATTCCATAAGAAGATCAATAACTCATCATTAGAGCTGCGCGAGAACGAATTGGTGATACGACATAATAATttgataaaatatgccttcaacgatcctgacctcgtcaacggatgaattaggaccaaatccatattctccccagg-ttggtaaattgatcacgagactattagggaccttttgggcatctaagccacgagttacacttattatatggcgtactaataagtctatctcaaactattggaccaaatgccataatatatttggcctcgcttcgatctcgcttcgcgcaattttggatcagaagttgaatgttaactataataccagcgatgTATCTCAACGTTGGCTAACAAATCACGAACCTCCATTTTTTTGTCTATTCTATCTAAAATGCCTAATTTATCTCAATTTTGGTCTCTACCTAGATTTGACGGA---AAATCTAACAGACCACCTGTGAACTCATCTTCTGCCCCATTTCTTATGGAATACGATGCGCTTGGCCTATTTTTCTGTATTCAGATGATAATGTTTTCCCGGTTCACGTATTTCTTCCGTTATGAGTTCTTTTCTGTTTCGTCAGGTTTAAATAAGAGCGAAGGTTTACAGAGCCCACATATAGATTACACAATTAGCTTTATAAAAAAAAACGGATCGTTAATAAAACAAATAATTATCAAATTGAAAAGGCTAGTACCGTTCGCGATTAGACCAACGACTGTAATAAATTAAACTGATATAATCAAGTAAGGCTCTCTTGGGGATCACTTTATGCAAGCCACGCAAATCAGCTTTACGACAAATGTGTTAAATTAAAAATTTATGATGTACATCATATACAATCCTCGTGCCCCCCTCNNNNNNNNNNNNNNNNNNNNNNNNNNNNNNNNNNNNNNNNNNNNNNNNNNNNNNNNNNNNNNNNNNNNNNNNNNNNNNNNNNNNNNNNNNNNNNNNNNNNNNNNNNNNNNNNNNNNNNNNNNNNNNNNNNNNNNNNNNNNNNNNNNNNNNNNNNNNNNNNNNNNNNNNNNNNNNNNNNNNNNNNNNNNNNNNNNNNNNNNNNNNNNNNNNNNNNNNNNNNNNNNNNNNNNNNNNNNNNNNNNNNNNNNNNNNNNNNNNNNNNNNNNNNNNNNNNNNNNNNNNNNNNNNNNNNNNNNNNNNNNNNNNNNNNNNNNNNNNNNNNNNNNNNNNNNNNNNNNNNNNNNNNNNNNNNNNNNNNNNNNNNNNNNNNNNNNN
HYLCHI
--------------CGTGGAGGTCACGTGCAGCTAGTGGCTGGCGGGGTCCTCACTAATTAATTAAAAGTGAGAAAAACATACCGTTTGCATCTACCTTTTTAAAAAATACCATCTGTGGACACCGGGATGTGAGTGAGTCCCAAACCTATCGACTCTTAATCTCAGATAAATAACAGACTGATAAGGGGTAAGAGACAGGCCACATGCTCTAGAAATGGGTTGTACCGTGCgctcaaagtatctcatttttctctgctacctggataattgactattactataggttttcttgtagatcttaccagagcgattcaattacgtgtcctttctcatttcgtcataggatgagtactagaaagatgtgttatctgtttcgttttcgagtttcatcacagaaagactacctttttcttcggtcaatgtctactgttattatagataattaagtctcac----------ATCCACCGAGCCCCGGTAACAGAGCGCTCTGATGGAAACCATTTGATCTAGTTGATCAATACATGTAGCCTTCTAACGACATTGTTAACATGCTACAATGGAAGCGGAACGAAGAATCAACTTATTCCGAACGCCAAAACCAGAAAAGCACTAATGGGACTGAAGGCTATTCGACAAACCATACAAGGATCTATAACASGCAAAAGGTTAGCTAAAAAAATAATGGCACCAA-------------------------------CTTCGAACTAGACCTAATCCGCATGTTAGTCGTAGCTAAACTACTCAGTGAATCTTCCTAATAAATTAGTACAATAAATCGCTCTTTAACGAGTGATGAAAGGGCCTCAACTGTCTCTTCTGTCAAATCTGTTAAAACACATGGACTGTTTCAACAAACTCCTTGCTTCAGACTACGATTTATGGTGGGTCTTTGGCGAAAATTGATAGTACCGCTATGCTGACCGTACCAATTTACTCGGAAAATAGAACGGCACAAACTAATGAGTAGTCCACTTACTCCTACTAGATGACCATTGTTATATGATAAAGACCTAAGAAGACTTAAATGAATATACTTGTAGATCGATTGAACTACTGATTCCAAGACCTGATTATATATACTGGCCGCCAAGCATTGAAGAACAGTCATTCCATAAGAAGATCAATAACTCATCATTAGAGCTGCGCGAGAACGAATTGGTGATACGACACAATAAT-------aatatgccctcaacgatcctgacctcgtgaacggatgaattaggatcaaatcaatattctttccaaacttggtaaattgatcacgagactgttagggaccttttgggcatctaagccaagagtcagacttattatatggcccaataataagtctatcccgaactattggactagatgccataatatatctggcctcgcttagatctcgcttcacgcaattttggaacagaagtcgaatctgaactataatacca------TATCTCAACGTTGGCTAACAAATCACGAACTTCCATTTTTTTGTCTATTCTATCTAAAATGCCTAATTTATCTCAATTTTGGTCTCTAGCTAGATTTGACGGA----------------CACCTGTGAACTCATCTTCTGCCCCATTTCTTATGGAATACGATGCGCTTGGCCTATTTTTCTGTATTCAGACGGTAATGTTTTCCCGGTTCACGTATTTCTTCCGTTATGAGTTCTTTTCTGTTTCGTCAGGTTTAAATAAGAGCGAAGGTTTACAGAGCCCACATATAGACTACACAATTAGCTATATAAAAAAAAACGGATCGTTAATAAAACAAATAATTATCAAATTGAAAAGGCTAGTACCGTTCGCGATTAGACCAACGACTGTAATAAATTAAACTGATATAACCAAGTAAGGCTCTCTTGGGGATCACTTTATGCAAGCCACGCAAATCAGCTTTACGACAAATGTGTTAAATTAAAAATTTATGATGTACACCACATACAATCCTCGTGCCCCCCTCtattccaagatttaacagaccccctgtgaactcatcttctgccccatttcttatggaattcgatgcccttggcctatttttctgtattcagatgataatgttttcccggttcatgtatttcttccgttatgagttcttttctgtttcgtcaggtttaaataaaagcaaaggtttacagaacagtatagattacattagattatagaataacggattgttaataaaacaaataattatcaaactcaaaaggctagtaccgttcgcgattaaaccaacaggcgtaatgtaacaattcatatacgcaagtaaggctttcttgaggatcactttaaacaagccacgcaaatcagctttacgacaaatctgttaaattaa
BUFMEL
--------------CGTGGAGGTCACGTGCAGCTAGTGGCTGGCGGGGTCCTCACTAATTAATTAAAAATGAGAAAAACATACCGTTTGCATCTACCTTTTTAAAAAATACCATCTGTGGACACCGGGATGTGAGTGAGTCCCAAACCTATCGACTCTTAATCTCAGATAAATAACAGACTGATAAGGGGTAAGAGACAGGCCACATGCTCTAGAAATGGGTTGTACCGTGCgctcaaagtatctcatttttctctgctacctggataattgactattactataggttttcttgtagatcttaccagagcgattcaattacgtgtcctttctcatttcgtcatagattgagtactcagaagctgtgttatctgtttcgttttcgagtttcatcacagaaagactacctttttcttcggtcaatgtctactgttgttatagataactaagtctcacACCGGACCGAATCCACCGAGCCCCGGTAACAGAGCGCTCTGATGGAAACCATTTGATCTAGTTGATCAATACATGTAGCCTTCTAACGACATTGTTAACATGCTACAATGGGAGCGGAACGAAGAATCAACTTATTCCAAAAACAAAAACTAGAAAAGCACTAATGGGACTGAAGGCTATTCGACAAACCATACAAGGATCTATAACACACAAAAGTTTAGCAAAAGAAATAATGGAGCCAAAGAGGTTCCAGGAC----------------------------------------------------------------------------------------------------TTTTAACGAGTGATGAAAGGGCCTCAACTGTCTCTTATGTCAAAGCTGTTAACACACATGGACTGTTTCAACAAACTCCTTGCTTCAGACTAGGATTTATGGTGGGTATTTGGCGAAAATTGATAGTACCGCTATGCTGACCGTACCAATTTACTCGGAGAATAGAACGGCACAAACTAATGAGTAGTCCACTTACTCCTACTAGATGACCATAGTTATATGATAAACACCTAAGAAGACCTAAATGAGTATACTTGTAGATCGATTCAACTACTGATTACAAGATCTCATTATATATACTGGCCGCCAAGCATTGAAG-------------------------------------------------------------------------------------Ntatgccctaaacgatcctgacctcgtcagcagattaattaggaccaaatcaatattctccctaaatctggcaaattgaccacgagactattagggaacttttgggcatctaagccaagacttagacttattatatggcctactaataagtctatctcaaactattggattaaatgccataatatatttggcctcgattacgtctcgcttcgcgcaattttggaacagaaatccaatttgaaatataatg-------tgTATCTCAACGTTGGCTAACAAATCACGAACGTGCATTTTTTTGTCTATTCTATCTAAAATGCCTAATTTATCTCAATTTTGGTCTCTACCTAGATTTGTCGGACCAAAATCTAACAGACCACCTGTGAACTCATCTTCTGCCCCATTTCTTATGGAATACGATGCGCTTGGCCTATTTTTCTGTATTCAGACGGTAATGTTTTCCCGGTTCACGTATTTCTTCCGTTATGAGTTCTTTTCTGTTTCGTCAGGTTTAAATAAGAGCGAAGGTTTACAGAGCCCACATATAGACTACACAATTAGCTTTATAAAAAAAAACGGATCGTTAATAAAACAAATAATTATCAAATTGAAAAGGCTAGTACCGTTCGCGATTAGACCAACGACTGTAATAAATTAAACTGATATAACCAAGTAAGGCTCTCTTGGGGATCACTTTATGCAAGCCACGCAAATCAGTTTTACGACAAATATGTTAAATTAAAAATTTATGATGTACACCATATACAATCCTCGTGCCCCCCTCtattccaagatttaacagaccccctgtgaactcatcttctgccccatttcttatggaattcgatgcccttggcctatttttctgtattcagatgataatgttttcccggttcatgtatttcttccgttatgagttcttttctgtttcgtcaggtttaaataaaagcaaaggtttacacaacagtatagattacattagattatagaataacggattgttaataaaacaaataattatcaaactcaaaaggctagtaccgttcgcgattaaaccaacaggcgtaatgtaacaattcatatacgcaagtaaggctttcttgaggatcattttaaacaagccacgcaaatcagctttacgacaaatctgttaaattaa
TELBOL
TCATGGTACCCTAACGTGGAGGTCACGTGCAGCTAGTGGCTGGCGGGGTCCTCACTAATTAATTAAAAATGAGAAAAACATACCGTTTGCATCTACCTTTTTAAAAAATACCATCTGTGGACACCGGGATGTGAGTGAGTCCCAAACCTATCGACTCTTAATCTCAGATAAATAACAGACTGATAAGGGGTAAGAGACAGGCCACATGCTCTAGAAATGGGTTGTACCGTGCgctcaaagtatctcatttttctctgctacctggataattgactattactataggttttcttgtagatcttaccagagcgattcaattacgtgtcctttctcatttcgtcatagaatgagtactaagaagctgtgttatctgtttcgttttcgagtttcatcacagaaagactacctttttcttcggtcaatgtctactgttgttatagataattaagtctcacACCGGACCGAATCCACCGAGCCCCGGTAACAGAGCGCTCTGATGGAAACCATTTGATCTAGTTGATCAATACATGTAGCCTTCTAACGACATTGTTAACATGCTACAATGGGAGCGGAACGAAGAATCAACTTATTCAGAAAACAAAAACTAGAAGAGCACTNNNNNNNNTGAAGGCTATTCAACAAACCATACAAGGATCCATAACACACAAAAGATTAGCTAAAGAAATAATGGAGCCAA--------------CGGATTACTACTGACAACTTCGAACTAGACATAATCCGCATGTTAGTCGTAGCTAAACTACTCAGTGAACCTTCCTAATAAATTAGTACAATAAATCGCTCTTTAACGAGTGATGAAAGGGCCTCAACTGTCTCTTCTGTCAAAGCTGTTAACACACATGGACTGTTTCAACAAACTCCTTGCTTCAGACTACGATTTATGGTTGGTATTTGGCGAAAATTGATAGTACCGCTATGCTGACCGTACCAATTGACTCGGAAAATAGAACGGCACAAACTAATGAGTAGTCCACTTACTCCTACTAGATGACCATAGTTATATGATAAACACCAAAGAAGACCTAAATGAATATACTTGTAGATCGATTGAACTACTGATTACAAGATCTAATTATATATACTGGCCGCCAAGCATTGAAGAACAGTCATTCCATAAGAAGATCAATAACTCATCATTAGAGCTGCGCGAG---------------------------tttataaaatatgccctcaacgatcctgacctcgtcagcagattaattaggaccaaatcaatattctcccgcaatttggcaaattgatcacgagactattagggaacttttgggcatctgagccaagacttagacttattatatggcctactaataagtctatctcgaactattggactaaatgccataatatatttggcctcgattacgtctcgcttcgcgcgattttggaacagaaatcgaatttgaaatataataccagcgataTATCTCAACGTTGGCTAACAAATCACGAACTTCCATTTTTTTGTCTATTCTATCTAAAATGCCTAATTTATCTCAATTTTGGTCTCTASCTAGATTTGACGGACCAAAATCTGACAGACCACCTGTGAACTCATCTTCTGCCCCATTTCTTATGGAATACGATGCGCTTGGCCTATTTTTCTGTATTCAGACGGTAATGTTTTCCCGGTTCACGTATTTCTTCCGTTATGAGTTCTTTTCTGTTTCGTCAGGTTTAAATAAGAGCGAAGGTTTACAGAGCCCACATATAGACTACACAAGTAGCTTTACAAGAAAAAACGGATCGTTAATAAAACAAATAATTATCAAATTGAAAAGGCTAGTACCGTTCGCGATTAGACCAACGACTGTAATAAATTAAACTGATATAACCAAGTAAGGCTCTCTTGGGGATCACTTTATGCAAGCCACGCAAATCAGCTTTACGACAAATGTGTTAAATTAAAAATTTATGATGTACACCATATACAATCCTCGTGCCCCCCTC---tccaagatttaacagaccccctgtgaactcatcttctgccccatttcttatggaattcgatgcccttggcctatttttctgtattcagatgataatgttttcccggttcatgtatttcttccgttatgagttcttttctgtttcgtcaggtttaaataaaagcaaagctttacacaacagtatagattacattagattatagaataacggattgttaataaaacaaataattatcaaactcaaaaggctagtaccgttcgcgattaaaccaacaggcgtaatgtaacaattcatatacgcaagtaaggctttcttgaggatcactttaaacaagccacgcaaatcagctttacgacaaatctgttaaattaa
NESTHO
TCATGGTACCCTAACGTGGAGGTCACGTGCAGCTAGTGGCTGGCGGGGTCCTCACTAATTAATTAAAAATGAGAAAAACATACCGTTTGCATCTACCTTTTTAAAAAATACCATCTGTGGACACCGGGATGTGAGTGAGTCCCAAACCTATCGACTCTTAATCTCAGATAAATAACAGACTGATAAGGGGTAAGAGACAGGCCACATGCTCTAGAAATGGGTTGTACCGTGCgctcaaagtatctcatttttctctgctacctggataattgactattactataggttttcttgtagatcttaccagagcgattcaattacgtgtcctttctcatttcgtcaaaaaatgagtacttaaaagctgtgttatgtgtttcgttttcgagtttcatcacagaaagactacctttttcttcggtcaatgtctactcttgttgtagataactaattctcacACCGGACCGAATCCACCGAGCCCCGGTAACAGAGCGCTCTGATGGAAACCATTTGATCTAGTTGATCAATACATGTAGCCTTCTAACGACATTGTTAACATGCTACAATGGGAGCGAAACGAAGAATCAACTTATTCAAAAAACGAAAATAAGAAGAGCACTAATGGGACTGGAGGCTATTCCACAAACCAGACATGGATCTATAACGTACAAAAG-TTAACAAAAGAAATAATGGAGCTAAAGAGGTTCCAGGACCGGATTACTACTGACAACTTCGAACTAGACCTAATCCGCATGTTAGTCGTAGCTAAACTACTCAGTGAACCTTCCTAATAAATTAGTACAATAAATGGCTCTTTAACGAGTGATGAAAGGGCCTCAACTGTCTCTTATCTCAAAGCTGTTAACACACATGGACTGTTTCAACAAACTCCTTGCTTCAGACTACGATTTATGGTTGGTATTTGGCGAAAATTGATAGTACCGCTATGCTGACCGTACCAATTTACTCGGACAATAGAAYGGCACAAACTAATGAGTAGTCCACTTACTCCTACTAGATGACCATAGTTATATGATAAGCACCGAAGAAGACTTAAATGAATATACTTGTAGATCGATTCTACTGCTGATTAGAAGACCTGATTATATATACTGGCCGCCAAGCATTGAAGAACAGTCATTCCATAAGAAGATCAATAACTCATCATTAGAGC-----------------------------------tttataaaatatgcgttcaacgatcctgacctcgtcag-agatgaattaggaccaaatcaatattctccctaaatttggcaaattgatcacgagactattagggaccttttgggcatctaagccacgagttagacctattatatggcctactaataagtctatctcgaactactggactaaatgccataatatatctggcctcgcttagatctcgcttcgcgagattttggatcagaagttgaatcttaactataatatcagcgataTATCTCAACGTTGGCTAACAAATCACGAACCTCCATTTTTTTGTCTATTCTATCTAAAATGCCTAATTTATCTCAATTTTGGTCTCTACCTAGTTTTGACGGACCAAAATCTAACAGACCACCTGTGAACTCATCTTCTGCCCCATTTCTTATGGAATACGATGCGCTTGGCCTATTTTTCTGTATTCAGATGGTAATGTTTTCCCGGTTCACGTATTTCTTCCGATATGAGTTCTTTTCTGTTTCGTCAGGTTTAAATAAGAGCGAAGGTTTACAGAGCCCACATATAGATTACACAATTAGCTTTATAAAATAAAACGGATCGTTAATAAAACAAATAATTATCAAATTGAAAAGGCTAGTACCGTTCGCGATTAGACCAACGACTGTAATAAATTAAACTGATATAAGCAAGTAAGGCTCTCTTGGGGATCACTTTATGCAAGCCACGCAAATCAGCTTTACGACAAATGTGTTAAATTAAAAATTTATGATGTACACCATATATAATCCTCGTGCCCCCCTCtattccaagatttaacagaccccctgtgaactcatcttctgccccatttcttatggagttcgatgcccttggcctatttttctgtattcagatgataatgttttcccggttcatgtatttcttccgttatgagttcttttctgtttcgtcaggtttaaataaaagcaaagctttacacaacagtatagattacattagattatagaataacggattgttaataaaacaaataattatcaaactcaaaaggctagtaccgttcgcgattaaaccaacaggcgtaatgtaacaattcatatacgcaagtaaggctttcttgaggatcactttaaacaagccacgcaaatcagctttacgacaaatctgttaaattaa
SOOSEC
TCATGGTACCCTAACGTGGAGGTCACGTGCAGCTAGTGGCTGGCGGGGTCCTCACTAATTAATTAAAAATGAGAAAAACATACCGTTTGCATCTACCTTTTTAAAAAATACCATCTGTGGACACCGGGATGTGAGTGAGTCCCAAACCTATCGACTCTTAATCTCAGATAAATAACAGACTGATAAGGGGTAAGAGACAGGCCACATGCTCTAGAAATGGGTTGTACCGTGCNNNNNNNNNNNNNNNNNNNNNNNNNNNNNNNNNNNNNNNNNNNNNNNNNNNNNNNNNNNNNNNNNNNNNNNNNNNNNNNNNNNNNNNNNNNNNNNNNNNNNNNNNNNNNNNNNNNNNNNNNNNNNNNNNNNNNNNNNNNNNNNNNNNNNNNNNNNNNNNNNNNNNNNNNNNNNNNNNNNNNNNNNNNNNNNNNNNNNNNNNNNNNNNNNNNNNNNNNNNNNNNACCGGACCGAATCCACCGAGCCCCGGTAACAGAGCGCTCTGATGGAAACCATTTGATCTAGTTGATCAATACATGTAGCCTTCTAACGACATTGTTAACATGCTACA------------GGAAGAATCAACTTATTCAAAAAACGAAAATAAGAAGAGCACTAATGGGACTGGAGGCTATTCCACAAACCAGACATGGATCTATAACGTACAAAAG-TTAACAAAAGAAATAATGGAGCTAAAGAGGTTCCAGGAC-----------------CTTCGAACTAGACCTAATCCGCATGTTAGTCGTAGCTAAACTACTCAGTGAACCTCCCTAATAAATTAGTACAATAAATGGCTCTTTAACGAGTGATGAAAGGGCCTCAACTGTCTCTTATCTCAAAGCTGTTAACACACATGGACTGTTTCAACAAACTCCTTGCTTCAGACTACGATTTATGGTTGGTATTTGGCGAAAATTGATAGTACCGCTATGCTGACCGTACCAATTTACTCGGACAATAGAACGGCACAAACTAATGAGTAGTCCACTTACTCCTACTAGATGACCATAGTTATATGATAAGCACCGAAGAAGACTTAAATGAATATACTTGTAGATCGATTCTACTGCTGATTAGAAGACCTGATTATATATACTGGCCGCCAAGCATTGAAGAACAGTCATTCCATAAGAAGATCAATAACTCATCATTAGAGCTGCGCGAGAA-------------------------tttataaaatatgccttcaacgatcctgacctcgtcag-agatgagttaggaccaaatcaatattctccctaaatttggcaaattgatcacgagactattagggaccttttgggcaactaagccacgagttagacctattatatggcctactaataagtctatctcgaactattggactaaatgccataatatatctggcctcgcttagatctcgcttcgcgagattttggatccgaagttgaatcttaactataatatcagcgataTATCTCAACGTTGGCTAACAAATCACGAACCTCCATTTTTTTGTCTATTCTATCTAAAATGCCTAATTTATCTCAATTTTGGTCTCTACCTAGTTTTGACGGA-----------CAGACCACCTGTGAACTCATCTTCTGCCCCATTTCTTATGGAATACGATGCGCTTGGCCTATTTTTCTGTATTCAGATGGTAATGTTTTCCCGGTTCACGTATTTCTTCCGATATGAGTTCTTTTCTGTTTCGTCAGGTTTAAATAAGAGCGAAGGTTTACAGAGCCCACATATAGATTACACAATTAGCTTTATAAAATAAAACGGATCGTTAATAAAACAAATAATTATCAAATTGAAAAGGCTAGTACCGTTCGCGATTAGACCAACGACTGTAATAAATTAAACTGATATAAGCAAGTAAGGCTCTCTTGGGGATCACTTTATGCAAGCCACGCAAATCAGCTTTACGACAAATGTGTTAAATTAAAAATTTATGATGTACACCATATATAATCCTCGTGCCCCCCTCNNNNNNNNNNNNNNNNNNNNNNNNNNNNNNNNNNNNNNNNNNNNNNNNNNNNNNNNNNNNNNNNNNNNNNNNNNNNNNNNNNNNNNNNNNNNNNNNNNNNNNNNNNNNNNNNNNNNNNNNNNNNNNNNNNNNNNNNNNNNNNNNNNNNNNNNNNNNNNNNNNNNNNNNNNNNNNNNNNNNNNNNNNNNNNNNNNNNNNNNNNNNNNNNNNNNNNNNNNNNNNNNNNNNNNNNNNNNNNNNNNNNNNNNNNNNNNNNNNNNNNNNNNNNNNNNNNNNNNNNNNNNNNNNNNNNNNNNNNNNNNNNNNNNNNNNNNNNNNNNNNNNNNNNNNNNNNNNNNNNNNNNNNNNNNNNNNNNNNNNNNNNNNNNNNNNNNN
FEJLIM
---------------GTGGAGGTCACGTGCAGCTAATGGCTGGCGGGGTCCTCACTAATTAATTAAAACTGAGAAAAACATACCGTTTGCATCTACCTTTTTAAAAAATACCATCTGTGGACACCGGGATGTGAGTGAGTCCCAAACCTATCGACTCTTAATCTCAGATAAATAACAGACTGATAAGGGGTAAGAGACAGGCCACATGCTCTAGAAATGGGTTGTACCGTGCNNNNNNNNNNNNNNNNNNNNNNNNNNNNNNNNNNNNNNNNNNNNNNNNNNNNNNNNNNNNNNNNNNNNNNNNNNNNNNNNNNNNNNNNNNNNNNNNNNNNNNNNNNNNNNNNNNNNNNNNNNNNNNNNNNNNNNNNNNNNNNNNNNNNNNNNNNNNNNNNNNNNNNNNNNNNNNNNNNNNNNNNNNNNNNNNNNNNNNNNNNNNNNNNNNNNNNNNNNNNNNNACCGGACCGAATCCACCGAGCCCCGGTAACAGAGCGCTCTGATGGAAACCATTTGATCTAGTTGATCAATACATGTAGCCTTCTAACCACATTGTTAACATGCTACAATGGGAGCGGAATGAAGAATCAACTTATTCGGAAAACAAAAACYAGAATAGCACTAATGGGACTGAAGGCTATTCCACAAACCAGTCATGGATCTATAACACACAAAAGATTAGCTAAAGAAATAATGGAGCCAAAGAGGTTCCAGGAC-------------ACAACTTCGAACTAGACCTAATCCGCATGTTAGTCGTAGCTAAACTACTCAGTGAACCTTCCTAATAAATTAGTACAATAAATGGCTCTTTAACGAGTGATGAAAGTGCCTCAACTGTCTCTTATGTCAAGGCTGTTAACACACATGGACTGTTTCAACAAACTCCTTGCTTCAGACTACGATCTATGGTTGATATTTGGCGAAAATTGATAGTACCGCTTTGCTGACCGTACCAATTTACTCGGACAATAGAACGGCACAAACTAATGAGTAGTCCACTTACTCCTACTAGATGACCATAGTTATATGATAAGCACCGAAGAAGACTTAAATGAATATACTTGTAGATCGGTTCAACTACTGATTACAAGAACTAATTATATATACTGGCCGCCAAGCATTGAAGAACAGTCATTCCATAAGAAGATCAATAACTCATCATTAGAGCTGCGCGAGAACGAATTG-------------------------aatatgccctcaacgatcctgacctcgtcagcggatgaattaggaccaaatcaatattcatcccaaacctggtaaattgatcacgagactattagggaccttttgggcatctaagccaagagtcagacttattatatggcccactaataagtctatctcgaactattggactagatgccatagtatatctggcctcgcttagatctcgcttcacgcaattttggaacagaagtcgaatctcaaatataagaccagcgataTATCTCAACGTTGGCTAACAAATCACGAACTTCCATTTTTTTGTCTATTCTATCTAAAATGCCTAATTTATCTCAATTTTGGTCTCTACCTAGATTTGACGGACCAAAATCTAACAGACCACCTGTGAACTCATCTTCTGCCCCATTTCTTATGGAATACGATGCGCTTGGCCTATTTTTCTGTATTCAGATGATAATGTTTTCCCGGTTCACGTATTTCTTCCGTTATGAGTTCTTTTCTGTTTCGTCAGGTTTAAATAAGAGCGAAGGTTTACAGAGCCCACATATAGATTACACAATTAGCTTTATAAAAAAAAACGGATCGTTAATAAAACAAATAATTATCAAATTGAAAAGGCTAGTACCGTTCGCGATTAGACCAACGACTGTAATAAACTAAACTGATATAACAAAGTAAGGCTCTCTTGGGGATCACTTTATGCAAGCCACGCAAATCAGCTTTACGACAAATGTGTTAAATTAAAAATTTATGATGTACAACATATACAATCCTCGTGCCCCCCTNNNNNNNNNNNNNNNNNNNNNNNNNNNNNNNNNNNNNNNNNNNNNNNNNNNNNNNNNNNNNNNNNNNNNNNNNNNNNNNNNNNNNNNNNNNNNNNNNNNNNNNNNNNNNNNNNNNNNNNNNNNNNNNNNNNNNNNNNNNNNNNNNNNNNNNNNNNNNNNNNNNNNNNNNNNNNNNNNNNNNNNNNNNNNNNNNNNNNNNNNNNNNNNNNNNNNNNNNNNNNNNNNNNNNNNNNNNNNNNNNNNNNNNNNNNNNNNNNNNNNNNNNNNNNNNNNNNNNNNNNNNNNNNNNNNNNNNNNNNNNNNNNNNNNNNNNNNNNNNNNNNNNNNNNNNNNNNNNNNNNNNNNNNNNNNNNNNNNNNNNNNNNNNNNNNNNNNN
MANMAD
------------------GAGGTCACGTGCAGCTAATGGCTGGCGGGGTCCTCACTAATTAATTAAAACTGAGAAAAACATACCGTTTGCATCTACCTTTTTAAAAAATACCATCTGTGGACACCGGGATGTGAGTGAGTCCCAAACCTATCGACTCTTAATCTCAGATAAATAACAGACTGATAAGGGGTAAGAGACAGGCCACATGCTCTAGAAATGGGTTGTACCGTGC-----aagtatctcatttttctctgctacctggataattgactattactataggttttcttgtagatcttaccagagcgattcaattacgtgtcctttgtcatttcgtgaaagaatgagtaccaagacgctgtgttatttgtttcgtttttgagtttcatcacagaaagactacctttttcttcggtcaatgtctactattgttgtagataactaagtctcacACCGGACCGAATCCACCGAGCCCCGGTAACAGAGCGCTCTGATGGAAACCATTTGATCTAGTTGATCAATACATGTAGCCTTCTAACCACATTGTTAACATGCTACAATGGGAGCGGAAGGAAGAATCAACTTATTAGGAAAACCAAAACCAGAATAGCACTAATGGGACTGAAGGCTATTCTACAAACCAGACATGGATCTATAACACACAAAAGATAAGCTAAAGAAATAATGGAGCCAAAGAGGTTCCAGGAC------------AACAACCTCGAACTAGACCTAATCCGCATGTTAGTCGTAGCTAAACTATTCAGTGAACCTTCCTAATAAATTAGTACAATAAATGGCTCTTTAACGAGTGATGAAAGGGCCTCAACTGTCTCTTATGTCAAGGCTGTTAACACACATGGACTGTTTCAACAAACTCCTTGCTTCAGACTACGATTTATGGTTGATATGTGGCGAAAATTGATAGTACCGCTATGCTGACCGTACCAATTTACTCGGACAATAGAACGGCNCAAACCAATGAGTAGTCCACTTACTCCNACTAGATGACCATAGTTATATGATAGACACCAAAGAAGACTTAAATGAATATACTTGTAGATCGATTCAACTACTGATTAGAAGAGCTAATTATATATACTGGCCGCCAAGCATTGAAGAACAGTCATTCCATAAGAAGATCAATAACTCATCATTAGAGCTGCGC------------------------------tttataaaatatgccctcaacgatcctgacctcgttagcggatgaattaggaccaaatcaatattctccccaaacctggtaaattgatcacgagactattagggaccttttgggcatctaagccaagagtcagtcttattatatggcccactaataagtgtatctcgaactattggactagatgccataRtatatctggcctcgcttagatctcgcttcacgcaattttggaacagaagttgaatctgaactataataccagcgataTATCTCAACGTTGGCTAACAAATCACGAACTTCCATTTTTTTGTCTATTCTATCTAAAATGCCTAATTTATCTCAATTTTGGTCTCTACCTAGATTTGAAGGA----AATCTAACAGACCACCTGTGAACTCATCTTCTGCCCCATTTCTTATGGAATACGATGCGCTTGGCCTATTTTTCTGTATTCAGATGATAATGTTTTCCCGGTTCACGTATTTCTTCCGTTATGAGTTCTTTTCTGTTTCGTCAGGTTTAAATAAGAGCGAAGGTTTACAGAGCCCACATATAGATTACACAATTAGCTTTACAAAAAAAAACGGATCGTTAATAAAACAAATAATTATCAAATTGAAAAGGCTAGTACCGTTCGCGATTAGACCAACGACTGTAATAAACTAAACTGATATAAGCAAGTAAGGCTCTCTTGGGGATCACTTTATGCAAGCCACGCAAATCAGCTTTACGACAAATGTGTTAAATTAAAAATTTATGATGTAGACCATATACAATCCTCGTGCCCCCCTCNNNNNNNNNNNNNNNNNNNNNNNNNNNNNNNNNNNNNNNNNNNNNNNNNNNNNNNNNNNNNNNNNNNNNNNNNNNNNNNNNNNNNNNNNNNNNNNNNNNNNNNNNNNNNNNNNNNNNNNNNNNNNNNNNNNNNNNNNNNNNNNNNNNNNNNNNNNNNNNNNNNNNNNNNNNNNNNNNNNNNNNNNNNNNNNNNNNNNNNNNNNNNNNNNNNNNNNNNNNNNNNNNNNNNNNNNNNNNNNNNNNNNNNNNNNNNNNNNNNNNNNNNNNNNNNNNNNNNNNNNNNNNNNNNNNNNNNNNNNNNNNNNNNNNNNNNNNNNNNNNNNNNNNNNNNNNNNNNNNNNNNNNNNNNNNNNNNNNNNNNNNNNNNNNNNNNNN
RHASCH
TCATGGTACCCTAACGTGGAGGTCACGTGCAGCTAATGGCTGGCGGGGTCCTCACTAATTAATTAAAACTGAGAAAAACATACCGTTTGCATCTACCTTTTTAAAAAATACCATCTGTGGACACCGGGATGTGAGTGAGTCCCAAACCTATCGACTCTTAATCTCAGATAAATAACAGACTGATAAGGGGTAAGAGACAGGCCACATGCTCTAGAAATGGGTTGTACCGTGCgctcaaagtatctcatttttctctgctacctggataattgactattactataggttttcttgtagatcttaccagagcgattcaattacgtgtcctttctcatttcgtaatagaatgagtacttagaagttgtgttatttgtttcgtttttgagtttcatcacagaaagactacctttttcttcggtcaatgtctactgctgttgtagataactaagtctcacNNNNNNNNNNATCCACCGAGCCCCGGTAACAGAGCGCTCTGATGGAAACCATTTGATCTAGTTGATCAATACATGTAGCCTTCTAACCACATTGTTAACA------------AGCGAAACGAAGAATCAACTTGTTCGGAAAACAAAAACTAGAAAAGCACTAATGGGACTGAAGGCTATTCCACAAACCAGTCATGGATCTATAACAGACAAACGATTAGCTAAAGAAATAATGGAGCCAAAGAGGTTCCAGGAC-----------------CCTCGAACTAGACCTAATCCGCATGTTAGTCGTAGCTAAACTACTCAGTGAACCTTCCTAATAAATTAGTACAATAAATGGCTCTTTAACGAGTGATGAAAGGGCCTCAACTGTCTCTTCTGTCAA---TGTTAACACACATGGACTGTTTCAACAAACTCCTTGCTTCAGACTACGATTTATGGTTGATATTTGGCGAAAATTGATAGTACCGCTATGCTGACCGTACCAATTTACTCGGACAATAGAACGGCACAAACGAATGAGTAGTCCACTTACTCCTACTAGATGACCATAGTTATATGATAGACATCAAAGAAGACTTAAATGAATATACTTGTAGATCGATTCAACTACTGATTAGAAGAACTAATTATATATACTGGCCGCCAAGCATTGAAGAACAGTCATTCCATAAGAGGATCAATAACTCATCATTAGAGCTGCGG------------------------------tttataaaatatgccctcaacgatcctgacctcgtgagcggatgaattaggatcaaatcaatattctttccaaacttggtaaattgatcacgagactgttagggaccttttgggcatctaagccaagagtcagacttattatatggcccactaataagtctatcccgaactattggactagatgccataatatatctggcctcgcttagatctcgcttcacgcaattttggaacagaagtcgaatctgaactataataccagcgataTATCTCAACGTTGGCTAACAAATCACGAACTTCCATTTTTTTGTCTATTCTTTCTAAAATGCCTAATTTATCTCAATTTTGGTCTCTACCTAGATTTGAGGGA-----------CAGACCACCTGTGAACTCATCTTCTGCCCCATTTCTTATGGAATACGATGCGCTTGGCCTATTTTTCTGTATTCAGATGATAAAGTTTTCCCGGTTCACGTATTTCTTCCGTTATGAGTTCTTTTCTGTTTCGTCAGGTTTAAATAAGAGCGAAGGTTTACAGAGCCCACATATAGATTACACAATTAGCTTTATA-AATAAAACGGATCGTTAATAAAACAAATAATTATCAAATTGAAAAGGCTAGTACCGTTCGCGATTAGACCAACGACTGTAATACACTAAACTGATATAACCAAGTAAGGCTCTCTTGGGGATCACTTTATGCAAGCCACGCAAATCAGCTTTACGACAAATGTGTTAAATTAAAAATTTATGATGTACACCATATACAATCCTCCTGCCCCCCTCtattccaagatttaacagaccccctgtgaactcatcttctgccccatttcttatggagttcgatgcccttggcctatttttctgtattcagatgataatgttttcccggttcatgtatttcttccgttatgagttcttttctgtttcgtcaggtttaaataaaagcaaagctttacacaacagtatagattacattagattatagaataacggattgttaataaaacaaataattatcaaactcaaaaggctagtaccgttcgcgattaaaccaacaggcgtaatgtaacaattcatatacgcaagtaaggctttcttgaggatcactttaaacaagccacgcaaatcagctttacgacaaatctgttaaattaa
MICORN
TCATGGTACCCTAACATGGAGGTCACGTGCAGCTAATGGCTGGCGGGGTCCTCACTAATTAATTAAAACTGAGAAAAA-ATACCGTTTGCATCTACCTTTTTAAAAAATACCATCTGTGGACACCGGGATGTGAGTGAGTCCCAAACCTATCGACTCTTAATCTCAGATAAATAACAGACTGATAAGGGGTAAGAGACAGGCCACATGCTCTAGAAATGGGTTGTACCGTGCgctcaaagtatctcatttttctctgctacctggataattgactattactataggttttcttgtagatcttaccagagcgattcaattacgtgtcctttctcatttcgtcatagcttgagtactaagaagttgtgttatttgtttcgtttttgagtttcatcacagaaagactacctttttcttcggtcaatgtctactgatgttatagataactaagtctcacACCGGACCGAATCCACCGAGCCCCGGTAACAGAGCGCTCTGATGGAAACCATTTGATCTAGTTGATCAATACATGTAGCCTTCTAACGACATTGTTAACATGCTACA-----------ACGAAGAATCAACTTATTCGGAAAACAAAAACTCGCACAGCACTAATGGGACTGGAGGCTATTCCACAAACCAGACATGGATCTATAACACACAAAAGATAAGCTAAAGAAATAATGGCGCCAAAGAGGTTCCAGGAC----------------ACTTCGAACTAGACCTAATCGGCATGTTAGTCGTAGATAAACTATTCAGTGAACCTTCCTAATAAATTAGTACAATAAATGGCTCTTTAACGAGTGATGAAAGGGCCTCAACTGTCTCTTATCTCGAAGCTGTTAAGACACATGGACTGTTTCAACAAACTCCTTACTTCAGACTACGATTTATGGTTGGTATTTGGCGAAAATTGATAGTACCGCTATGCTGACCGTACCAATTAACTCGAAGAATAGAACGGCACAAACTAATGAGTAGTCCACTTACTCCTACTAGATGACCATAGTTCTATGATAAACACCAAAGAAGAATTAAATGAATATACTTGTAGATCGATTCAACTACTGATTAGAAGACCTAATTATATATACTGGCCGCCAAGCATTGAAGAACAGTCATTCCATAAGAAGCTCAATAACTCATCATTAGAGCTGCGCGAGAACGAA---------------------tttataaaatatgccctcaacgatcctgacctcgtcggcggatgaattagggccaaatcaatattctacttaaatctggtaaattgatcacgagactattagggaacttttgggcttctaagccaagagttagacttattatatggcgtaataataagtctatctcgaactattggactagatgccatagtatatctggcgtcgcttaggtctcgcttcatgcaattttggaacagaagtcgaacttaaactataataccagcgataNATCTCAGCGTTGGCTAACAAATCACGAACTTCCATTTTTTTGTCTATTCTATCTAAAATGCCTAATTTATCTCATTTTTKGTCTCTASCTAGATTT------CCAAAATCTAACAGACCACCTGTGAACTCATCTTCTGCCCCATTTCTTATGGAGTACGATGCGCTTGGCCTATTTTTCTGTATTCAGATGATAATGTTTTCCCGGTTCACGTATTTCTTCCGTTATGAGTTCTTTTCTGTTTCGTCAGGTTTAAATAAGAGCGAAGGTTTACAGAGCCCACATATAGACTACACAATTAGCTTTATAAAAAAAAACGGATCGTTAATAAAACAAATAATTATCAAATTGAAAAGGCTAGTACCGTTCGCGATTAGACCAACGACTGTAATACACTAAACTGATATAACCAAGTAAGGCTCTCTTGGGGATCACTTTATGCAAGCCACGCAAATCAGCTTTACGACAAATGTGTTAAATTAAAAATTTATGATGTACACTTTACACAATCCTCGTGACCCCCTCtattccaagatttaacagaccccctgtgaactcatcttctgccccatttcttatggagttcgatgcccttggcctatttttctgtattcagatgataatgttttcccggttcatgtatttcttccgttatgagttcttttctgtttcgtcaggtttaaataaaagcaaagctttacacaacagtatagattacattagattataaaataacgaattgttaataaaacaaataattatcaaactcaaaaggctagtaccgttcgcgattaaaccaacagccgtaatgtaacaattcatatacgcaagtaaggctttcttgaggatcactctaaacaagccacgcaaatcagctttacgactaatctgtt-------
KALPUL
TCATGGTACCCTAACATGGAGGTCACGTGCAGCTAATGGCTGGCGGGGTCCTCACTAATTAATTAAAACTGAGAAAAACATACCGTTTGCATCTACCTTTTTAAAAAATACCATCTGTGGAYACCGGGATGTGAGTGAGTCCCAAACCTATCGACTCTTAATCTCAGATAAATAACAGACTGATAAGGGGTAAGAGACAGGCCACATGCTCTAGAAATGGGTTGTA------gctcaaagtatctcatttttctctgctacctggataattgactattactataggttttcttgtagatcttaccagagcgattcaattacgtgtcctttctcatttcgttacagattgagtaccaagacgctgtgttatttgtttcgtttttgagtttcatcacagaaagactacctttttcttcggtcaatgtctactgatattatagataactaagtctcacACCGGACCGAATCCACCGAGCCCCGGTAACAGAGCGCTCTGATGGAAACCATTTGATCTAGTTGATCAATACATGTAGCCTTCTAACGACATTGTTAACATGCTACAATGGGAGCGGAAGGAAGAATCAACTTATTAGGAAAACCAAAACCAGAATAGCACTAATGGGACTGAAGGCTATTCTACAAACCAGACATGGATCTATAACACACAAAAGATAAGCTAAAGAAATAATGGAGCCAAAGAGGTTCCAGGAC-----TACTACTGACAACTTCGAACTAGACCTAATCGGCATGTTAGTCGTAGCTAAACTATTCAGTGAACCTTCCTAATAAATTAGTACAATAAATGGCTCTTTAACGAGTGATGAAAGGGCCTCAACTGTCTCTTATCTCGAACCTGTTAAGACACATGGACTGTTTCAACAAACTCCTTACTTCAGACTACGATTTATGGTTGATATTTGGCGAAAATTGATAGTACCGCTATGCTGACCGTACCAATTTACTCGGACAATAGAACGGCACAAACTAATGAGTAGTCCACTTACTCCTACTAGATGACCATTATTATATGACAAAAACCAAAGAAGAATTAAATGAATATACTTGTAGATCGATTCAACTACTGATTAGAAGACCTAATTATATATACTGGCCGCCAAGCATTGAAGAACAGTCATTCCATAAGAAGATCAATAACTCATCATTAGAGCTGCGCGAGAACGAATTGGTGATACGACATAAGGATtttataaaatatgccctcaacgatcctgacctcgtcagcggatgaattagggccaaatccatattctacct-aatctggtaaattgatcacgagactattagggaacttttgggcttctRagccaagagttagactttttatatggcgtactaataagtctatctcaaattattggactagatgccatagtatatctggcatcgcttaggtctcgcttcacgccattttggaacaaaagtcgaatttaaactataataccagcgataNNNNNNNNNNNNNNNNNNNNNNNNNNNNNNNNNNNNNNNNNNNNNNNNNNNNNNNNNNNNNNNNNNNNNNNNNNNNNNNNNNNNNNNNNNNNNNNNNNNNNNNCCAAAATCTAACAGACCACCTGTGAACTCATCTTCTGCCCCATTTCTTATGGAGTACGATGCGCTTGGCCTATTTTTCTGTATTCAGATGATAATGTTTTCCCGGTTCACGTATTTCTTCCGTTATGAGTTCTTTTCTGTTTCGTCAGGTTTAAATAAGAGCGAAGGTTTACAGAGCCCACATATAGATTACACAATTAGCTTTATAAAAAAAAACGGATCGTTAATAAAACAAATAATTATCAAATTGAAAAGGCTAGTACCGTTCGCGATTAGACCAACGACTGTAATACACTAAACTGATATAACCAAGTAAGGCTCTCTTGGGGATCACTTTATGCAAGCCACGCAAATCAGCTTTACGACAAATGTGTTAAATTAAAAATTTATGATGCACACTATACACAATCCTCGTGACCTCCTCtattccaagatttaacagaccccctgtgaactcatcttctgccccatttcttatggagttcgatgcccttggcctatttttctgtattcagatgataatgttttcccggttcatgtatttcttccgttatgagttcttttctgtttcgtcaggtttaaataaaagcaaagctttacacaacagtatagattacattagattataaaataacgaattgttaataaaacaaataattatcaaactcaaaaggctagtaccgttcgcgattaaaccaacagccgtaatgtaacaattcatatacgcaagtaaggctttcttgaggatcactttaaacaagccacgcaaatcagctttacgacaaaNctgttaa-----
Breviceps
TCATGGTACCCTAACGTGGAGGTCACGTGCAGCTAATGGCTGGCGGGGTCCTCACTAATTAATTAAAACTGAGAAAAACATACCGTTTGCATCTACCTTTTTAAAAAATACCATCTGTGGACACCGGGATGTGAGTGAGTCCCAAACCTATCGACTCTTAATCTCAGATAAATAACAGACTGATAAGGGGTAAGAGACAGGCCACATGCTCTAGAAATGGGTTGTACCGTG-GCTCAAAGTATCTCATTTTTCTCTGCTACCTGGATAATTGACTATTACTATAGGTTTTCTTGTAGATCTTACCAGAGCGATTCAATTACGTGTCCTTTCTCATTTCGTCATAGAATGAGTACAAAGTAGCTGTGTTATTTGTTTCGTTTTTGAGTTTCATCACAGAAAGACTACCTTTTTCTTCGGTCAATGTCTACTGTTGTTATAGATAACTAAGTCTCACaccggaccgaatccaccgagccccggtaacagagcgctctgatggaaaccatttgatctagttgatcaatacatgtagccttctaacgacattgttaacatgctacaATGGGAGCGGAAGGAAGAATCAACTTATTCCGAAAACAAAAACTAGAAAAGCACTAATGGGACTGGAGGCTATTCCACAAACCAGACATGGATCTATAACACACAAGAGATTAGCTAAAGAAATAATGGAGCCAAAGAGGTTCCAGGA-----------------------AACTAGACCTAATCCGCATGTTAGTCGTAGCTAAACTACTCAGTGAATCTTCCTAATAAATTAGTACAATAAATGGCTCTTTAACGAGTGATGAAAGGGCCTCAACTGTCTCTTATGACGAAGCTGTTAACACACATGGACTGTTTCAACAAACTCCTTGCTTCAGACTACGATTTATGGTTGGTATTTGGCGAAAATTGATAGTACCGCTTTGCTGACCGTACCAATTTACTCGGACAATAGAACGGCACAAACTAATGAGTAGTCCACTTACTCCTACTAGATGACCATAGTTATATGATAAACGCCAAAGAAGACTTAAATGAATATACTTGTAGATCGATTCAACTACTGATTACAAGACCTAATTATATATACTGGCCGCCAAGCATTGAAGAACAGTCATTCCATAAGAAGATCAATAACTCATCATTAGAGCTGCGCGAGAACGA----------------------TGTATAAAATATGCCATCAACGATCCTGACCTCGTCAGCGGATAAATTAGGACCAAATCAATATTCTTCCCAAGAATAGTAAATTGATCACGAGACTATTAGGGACCTTTTGGGCATCTAAGCCAAGAGTTAGACCTATTATATGGCCTATCAATAAGTCTATCTCGAACTATTGGAATAGACGCCATGATATATCTGGCCTCGCTTAGATCTCGCTTCACGCAATTTTGGAACAGAAGTCGAATCTAAACTATAANACCAGCGATGTATCTCAACGTTGGCTAACAAATCACGAACTTCCATTTTTTTGTCTATTCTATCTAAAATGCCTAATTTATCTCAATTTTGGTCTCTACCTAGATTTGTAGGACCAAAATCTRACAGACCACCTGTGAACTCATCTTCTGCCCCATTTCTTATGGAATACGATGCGCTTGGCCTATTTTTCTGTATTCAGATGATAATGTTTTCCCGGTTCACGTATTTCTTCCGTTATGAGTTCTTTTCTGTTTCGTCAGGTTTAAATAAGAGCGAAGGTTTACAGAGCCCACATATAGATTACACAATTAGCTTTATAAAAAAAAACGGATCGTTAATAAAACAAATAATTATCAAATTGAAAAGGCTAGTACCGTTCGCGATTAGACCAACGACTGTAATAAACTAAACTGATATAACCAAGTAAGGCTCTCTTGGGGATCACTTTATGCAAGCCACGCAAATCAGCTTTACGACAAATGTGTTAAATTAAAAATTTATGATGTAGA-CATACACAATCCTCGTGCCCCCCTC-------AGNTTTGACAGACCCCCTGTGAACTCATCTTCTGCCCCATTTCTTATGGAGTTCGATGCCCTTGGCCTATTTTTCTGTATTCAGATGATAATGTTTTCCCGGTTCATGTATTTCTTCCGTTATGAGTTCTTTTCTGTTTCGTCAGGTTTAAATAAAAGCAAAGCTTTACACAACAGTATAGATTACATTAGATTATAGAATAACGAATTGTTAATAAAACAAATAATTATCAAACTCAAAAGGCTAGTACCGTTCGCGATTAAACCAACAGGCGTAATGTAACAATTCATATACGCAAGTAAGGCTTTCTTGAGGATCACTTTAAACAAGCCACGCAAATCAGCTTTACGACAAATCTGTTAAATTAA
Hemisus
TCATGGTACCCTAACGTGGAGGTCACGTGCAGCTAATGGCTGGCGGGGTCCTCACTAATTAATTAAAACTGAGAAAAACATACCGTTTGCATCTACCTTTTTAAAAAATACCATCTGTGGACACCGGGATGTGAGTGAGTCCCAAACCTATCGACTCTTAATCTCAGATAAATAACAGACTGATAAGGGGTAAGAGACAGGCCACATGCTCTAGAGATGGGTTGTACCGTGCGCTCAAAGTATCTCATTTTTCTCTGCTACTTGGATAATTGACTATTACTATAGGTTTTCTTGTAGATCTTACCAGAGCGATTCAATTACGTGTCCTTTCTCATTTCGTCATAGTATGAGTACTTAGACGCTGTGTTATTTGTTTCGTTTTTGAGTTTCATCACAGAAAGACTACCTTTTTCTTCGGTCAATGTCCACTGTTATTATAGATATCTAAGTCTCACACCGGACCGAATCCACCGAGCCCCGGTAACAGAGCGCTCTGATGGAAACCATTTGATCTAGTTGATCAATACATGTAGCCTTCTAACGACATTGTTAACATGCTACAATGGGAGCGGAAGGAAGAATAAACTTATTCCAAAAACAAAAACTAGAAAAGCACTAATGGGACTGGAGGCTATTCCACAAACCAGACATGGATCTATAACAGACAAAGGATTAGCTAAAGAAATAATGGAGCCAAAGAGGTTCCAGGA-CGGATTACTACTGACAACTTCGAACTAGACCTAATCCGCATGTTAGTCGTAGCTAAACTACTCAGTGAACCTTCCTAATAAATTAGTACAATAAATGGCTCTTTAACGAGTGATGAAAGGGCCTCAACTGTCTCTTCTGTCGAGGCTGTTAACACACATGGACTGTTTCAACAAACTCCTTGCTTCAGACTACGATTTATGGTTGCTATTTGGCGAAAATTGATAGTACCGCTATGCTGACCGTACCAATTTACTCGGACAATAGAACGGCACAAACTAATGGGTAGTCCACTTACTCCTACTAGATGACCATAGTTATATGATAAACGCCAAAGAAGACTTAAATGAATATACTTGTAGATCGATTCAACTACTGATTACAAGACCTTATTATATATACTGGCCGCCAAGCATTGAAGAACAGTCATTCCATAAGAAGATCAATAACTCATCATTAGAGCTGCGCGAGAACGAATTGGTGATACGACATAATAAT------------GCCGTCAACGATCCTGACCTCGTCAACGGATAAATTAGGACCAAATCAATATTCTTCGCAAAAATAGTAAATTGATCACGAGACTATTAGGGACCTTTTGGGCATCTAAGCCAAGAGTTAGACCTATTATATGGCGTACTAATAAGTCTACCTCGAACTATTGGAATAGACGCCGTAATATATCTGACCTCGCTTAAATCTCGCTTCACGCAATTTTGGAACAAAAGTTGAATCTCAACTATAATATCAGCGATATATCTCAACGTTGGCTAACAAATCACGAACTTCCATTTTTTTGTCTATTCTATCTAAAATGCCTAATTTATCTCAATTTTGGTCTCTACTTAGATTTGTCGGACCAAAATCTAACAGACCACCTGTGAACTCATCTTCTGCCCCATTTCTTATGGAATACGATGCGCTTGGCCTATTTTTCTGTATTCAGATGATAATGTTTTCCCGGTTCACGTATTTCTTCCGTTATGAGTTCTTTTCTGTTTCGTCAGGTTTAAATAAGAGCGAAGGTTTACAGAGCCCACATATAGATTACACAATTAGCTTTATAAAAAAAAACGGATCGTTAATAAAACAAATAATTATCAAATTGAAAAGGCTAGTACCGTTCGCGATTAGACCAACGACTGTAATAAACTAAACTGATATAAGCAAGTAAGGCTCTCTTGGGGATCACTTTATGCAAGCCACGCAAATCAGCTTTACGACAAATGTGTTAAATTAAAAATTTATGATGTAGACCATATACAATCCTCGTGCCCCCCTCTATTCCAAGATCTAACAGACCCCCTGTGAACTCATCTTCTGCCCCATTTCTTATGGAGTTCGATGCCCTTGGCCTATTTTTCTGTATTCAGATGATAATGTTTTCCCGGTTCATGTATTTCTTCCGTTATGAGTTCTTTTCTGTTTCGTCAGGTTTAAATAAAAGCAAAGCTTTACACAACAGTATAGATTACATTAGATTATAAAATAACGGATTGTTAATAAAACAAATAATTATCAAACTCAAAAGGCTAGTACCGTTCGCGATTAAACCAACAGGCGTAATGTAACAATTCATATACGCAAGTAAGGCTTTCTTGAGGATCACTTTAAACAAGCCACGCAAATCAGCTTTACGACAAATCTGTTAAATTAA
Hyperolius
---TGGTACCCTAACGTGGAGGTCACGTGCAGCTAATGGCTGGCGGGGTCCTCACTAATTAATTAAAACTGAGAAAAACATACCGTTTGCATCTACCTTTTTAAAAAATACCATCTGTGGACACCGGGATGTGAGTGAGTCCCAAACCTATCGACTCTTAATCTCAGATAAATAACAGACTGATAAGGGGTAAGAGACAGGCCACATGCTCTAGAAATGGGTTGTACCGTG-GCTCAAAGTATCTCATTTTTCTCTGCTACCTGGATAATTGACTATTACTATAGGTTTTCTTGTAGATCTTACCAGAGCGATTCAATTACGTGTCCTTTCTCATTTCGTAATAGGTTGAGTACTTCGAAGCTCTGTTATTTGTTTCGTTTTTGAGTTTCATCACAGAAAGACTACCTTTTTCTTCGGTCAATGTCCACTGTTGTTCTAGATAACTAAGTCTCACACCGGACCGAATCCACCGAGCCCCGGTAACAGAGCGCTCTGATGGAAACCATTTGATCTAGTTGATCAATACATGTAGCCTTCTAACGACATTGTTAACATGCTACAATGGGAGCAGAACGCAGAATCAACTTATTCAGAAATCAAAAACTAGAAAAGCACTAATGGGACTGAAGGCTATTCCACAAACCAAACATGGATCTATAACACACAAAAGACTAACTAAAGAAATAATGGAGCCAAAGAGGTTCCAGGACCGGATTACTACTGACAACTTCGAACTAGACCTAATCCGCATGTTAGTCGTAGCTAAACTACTCAGTGAATCTTCCTAATAAATTAGTACAATAAATGGCTCTTTAACGAGTGATGAAAGGGCCTCAACTGTCTCTTATGTCAAAGCTGTTAACACACATGGACTGTTTCAACAAACTCCTTGCTTCAGACTACGATTTATGGTTGATATTTGGCGAAAATTGATAGTACCGCTTTGCTGACCGTACCAATTTACTCGGACAATAGAACGGCACAAACCAATGAGTAGTCCACTTACTCCTACTAGATGACCATAATTATATGATAAACACCAAAGAAGCCTTAAATGAATATACTTGTAGATCGATTGAACTACTGATTAGAAGATCTAATTATATATACTGGCCGCCAAGCATTGAAGAACAGTCATTCCATATGAAGATCAATAACTCATCATTAGAGCTGCGCGAGAACGAATTGGTGATACGACATAAT---TTTATAAAATATGCCCTCAACGATCCTGACCTCGTCACCGAAACAGTTAGGACCAAATCCATATTCTCCGCCAACTTGGTAAATTGATCACGAGACTATTAGGGACCTTTTGGGCATCTAAGYCAAGAGTTAGACCTATTATATGGCGTACTAATAAGTCTATCTCAAACTATTGGACTAGATGCCATAATATATCTGGCCTCGCTTAGATCTCGCTTCGCGAAATTTTGGAACAGAAATTGAGTCTGAAATATAATACCAGCGATGTATCKCAACGTTGGCTAACAAATCACGAACTTCCATTTTTTTGTCTATTCTATCTAAAATGCCTAATTTATTTCAATTTTGGTCTCTACCTAGATTTGACGG-CCAAAATCTAACAGACCACCTGTGAACTCATCTTCTGCCCCATTTCTTATGGAATACGATGCGCTTGGCCTATTTTTCTGTATTCAGATGATAATGTTTTCCCGGTTCACGTATTTCTTCCGTTATGAGTTCTTTTCTGTTTCGTCAGGTTTAAATAAGAGCGAAGGTTTACAGAGCCCACATATAGACTACACAATTAGCTTTATAAAAAAAAACGGATCGTTAATAAAACAAATAATTATCAAATTGAAAAGGCTAGTACCGTTCGCGATTAGACCAACGACTGTAATACACTAAACTGATTTAACCAAGTAAGGCTCTCTTGGGGATCACTTTATGCAAGCCACGCAAATCAGCTTTACGACAAATGTGTTAAATTAAAAATTTATGATGTACACGACATACAATCCTCGTGCCCCCCTCTATTCCAAGATTTAACAGACCCCCTGTGAACTCATCTTCTGCCCCATTTCTTATGGAGTTCGATGCCCTTGGCCTATTTTTCTGTATTCAGATGATAATGTTTTCCCGGTTCATGTATTTCTTCCGTTATGAGTTCTTTTCTGTTTCGTCAGGTTTAAATAAAAGCAAAGCTTTACACAACAGTATAGATTACATTAGATTATACAATAACGAATTGTTAATAAAACAAATAATTATCAAACTCAAAAGGCTAGTACCGTTCGCGATTAAACCAACAGCAGTAATGTAACAATTCATATACGCAAGTAAGGCTTTCTTGAGGATCACTTTAAACAAGCCACGCAAATCAGCTTTACGACAAATCTGTTAAATTAA
Trichobat
TCATGGTACCCTAACGTGGAGGTCACGTGCAGCTAATGGCTGGCGGGGTCCTCACTAATTAATTAAAACTGAGAAAAACATACCGTTTGCATCTACCTTTTTAAAAAATACCATCTGTGGACACCGGGATGTGAGTGAGTCCCAAACCTATCGACTCTTAATCTCAGATAAATAACAGACTGATAAGGGGTAAGAGACAGGCCACA--------------------------GCTCAAAGTATCTCATTTTTCTCTGCTACCTGGATAATTGACTATTACTATAGGTTTTCTTGTAGATCTTACCAGAGCGATTCAATTATGTGTCCTTTCTCATTTCGTCATAGTATGAGTACTTAGAAGTTGTGTTATTTGTTTCGTTTTTGAGTTTCATCACAGAAAGACTACCTTTTTCTTCGGTCAATGTCCACTGTTGTTATAGATACCTAAGTCTCACACCGGACCGAATCCACCGAGCCCCGGTAACAGAGCGCTCTGATGGAAACCATTTGATCTAGTTGATCAATACATGTAGCCTTCTAACGACATTGTTAACATGCTACAATGGGAGCGGAACGAAGAATCAACTTATTCAGAAAATAAAAACTAGAAAAGCACTAATGGGACTGGAGGCTATTCCACAAACCAGACATGGATCTATAACACACAAAAGATTAGCTAAAGAAATAATGGAGCCAAAGAGGTTCCAGGA-----------------ACTTCGAATTAGACCTAATCCGCATGTTAGTCGTNGCTAAACTACTCAGTGAACCTTCCTAATAAATTAGTACAATAAATGGCTCTTTAACGAGTGATGAAAGGGCCTCAACTGTCTCTTATGTCGAAGCTGTTAACACACATGGACTGTTTCAACAAACTCCTTGCTTCAGACTACGATTTATGGTTGATATTTGGCGAAAATTGATAGTACCGCTTTGCTGACCGTACCAATTTACTCGGACAATAGAACGGCACAAACTAATGAGTAGTCCACTTACTCCTACTAGATGACCATAGTTATATGATAAACACCAAAGAAGACTTAAATGAATATACTTGTAGATCGATTGAACTACTGATTAGAAGACCTAATTATATATACTGGCCGCCAAGCATTGAAGAACAGTCATTCCATAAGAAGATCAATAACTCATCATTAGAGCTGCGCGAGAACGAA---------------------TTTATAAAATATGCCCTCAACGATCCTGACCTCGTCAGCAA--GAGTTAGGACCAAATCAATATTCTCCTCAAACCTGGCAAATTGATCACGAGACTATTAGAGACCTTTTGGGCATCTAAGTCAAGAGTTAGACTTATTATATGGCGTACTAATAAGTCTATCTCCAACTATTGGACTAGATGCCATAATATATCTGGCCTCGCTTAGATCTCGCTTCACGCACTTTTGGAACAGAAGTCGAATTTGAAATATAATACCAGCGATATATCTCAACGTTGGCTAACAAATCACGAACTTCCATTCTTTTGTCTATTCTATCTAAAATGCCTAATTTATCTCAATTTTGGTCTCGACCTAGATTTGTGGGACCAAAATCTAACAGACCACCTGTGAACTCATCTTCTGCCCCATTTCTTATGGAATACGATGCGCTTGGCCTATTTTTCTGTATTCAGATGATAATGTTTTCCCGGTTCACGTATTTCTTCCGTTATGAGTTCTTTTCTGTTTCGTCAGGTTTAAATAAGAGCGAAGGTTTACAGAGCCCACATATAGATTACACAATTAGCTTTATAAAAAAAAACGGATCGTTAATAAAACAAATAATTATCAAATTGAAAAGGCTAGTACCGTTCGCGATTAGACCAACGACTGTAATAAACTAAACTGATATAACCAAGTAAGGCTCTCTTGGGGATCACTTTATGCAAGCCACGCAAATCAGCTTTACGACAAATGTGTTAAATTAAAAATTTATGATGTACACCATATACAATCCTCGTGCCCCCCTCTATTCCAAGATTTAACAGACCCCCTGTGAACTCATCTTCTGCCCCATTTCTTATGGAGTTCGATGCCCTTGGCCTATTTTTCTGTATTCAGATGATAATGTTTTCCCGGTTCATGTATTTCTTCCGTTATGAGTTCTTTTCTGTTTCGTCAGGTTTAAATAAAAGCAAAGCTTTACACAACAGTATAGATTACATTAGATTATAAAATAACGGATTGTTAATAAAACAAATAATTATCAAACTCAAAAGGCTAGTACCGTTCGCGATTAAACCAACAGGCGTAATGTAACAATTCATATACGCAAGTAAGGCTTTCTTGAGGATCACTTTAAACAAGCCACGCAAATCAGCTTTACGACAAATCTGTTAAATTAA
Lithobates
TCATGGTACCCTAACGTGGAGGTCACGTGCAGCTAATGGCTGGCG-GGTCCTCACTAATTAATTAAAACTGAGAAAAACATACCGTTTGCATCTACCTTTTTAAAAAATACCATCTGTGGACACCGGGATGTGAGTGAGTCCCAAACCTATCGACTCTTAATCTCAGATAAATAACAGACTGATAAGGGGTAAGAGACAGGCCACATGCTCTAGAAATGGGTTGTACCGTGCGCTCAAAGTATCTCATTTTTCTCTGCTACCTGGATAATTGACTATTACTATAGGTTTTCTTGTAGATCTTACCAGAGCGATTCAATTACGTGTCCTTTCTCATTTCGCCATGGAATGAGTACTAAGTAGCTGTGTTATTTGTTTCGTTTTTGAGTTTCATCACAGAAAGACTACCTTTTTCTTCGGTCAATGTCTACTGTTGTTGTAGATACCTAAGTCTCACACCGGACCGAATCCACCGAGCCCCGGTAACAGAGCGCTCTGATGGAAACCATTTGATCTAGTTGATCAATACATGTAGCCTTCTAACCACATTGTTAACATGCTACAATGGGAGCGAAAGGAAGAATCAACTTATTCGGAAAACAAAAACTAGAAGAGCACTAATGGGACTGAAGGCTATTCCACAAACCAGTCATGGATCTATAACACACAAAAGATTAGCTAAAGAAATAATGGAGCCAA--------------CGGATTACTACTGACAACTTCGAACTAGACCTAATCCGCATGTTAGTCGTAGCTAAACTACTCAGTGAATCTTCCTAATAAATTAGTACAATAAATGGCTCTTTAACGAGTGATGAAAGGGCCTCAACTGTCTCTTATGTCAAGGCTGTTAACACACATGGACTGTTTCAACAAACTCCTTGCTTCAGACTACGATTTATGGTTGATATTTGGCGAAAATTGATAGTACCGCTATGCTGACCGTACCAATTTACTCGGACAATAGAACGGCACAAACTAATGAGTAGTCCACTTACTCCTACTAGATGACCATAGTTATATGATAGGCACCAAAGAAGACTTAAATAAATATACTTGTAGATCGATTGAACTACTGATTACAAGATCTAATTATATATACTGGCCGCCAAGCATTGAAGAACAGTCATTCCATAAGAAGATCAATAACTCATCATTAGAGCTGCGCGAGAACGAATTGGTGATACGACATAATAATTTTATAGAATATGCCCTCGACGATCCTGACCTCGTGAACGGATTAATTAGGACCAAATCAATATTCTTCCCAAACTTGGCAAATTGATCGCGAGACTATTAGGGACCTTTTGGGCTTCTAAGCCAAGAGTCAGACTTATTATATGGCCCACTAATAAGGGTATCTCGAACTATTGGACTAGATGCCATAATATATCTGGCATCGCTTAGATCTCGCTTCACGCAATTTTGGAACAGAAGTTGAATCTGAACTATAATACCAGCGATATATCTCAACGTTGGCTAACAAATCACGAACTTCCATTTTTTTGTCTATTCTATCTAAAATGCCTAATTTATCTCAATTTTGGTCTCTACCTAGATTTGACGGACCAAAATCTAACAGACCACCTGTGAACTCATCTTCTGCCCCATTTCTTATGGAATACGATGCGCTTGGCCTATTTTTCTGTATTCAGATGATAATGTTTTCCCGGTTCACGTATTTCTTCCGTTATGAGTTCTTTTCTGTTTCGTCAGGTTTAAATAAGAGCGAAGGTTTACAGAGCCCACATATAGATTACACAATTAGCTTTATAAAAAAAAACGGATCGTTAATAAAACAAATAATTATCAAATTGAAAAGGCTAGTACCGTTCGCGATTAGACCAACGACTGTAATAAACTAAACTGATATAACCAAGTAAGGCTCTCTTGGGGATCACTTTATGCAAGCCACGCAAATCAGCTTTACGACAAATGTGTTAAATTAAAAATTTATGATGTACACCATATACAATCCTCGTGCCCCCCTC-----------------GACCCCCTGTGAACTCATCTTCTGCCCCATTTCTTATGGAGTACGATGCCCTTGGCCTATTTTTCTGTATTCAGATGATAATGTTTTCCCGGTTCATGTATTTCTTCCGTTATGAGTTCTTTTCTGTTTCGTCAGGTTTAAATAAAAGCAAAGCTTTACACAACAGTATAGATTACATTAGATTATAGAATAACGGATTGTTAATAAAACAAATAATTATCAAACTCAAAAGGCTAGTACCGTTCGCGATTAAACCAACAGGCGTAATGTAACAATTCATATACGCAAGTAAGGGTTTCTTGAGGATCACTTTAAACAAGCCACGCATATCAGCTTTA--------------------
Babihol
TCATGGTACCCTAACGTGGAGGTCACGTGCAGCTAATGGCTGGCGGGGTCCTCACTAATTAATTAAAACTGAGAAAAACATACCGTTTGCATCTACCTTTTTAAAAAATACCATCTGTGGACACCGGGATGTGAGTGAGTCCCAAACCTATCGACTCTTAATCTCAGATAAATAACAGACTGATAAGGGGTAAGAGACAGGCCACATGCTCTAGAAATGGGTTGTA------NNNNNNNNNNNNNNNNNNNNNNNNNNNNNNNNNNNNNNNNNNNNNNNNNNNNNNNNNNNNNNNNNNNNNNNNNNNNNNNNNNNNNNNNNNNNNNNNNNNNNNNNNNNNNNNNNNNNNNNNNNNNNNNNNNNNNNNNNNNNNNNNNNNNNNNNNNNNNNNNNNNNNNNNNNNNNNNNNNNNNNNNNNNNNNNNNNNNNNNNNNNNNNNNNNNNNNNNNNNNNNNACCGGACCGAATCCACCGAGCCCCGGTAACAGAGCGCTCTGATGGAAACCATTTGATCTAGTTGATCAATACATGTAGCCTTCTAACCACATTGTTAACATGCTACAATGGGAGCGAAAGGAAGAATCAACTTATTCGGAAAACAAAAACTAGAAGAGCACTAATGGGACTGAAGGCTATTCCACAAACCAGTCATGGATCTATAACACACAAAAGATTAGCTAAAGAAATAATGGAGCCAAAGAGGTTCCAGGA-----TTACTACTGACAACTTCGAACTAGACCTAATCCGCATGTTAGTCGTAGCTAAACTACTCAGTGAATCTTCCTAATAAATTAGTACAATAAATAGCTCTTTAACGAGTGATGAAAGGGCCTCAACTGTCTCTTATGTCAAGGCTGTTAACACACATGGACTGTTTCAACAAACTCCTTGCTTCAGACTACGATTTATGGTTGATATTTGGCGAAAATTGATAGTACCGCTATGCTGACCGTACCAATTTACTCGGACAATAGAACGGCACAAACTAATGAGTAGTCCACTTACTCCTACTAGATGACCATAGTTATATGATAGGCACCAAAGAAGACTTAAATGAATATACTTGTAGATCGATTGAACTACTGATTAGAAGATCTAATTATATATACTGGCCGCCAAGCATTGAAGAACAGTCATTCCATAAGAAGATCAATAACTCATCATTAGAGCTGCGCGAGGACGAAT--------------------NNNNNNNNNNNNNNNNNNNNNNNNNNNNNNNNNNNNNNNNNNNNNNNNNNNNNNNNNNNNNNNNNNNNNNNNNNNNNNNNNNNNNNNNNNNNNNNNNNNNNNNNNNNNNNNNNNNNNNNNNNNNNNNNNNNNNNNNNNNNNNNNNNNNNNNNNNNNNNNNNNNNNNNNNNNNNNNNNNNNNNNNNNNNNNNNNNNNNNNNNNNNNNNNNNNNNNNNNNNNNNNNNNNNNNNNNNNNNNNNNNNNNNNNNNNNNNNNNNNNNNNNNNNTATCTCAACGTTGGCTAACAAATCACGAACTTCCATTTTTTTGTCTATTCTATCTAAAATGCCTAATTTATCTCAATTTTGGTCTCTACCTAGATTTGACGGACCAAAATCTAACAGACCACCTGTGAACTCATCTTCTGCCCCATTTCTTATGGAATACGATGCGCTTGGCCTATTTTTCTGTATTCAGATGATAATGTTTTCCCGGTTCACGTATTTCTTCCGTTATGAGTTCTTTTCTGTTTCGTCAGGTTTAAATAAGAGCGAAGGTTTACAGAGCCCACATATAGATTACACAATTAGCTTTATAAAAAAAAACGGATCGTTAATAAAACAAATAATTATCAAATTGAAAAGGCTAGTACCGTTCGCGATTAGACCAACGACTGTAATAAACTAAACTGATATAACCAAGTAAGGCTCTCTTGGGGATCACTTTATGCAAGCCACGCAAATCAGCTTTACGACAAATGTGTTAAATTAAAAATTTATGATGTACACCATATACAATCCTCGTG-------------------------GACCCCCTGTGAACTCATCTTCTGCCCCATTTCTTATGGAGTACGATGCCCTTGGCCTATTTTTCTGTATTCAGATGATAATGTTTTCCCGGTTCATGTATTTCTTCCGTTATGAGTTCTTTTCTGTTTCGTCAGGTTTAAATAAAAGCAAAGCTTTACACAACAGTATAGATTACATTAGATTATAGAATAACGGATTGTTAATAAAACAAATAATTATCAAACTCAAAAGGCTAGTACCGTTCGCGATTAAACCAACAGGCGTAATGTAACAATTCATATACGCAAGTAAGGGTTTCTTGAGGATCACTTTAAACAAGCCACGCAAATCAGCTTTACGACA---------------
LIMFUJ
TCATGGTACCCTAACGTGGAGGTCACGTGCAGCTAATGGCTGGCGGGGTCCTCACTAATTAATTAAAACTGAGAAAAACATACCGTTTGCATCTACCTTTTTAAAAAATACCATCTGTGGACACCGGGATGTGAGTGAGTCCCAAACCTATCGACTCTTAATCTCAGATAAATAACAGACTGATAAGGGGTAAGAGACAGGCCACATGCTCTAGAAATGGGTTGTACCGTGC------AGTATCTCATTTTTGTCTGCTACCTGGATAATTGACTATTACTATAGGTTTTCTTGTAGATCTTACCAGAGCGATTCAATTACGTGTCCTTTCTCATTTCGTCATAGAATGAGTACAAAGAAGCTGTGTTATTTGTTTCGTTTTTGAGTTTCATCACAGAAAGACTACCTTTTTCTTCGGTCAATGTCTACTGTTGTTGTAGATAATTAAGTCTCAGACCGGACCGAATCCACCGAGCCCCGGTAACAGAGCGCTCTGATGGAAACCATTTGATCTAGTTGATCAATACATGTAGCCTTCTAACGACATTGTTAACATGCTACAATGGGAGCGGAACGAAGAATCAACTTATTCGGAAAACCAAAACTAGAGGAGCACTAATGGGACTGAAGGCTATTCCACAAACCAGTCATGGATCTATAACA--CAAAAGATTAGCTAAAGAAATAATGGAGCCAAAGAGGTTCCAGGAC-----------------CTTCGAACTAGACCTAATCCGCATGTTAGTCGTAGCTAAACTACTCAGTGAACCTTCCTAATAAATTAGTACAATAAATAGCTCTTTAACGAGTGATGAAAGGGCCTCAACTGTCTCTTATGTCAAAGCTGTTAACACACATGGACTGTTTCAACAAACTCCTTGCTTCAGACTACGATTTATGGTTGATATTTGGCGAAAATTGATAGTACCGCTATGCTGACCGTACCAATTTACTCGGACAATAGAACGGCACAAACTAATGAGTAGTCCACTTACTCCTACTAGATGACCATAGTTATATGATAAGCACCGAAGAAGACTTAAATGAATATACTTGTAGATCGGTTCAACTACTGATTAGAAGAACTAATTATATATACTGGCCGCCAAGCATTGAAGAACAGTCATTCCATAAGAAGA----------------------------------------------------------------ATATGCCCTCAACGATCCTGACCTCGTCAGCGGATGAATTAGGACCAAATCAATATTCTTCCCAAAGTTGGCAAATTGATCACGAGACTATTAGGGACCTTTTGGGCATCTAAGCCAAGAGTCAGACTTATTATATGGCCCATTAATAAGTCTATCTCGAACTATTGGATTAGACGCCATAATATATCTGGCCTCGCTTAGGTCTCGCTTCACGCAATTTTGGAACAGAAATCGAATCTAAACTATAATACCAGCGATATATCTCAACGTTGGCTAACAAATCACGAACTTCCATTTTTTTGTCTATTCTATCTAAAATGCCTAATTTATCTCAATTTTGGTCTCTACCTAGATTTGAGGGACCAAAATCTAACAGACCACCTGTGAACTCATCTTCTGCCCCATTTCTTATGGAATACGATGCGCTTGGCCTATTTTTCTGTATTCAGATGATAATGTTTTCCCGGTTCACGTATTTCTTCCGTTATGAGTTCTTTTCTGTTTCGTCAGGTTTAAATAAGAGCGAAGGTTTACAGAGCCCACATATAGATTACACAATTAGCTTTATAAAAAAAAACGGATCGTTAATAAAACAAATAATTATCAAATTGAAAAGGCTAGTACCGTTCGCGATTAGACCAACGACTGTAATACACTAAACTGATTTAACCAAGTAAGGCTCTCTTGAGGATCACTTTATGCAAGCCACGCAAATCAGCTTTACGACAAATGTGTTAAATTAAAAATTTATGATGTACACCATATACAATCCTCGTGCCCCCCTCTATTCCAAGATTTAACAGACCCCCTGTGAACTCATCTTCTGCCCCATTTCTTATGGAGTTCGATGCCCTTGGCCTATTTTTCTGTATTCAGATGATAATGTTTTCCCGGTTCATGTATTTCTTCCGTTATGAGTTCTTTTCTGTTTCGTCAGGTTTAAATAAAAGCAAAGCTTTACACAACAGTATAGATTACATTAGATTATAGAATAACGGATTGTTAATAAAACAAATAATTATCAAACTCAAAAGGCTAGTACCGTTCGCGATTAAACCAACAGGCGTAATGTAACAATTCATATACGCAAGTAAGGCTTTCTTGAGGATCACTTTAAACAAGCCACGCAAATCAGCTTTACGATAAATCTGTTAAATTAA
HOPTIG
TCATGGTACCCTAACGTGGAGGTCACGTGCAGCTAATGGCTGGCGGGGTCCTCACTAATTAATTAAAACTGAGAAAAACATACCGTTTGCATCTACCTTTTTAAAAAATACCATCTGTGGACACCGGGATGTGAGTGAGTCCCAAACCTATCGACTCTTAATCTCAGATAAATAACAGACTGATAAGGGGTAAGAGACAGGCCACATGCTCTAGAAATGGGTTGTACCGTGC-----------CTCATTTTTCTCTGCTACCTGGATAATTGACTATTACTATAGGTTTTCTTGTAGATCTTACCAGAGCGATTCAATTACGTGTCCTTTCTCATTTCGTCATAGAATGAGTACTAAGAAGCTGTGTTATTTGTTTCGTTTTTGAGTTTCATCACAGAAAGACTACCTTTTTCTTCGGTCAATGTCTACTGTTGTTATAGATAACTAAGTCTCACACCGGACCGAATCCACCGAGCCCCGGTAACAGAGCGCTCTGATGGAAACCATTTGATCTAGTTGATCAATACATGTAGCCTTCTAACGACATTGTTAACATGCTACAATGGGAGCGGAATGAAGAATCAACTTATTCGGAAAACAAAAACTAGAATAGCACTAATGGGACTGAAGGCTATTCCACAAACCAGTCATGGATCTATAACACACAAAAGATTAGCTAAAGAAATAATGGAGCCAAAGAGGTTCCAGGA------------------cttcgaactagacctaatccgcatgttagtcgtagctaaactactcagtgaaccttcctaataaattagtaaaataaatggctctttaacgagtgatgaaagggcctcaactgtctcttatgtcagcgctgttaacacacatggactgtttcaacaaactccttgcttcagactacgatttatggttgatatttggcgaaaattgatagtaccgctatgctgaccgtaccaatttactcggacaatagaacggcacaaactaatgagtagtccacttactcctactagatgaccatagttatatgataagcaccgaagaagacttaaatgaatatacttgtagatcgattgaactactgattacaagaactaattatatatactggccgccaagcattgaagaacagtcattccataagaaga------------------------------------------------------------------------TCAACGATCCTGMCCTCGTCAGCAGATGAATTAGGACCAAATCAATATTCTCCCCAAACTTGGTAAATTGATCACGAGACTATTAGGGACCTTTTGGGCATCTAAGCCACGAGTCAGACTTATTATATGGCCCACTAATATGTCTATCTCGAACTATTGGACTAGATGCCATAATATATCTGGCCTCGCTTAGATCTCGCTTCACGCAATTTTGGAACAGAAATCGAATCTGAACTATAATACCAGCGATATATCTCAACGTTGGCTAACAAATCACGAACTTCCATTTTTTTGTCTATTCTATCTAAAATGCCTAATTTATCTCAATTTTGGTCTCTACCTAGATTTGACGGA----------------------------------------------------------------------------TCTGTATTCAGATGATAATGTTTTCCCGGTTCACGTATTTCTTCCGTTATGAGTTCTTTTCTGTTTCGTCAGGTTTAAATAAGAGCGAAGGTTTACAGAGCCCACATATAGATTACACAATTAGCTTTATAAAAAAAAACGGATCGTTAATAAAACAAATAATTATCAAATTGAAAAGGCTAGTACCGTTCGCGATTAGACCAACGACTGTAATAAACTAAACTGATATAACCAAGTAAGGCTCTCTTGGGGATCACTTTATGCAAGCCACGCAAATTAA------------------------------------------------------------------------------------GACCCCCTGTGAACTCATCTTCTGCCCCATTTCTTATGGAGTTCGATGCCCTTGGCCTATTTTTCTGTATTCAGATGATAATGTTTTCCCGGTTCATGTATTTCTTCCGTTATGAGTTCTTTTCTGTTTCGTCAGGTTTAAATAAAAGCAAAGCTTTACACAACAGTATAGATTACATTAGATTATAGAATAACGGATTGTTAATAAAACAAATAATTATCAAACTCAAAAGGCTAGTACCGTTCGCGATTAAACCAACAGGCGTAATGTAACAATTCATATACGCAAGTAAGGCTTTCTTGAGGATCACTTTAAACAAGCCACGCAAATCAGCTTTACGA-----------------
BUEBUE
TCATGGTACCCTAACGTGGAGGTCACGTGCAGCTAATGGCTGGCGGGGTCCTCACTAATTAATTAAAACTGAGAAAAACATACCGTTTGCATCTACCTTTTTAAAAAATACCATCTGTGGACACCGGGATGTGAGTGAGTCCCAAACCTATCGACTCTTAATCTCAGATAAATAACAGACTGATAAGGGGTAAGAGACAGGCCACATGCTCTAGAAATGGGTTGTACCGTGC-----AAGTATCTCATTTTTCTCTGCTACCTGGATGATTGACTATTACTATAGGTTTTCTTGTAGATCTTACCAGAGCGATTCAATTACGTGTCCTTTCTCATTTCGTCATAGTATGAGTACTTAGAAGTTGTGTTATTTGTTTCGTTTTTGAGTTTCATCACAGAAAGACTACCTTTTTCTTCGGTCAATGTCTACTGCTGTTGTAGATAACTAAGTCTCACACCGGACCGAATCCACCGAGCCCCGGTAACAGAGCGCTCTGATGGAAACCATTTGATCTAGTTGATCAATACATGTAGCCTTCTAACCACATTGTTAACATGCTACAATGAGAGCGAAAGGAAGAATCAACTTGTTCGGAAAACAAAGACTAGAAAAGCACTAATGGGACTGAAGGCTATTCCACAAACCAGTCATGGATCTATAACACACAAAAGATTAGCTAAAGAAATAATGGAGCCAAAGAGGTTCCAGGACCGGATTACTACTGACAACTTCGAACTAGACCTAATCCGCATGTTAGTCGTAGCTAAACTACTCAGTGAACCTTCCTAATAAATTAGTACAATAAATGGCTCTTTAACGAGTGATGAAAGGGCCTCAACTGTCTCTTATGTCAAGGCTGTTAACACACATGGACTGTTTCAACAAACTCCTTGCTTCAGACTACGATTTATGGTTGATATTTGGCGAAAATTGATAGTACCGCTTTGCTGACCGTACCAATTTACTCGGACAATAGAACGGCACAAACTAATGAGTAGTCCACTTACTCCTACTAGATGACCATTGTTATATGATAGACATCAAAGAAGACTTAAATGAATATACTTGTAGATCGATTCAACTACTGATTACAAGAACTAATTATATATACTGGCCGCCAAGCATTGAAGAACAGTCATTCCATAAGAAGGTCAATAACTCATCATTAGAGCTGCGCGAGAACGAATTGGTGATACGACATAATAATTTTATAAAATATGCCCTCAACGATCCTGACCTCGTCAGCGGATAAATTAGGACCAAATCAATATTCTTCCCAAACTTGGCAAATTGATCACGAGACTATTAGGGACCTTTTGGGCATCTAAGCCAAGAGTCAGACTTATTATATGGCCCACTAATAAGTCTATCTCGAACTATTGGACTAGATGCCATAATATATCTGGCCTCGCTTAGGTCTCGCTTCAAGCAATTTTGGAACAGAAGTCGAATCTGAACTATAATACCAGCGATATATCTCAACGTTGGCTAACAAATCACGAACTTCCATTTTTTTGTCTATTCTATCTAAAATGCCTAATTTATCTCAATTTTGGTCTCTACCTAGATTTGACGGACCAAAATGTAACAGACCACCTGTGAACTCATCTTCTGCCCCATTTCTTATGGAATACGATGCGCTTGGCCTATTTTTCTGTATTCAGACGGTAATGTTTTCCCGGTTCACGTATTTCTTCCGTTATGAGTTCTTTTCTGTTTCGTCAGGTTTAAATAAGAGCGAAGGTTTACAGAGCCCACATATAGATTACACAATTAGCTTTATA-AAAAAAACGGATCATTAATAAAACAAATAATTATCAAATTGAAAAGGCTAGTACCGTTCGCGATTAGACCAACGACTGTAATAGACTAAACTGATATAACCAAGTAAGGCTCTCTTGGGGATCACTTTATGCAAGCCACGCAAATCAGCTTTACGATAAATGTGTTAAATTAAAAATTTATGATGTACACCATATACAATCCTCGTGCCCCCCTC-------AGATTTAACAGACCCCCTGTGAACTCATCTTCTGCCCCATTTCTTATGGAGTTCGATGCCCTTGGCCTATTTTTCTGTATTCAGATGATAATGTTTTCCCGGTTCATGTATTTCTTCCGTTATGAGTTCTTTTCTGTTTCGTCAGGTTTAAATAAAAGCAAAGCTTTACACAACAGTATAGATTACATTAGATTATAGAATAACGGATTGTTAATAAAACAAATAATTATCAAACTCAAAAGGCTAGTACCGTTCGCGATTAAACCAACAGGCGTAATGTAACAATTCATATACGCAAGTAAGGGTTTCTTGAGGATCACTTTAAACAAGCCACGCATATCAGCTTTACGACAAAT------------

45 3569
HOMO
TAAATTCCTTCCCTTGTCCCTTTTTTCCTTTCC-CAATTAAGTTCCAAGTTATCCAATTCTAACAGGCGCTTTTCTTTTTCCCATTGTTCACTCCCCATCTATCTCTCTGCGCTTTGTGCATAACTCATTCAGCCCCTTCTTTTTACTGTTTACTCTCTGTCCATCCGATTTATTGGCCTCTCCTATCCCTTTTCTTTTTCTTATCTCTTACATTCTTTGTATAAACTCATACCTGCTTCCTTTCTTTTCATATTACGAATCCCCACTAGACAGTCC-TGATACTTATTAACTTATCCCCATCCGGATGCTTGCGTTTATCCGTTTCTAACCACCCCTCCTCATCGATAAGGTTGATACAGCCTTTTGTTTATGGGTAAGCTTACACGATGTTTTTCCTCCCTTGATTCGGATCTGGCCTTCATTCCTCATGCATTAGTGGGACTAGCCTCGTTCTATTTCTTTCCTCCTATTTTAACGCAACTGTCCACAATCTACAACTAACTGTTTTTTCTTCTCTTCCATTGACAAACTCACTACCCATACAGATTTCACTTGCTCAATGGTTCTTTCTTTTCTTCTTATCAAAGTTTGCTGACTAGTTCCATTTTCGTGGACTGACTCTTGATCCTTATCCTTTTTCCTCTTAAATTTTCAGGTTCCAAAATGCTATTTGCGCGTTGCCTGTTTGCATGACGATTGAAATAATTTCCACTTTTTTTTTCTTTGGTGAGTTCTTTGCCATCTCGTAATGTGTTCCCTTTTTCCCTTACGCGCGGCTACCTCGAACACGCCTATCTTCTATCGTCCTTGCTATTCCTTATACCCTCAAACCTTTGCTTTCCTTTTTCTCTTCCGTCTTTCAGATACCTTACCGGGACTTAAATCGTTGACATATTTTCGTGTTCATTCAACGAAACTGATGTTGCTTCTGTTGTTTGCAATTCTGTATACGCATCCCCTTTCTCCGTATTGGTCCTAGGATAGCCCTTGCTGTTTTTCTGGTCGTTTCACCTATTTAACAATTCATAATTCTGCTTCTTGGTTAGTCTTCGACTAACACATATCTTTTGTATCTTCAATTGTCGTCGGACAACACACCGATTCCTGCTTCTCCTTTTTTTTGACTCCAGATTTTAACCTATAGTAGGCCCAACTAACTATATCACCATGTAACCCCTTAATTCTAAACTTTTTTTGTTTTACTTTCTCCATCACATCACAATACTGCTTCCTTTTTTCTCCTGTTATCAATAACCTCTACTGAAGAGCAAACAAGGTTTACATTCCTTTACGATGTTATAAGTTTCTACCTGTTTCCAATTACGCTCCTGTACACTCGGTAACCTCCCGCGTAAGAGCATGGCAAGTTCTTTATTCTATTATGCTCAACACAATTACGCGCTCGCTCCTTTCCGTCTGTATACTCTTTTGTTCACTCTAAGGGATCGAGCAAGAACCCTAAGTGAGTTTTTCCATTTTCGTTGCTAACGTCCCCATGGAGCCCGTCCTACTATCTTACCTTTCCGTCTCGCAAGTTAAAGAATTACTTTCTTTGTATCTTACCAATACCTCTCAGTAGCCTTTCCGTAGTATTTGCCTTCTGTTGATTTATCCAAATGTACCCGAGATTATTGTTTATCTAGGGCCATTTTTTCTTTCTCTTTTCAGATTGATATGAGCATTGCAGTTACTCACTATTCAACTACCCCCTCTATCCCCTCTCTCTTTGCCTCTCACTTATATGTTTTTCCCGTCTACTTGCGGCCACAACTTGCTGCTCACTCAATCTCTTTTCCTTTGGCTATCCTTCCAAATGTTTCCGCTCTTGTTCCTCACAGCCTATCAGACATTCGTATAACCGCTCTTTTCAACATTTTACTCCCTTTGCTACCATTCACTTTCCTTTGTGCCACGTGAAATTATTGAATTCTCTCTTTGATCTCTCTCGTCCTACTCACTTACCTTCGCTTCCTGCAGTTCGTGTATATTCTTCTTCAATACGCCACCTAATTCACCCCTTTTTCTTTAATTCGAGCTCACCAAACCTTTTTCTCTATGTCCTATGTCATCAGCCTCCGTTTTCGAATCCTCTTAATCCCTATGTTTCTCTTCTTCGGGGGTAACATGATTCACCTCATGGTTCTTCAACATCTTATCTATTTCCCCTTTTATACGCCCTTTCGCGAATCGTCCTTCCCTTCTGGTCCTCGTTCAGCTTAATCAAAGTTTCCTTCCTCTTATATATGTTACCCTCTTCTCAATATAGATCCTTTCTCCTTCTTTTTACTTCTTTTTTCTGTCATAGATAACCCAAGGTACTCCCGTCTCTATTTTCTCTTTTATATCTTTCTCGCTACCATCTTTTCCTTTTTTTCTGTCAAGTAAGTAGCATTATTTCCTTTTCTCGTCAAATTGTACCCAGTTTGTTCTTTTGGCCCTCCACTCCCTTTTCCGTTCTCTTCGAGATCGACTCGAATATCTTTCTATCTTTCTCCCATTTTATTTACCTTCCTCTTCGGGGACAGTACGCATTTACTTGCTCTTTCTTACAACTGCTATTTGTCACTCTTTATCTAGTATGTCACATACCTCGCTTTCCTTTATGGAGTTGTCTTTCTTTTCTGGTTTCTGTGACATACTTCACCTGATCTTTCCTTTACCGGTCGCTTTTTCAGTCCCTTTGTCACAAAGCAGGTTTTCAGTACTTCTTCTGGTTCGTCATCTCCCTATTGATCTTTCCTCGCATCTTTCGTATTTCCTACTATTCCCAGGCTCAATAATACCTCGAACTTTTATCCTTTTCTACATTTCTCTTGTTTAGCATTCCTTGTAGTTTCTTTTCCTTCTACACTTCATTCTCTTTTCCGACCTGTCTTTCTCACAGTAATAATATTAGCTACCTCCTCTCCTTCCTACTTCCCTTTGTTCCCTTTGTAAAGCCCACCATCTGTATAATCTTTTCTCTTTCGCTTATCTGATACACATAATTAATTTTTTCTTTTTCCAATTATTTGGAGTGTTCTTTTGGGACGCACACCCTACTTAAGTGATGTTTCTCGTTTACACGACAATCTCCTTGTTTCCCGACCATGTACGTCCCTAGCCCTCCTTACGCTTTCGTTTTTGTACTCAAGCTTACTCTGTGCTCCTTCCTGCTCAAATAATTCTCCCGATGTTTTCTGTAACATCTTATGCACTTACTTTTGCGCTTAATAAAAATGATGGTTACTCTCCCCTCTGGTCTCGTCTTCGTACAAATTACCATCACACGCTCTCTTCCCTCGCAGCGTTTTCTCCTCATAAAAACTAGTCCGGTTCGTTTCAATCCCCCTACCTCTATATCCTCTCTTGTTCCTATAATCAATATTACGTCAGCTCATGTTCGAATCTTTTATCGTAATTCACTCAAAT-CCCTTCCCAAGTTATATTCTTTCGTGTTTGTTGTCCACCCTAGGTTTTTGGTTGGTTTTATGGGATGTTTTTTATGGTTTTTGACCCTCTAAACACGGCGTATTTGCGTTGAACTGCGCTAAAGGGTTTTCGGCTTTGTATTTATCGGA------
GALLUS
TATGTTAATCGCGTTGTCTTTCCTTTCCTTTCCCGAGGTAAGTCCTATGTCATTCAATTCCTAACGAAGCTTTCCTTTTTTCTATTGTTCACTCCCCATCTATCTCTCTGTCCTTCGTGAACCCCTGATTCAGCCCCTTCCTTTTACCGTTTGCTCTGTGTCCATCCGATTTATTCCCCTCTTCTTCCTCCTCCTTTTTTCTTATCTCTTACATTTTTTGTATAAATTCATACACGTTTTTCGTCTCTTTACATTCTCTCAACCAATCCGCGCGTCCATGACACTTATTAACTTATCCCCATCCGGATGCTTCTGTTCATTCGTTTCTAACCACCTCTCCTCACGGATAAGGTTGATACAGCCTTTTGTTTATGGGTAAGCATAAACGACGTTTTTCTTCCCTTGATTCGGATCTGGCCTTCATTCCTCATGACTTAGCGGGTCTAACCTCGTTCTATTTCTCTCGTCTTATCTTAACGCAACTGTCCACAATCTACAACTAATTGTCTTTCCTTCTCTTCCATTGACAATCCCACTTCCCATACAGATTTCACTTGCTCAATGGTTCTCCCTTTTTTTCTTAACAAGCTCTGCTCACTTGTTTCATTTTCGTGGACTAACTTTTGATCCTCATCTTTTTTCCTGCTAAATTCTTAGGTTCCAAAATGCTATTTGCGCGTCGCCTGTTTGCATGACGCTTGAAATAATTTCCACTTTTTTTTTCTTTGGTGAGTTCTTTGCCATCTCGTAATGTGTTCCCTTTTTCCCCTACGCGCGGCTACCTCGATCACGCCTATCTTA-ATCGTCCTTGCTATTCCTTATACCCTCAAACCTTTGCTTTCCTTTTTCTCTTCCGTCTTTCAGATACCTTACCGGGACTTAAATTGTTGACATATTTTCGTGTTCATTCAACGAAACTGATGTTGCTTCTGTTGTTTGCAATTCTGTATACGCATCCCCTTTCTCCGTATTGGTCCTAGGCTAGACCTTGCTGTTTTTCTGGTCGTTTCACCTATCTAACAATTCATAATTCTGCTTCTTCGTCAGTCTTCGTCTACCGCACATGTTTCGTATCTTCAATTGTCGTCGGACAACACACTGACTCCTGCTTCTCCTTTTTTTTGACTCCAGATTACATCCCATAGTAGGCCCAACTAACCTTATCAACATGTAACCCCTTAATTATAAACTTTCTCTGGTTTATTCTTTTAATC-CACTACAATATTGCTTCCTTTTTTCTCCTATTATTAATAACATCTACTGAAGAGCAAACATAATCTACATCCCCATCTGATGTTATAAGTTTCTACCTGTTTCCAATTACGCTCCTGTACACTCGGTAACCTTCCGCGTTAGAGCATGGCAAGATCTTTACCCTAATACGCTCAACACAATTACGCGCTTGCCCCTTCCCGTTTGTAAGCCCTTCTGTTCTTTTTTAGGGATTGAGCTAGAACCCTAAGTGAGTTTTTCCACTTTTGTTGCTTACGTCCCCATGGAGCCCGTACTACTATCTTACCTTTCCGTCTCGCAAGTCAGAGAACTACTCTCTTTGTATCCTACTAAAACCTCTCAGTAGCCTTTCCGTAGTATTTGCCTTCTGTTGTTATATCCAAATGTACCCGAGATTATTGTTTATCTAGGGCTTCTCATTCTTTCTCTTCTTAGATTGATACGAGCATTGCTGTTACTCAGTATTTAACTGCCCCCCTTTTTCCTTCTTTCTCTGTCTCTCTCTCATATGTTTTTCTCGTCTACTTGCGGCCACAACTTGCTGCTCACTCAATCTCTTTTCCTTTGGAACTGCTCTCAACTATTTCCGCTCTTGATCCTCACAGCCTATCAGACATTCGTATAACCGCTCTTTTCAACATTTTACTCCTTTTACTTCTCTCCACTTTCCCTTGTGCCACGTGAAATTATTGAATTCTCTCTGTGACGTCTGACGTCCTACACATTGCTGTTTGCGTCTCGAAGTTCGCGTATACTCTTCTTCACAACGCTACCTAATTCACCCCCTTTTCGTCACGCCGAGATCATAACCCGTTTCTCTCTATGTTCTATGTCATTAGCCTTCCTTTCCTTATCCTCTTTTCCACTACCTTCTTCTCCCTTGGGTGTAACACGATTCTCCTCATGGTTTTTCAACATCTTCTTTACTTCCCTTTCTCATATTATCCTTTCGCACCTTACCTTTCTTCTCGTCCTCGTTCAGTTTAATCAAATCCTCCTTCTTCTTGTTTATGTCAACCTCTCCACCAATATGGTCCCTTCTCCTTCTTTCTCTTTGCCTCCTATGTCATCCACAATCCAAGGTACTGCCGTCTCTGTTTTCTTTTTTATATCTTTCTCGCTATCACTTCTCGCCCTTCTTCTGTTAAGCAGGTAGCATTATTTCCTTTTCCCTTCCCACTGCACCTAGTTTCCTGTAGTCTCTGCGTAATCCCTTTTCGGTTCTTTTCGAGATAAACAAGAGTTTCCTTTTACTTTTCTCCCATTTTATCTACCTTCCTTTTCGGGAACAGTGCGTATTTACTTGCTCTTTCTTATACACGCTATCTGTCTTTCTTTACCTAGTATGTCACATACCTCGCTTTCCTTTATGGAGTTGTCTTTCTTCTCTGGCTTCTGTGACATACTTCACCTGATGTTTCCGTTACAGCTCGCTTTTTCAGTCCCTTTGTCACAAAGCAGGTTTTCGGTACTTCTTCTGGTTCATCATCTCCCCATTCATCTTTCTTAGCCCCTTTCGCCCTTCCCACTATTTCCAGGCTCCATCCCCACACGAATTTCTATTCTTCTTTACATTTCTGGTGTCTAGCATTCCTTGTAGTTTCTTTCTCTGCTAAACCCTCTTCTTTTCTCCGACGCGTCTTTCCCGCAGCAATAATATTAGTTTACTCCTCTTCTTCCTCACTACCTTTGTTCCCTTTACGCAGATTCATATCTCTATATACTTTTCTCTTTCGCTTATCCGATCCACTTCATTCATTCTTTCTTCTCTCAATTTTTTGGAGTGTTCTTTTGGGAGGCACACCCTACTTAAGTGATGTTTGTCGTCCCTACGATAATCCTCTTGTTTCCCGACCATGTACGTCCCTAGCCCTCCTTACGCTTTCGTTTTTGCACTTCCAACCTCCGTGTGCTCCTTCCCGCTCAAATAATTCTCCCGATGTTTTCTGTATCATCTTATCCACTTACTTTTGCGTTTAGTAGAAATGATGGTAACTCTCCCGTCTGATCTTGCCTTCGTACAATTTAATACCATACGCTCTCTTCCCTCCCAGTGTCTTTACGAACTAAACTCTTGTCTGGTTCGTTTCCTTTCCACCCTCTCCTCACCCTTTCCTGTTTCTATCGTCACTCCATACTCAGTGCCTTTACGAATCCATTATCGAAATGCAGTCATATCTCATCCCTACGTTACATGCTCTCGTGTTTGTTCTCCACCCAAGTTGTTTCCTTGGGGTTGTGTCTTCTCTTTTATGGTTTTTTACTCTCCACACACGGAGGTTGAGTCTCGTATGGTCTTACGGTGTTTTCGGGTTTCTTTTTATTGGTGCTGCT
LIZARD
TCTGTTAATTTCACTGTCTTTTCTTTCCTTTTCTCAGTTCAGTCCTATGCCACTCAATTTCTACCGAAGCCTTCCTTTTTTCTATTGTTCACTCCCCATCTATCTCTCCGTCCTTTGTGAACCTCTGATTCAGCCCCTTCTTTTTACTGTTTGCTCTGTGTCCATCCGATTTATTCCCCTTTCCCTCTCCTTCTTTTTTTCGTATCTCTTACATTTTTTGTATAAATTCATACCCGTTTTTTGCCTCCCTTAACTACATCGCCCCAACAGCGCGTC-TTGACACTTATTAACTTATCCCCATCCGGATGCTTGTGTTTACTCGTTTCTAACCATCTCTCCTCATGGATAAGGTTGATACAGCCTTTTGTATATGGGTAAGCATTAACGATGTTTTTTTTCCCTTGATTCGGATCTGGCCTTCATTCCTCATGCCTTAGTGGGTCTAACCTCGTTCTATTTCTCTTCTCTTATTTTAACGCAACCGTACACAATCTACATCAAATTGCCTTTCCTTCTTTTCCATTGACAATCCCACTTCCCATACAGATTTCACTTGCTCAATGGTTCTTTCTTTTTTTCTTATCAAGGCCTGCTCACTTGTTTCATTTTCGTGGACTAACTTTTGATCCTCATCTTTTTTCCCCTTAAATTTCTCGGTTCCAAAATGCTATTTGCGCGTTGCCTGTTTGCATGACGCTTGAAATAATTTCCACTTTTTTTTTCTTTGGTGAGTTCTTTGCCATCTCGTAATGTGTTCCCTTTTTCCCGTACGCGCGGCTACCTCGATCACGCCTATCTTCTATCGTCCTTGCTATTCCCTATACCCTCAAACCTTTGCTTTCCTTTTTCTCTTCCGTCTTTCAGATACCTTACCGGGACTTAAATTGTTGACATATTTTCGTGTTCATTCAACGAAACTGATGTTGCTTCTGTTGTTTGCAATTCTGTATACGCATCCCCTTTCTCCGTATTGGTCCTAGGTTAGACCTTGCTGTTTTTCTGGTCGTTTCACCTATTTAACAATTCATAATTCTGCTTCTTCGTTAGTCTTCGACTAACGCATATGTTTCGTATCTTCAATTGTCGTCGGACAACACACTGACTCCTGCTTCTTCTTTTTTTTGACTCCAGATTCTATCCCATAGTAGGCCCAACAAACCATATCACCATGTAACCCCTTAATTATAAACTTTTTTTGCTTTACTCTTTCCCTCACACTACAATATTGCTTCCTTTTTTCTCCTGTTATTAATAACATCTACTGAAGAGGAAACAAAATCTACATCCCAATCCGCTGTTATAAGTTTCTACCTGTTTCCAATTACGCTCCTGTACACTCGGTAACCTTCCACGTTAGAGCATGGCAAGTTCTTTACTCTAATAGGCTCAACACAATTACGCGCTCGCTCCTTTCCGTCTGTATAACCTTATGTTTTTTCTAAGGGATTGAGCTAGAACCTTAAGTGAGTTTTTCCATTTTTGTTGCTAACGTCCCCATGGGGCCAGTACTACTATCTTACCTTTCCGTCTCGCAACTTAGCGAACCACTTTCTTTGTATCCTACTAAAACCTCTCAGTAGCCTTTCCGTAGTATTTGCCTTTTGTTGATTTATCCGAATGTACCCGAGATTATTGTTTATCTAGGGCTACTCATTCTTTCTCTTCTTAGATTGATATGAGCATTGCTGTTACTCAGTATTTAACTGCCCCCCCTTTTCCCTCTTTCTCTGCCTCTCTTTCATATGTTTTTCTCGCCTACTTGCGGCCACAACTTGCTGCTCACTCAATCTGTTTTCTTTTCGGTCTACTCTCAACCGTTTCCGCTCTTGATCCTCACAGCCTATCAGACATTCGTATAACCGCTCTTTTCAACATTTTACTCCCTTTGCTTCTATTCACCTTCTTTTGTGCCACGTGAAATTATTGAATTCTCTCTGTGACCTCTCCTCTCCTGCCCCTTTCCGTCCGCTTCCCGAAGTTCGTGTATACTCTTCTTCAAAACGCCACCCAATTCACCCCCTTTTCGCTACGACGCGATCATCACCCCTTTCTCTCCATGTCCTATGTCATTAGCCTACCTTTCCGAATCCTCTTATCCAATCCACTTCTCTTCCTTGGGGGTAACACGATTCACCTCATGGTCCTCCTTCATTCTATCCATTTCCCTTACTTTCACACTAACCCTGCTCCCTCTTTTTCTTCTGGTCCTCGTTCAGTTTAATCCAATCCTCTTTCTCCTTGTTTATGTCACCCTCTCCACCCCAAAGGTCTTTTCTCCCTCCTTTTCTTTCTTTTTTGTGTCATACACAATCCAAGGTACTGACGTCTCTGTTTTCTTTTTTATATCTTTCTCGCCATAACTACTCTCCCTTCTTCTGTTAAGTAGGTAGCATTATTTCCTTTCCCTTCCACCACTACTCCACCTTCTTGTCGTTCAATTCTACTCCCTTTTCGGTTCTTTTCGAAATAAACTAGAACTTTCTCTTACTTTTCTCCCATCTTATTTACCTTCCTTTTCGGGAACAGTACGCATTTACTCGCTCTTTCTTATACAAAACCTCTGTCTTTCTTTATCTAGTATGTCACATACCTCGCTTTCCTTTATGGAGTTGTCTCTCTTTTCTGGTTTCTGTGACATACTTCACCTGATGTTCCCGTTACCGGTCGCTCTTTCAGTCCCTTTGTCACAAAGCACGCTTTCGGTACTTCTTCCGGTTCATCATCTCCCTATTGATTTTCCTTAGCCCCTTTCGTGCTTCCTACTATTTTCAGAATCTATCCCACCACGAATTTCTATTCTTTTCTACCTCTTTCTTGTCTAGCATTCCTTGTAGTTTCTTCCTCTTTCTTACCCTCCCCTTTTCTCCGACGCGTCTTTCCCGCAGAAATAATATTAGCTCCCCCTCCTTCTCTCTAACTATCTCTGTCCTTATTAAGCATCCTAATATATGTTTAGACTTTTCTCTTTCGCTTATCGGATCAACATAATTAATTTTTTCTTCTTCCAGTTATTTGGAGTGTTCTTTTGGGTCGCACACCCTACTTAAGTGATGTTTCTCGTCTATCAGATAATTCTCCTGTTTCCCGACCATGTACGTCCCTAGCCCTCCTTACGCTTTCGTTTTTGTACTTAACACTTCCCTGTGCTCCTTCCTGCCCAAATAATTCTCCCGATGTTTTCTGTAACATCTTATCCACTTACTTTTGCGCTTAGTCAAAATGATGGTAACTCTCCCGTCTGGTCTTGCCTTCGTACAACTTACTAACATACGCTTCCTTCCTTCCCAGTGTTTATATCTTCTAAAAACTTGTCCGCTTCGTTTCCCTTCCACCCTCTCCCCACTCTTTCTTGTCTCTATCAACCCTGCTT-ACTAGATCACCTATGAATCCATAATCGTAACGCAGCCCTACCTTA-TCCCAAGTTACATCTTTTCTTGTTGGTTCTCCACCCATGCCGTTTCCCTGGGTTTGTGGCTTCTTTTTTATGGTTTTTCACTCTCCACACACGGAGCTGTAGTCTCGGATGGTCTTACTGGGCTTTGGGGTTTCTTTTTATCGGTGGTGTT
CRYPTOB
TATGTTAATCGCCTTGTCTTTTCTTTCGCTTCACCGAGTCAGTCCTATGTTAATTAATTTCTACCGAAGCTTTTCTTTTTTCTATTGTTCATTCCCCATCTATGTCTCTGTCCTTTGTGAACCCCTGATTCAGCCACTTCTTTTTACTGTTTGCTCTGTGTCCATCCGATTTATTCCCTTTTCCTTCCCCTTTTTTTTTTCTTATCTCTTACATTTTTTGTATAAACTCATCCGCGTTTCTCGTTTTTTTTCATAATAGTAACCTTGTTGAGCGTCACCGACACTTATTAGCTTATCCCCATCCGGAAGCTTGTGTCTATTCGTTTCTAACCACCCCTCCTCATGGATAAGGTTGACACAGCCTTTTGTATATGGGTAAGCATAAACGATGTTTTTTTTCCCTTGATTCGGATCTGGCCTTCATTCCTCATGAATTAGTGGGTCTAACCTCGTTCTATTTCTTTTGTGTTATTTTAACGCGACCGTTCATAATCTACATTAAACTGTTTTTTTTTTTCTTTCATTGACAATCCCACTTCCCATACAGATTTCACTTGCTCAATGGTTCTGCCTTTTTTTCTTACCAAGGTTTGCTCATTTGCTTCACTTTCGTGGACTACCTTATGATCCTTATCTTCTTTCTCGGTAATTTTTTCGGTTCCAAAATGCTATTTGCGCGTTGCCTGTTTGCATGACGCTTGAAATAATTTCCACTTTTTTTTTCTTTGGTGAGTTCTTTGCCATCTCGTAATGTGTTCCCTTTTTCCCGTACGCGCGGCTACCTCGATCACGCCTATCTTCTATCGTCCTTGCTATTCCCTATACCCTCAAACCTTTGCTTTCCTTTTTCTCTTCCGTCTTTCAGATACCTTACCGGGACTTAAATTGTTGACATATTTTCGTGTTCATTCAACCAAACTGATGTTGCTTCTGTTGTTTGCAATTCTATATACGCATCCCCTTTCTCCGTATTGGTCCTAGGCTAGACCTTGCTGTTTTTCTGGTCGTTTCACCTATTTAACAATTCATAATTCTGCTTCTTGGTTAGTCTTCGACTACCGCATATGTTTTGTATCTTCAATTGTCGTCGGACAACACACTGACTCCTGCTTCTTCTTTTTTTTGACTCCAGATCCCATGCCATAGTAGGCCCAACAAACCATATCACCATGTAACCCCTTAATTATAAACTTCTTTTGCTTTATTGTTTCCATCACACTACAATATTGCTTCCTTTTTTCTCCTGTTATTAATAACATCTACTGAAGAGGAATCAAAGTCTACATCCCAATCCGATGTTATAAGTTTCTACCTGTTTCCAATTACGCTCCTGTACACTCGGTAACCTTCCGCGTAAGAGCATGGCAAGTTCTTTACCCTTATTAGCTCAACACAATTACGCGCTCGCTCCTTTCCGTCTGTAAACTTTTTTGTTTTTTCTTAGGGATTGAGCTAGAACCCTAAGTGAGTTTTTCCATTTTTGTTGCTAACGTCCCTATGAGGCCTGTCCTACTATCTTACCTTTCCGTCTCGCAAGTTAGAGAACTACTCTCTCTGTATCCTATTAAAACCTCTCAGTAGCCTTTCCGTAGTATTTGCTTTTTGTTGATATATCTTAATGTACCCGAGATTATTGTTTATCTAGGGCTCCTTATTCTTTCTCTTCTTAGATTGATATGAGCATTGCCGTTACTCAGTATTTAACTGCCCCCACTTTTCCTTCTTCCTTTGCCTCTCACTCATGTGTTTTTCTCGTCTACTTCCGGCCACAACTTGCTGCTCACTCAATCTGTTTTGTTTTCGGTCTTGTTTCAAATGTTTCCGCTCTTGTTCCTCACAGCCTATCAGACATTCGTATAACGGCTCTTTTCAACATTTTACTCCTTTTGCTTCTATTTATCTTCCCTTGTGCCACGTGAAATTATTGAATTCTCTCGCTAATCTCTCGTGTCCTGCATTCTCTCGTCTGCTCCTTGAAGTTTGTGTATACTCTTCTTCAAAACGCTACCCAATTTACCCCCTTTTCCTTACGCAGAGCTTATACTTCCTTTCTCTCTATGTCCTATGTCATTAGTATTCGTTTCCGAATCCTCTTTTTAAATACATTTTTCTTCCTTGGGGGTAACATGATTCACCTCATGGTTTTTCTCCATTCTATTTATTTCCCTTTCTTTTCCAATAATCTCGTAACTTTCTTTTTTTCTGGTCCCGGTTCAGTTTTATTAAGTCCTCTTTCTCCTTGTTTATGTCATTCTCCCAATCACATAGGTCTTTTCTCCTTTTTTTTCCCTCGTTTTTGTGTCCTACACAATCCAAGGTACTGCCGTCTCTGTTTTCTTTTTTATATCTTTCCCGCCATCACTATTCTCCTTTTTTCCGTTAAGAAGGTAGCATTATTTCCTTTTTTCGTCCCAGTGCCTCTAGTTTCTTGTCGTTTAATTGTAATCCCTTTTCGGTTCTTTTCGAAATAACCTGGAGCATTTTTTTACCTTTCTCCCATTTTATCTACCTTCCTTTTCGGGAACAGTACGCATTTACTCGCTCTTTCTTTTAACTCCTCTTTGCCGTTCTTTATCTAGCATGTCACATACCTCGCTTTCCTTTATGGAGTTGTCTTTCTTTTCTGGTTTCTGCGACATACTTCACCTGATGTTTCCCTTACCGGACGCTCTTTCAGTCCCTTTGTCATAAAGCAGGCTTTTGGCACTTCTTTCGGTTGATTATCTCCCCATGGATTTTCCTTAGCGACTTTCGTGCTTCCTACTATATTCAAGCCTACTAATTCCACGAATTTTTATTCTTTTTTACGTTTTTGTTGTCTAGTATTCCTTGTAGTTTCTTTCTCTGCTAAACTCATCTCTTTTCTCCGACGCGTCTTTCCCGCAGCAATAATATTAGTTTCCCTCTCTTTTTTCTTCATGTCTTTGTTCTTTTTAAGTAGCCTAATATACGTATATTCCCTGCTCTTTCGCTTATCGGATACACATGGTTAATTTTTGTTTTTTCCAATTATTTGGAGTGTTCTTTTGGGACGTACGCCCTACTTAAGTGATGTTTCTCGTCTAAACGATAATTTTCCTGTTTCCCGACCATGTACGTCCCTAGCCCTCCTTACGCTTTCGTTTTTGTACTTAAAATCTCTGTGTGCTCCTTCCCGCTCAAATAATTCTCCCGATGTTTTCTGTAACATCTTATGCACTTACTTTTGCGCTTAGTAAAAATGATGGTAATTCTCCCGTCTGGTCTCGTCTTCGTTCAACTTACTAACATACGCTTTCTTCCCTCCTAGTGTTATCCTCTCCTAAAAACTAGTCTGGTTGGTTTTAATTCTACATTCTCTTTACCCTTTCTTGTCTCTATCCTTCAA--TTCTTTAGTTCATGTTGCAATCCATCAATGAAACGCAGTTGTATCCTACTCAAACGTTACATTTTTTGTTGTTCGTTCCCCACCCATCCTGTTTCCTGGGCTTTATGTCTTCTTTTTTATGGTTTTTTACCCTCCACACACGGAGTTTTAATGTTGCAGGGTGTTACCGATTTTACGGTTTTCTTTTTATCGGTGCTGCT
HYNOBII
TATGTTAATTGCCTTGTCTTTTCTCTCGTTTCGCCAAGTAAGTCCTATGTCAATCAATTTCTATGGAAGCTTTCCTTTTTTCTATTGTTCACTCCCCATCTATGTCTCTGTCCTTTGTGAACCCCTGATTCAGCCCTTTCTTTTTACTGTTTGCTCTGTGTCCATCCGATTTATTCCCCTTTTCTTCTTCTTCTTTTTTTCTTATCTCTTACATTTTTTGTATCAATTCATACGCGTTTTTCGTTTTTTTCTATGATAATAACCCAATAGAGCGTCACTGACACTTATTAGCTTATCCCCATCCTGATGCTTGTGTTCATTCGTTTCTAACCACCCCTCCTCATGGATAAGGTTGACACAGCCTTTTGTATATGGGTAAGCATAAACGATGTTTTTTTTCCCTTGATTCGGATCTGGCCTTCATTCCTCATGACTTAGTGGGTCTAACCTCGTTCTATTTCTTTTGTGTTATTTTAACGCAACTGTCCATAATCTACATCAAACTGTTTTTTCTTTTCTTCCATTGACAATCCCACTTCCCATACAGATTTCACTTGCTCAATGGTTCTTCCTTTTTTTCTTACCAAGGTCTGCTCACTTGTTTCACTTTCGTGGACTAACTTATGACCCTTATTTTTTTTCTCGTGAAACTTTTCGGTTCCAAAATGCTATTTGCGCGTTGCCTGTTTGCATGACGCTTGAAATAATTTCCACTTTTTTTTTCTTTGGTGAGTTCTTTGCCATCTCGTAATGTGTTCCCTTTTTCCCGTACGCGCGGCTACCTCGATCACGCCTATCTTCTATCGTCCTTGCTATTCCCTATACCCTCAAACCTTTGCTTTCCTTTTTCTCTTCCGTCTTTCAGATACCTTACCGGGACTTAAATTGTTGACATATTTTCGTGTTCATTCAACCAAACTGATGTTGCTTCTGTTGTTTGCAATTCTATATACGCATCCCCTTTCTCCGTATTGGTCCTAGGCTAGACCTTGCTGTTTTTCTGGTCGTTTCACCTATTTAACAATTCATAATTCTGCTTCTTGGTTAGTCTTCGACTACCGCATATGTTTTGTATCTTCAATTGTCGTCGGACAACACACTGACTCCTGCTTCTTCTTTTTTTTGACTCCAGATTCCATACCATAGTAGGCCCAACTAACCATATCACCATGTAACCCCTTAATTATAAACTTCTTTTGCTTTATTCTTTCCATCACACTACAATATTGCTTCCTTTTTTCTCCTGTTATTAATAACATCTACTGAAGAGGAATCAAAATTTACATTCCAATCCGATGTTATAAGTTTCTACCTGTTTCCAATTACGCTCCTGTACACTCGGTAACCTTCCGCGTAAGAGCATGGCAAGTTCTTTACCCTATTAAGCTCAACACAATTACGCGCTCGCTCCTTTCCGTCTGTATGCTTTTCTGTTTTTTCTTAGGGATTGAGCTAGAACTCTAAGTGAGTTTTTCCATTTTTGTTGCTAACGTCCCCATGAGGCCCGTTCTACTATCTTACCTTTCCGTCTCGCAAGTTAGAGAACTACTTTCTTTGTATCTTACTAAAACCTCTCAGTAGCCTTTCCGTAGTATTTGCTTTTTGTTGATAAATCCAAATGTACCCGAGATTATTGTTTATCTAGGGCTACTTATTCTTTCTCTTCTTAGATTGATATGAGCATTGCTGTTACTCAGTATTTAACTGCCCCCATTTTTTCTTCTCTCTTTGTCTCTCAATCATATGTTTTTCTCGTCTACTTGCGGCCACAACTTGCTGCTCACTCAATCTGTTTTGTTTTCGGTCTTATATCAATTGTTTCCGCTCCTGTTCCTCACAGCCTATCAGACATTCGTATAACGGCTCTTTTCAACATTTTACTCCTTTTGTTACTCTTTACCTTCTTTTGTGCCACGTGAAATTGTTGAATTCTCTCTCTTATCTCTTCAGTCCTGCACTCTTTCGTCTGCTTCTTGAAGTTCGTGTATACTCTTCTTCATAACGCCACCTAATTTACCCCCTTTTCCCTACGTCGAGCTTATACATCCTTTCTCTCTATGTCCTATGTCATTAGTGTTCGTTTCCGAATCCTCTTTTCAATTACATTTTTCTTCCTTGGGGGTAACATGATTCACCTCATGGTTTTTCTTCATTTTATTTATTTCTGTTTTTTATACTATAATCTCGTAACTTCCTTTTCTTCTGGTCCCCGTTCAGTTTAATCAAGTTCTCCTTCTCCTTGTTTATGTCACTCTCCCCATCGCATAGGTCTTTTCTCCTTTTTTTTCCTTCTTTTCTGTGTCTAACACAATCCAAGGTACTGCCGTCTCTGTTTTCTTTTTTATATCTTTCCCGCCATTCCAACTCGCCTTTTTTCTGTTAAGTCGGTAGCATTATTTCCTTTTCTCGTCCAATTGCTTCCAGTTTCTTGTTTTTTAAATGTACTCCCTTTTCGGTTCTTTTCGAAATAAACAAGAGCATCTTTTTACCTTTCTCCCATTTTATCTACCTTCCTTTTCGGGAACAGTACGCATTTACTCGCTCTTTCTTCTAATCGCTCTTTGCCGTTCTTTATCTAGTATGTCACATACCTCGCTTTCCTTTATGGAGTTGTCTTTCTTTTCTGGTTTCTGTGACATACTTCACCTGATGTTTCCCTTACCGGTCGTTTTTTCAGTTCCCTTGTCATAAAGCAGGCTTTTGGCACTTCTTCCGGTTTATCATCTCCCTATGGATCTTTCTTAGCAGCTTTCGTCCTTCCCACTATTTTCAGGCTCAATACCTCCTCGAATTTCTATTCTTTTTTACATTTTTGTTGTCTAGTATTCCTTGTAGTTTCTTTCTCTGCCATATTCATCTCTTTTCTCCGACGCGTCTTTCCCGCAGAAATAATATTAGTTTACCTTTCTTTTCTCTAACTATCTTCGTTCTTTATCAGTAGTCTTATATACGTATAATCTTTTCTCTTTCGCTTATCCGATATAAATAGTTAATTTTTTCTTTTTCCAATTATTTGGAGTGTTCTTTTGGGACGCACACCCTACTTAAGTGATGTTTGTCGTTTACACGATAATTTTCTTGTTTCCTGACCATGTACGTCCCTAGCCCTCCTTACGCTTTCGTTTTTGTACTTAAAATCTCTGTCTGCTCCTTCCCGCTCAAATAATTCTCCCGATGTTTTCTGTAACATCTTATGCACTTACTTTTGCGCTTAGTAAAAATGATGGTAATTCTCCCGTCTGGTCTCGCCTTCGTTCAACTTACTAACATACTCTTTCTTCCCTCCTAGTGTTATCCTCTCCTAAAAACTAGTCGGGTTCGTTTTTATCCTACATTCTCTTTATCCTTTCTTGTTTCCATCATTCAATTTTCCTTAGTCCACGTTGGAATCCATCATTGAAACGCAGGCAAATCCTACTCATACGTTATATTTTTTCTTGTTTGTTCTCCACCCATCCTGTTTCCTGGGGTTTATGTCTTCTTTTTTATGGTTTTTCACCCTCCATACACGGGGCTTTAATACTGAAGGGTGTTACGGGATTTTCGGTTTTCTTTTTATCGGTGCTGCT
SIRENID
TTTGTTAATTGCCTTGTCTTCTCTTTCGTTACCTCAAGTTAGTCCTATGTTTCTCAATTTCTAAAGAAGCTTTCCTTTATTCTATTGTTCACTCCCCATCTATGTCTCTGTCCTTTGTGAACCCCTGATTCAGCCCCTTCCTTTTACTGTTTGCTCTGTGTCCATCCGATTTATTCCCTTTTTCTTCTTCTTCTTTTTTTCTTATCTCTTACATTTTTTGTATAAATTCATACGCGTTTTTCGTTTTCTTTCACTATAACAACCCACTAGAGCGTCACTGACACTTATTAACTTATCCCCATCTGGATGCTTGTGTTTATTCGTTTCTAACCACTCCTCCTCATGGATAAGGTTGATACAGCCTTTTGTATATGGGTAAGCATAAACGATGTTTTTTTTCCCTTGATTCGGATCTGGCCTTCATTCCTCATGACTTAGTGGGTCTAACCTCGTTCTATTTCTCTCGTGTTATTTTAACGCAACCGTCCACAATCTACATCAAATTGTTTTTGTTTCTCTTACATTGACAATCCCACTTCCCATACAGATTTCACTTGCTCAATGGTTCTTTCTTTTTTTCTTACCAAGGTTTGCTCATCTGCTTCTCTTTCGTGGACTATCTTATGATCCTTATGTTTTTTCTCGTTAAATTTTTCGGTTCCAAAATGCTATTTGCGCGTTGCCTGTTTGCATGACGCTTGAAATAATTTCCACTTTTTTTTTCTTTGGTGAGTTCTTTGCCATCTCGTAATGTGTTCCCTTTTTCCCGTACGCGCGGCTACCTCGATCACGCCTATCTTCTATCGTCCTTGCTATTCCCTATACCCTCAAACCTTTGCTTTCCTTTTTCTCTTCCGTCTTTCAGATACCTTACCGGGACTTAAATTGTTGACATATTTTCGTGTTCATTCAACCAAACTGATGTTGCTTCTGTTGTTTGCAATTCTATATACGCATCCCCTTTCTCCGTATTGGTCCTAGGCTAGACCTTGCTGTTTTTCTGGTCGTTTCACCTATTTAACAATTCATAATTCTGCTTCTTGGTTAGTCTTCGACTACTGCATATGTTTTGTATCTTCAATTGTCGTCGGACAACACACTGACTCCTGCTTCTTCTTTTTTTTGACTCCAGATACCATCCCATAGTAGGCCCAACTAACCTTATCACCATGTAACCCCTTAATTATAAACTTCTTTTGCTTTATTCTTTCCATCACACTACAATATTGCTTCCTTTTTTCTCCTGTTATTAATGACATCTACTGAAGAGGAATCAAAATCTACATTCCAATTCGATGTTATAAGTTTCTACCTGTTTCCAATTACGCTCCTGTACACTCGGTAACCTTCCGCGTAAGAGCATGGCAAGTTCTTTACCCTACTACGCTCAACACAATTACGCGCTCGCTCCTTTCCGTCTGTATGCTCTTTTGTCTTTTCTAAGGGATTGAGCTAGAACCCTAAGTGAGTTTTTCCATTTTTGTTGCTAACGTCCCTATGAGGCCTGTCCTACTATCTTACCTTTCCGTCTCGCAAGTTAGAGAACTACTTTCTTTGTATCTTACTAAAACCTCTCAGTAGCCTTTCCGTAGTATTTGCTTTCTGTTGATATATCCTAATGTACCCGAGATTATTGTTTATCTAGGGCTACTTATTCTTTCTCTTCTTAGATTGATAAGAGCATTGCCGTTACTCAGTATTTAACTGCCCCCACTTTTCCTTCTCTCTTTGTCTCTCATTCATATGTTTTTCTCGTCTACTTGCGGCCACAACTTGCTGCTCACTCAATCTGTTTTGTTTTCGGTCTAATTTCAACTGTTTCCGCTCCTGATCCTCACAGCCTATCAGACATTCGTATAACGGCTCTTTTCAACATTTTACTCCTTTTGCTTCTATTTACCTTCTTTTGTGCCACGTGAAATTATTGAATTCTCTCTCTTATCTCTTTCGACCTACACTCTTTCGTCCGCTTCTCGAAGTTCGTGTATACTCTTCTTTATAACGCCACCCAATTCACCCCCTTTTCCTTACGCCGAGCTTATAACTCCTTTCCGTCTATGTCCTATGTCATTAGTATTCGTTTCCGAATCCTCTTTATAAGTATATTTTTCTTCCTTGGGGGTAACATGATTCACCTCATGGTTTTTCTCCCTCTTATTTATCTCCCTTTCTTTCACGATACTCTCGTACCTTTCTTTCCTTCTGGTCCTCGTTCAGTTTAATTAAATTCTCCTTCTCCTTGTTTATGTCACTCTCCCCCCCATCTCGGTCCTTTCTCCTTCTTTTTCTTTCTTTTTTGTGTCTCACACAATCCAAGGTACTGCCGTCTCTGTTTTCTTTTTTATATCTTTCCCGGCAT-CCCTCTTGCCTTTTTTCTGTTAAGTAGGTAGCATTATTTCCTTTTCTCGTTAAAGTGTATCCAGTTTCTTGTTATTCAAGTCGAATCCCTTTTCGGTTCTTTTCGAAATACACTAGAGCATCTTTTTATCTTTCTCCCATTTTATCTACCTTCCTTTTCGGGAACAGTACGCATTTACTCGCTCTTTCTTTTAAACGCTCTTTGCCGTTCTTTATCTAGTATGTCACATACCTCGCTTTCCTTTATGGAGTTGTCTTTCTTTTCTGGTTTCTGTGACATACTTCACCTGATGTTTCCCTTACCGGACGCTTTTTCAGTTCCCTTGTCATAAAGCACGCTTTTGGCACTTCTTCCGGTTTATCATCTCCCCATGGATTTTTCTTAGCTGCTTTCGTGCTTCCTACTATTTTCAGGCTCAATATTCCCACGAATTTCTATTCTTTTTCACGTTTTTCTTGTCTAGCATTCCTTGTAGTTTCTTTCTCTGCAATAATTTTCTCTTTTCTCCGACGCGTCTTTCCCGCAGCAATAATATTAGTTTACCTTTTTTTTTTCTAAGTATGTTTGTTCTCTTTAAGTAGTTTAATATCCGTATAAACTTTTCTCTTTCGCTTATCTGATACACATCGTTAATTTTTTCTTTTTCCAATTATTTGGAGTGTTCTTTTGGGACGCACACCCTACTTAAGTGATGTTTGTCGTCTACACTATAATTTTCTTGTTTCCTGACCATGTACGTCCCTAGCCCTCCTTACGCTTTCGTTTTTGTACTTATAACCTCTGTGTGCTCCTTCCCGCTCAAATAATTCTCCCGATGTTTTCTGTAACATCTTATGCACTTACTTTTGCGCTTAGTAAAAATGATGGTAACTCTCCCGTTTGGTCTCGCCTTCGTTCAACTTACTACCATACGCTCTCTTCCCTCCTAGTGTTTATTTCTCCTAAAAACTTGTCCGGTTCGTTTTATATCTACTTTCTCTTTACTCTTTCTTGTTTCTATCATTCACCTTTCCTTAGTTCATATTTCAATCCATCATCGAAATGCAGTTAAATCCTACTCATACGTTACATTTTTTGTTGTTTGTTCTCCACCCATCCTGTTTCCTGGGTTTTTTGTCTTCTTTTTTATGGTTTTTCACCCTCCACACACGGATCTTTAGTTGTGAAGGGTGATATGGGTTTTTCGGTTTTCTTTTTCTCGGTGCTGCT
RHINATR
TTTGTTAATTGCCTTGTCTTCTCTCCCTTCTCACCAAGTAGGTCCTACGTTTATCAATTCCTCTCGAAGCCTTCCTTTTTTCTATTGTTCACTCCCCATCTATCTCTCTGTCCTTTGTGGACCCCTCATTCAGCCCTTTCCTTTTACTGTTTGCTCTGTGTCCATCCGATTTATCCCCCTTTTCTTCCCCTTCCCTTTTTCTTATCTCTTACATTTTCTGTATAAATTCATACGCGTTTTTCGTTTT-TTCCATTAAAACATCCAAA-AGCGCGTCCGCGACACTTATTAGCTTATCCCCATCATGAAGCTTGTGTTCATTCGTTTCTAACCACCCCTCCTCATGGATAAGGTTGATACAGCCTTTTGTATATGGGTAAGCATAGACGATGTTTTTTTTCCCTTGATTCGGATCTGGCCTTCATTCCTCATGGCTTAGTGGGTCTAACCTCGTTCTATTTCTTTCGTGTTATTTTAACGCAACCGTACATAATCTACATCAAATTGTTTTTCTTCTTCTTCCATTGACAATCCCACTTCCCATACAGATTTCACTTGCTCAATGGTTCTTTCTCTTCTTCCTACCAAGCTCTGCTCATCTGTTTTACTTTCGTGGACTAACTTTTGATCCCCATTTTTTTTCTTGCCAAATTTCTCGGTTCCAAAATGCTATTTGCGCGTTGCCTGTTTGCATGACGCTTGAAATAATTGCCACTTTTTTTTTCTTTGGTGAGTTCTTTGCCATCTCGTAATGTGTTCCCTTTTTCCCGTACGCGCGGCTACCTCCATCACGCCTATCTTCTATCGTCCTTGCTATTCCGTATACCCTCAAACCTTTGCTTTCCTTTTTCTCTTCCGTCTTTCAGATACCTTACCGGGACTTAAATTGTTGACATATTTTCGTGTTCATTCTACGAAACTGATGTTGCTTCTGTTGTTTGCAATTCTGTATACGCATCCCCTTTCTCCGTATTGGTCCTAGGCTAGACCTTGCTGTTTTTCTGGTCGTTTCACCTATTTAACAATTCATAATTCTGCTTCTTGGTTAGTCTTCGACTAACGCATATGTTTCGTATCTTCAATTGTCGTCGGACAACACACTGACTCCTGCTTCTTCTTTTTTTTGACTCCAGATTTAATTCCATAGTAGGCCCAACAAACCTTATCACCATGTAACCCCTTAATTATAAACTTTTTTTGCTTTACTCTTTCCATCACAATACAATATTGCTTCCTTTTTTCTCCTGTTATTAATAACATCTACTGAAGAGCAATCAAAATCTACATTCCAATCCGATGTTATAAGTTTCTACCTGTTTCCAATTACGCTCCTGTACACTCGGTAACCTTTCACGTAAGAGCATGGCAAGTTCTCTACTCTAATAAGCTCAACACAATTAAGCGCTCGCTCCTTTCCGTCTGTATACTTTTTTGTCTTTTCTAAGGGATTGAGCTAGAACACTAAGTGAGTTTTTCCATTTTTGTTGCTAGCGTCCCTATGAAGCCCGTTCTACTATCTTACCTTTCCGTCTCGCAAGTTAAAGAACTACTTTCTTTGTATCTTACCAAAACCTCTCAGTAGCCTTTCCGTAGTATTTGCCTTTTGTTGACTTATCCAAATGTACCCGAGATTATTGTTTATCTAGGGCTACTTTTTCTTTCTCTTCTTAGATTGATATGAGCATTGCCGTTACTCAGTATTTAACTACCCCCAATTTTCCTTCTCTCTCTGCCTCTCGCCTATATGGTTTTCTCGTCTACTTCCGGCCACAACTTGCTGCTCATTCAATCTGTTTTCTTTTCGCTCTAATGCCAAGTGTTTCGGCTCCTGATCCTCACAGCCTATCAGACATTCGTATAACGGCTCTTTTCAACATTTTACTCTTTTTGCTCCTATTTACCTTCCTTTGTGCCACGTGAAATTATTGAATTCTTTCTCTGATCTCTCTCGTCCTGCACTTTTTCGTCTGCTTCTCGAAGTTCGCGTATGCTCTTCTTCAACACGCCACCCAATTCACCCCCTTTTCGTCACGCCGAGATAATCCCC-CATTCTCTCTATGTCCTATGTCATTAGTATCCGTTTCCGAATCCTCTTATCGCCTACCTTCTTCTCCCTTGGGGGTAACATGATTCACCTCATGGTTTTTCTCCTTCTTATCTATCTCCCTTTCTACCACCATACTCTCGCACCTTCCTCCTCTTCTGGTCCTCGTTCAGTTTAATCAAATCCCCTTTCTCCTTGTTTATGTCACTCTCACCAACCCCTCGGTCTTTTCTCCCTCCCTTTCTCTCTTTCCTGCGTCCTCCACAATCCAAGGTACTGCCGTCTCTGTTTTCTTTTTTATATCTTTCCCGCCATCCCCCCTTTCCTTTCTTCTGTTAAGAAGGTAGCATTATTTCCTTTTCCCGTTAAAGTGCCTCCAGTTTCCCGTTGTTCAAACATACTCCCTTCTCGGTTCTTTTCGAAACTAACCAGAGTATCCTTCTACCTTTCTCCCATTTTATTTACCTTCCTTTTCGGGGACAGTGCGCATTTACTTGCTCTTTCTTCTAAATGCTTCCTGTCGTTCTTTATCTAGTATGTCACATACCTCGCTTTCCTTTATGGAGTTGTCCTTCTTTTGTGGTTTCTGTGACATACTTCACCTGATGTTCCCTTTACCGGTCGCTCTTTCAGTCCCTTTGTCACAAAGCAAGCTTTCGGTACTTCTTCTGGTTCATCATCTCCCCATTGATCTTCCCTAGCATCTTTCGCGTTTCCTACTATTTCCAAGACCCATATTCCCCCGAATTTCTATTCTTTTTCACCTTTTTGTCGTCTAGCATTCCTTGTAGTTTCTTTCTCCGGCTCACCTACTCCTTTTCTCCGGCGCGTCTTTCCCGCAGCAGTAATATTAGCTTACCTTTCTTTTCACTACCTACCTTTGCCCTTTTTAAGTAGTACACTATACGTTTATACCCTTCTCTTTCGCTTATCTGATAAACATCGTTAATTCTTTCTTTTTCCAATTATTTGGAGTGTTCTTTTGGGGCGTACATCCTACTTAAGTGATGTTTCTCGTCTCCACGATAATTCTCTTGTTTCCCGACCATGTACGTCCCTAGCCCTCCTTACGCTTTCGTTTTTGTACTTAAAACCTCCGTGTGCTCCTTCCTGCTCAAATAATTCTCCCGATGTTTTCTGTAACATCTTATCCACTTACTTTTGCGCTTACTAAAAATGATGGTAACTCCCCCGTCTGGTCTCGTCTTCCTTCAACTTACTACCACACGCTTTCTTCCCTCCTAGTGCTTTCCTCTACTAAACACTAGTCGGGTTCGTTTCTATCCTACACTCTCACTATCCTTTCCTGTTTCTATTCCGC----TTCCTTAGCCCACTTATCAATCCGTTATCGTAACGCAGTCGAATCCTACCCACAAGTTACATCTTTTCTTTTTCGTTCTCCACCCATCCTGTTTCCGTGGGTTTATGTCTTCTTTTTTATGGTTTTTCACCCTCCACACACGGGGCTTTGTTCTTGGAGGGTCTTAAAGGCCTTTCGGTTTTCTTTTTATCGGTGCTGCT
ICHTHYO
TCTCTTAATTGCCTTATCTTTTCTCTCGTTTCCACAAGCCAGTCCTACGTTTATCAATTCCTATAGAAGCTTTCCTTCTTTTCATTGTTCACTCCCCATCTATCTCTCTGTCCTTTGTGAATCCCTGATTCAGCCCTTTCCTTTTACTGTTTGCTCTGTGTCCATCCGATTTATTCTCCTTTTCTTCTTCTTCCCTTTTTCTTATCTCTTACATTTTTTCTATAAATTCATACCCGTTTTTCGCTTCTTTTTACTAAACTAATTCACACGCGCGTT-ACGACACTTATTAACTTATCCCCATCCTGATGCTTGTGTTCATTCGTTTCTAACCACCCCTCCTCATGGATAAGGTTGATACAGCCTTTTGTATATGGGTAAGCATAAACGATGTTTTTTTTCCCTTGATTCGGATCTGGCCTTCATTCCTCATGATTTAGTGGGTCTAACCTCGTTCTATTTCTTTTGTGTTATTTTAACGCAACCGTACACAATCTACATCAAACTGTTTTTCTTCTTCTTTCATTGACAATCCCACTTCCCATACAGATTTCACTTGCTCAATGGTTCTTTCTTTTTTTCTTACCAAGCTCTGCTCATTTGCTTCACTTTCGTGGACTAACTTCTGATCCTTATTTTTTTTCTTCTCAAATTTCTCGGTTCCAAAATGCTATTTGCGCGTTGCCTGTTTGCATGACGCTTGAAATAATTTCCACTTTTTTTTTCTTTGGTGAGTTCTTTGCCATCTCGTAATGTGTTCCCTTTTTCCCGTACGCGCGGCTACCTCGATCACGCCTATCTTCTATCGTCCTTGCTATTCCTTATACCCTCAAACCTTTGCTTTCCTTTTTCTCTTCCGTCTTTCAGATACCTTACCGGGACTTAAATTGTTGACATATTTTCGTGTTCATTCAACGAAACTGATGTTGCTTCTGTTGTTTGCAATTCTGTATACGCATCCCCTTTCTCCGTATTGGTCCTAGGCTAGACCTTGCTGTTTTTCTGGTCGTTTCACCTATTTAACAATTCATAATTCTGCTTCTTGGTTAGTCTTCGACTAACGCATATGTTTCGTATCTTCAATTGTCGTCGGACAACACACTGACTCCTGCTTCTTCTTTTTTTTGACTCCAGATTACATCTCATAGTAGGCCCAACAAACCTTATCACCATGTAACCCCTTAATTATAAACTTTTTTTGCTTTACTCTTTCCATCACACTACAATATTGCTTCCTTTTCTCTCCTGTTATTAATGCCATCTACTGAAGAGCAATCATATTCTACATCCCAATCCGATGTTATAAGTTTCTATCTGTTTCCAATTACGCTCCTGTACACTCGGTAACCTTCCGCGTAAGAGCATGGCAAGTTCTTTACTCATATTCGCTCAACACTATTACGCGCTCGCTCCTTTCCGTCTGTATACTATTCCGTTTTTTCTAAGGGATCGAGCTAGAACACTAAGTGAGTTTTTCCATTTTTGTTGCTAGCGTCCCTATGAAGCCCGTTCTACTATCTTACCTTTCCGTCTCGCAAGTTTGAGAACTACTCTCTTTGTATCTTACCAAAACCTCTCAGTAGCCTTTCCGTAGTATTTGCCTTTTGTTGATTTATCCAAATGTACCCGAGATTATTGTTTATCTAGGGCTACTTTTTCTTTCTCTTCTTAGATTGATATGAGCATTGCCGTTACTCAGTATTTAACTGCCCCCATTTTTCCTTCTCTCTCTGCCTCTCCCTTATATGTTTTTCTCGTCTACTTGCGGCCACAACTTGCTGCTCACTCAATCTGTTTTCCTTTCGATCTAAATACAACTGTTTCCGCTCCTGTTCCTCACAGCCTATCAGACATTCGTATAACGGCTCTTTTCAACATTTTACTCCTTTTCCCCCTATTTACTTTCTTTTGTGCCACGTGAAATTATTGAATTCTTTCCCTTATCTCTCTCGTCCTACACTCTTTCGTCCGCTTTTCGCAGTTTGTGTATACTCTTCTTAAATACGCCACCTAATTCACTCCCTTTTCCCCACGTCGAGATAATT-CTACATCCTCTTTATGTCCTATGTCATTAGTATCCGTTTCCGAATCCTCTTTTTAACTACATTCCTCTTCCTTGGGGGTAACATGATTCACCTCATGGTTCTCCCGCATTTTATTTATTTCCCTTTCTAATACCCTATTATCGCACCCTTCTCCTCTTCTGGTCCCCGTTCAGTTTAATCAAACTCCCCTTCTCCTTGTTTATGTCACTTTCACCACCACCTCGGTCTTTTCTCCGCTTCTATCCCTTTTTCTTCTGTCTTAAACAATCCAAGGTACTGCCGTCTCTGTTTCCTTTTTTATATCTTTCCCGCGATACCCCCTTTCTTTTTTTCTGTTAAGTAGGTAGCATTATTTCCTTTTCTCGTCACAGTGCTTTCAGTTTCCTGTTTTTTAAACCTAATCCCTCTTCGGTCCTTTTCGAAATAAACTCGAGCATCTTTTTATCTTTCTCCCATTTTATCTACCTTCCTTTTCGGGAACAGTACGCATTTACTTGCTCTTTCTTCTAAATCCTCTCAGTCGTTCTTTATCTAGTATGTCACATACCTCGCTTTCCTTTATGGAGTTGTCGTTCTTTTGTGGTCTCTGTGACATACTTCACCTGATGTTTCCGTTACCGGTCGCTCTTTCAGTCCCTTTGTCACAAAGCAGGTTTTCGGTACTTCTTCCGGTTCATGATCTCCCCATTGATCTTCCTTAGCATCTTTCGCGTTTCCTACTATTTTCAAGCCACATGACACCACGAATTTCTATTCTTTTTTACCTTTTTGTCGTTTAGCATTCCTTGTAGTTTCTTTCTCTGCTACACCTGCTCCTTTTCTCCGACGCGTCTTTCCTGCAGCACTAATATTAGTCTACTTTTCTTCTTTCTCACTATCTTTATTCTTTTTATGCATTACACTATATGTATAAACCTTCCTCTTTCGCTTATCCCATAAACATAATTAATTTTTTCTTCTTCCAATTATTTGGAGTGTTCTTTTGGGACGTACACCCTACTCAAGTGATGTTTCTCGTCTACACGATAATTCTCTTGTTTCCCGACCATGTACGTCCCTAGCCCTCCTTACGCTTTCGTTTTTGTACTTAAAACCTCCGTGTGCTCCTTCCCGCTCAAATAATTCTCCCGATGTTTTCTGTAACATCTTATGCACTTACTTTTGCGCTTACTCAAAATGATGCCTTCTCCCCCGTCTGGTCTTGTCTTCGTTCAACTTACTACCACACGCTTTCTTCCTTCCTAGTGTTCTCTCCTACTAAG-ACTAGTCGGGTTCGTTTCCCCTGCACACTCTCTCCATCCTTTCTTGTTTCTATTTCCAAC--TTCTTTAGCACATTTTTGAATCCATTAACGTAGCGCAGTCCAATCCTATTTATAAGTTACATCTTTTCTTGTTTGTTCTCCACCCTTGCTGTTTCCCGCGTCTTTTGTCTTCTTTTTTATGGTTTTTCACCCTCCACACACGGCGCTTTAATGTTGGAGCGTCGTACTGGGTTTTCGGTTTTCTTTTTATTG--GCTGCT
TYPHLON
TTCGTTAATTCCCTTGTCTCTTCTCTCTTCTCCCCGAGTAAGTCCTACGCTTCCCAATTCCTGCAGAAGCTTTTCTTTTTTCTATTGTTCACTCCCCATCTATCTCTCTGTCCTTTGTGAACCCCTGATTCAGCCCTTTCCTTTTACTGTTTGCTCTGTGTCCATCCGATTTATTCCCTTCTTCCTCCTCTTTCTTTTTTCTTATCTCTTACATTTTTTCTATAAACTCATACCCGTCTTTTGTGTTTTG-CATTAAACCACTACTAAAGCGCGTCCCTGACACTTATTAACTTATCCCCATCATGAAGCTTGTGTTCATTCGTTTCTAACCACCCCTCCTCATGGATAAGGTTGATACAGCCTTTTGTATATGGGTAAGCATTAACGATGTTTTTTTTCCCTTGATTCGGATCTGGCCTTCATTCCTCATGAATTAGTGGGTCTAACCTCGTTCTATTTCTTTCGCGTTATTTTAACGCAACCGTACACAATCTACATCAAACTGTTTTTCCTCTTCCCACATTCACAATCCCACTTCCCATACAGATTTCACTTGCTCAATGGTTCTTTCTTTTTTTCCTACCAAGGTTTGCTCATTTGCTTCACTTTCGTGGACTAACTTTTGATCCCTATTTTTTTTCTCAGCAAATTTCTCGGTTCCAAAATGCTATTTGCGCGTTGCCTGTTTGCATGACGCTTGAAATAATTTCCACTTTTTTTTTCTTTGGTGAGTTCTTTGCCATCTCGTAATGTGTTCCCTTTTTCCCGTACGCGCGGCTACCTCGATCACGCCTATCTTCTATCGTCCTTGCTATTCCTTATACCTTCAAACCTTTGCTTTCCTTTTTCTCTTCCGTCTTTCAGATACCTTACCGGGACTTAAATTGTTGACATATTTTCGTGTTCATTCAACGAAACTGATGTTGCTTCTGTTGTTTGCAATTCTGTACACGCATCCCCTTTCTCCGTATTGGTCCTAGGCTAGACCTTGCTGTTTTTCTGGTCGTTTCACCTATTTAACAATTCATAATTCTGCTTCTTGGTTAGTCTTCGACTAACGCATATGTTTCGTATCTTCAATTGTCGTCGGACAACACACTGACTCCTGCTTCTTCTTTTTTTTGACTCCAGATTTCATCCCATAGTAGGCCCAACAAACCTTATCACCATGTAACCCCTTAATAATAAACTTTTTTTGCTTTACTTTTTCCATCACACTACAATATTGCTTCCTTTTTTCTCCTGTTATTAATAACATCTACCGAAGAGCAATCAAATTCTACATCACAATCTGCTGTTATAAGTTTCCACCTGTTTCCAATTACGCTCCTGTACACTCGGTAACCTTCCGCGTAAGAGCATGGCAAGTTCTTTACTCTCATACGCTCAACACAATTACGCGCTCGCTCCTTTCCGTCTGTATACTCTTCTGTCTTTTCTTAGGGATTGACCAAGAACGTTAAGTGAGTTTTTTCATTTTTGTTGCTAGCGTCCCTATGAGGCCCGTTCTACTATCTTACCTTTCCGTCTCGCAAGTTTGAGTACCACTTTCTTTGCATCCTACTAATACCTCTCAGTAGCCTTTCCGTAGTATTTGCCTTCTCTCGATTTATCCAAATGTACCCGAGATTATTGTTTATCTAGGGCTTCTCTTTCTTTCTCTTCTCAAATTGATATAAGCATTGCCGTTACTCAGTATTCAACTGCTCCCACTTTTCCTTCTCTCTCTGCCTCTCGCTTATATGTTTTTCTCGTCTACTTGCGGCCACAACTTGCTGCTCACTCAATCTGTTTTGCTTTCGCTCTGATTACAACCGTTTCCGCTCTTGATCCTCACAGCCTATCAGACATTCGTATAACGGCTCTTTTCAACATTTTACTCCTTTTCCTCCCATTTACTCTCCTTTGTGCCACGTGAAATTATTGAATTCTTTCTCTTATCCCCCTCGTCCTGCACCTTTTCGTTTGCCTTTCGAAGTTTGTGTATACTCTTCTTTAAAACGCCACCTAATTCACCCCCTTTTCCTTACGACGAGCCCCTCATC-CATCCTCTTTATGTCCTATGTCATTAGCCTCCGTTTCCGAATCCTCTTTCTACCTACATTCCTGTCCTTTGGGCGTAACATGATTCACCTCATGGCTTTTCTTCCTCTTATCTATCTCCCTTTCTATTACCATCCTCCCGCACCCCCCTCTTTTTCTGGTCCCCGTTCAGTTTAATCAAGTCCTCCCCCTCCTTGTTTATGTGACTCTCACCAGCACCCCGGCCTTTTCTCCCTTTATTTCCCTCCTTTCTCTGTCCTCCCCAATCCAAGGTACTGCCGTCTCTGTTTTCTTTTTTATATCTTTCCCGCCATACCACCTTTTCCTTGTTCTGTTAAGCAGGTAGCATTATTTCCTCTTTCCGTTCCAGTGCCCTCACCCTCTTGTCGTTTCAGTCTAATCCCCTTTCGGTCCTTTTCGGAATCCACTGGAGTATCGTTTTATCTCCCTCCCATTTTATTTACCTTCCTTTTCGGGCACAGTACGCATTTACTTGCTCTTTCTTGTGGATGCTCTTAGTCGTTCTTTATCTAGTATGTCACATACCTCGCTTTCCTTTATGGAGTTGTCTTTCTTTTGTGGTTTCTGTGACATACTTCACCTGATCTTTCCCTTACCGGTCGCTTTTTCAGTCCCTTTGTCACAAAGCACGCTTTCGGTACTTCTTCTGGTTCGTCATCTCCTCATTGATCTTCCTTAGCATCTTCCGCGTTTCCTACTATTTCCAGGCCCAATCCCCCCACGAATTTCTATTCTCTTTTACCTTTTTGTCGTCTAGAATTCCTTGTAGTTTCTTTGTCTGTCCCACCCTCCCCTTTTCTCCGACGCGTCTTTCCCGCAGCATTACTATTGGTCTACTTTCCTTTTTCCTCTCTACCTTCGTTCTCTTTCAGTAGTACCCTACGTGTATAAACCTTTCTCTTTCGCTTATCCGATAAACTTATTTAATTTTTTCTTCTTCCAATTATTTGGAGTGTTCTTTTGGGACGCACACCCAACTCAAGCGATGTTTCTCGTCTATACGATAATTCTCTTGTTTCCCGACCATGTACGTCCCTAGCCCTCCTTACGCTTTCGTTTTTGTGCTTAAAACCCCCGTGTGCTCCTTCCTGCTCACATAATTCTCCCGATGTTTTCTGTAACATCTTATCCACTTACTTTTGCGCTTAGTAAAAATGATGGTAACTCCCCCGTTTGGTCTCGTCTTCGTACAATTTACTACCACACGCTCCCTTCCTTCCTAGTGTTATCCTCTCCTAAAGACCAGTCGGGTTCGTTTGTACTCCACACTCTCCCTATCCTTTCTCGTTTCCATTACTGAT--TTCCTTAGTACACCTATGAACCCATTATTGTACTGCAGTCGAATCCTACTCATAAGTTACATCTTTTCTTGTTTGTTGTCCACCCAACCTGTTTGCCCGGTTTTGTGTATTCTTTTTTATGGTTTTTCACCCTCCACACTCGGAGCTTGAGTATTGCAGGGTTTTATTGGACTTTTGGTTTTCTTTTTATCGGTGCTTAT
ASCTRU
[truncated: 128,784 more chars]
