# Supplementary material for: Afrobatrachian mitochondrial genomes: genome reorganization, gene rearrangement mechanisms, and evolutionary trends of duplicated and rearranged genes
Source: BMC Genomics. 2013 Sep 21;14:633. doi: 10.1186/1471-2164-14-633 (PMC3852066; doi:10.1186/1471-2164-14-633)
Supplement: Additional file 4 — Sequence data and other setting files used in the dating analysis. [file 1471-2164-14-633-S4.zip › Additional_file4_AKetal/Afrobat_MCMC_45OTU.tre]

45 1
(((((((((((((((RHASCH,BUEBUE),MANMAD),(Lithobates,Babihol)),((FEJLIM,HOPTIG),LIMFUJ)),(((Breviceps,Hemisus),(Trichobat,Hyperolius)),(MICORN,KALPUL))),(NESTHO,SOOSEC)),(((BUFMEL,TELBOL),HYLCHI),(LECMEL,CAUCAU)'L(0.53)')),HELREG),(PELCUL,PELPUN)),((((XENTRO,XENLA2),(HYMBOE,PSEMER)),(PIPPIP,PIPCAR)),RHIDOR)'L(1.46)'),((OBSPER,DISGAL),BOMORI))'L(1.61)',(LEIARC,ASCTRU)),((CRYPTOB,HYNOBII)'L(1.46)',SIRENID))'L(2.46)',((ICHTHYO,TYPHLON),RHINATR)),((LIZARD,GALLUS)'L(2.60)',HOMO)'L(3.12)');
