# Supplementary material for: Afrobatrachian mitochondrial genomes: genome reorganization, gene rearrangement mechanisms, and evolutionary trends of duplicated and rearranged genes
Source: BMC Genomics. 2013 Sep 21;14:633. doi: 10.1186/1471-2164-14-633 (PMC3852066; doi:10.1186/1471-2164-14-633)
Supplement: Additional file 4 — Sequence data and other setting files used in the dating analysis. [file 1471-2164-14-633-S4.zip › Additional_file4_AKetal/in.BV]

 45

((((((((((((((RHASCH: 0.078538, BUEBUE: 0.094630): 0.008467, MANMAD: 0.076760): 0.024090, (Lithobates: 0.034059, Babihol: 0.060743): 0.042747): 0.000004, ((FEJLIM: 0.095740, HOPTIG: 0.077339): 0.033414, LIMFUJ: 0.167750): 0.017567): 0.041097, (((Breviceps: 0.104886, Hemisus: 0.205615): 0.064951, (Trichobat: 0.105544, Hyperolius: 0.175570): 0.026487): 0.000004, (MICORN: 0.063093, KALPUL: 0.053037): 0.039915): 0.012407): 0.085069, (NESTHO: 0.020252, SOOSEC: 0.029819): 0.230914): 0.000004, (((BUFMEL: 0.065426, TELBOL: 0.037325): 0.014845, HYLCHI: 0.082187): 0.025535, (LECMEL: 0.073235, CAUCAU: 0.075451): 0.062156): 0.022342): 0.017195, HELREG: 0.145261): 0.077416, (PELCUL: 0.087312, PELPUN: 0.115020): 0.032867): 0.031837, ((((XENTRO: 0.028549, XENLA2: 0.025930): 0.042217, (HYMBOE: 0.042387, PSEMER: 0.096560): 0.009618): 0.000004, (PIPPIP: 0.069075, PIPCAR: 0.076996): 0.033900): 0.028944, RHIDOR: 0.080855): 0.006783): 0.002393, ((OBSPER: 0.100661, DISGAL: 0.066563): 0.008501, BOMORI: 0.084004): 0.005082): 0.010367, (LEIARC: 0.103468, ASCTRU: 0.095782): 0.000004): 0.041327, ((CRYPTOB: 0.121799, HYNOBII: 0.066318): 0.066403, SIRENID: 0.099534): 0.036592): 0.021301, ((ICHTHYO: 0.192373, TYPHLON: 0.245083): 0.055257, RHINATR: 0.206079): 0.083884, ((LIZARD: 0.297017, GALLUS: 0.252748): 0.018095, HOMO: 0.370570): 0.047497);

  0.021301  0.041327  0.010367  0.002393  0.031837  0.077416  0.017195  0.000004  0.085069  0.041097  0.000004  0.024090  0.008467  0.078538  0.094630  0.076760  0.042747  0.034059  0.060743  0.017567  0.033414  0.095740  0.077339  0.167750  0.012407  0.000004  0.064951  0.104886  0.205615  0.026487  0.105544  0.175570  0.039915  0.063093  0.053037  0.230914  0.020252  0.029819  0.022342  0.025535  0.014845  0.065426  0.037325  0.082187  0.062156  0.073235  0.075451  0.145261  0.032867  0.087312  0.115020  0.006783  0.028944  0.000004  0.042217  0.028549  0.025930  0.009618  0.042387  0.096560  0.033900  0.069075  0.076996  0.080855  0.005082  0.008501  0.100661  0.066563  0.084004  0.000004  0.103468  0.095782  0.036592  0.066403  0.121799  0.066318  0.099534  0.083884  0.055257  0.192373  0.245083  0.206079  0.047497  0.018095  0.297017  0.252748  0.370570

  0.000000  0.000000  0.000000  0.000000  0.000000  0.000000  0.000000 -12.982025  0.000000  0.000000 -261.571763  0.000000  0.000000  0.000000  0.000000  0.000000  0.000000  0.000000  0.000000  0.000000  0.000000  0.000000  0.000000  0.000000  0.000000 -22.238503  0.000000  0.000000  0.000000  0.000000  0.000000  0.000000  0.000000  0.000000  0.000000  0.000000  0.000000  0.000000  0.000000  0.000000  0.000000  0.000000  0.000000  0.000000  0.000000  0.000000  0.000000  0.000000  0.000000  0.000000  0.000000  0.000000  0.000000 -78.674992  0.000000  0.000000  0.000000  0.000000  0.000000  0.000000  0.000000  0.000000  0.000000  0.000000  0.000000  0.000000  0.000000  0.000000  0.000000 -38.951083  0.000000  0.000000  0.000000  0.000000  0.000000  0.000000  0.000000  0.000000  0.000000  0.000000  0.000000  0.000000  0.000000  0.000000  0.000000  0.000000  0.000000


Hessian

      -5441     -842.8     -120.6      643.8     -276.6      214.2      -1848      -1081     -277.7     -5.153      270.4      88.79     -656.7     -275.8      371.3     -172.3     -479.4      561.6        200      467.6        366      76.22      302.3      336.3      241.8     -349.9      136.8      126.6      172.1     -167.1      249.5      124.6      166.2      504.9      398.6      170.1      424.8      392.8      387.7     -225.8      411.6     -27.71      745.6      -54.6      -1221        317      393.6      209.8      34.23     -135.4      21.47      135.5      67.37     -491.1      66.71      -1151     -372.3      -1265      80.33      284.2      -1635       -529        203     -38.13      530.5      437.6     -608.1      393.1     -63.84     -90.69     -49.75      16.46       -236     -213.3     -187.8     -20.39     -579.7     -662.4      -48.4      30.61      139.4     -70.14     -520.6     -474.1     -18.19     -29.95     -7.239
     -842.8      -5568      -1086      465.9      -1271      115.5     -782.7      460.7      555.3     -138.9      216.7      606.1      780.5        559      342.8      -57.4     -126.6       -135      552.4        528     -477.4     -215.7      171.2      135.9      504.2     -156.7     -31.78      128.4      55.51     -848.9      146.6      284.5      521.9      432.9      65.73      49.27        299      27.78      411.4     -198.2      229.5      304.5      685.2      363.2       -155      233.3      564.6      172.7     -223.7     -376.5     -226.7     -741.6      387.2      336.9      109.2      431.3     -748.1     -737.8      355.7      117.5      448.6        169      644.5      221.6      370.6      365.2        426     -256.8       -194     -137.3     -141.9     -308.4      -1467     -410.3       -532     -202.1     -477.7     -421.5      83.92      146.5      38.49     -78.32     -311.5      124.7      27.34     -74.58     0.9937
     -120.6      -1086 -1.828e+004      -1261     -206.5     -559.6     -545.5      -1010       -365      900.9      476.7      877.8       1270      960.1      570.6      697.6      706.8      598.1     -570.4       1020      300.6      650.4      -1670      594.7      498.3     -150.7      526.9      190.6      228.4      305.2      579.9      330.4      882.6      -1543      285.6       -292       1147       1060     -813.5      -1077     -322.8     -928.5     -419.8     -226.9      500.1        284     -625.3      29.79      101.9     -679.7      279.1      -1633      -1133     -699.1       -677       1064      -3768      -2336      -95.7      221.1     -139.1     -377.7      919.1     -191.5      -4908     -19.98        570     -17.27     -96.25      -7915      -1104      -2755     -787.5     -300.1     -174.6       -290     -91.22     -363.7      378.2      368.7        263        127     -877.6     -442.9     -102.5     -239.3     -61.86
      643.8      465.9      -1261 -9.042e+004     -348.9     -496.4      40.91      356.6      490.4      10.54      310.5      945.3       1105       1247       1072      -2623      355.3      -4343      329.3        780      215.8      -2228     -224.5      261.4     -980.9      -6319     -683.9     -426.4      362.5      -6067     -739.8     -283.8      264.4     -19.53      -3972     -0.996      -1378      -7099      -2007      -2082      -5035      -5232      -1896     -633.3      314.4      -1532     -971.1      657.4        308     -430.4      -1869 -1.705e+004      -1677     -316.1      727.1       1695       1604      122.7       1365       1056      31.53      -1929      998.3      65.03      -3637     -309.6        458      569.2     -274.1     -226.1      554.3      -2265      551.9     -57.87      464.5      910.9      896.3      507.9      433.7     -10.92     -570.9        374     -56.97     -432.9      328.7     -338.1     -278.3
     -276.6      -1271     -206.5     -348.9      -8066     -905.8      -1460      281.5      124.2     -179.8      88.78        358      842.8      760.5       -111      257.7     -424.2      518.3      638.9     -268.8      -1634      105.8      114.7      82.53      576.9      330.3      314.7      215.4      39.95      230.2      71.32      422.8      484.1        185        291      85.34      326.2      456.2     -886.3       -516        412      221.8        637      419.8      174.5     -393.9      209.3     -164.4      -1235     -794.1     -594.5     -162.1      162.9      -1183      628.5      56.79      -1006     -413.4      313.8      89.35       -605      399.7      650.2      287.5     -11.26      584.7      188.9      578.8        105      91.64     -199.9     -30.23     -49.65     -345.3     -388.2     -78.37     -154.6      148.5      140.4      220.4      129.7      232.5     -414.1      123.3      60.45      40.36     -1.511
      214.2      115.5     -559.6     -496.4     -905.8      -3557      -1389     -310.1       -177      209.2      62.46      187.2     -123.3     -164.9      80.58      313.6      6.899     -444.5       41.8     -425.6      40.03      389.4     -451.1      87.72      445.2     -37.96      103.9       63.3     -23.75      355.4     -23.26      203.2      24.01      291.1     -153.8     -124.5     -171.7      150.1     -413.1     -252.8      288.2      95.18     -452.2      140.9     -2.241     -92.84      7.626     -184.1      189.7     -81.18     -123.8     -164.1     -683.2     -930.7     -321.1      562.1     -861.6      35.69      575.1     -41.85     -46.28      335.9      540.2     -62.42      133.2      545.2     -227.5      497.5      284.1      74.47      10.25      244.4      138.7      248.2        121     -36.82        288      168.1      171.9      66.37     -122.2      176.4      103.4     -43.74      83.18     -86.92      24.17
      -1848     -782.7     -545.5      40.91      -1460      -1389      -9464       -968     -141.4        146     -82.22      654.6      611.4        508      355.5        482      -1019        105      874.2      276.1     -743.4      440.7     -121.9      330.4      430.1      505.3      477.8      455.9     -252.5      425.2      84.59        445      526.2      242.2      289.3     -229.1      395.8     -80.93      -1044     -186.6      509.8      499.8      237.9        509     -857.9      272.7      269.8     -914.6     -291.5     -406.4     -293.8     -142.8     -200.5      511.3      641.2      571.2      782.1      454.8      272.6      378.3     -914.8      392.7      659.8      258.1     -12.21      171.8     -317.1      40.34      579.4      -2398     -95.94     -310.1     -918.4     -167.2      245.4     -383.7      256.2      263.2      179.3     -9.155     -81.13      364.8     -25.66     -55.35      94.46       50.7     -199.2
      -1081      460.7      -1010      356.6      281.5     -310.1       -968      -8154      -2448     -259.7      390.7      380.2      793.7      227.2     -769.3     -200.1     -368.3       -817     -109.1      672.8      180.4      173.3       -894      180.6     -24.15     -745.8     -79.96      17.17     -57.82      -1925       77.8     -55.04      100.2     -459.1      656.5     -584.8     -365.5      42.49      -1555     -556.6     -135.5     -654.8     -289.5     -440.8     -305.3      61.88      14.84     -111.5      516.4      563.4      404.2      -1796      452.4      858.8      515.6      419.9      382.3      892.5      937.1     -545.1     -219.1      63.28      207.1      291.8       -769     -272.1       -130      319.4      353.4      219.5       -191     -392.1        161      203.2     -142.8      325.9       -477      189.1       -126     -1.771       -9.4      213.8     -148.9      174.8      235.4        201       47.2
     -277.7      555.3       -365      490.4      124.2       -177     -141.4      -2448      -3384     -333.2     -24.68      328.6      274.1     -524.9     -200.7     -132.4     -335.1     -291.8      7.159      297.4       -333       99.3     -360.7     -7.437     -227.4       -462     -299.9     -270.4      10.88     -915.9      119.5     -17.52     -238.5     -266.8     -133.1      103.5     -111.8      392.9     -501.2       -144     -376.6      199.7     -145.6     -173.2     -301.7      15.95      149.4     -185.6      280.5      540.9      257.9     -323.2     -62.87      609.1      66.21     -143.5      725.6      467.5      277.9      162.2     -336.7     -97.98     -51.55       47.4     -721.5      147.7     -3.869      512.4        153      110.8     -182.5      112.6      246.7      353.1      183.9      461.5       39.3      205.2      43.01        100      100.9      104.9     -44.61     -14.22      43.46      189.9      69.84
     -5.153     -138.9      900.9      10.54     -179.8      209.2        146     -259.7     -333.2      -7108      -1942      -1653      -1166     -451.7     -750.1     -939.3     -878.8      -1574      315.7     -513.3     -240.3      233.2      43.55     -140.5      -1531     -674.9     -33.26     -440.5     -304.3     -442.9     -49.27     -185.3      -1019     -485.9     -105.1      34.79      142.6      72.19     -534.5      129.4      170.9      528.3     -488.6      145.8     -243.7      107.5      313.2     -66.59     -30.56      118.2     -79.96     -850.7      88.78      345.7      32.65     -768.2      681.4      538.4      721.5      223.7      510.1      150.5      605.3      111.2      397.9      469.9      158.6      78.29      108.7      968.6      272.8      617.2      131.5      237.4     -191.5      68.05      238.8      308.3      294.5      178.4      166.1      238.2      204.2      273.9      25.71        135      110.3
      270.4      216.7      476.7      310.5      88.78      62.46     -82.22      390.7     -24.68      -1942 -1.233e+004      -1641     -917.6      26.49     -13.35     -254.6     -677.5     -136.6      186.3      -1075     -384.7     -284.4     -907.1     -234.6     -307.8     -194.3      43.52      77.72      160.6      -1182     -303.2     -14.33     -404.2      454.2      115.9      234.7      92.65      256.8     -473.8       -615      258.2     -157.2      -1723     -771.2      37.34      -1000     -95.57      23.32      57.88      -1265      166.8     -319.2     -127.7      146.8      570.8      198.2      292.3      622.8      249.9      640.5     -152.3      279.4      430.9      327.3      721.1      110.1      222.1        229      366.5      697.2      440.6     -511.2     -281.2      220.1     -472.1        -11     -561.4        248      39.32      164.8     -103.8      279.3      142.2      255.9     -102.3      219.5      140.3
      88.79      606.1      877.8      945.3        358      187.2      654.6      380.2      328.6      -1653      -1641 -1.342e+004      -2852      -1140     -920.3      -1704     -592.8      217.9     -59.82     -237.2     -12.22     -273.7     -71.44     -375.9     -874.4     -85.27      195.5     -426.7     -42.24      28.02     -112.7      18.12     -455.8      105.3      34.99     -160.6     -319.4      101.9     -341.5      326.1        494     -966.1      -1195     -578.6     -651.4      226.2      256.6      130.9      220.9     -18.25      163.8      962.3     -602.4      136.9     -40.02      -1043      -1302      766.1      653.7      824.7      372.4        438     -911.4      14.75       1046       1128      420.6      436.4     -62.46       1250     -91.75      450.4     -172.7      422.5    -0.3104     -184.2      486.4     -509.4      292.3      184.6      130.3        403      152.9      23.12      97.68      70.95      132.3
     -656.7      780.5       1270       1105      842.8     -123.3      611.4      793.7      274.1      -1166     -917.6      -2852 -1.882e+004      -1962      -1308      -1269      80.97      -1220     -112.3      321.6     -142.4      18.72      367.1     -331.2      380.1      377.4      293.8     -62.14     -33.89      141.6     -757.5     -54.17      -1141       1066      454.4      389.8     -117.9      352.2      490.4      423.8      855.7      -1347      -1129      124.4      -1567     -114.3     -331.2     -453.5      721.1      879.6      158.1      21.72     -977.6     -651.2     -201.6      34.95      -2059        649     -460.3      304.4      296.2      164.2     -780.7      380.8       1165      944.6     -195.5     -668.5      722.8       1436      138.1       1181        698      812.1      630.9      155.1      610.1      167.1     -83.68      295.7     -273.5        159      173.5     -244.5      80.77      30.27      6.066
     -275.8        559      960.1       1247      760.5     -164.9        508      227.2     -524.9     -451.7      26.49      -1140      -1962      -4968     -474.7     -328.5      106.6     -568.4     -312.9     -44.05     -626.6     -353.3        171     -130.1      46.31     -103.9     -229.5     -346.5      13.68     -55.04     -169.4     -154.6     -243.1      767.8      493.1      417.4      383.5      304.6      127.7     -193.7      510.1      234.1     -970.5     -2.547      99.99        188      135.4       -200      318.1      480.3      291.7      884.3     -266.9      657.1     -56.09     -619.9      421.7      755.7     -324.5      175.4      1.298      166.8     -473.4     -79.81     -33.09      547.9        164      179.2      137.7       1246      105.9      747.2      209.2      207.9      221.2      157.4     -170.5      179.8      230.6      206.3      44.19     -150.2      353.3      270.7      112.2      138.6     -12.17
      371.3      342.8      570.6       1072       -111      80.58      355.5     -769.3     -200.7     -750.1     -13.35     -920.3      -1308     -474.7      -4386     -532.5      178.9     -493.8     -648.4      -2191     -239.5       -287     -504.4     -228.7     -225.2      289.3     -351.6     -357.1     -9.825      114.4     -75.45     -43.69     -167.7     -119.2       -387      46.24      88.36        634     -396.7      484.2      739.7      101.2     -136.8     -406.8      274.9     -396.5     -83.33     -141.3      5.832      97.97      312.5      308.9     -69.36      375.4        351     -580.6      797.9      155.8     -195.5     -221.3      536.2      196.7     -74.17      580.2      887.6      757.6      244.2      475.7      551.6      758.4        216      410.2      282.9      284.6      217.2     -8.573      172.3      344.1      321.5      183.6      23.66      188.7     -85.65      169.9      182.1      159.3     -13.51
     -172.3      -57.4      697.6      -2623      257.7      313.6        482     -200.1     -132.4     -939.3     -254.6      -1704      -1269     -328.5     -532.5      -5434     -892.5      -1193     -859.2       -728     -690.3     -275.6     -247.8      106.1      -1109     -171.7     -240.1      52.33      114.8     -369.1        245     -225.3     -15.75      580.5      324.5      254.2     -61.15     -17.55      83.12      472.6      635.2     -175.4      455.4     -366.5     -690.1     -414.9      321.7      191.8     -116.7      316.1     -65.54      314.6     -491.6     -57.48     -90.22      -1560       4.04      762.8      542.7      347.7     -201.1      32.42     -608.3     -65.38        906       -486     -274.8      423.5      421.6     -86.97      172.7      396.4      36.85      432.1      48.66      175.5      397.1        214      153.6     -27.63      191.4      256.8     -281.1      150.9      82.54      47.59     -93.84
     -479.4     -126.6      706.8      355.3     -424.2      6.899      -1019     -368.3     -335.1     -878.8     -677.5     -592.8      80.97      106.6      178.9     -892.5      -9205     -690.9      105.9     -320.9      153.4      233.2     -276.1      180.7      -3063      83.51      69.38     -3.242     -435.4     -437.9      100.8     -343.3       -930      454.2      429.7      204.1     -527.3     -768.3     -949.4      8.783     -175.2      41.28      298.8     -326.7      59.55      182.9      612.1     -163.9     -858.1       56.8      334.1      918.3      95.47       1089      833.7        360       1043      19.01      783.3      451.6      143.8      424.3     -291.2      721.6        617     -612.8      172.8      625.7      65.88      954.2        270      211.3      148.1      107.9      312.9      323.5       -274      33.64      120.7      216.2      215.3      194.5     -40.63       -171      34.66      69.83     -9.597
      561.6       -135      598.1      -4343      518.3     -444.5        105       -817     -291.8      -1574     -136.6      217.9      -1220     -568.4     -493.8      -1193     -690.9 -1.121e+004      -1036      224.5     -737.8      164.9      120.8       -134      90.39      249.9     -866.1       1.04     -137.9     -333.1     -6.442     -166.3     -561.6     -289.6     -688.6      -25.9     -301.1     -844.6      -1241     -71.07      580.6     -328.1      -1529      254.2     -248.5     -165.1     -294.9     -258.5      514.6      385.7     -77.17     -899.1     -120.5      388.1      162.5      760.7       1040       -363     -332.3      170.9     -89.13     -810.8      360.5      517.7      502.9      84.59      395.7     -775.1     -386.6      184.6      383.7      330.1      512.6      641.1      79.34      134.2      43.97      420.1     -28.42      170.4     -159.5      34.62      175.3      396.5        215     -190.8      133.6
        200      552.4     -570.4      329.3      638.9       41.8      874.2     -109.1      7.159      315.7      186.3     -59.82     -112.3     -312.9     -648.4     -859.2      105.9      -1036      -7084     -477.5        276     -301.7     -793.5     -233.4      612.4      212.9     -311.1     -131.3     -55.51     -99.42      85.06     -38.61     -396.7      357.9     -102.4      6.417      399.6      529.4      114.7     -429.4      526.9      2.902       -358       -391     -142.5     -723.9     -339.2     -87.14     -79.44     -434.2     -91.81      405.2      458.1     -917.3       -525     -454.4      362.8     -255.7      183.9      106.2     -228.1     -32.85       -355      -1013       -622      -1021     -509.7      657.3      74.36      548.5      283.7      118.2      478.6      400.6     -139.6      114.9     -139.7      213.8     -92.06      82.96      213.4     -71.11      163.4      304.9      155.8      73.53      218.5
      467.6        528       1020        780     -268.8     -425.6      276.1      672.8      297.4     -513.3      -1075     -237.2      321.6     -44.05      -2191       -728     -320.9      224.5     -477.5 -1.414e+004      -2431     -429.9     -939.7     -583.6      225.9     -126.3      -1092     -19.23      141.8      441.2      109.1     -533.6       79.1      455.7     -678.3      196.8      -1026      19.32     -56.51      591.2      802.7      360.9      166.6      442.1      381.9      -1065      274.8      253.7      -1344     -315.5        435      748.8      83.92      -2004      659.8      358.6     -893.2      -1774      267.5     -140.8     -649.9      503.2      500.5      724.7       1135      846.9     -376.6      793.2        296       1149        135      732.1      572.8      423.3      -49.4      564.4      427.1      288.5      147.3      261.3      183.2      298.1      379.2      420.8       84.8      169.4     -4.775
        366     -477.4      300.6      215.8      -1634      40.03     -743.4      180.4       -333     -240.3     -384.7     -12.22     -142.4     -626.6     -239.5     -690.3      153.4     -737.8        276      -2431      -8229     -678.4     -670.5      10.23     -169.8     -65.03     -321.5     -390.2      34.28     -165.2     -459.5      27.46     -197.4     -188.9       -339      243.4      -60.6     -53.23      -2205      32.97     -92.57      58.68      315.4      338.2       -504     -246.4      550.1     -546.3     -934.5      71.95      213.2     -209.9     -502.2     -404.7      213.3      195.3      -12.9     -986.4     -510.2      435.2      -1026      606.6      384.2      380.5      603.1      737.9      137.1      178.9       -269      677.6      85.75      407.3      77.96      500.4     -51.57      284.5     -84.65     -63.92     -17.32      24.06      195.2     -10.28      188.8      293.6        119      4.783      11.19
      76.22     -215.7      650.4      -2228      105.8      389.4      440.7      173.3       99.3      233.2     -284.4     -273.7      18.72     -353.3       -287     -275.6      233.2      164.9     -301.7     -429.9     -678.4      -3817     -44.43      61.64     -199.7      147.2     -198.1      14.41      102.3     -1.102     -261.4     -93.95       -140     -1.935     -229.8      121.4        222      5.187     -585.4      527.1      293.7        119     -433.9     -128.8     -188.8    -0.5649     -99.26      94.55      118.5     -110.7     -222.1      407.9      485.3      114.8     -353.6      366.6      451.9      562.6      618.5      188.1       -153     -21.88     -133.9      13.38     -435.4      432.2      59.06       -259     -175.5      823.8      153.4     -11.47     -267.3      472.2      120.2      441.5     -13.83       99.1      241.3      149.9      155.8      143.9      287.3        163      -58.7     -20.59      103.8
      302.3      171.2      -1670     -224.5      114.7     -451.1     -121.9       -894     -360.7      43.55     -907.1     -71.44      367.1        171     -504.4     -247.8     -276.1      120.8     -793.5     -939.7     -670.5     -44.43      -4422     -228.8      141.9     -764.9      58.14       -231      101.4     -125.8     -20.82      127.7     -493.3     -234.1      268.2     -240.5     -203.9      401.4     -658.5     -139.2      665.6     -278.8     -95.17     -17.14      317.9     -122.7     -56.61       38.8     -141.3      104.7      452.1      5.703     -230.7      436.7      689.7      521.7     -432.9      29.67      353.2      170.7      726.3      760.9     -182.3      69.03      756.4      538.8      171.3      569.1      626.2     -832.3     -10.06     -130.3      256.1     -39.18      190.6     -193.2       -193      319.8      91.13      8.771     0.9233        142      8.909      104.2       88.6        109     -50.01
      336.3      135.9      594.7      261.4      82.53      87.72      330.4      180.6     -7.437     -140.5     -234.6     -375.9     -331.2     -130.1     -228.7      106.1      180.7       -134     -233.4     -583.6      10.23      61.64     -228.8      -1818     -140.5      14.62      61.31      70.05       74.6      254.1      172.6      111.9     -134.5     -263.2      37.67      128.8      100.4      -99.4     -44.94      309.2      254.2     -219.1     -721.9     -225.9      183.9     -282.6     -43.82      73.18      181.3      52.51      107.8     -395.1     -45.88      246.6     -300.3     -349.4      255.1      530.7      175.2      39.74      163.9     -345.3       -278     -54.62      665.2      696.9     -253.1      401.4     -308.9      872.2     -220.3      215.8      221.2      139.4     -41.17     -159.8      95.94      91.82      14.67     -6.092      54.19      77.76      208.1      286.5      78.93      100.1      65.32
      241.8      504.2      498.3     -980.9      576.9      445.2      430.1     -24.15     -227.4      -1531     -307.8     -874.4      380.1      46.31     -225.2      -1109      -3063      90.39      612.4      225.9     -169.8     -199.7      141.9     -140.5 -1.715e+004      -1573     -151.8     -160.8     -131.6      -1100       -273       -282      -2239      65.79       -302      143.8      663.1      676.9     -680.9     -284.5      427.6      530.5      516.1     -189.5      74.35     -430.1      306.9      193.2      32.96      515.1      117.3      455.5     -54.16      982.2     -28.57      -1552      386.9       1234      934.8      734.4      525.6     -301.3       -724      127.7      884.8      165.8      334.5     -377.5      54.55      -1023     -334.9      642.2     -91.78      450.9      222.9      518.7      772.4     -108.4      367.3      331.1      294.6        199      36.74     -13.98        141      171.1     -31.39
     -349.9     -156.7     -150.7      -6319      330.3     -37.96      505.3     -745.8       -462     -674.9     -194.3     -85.27      377.4     -103.9      289.3     -171.7      83.51      249.9      212.9     -126.3     -65.03      147.2     -764.9      14.62      -1573      -7559     -905.2     -825.8     -148.2      -3726     -832.3       -321      -1600      65.37     -163.3      95.54      663.9      395.9     -599.7     -376.1     -83.36     -325.2     -111.5     -326.3      229.9     -153.2     -166.9      130.5     -676.6      -60.3      105.3      -4162      86.89       41.4     -931.1     -905.9     -355.8      403.4      504.3     -177.9     -63.29     -98.07      26.93     -30.16      262.1     -552.1      85.26      173.5      246.3      -2674     -57.35      257.1      189.2     -154.1     -322.1        264      101.4      37.01      143.1     -80.87        166     -118.1       6.91      98.74      201.3      19.35      31.07
      136.8     -31.78      526.9     -683.9      314.7      103.9      477.8     -79.96     -299.9     -33.26      43.52      195.5      293.8     -229.5     -351.6     -240.1      69.38     -866.1     -311.1      -1092     -321.5     -198.1      58.14      61.31     -151.8     -905.2      -3398     -735.9     -84.24     -129.5     -117.6     -301.3     -423.1     -43.78     -711.8      80.52      368.1     -60.31       -321     -59.36     -145.7      233.4      76.51     -83.75       -352     -534.6     -1.685      82.97      279.2      161.8     -3.403      310.6      453.2     -155.7     -29.46      47.29      443.9     -16.11     -205.1      15.83     -147.7      93.33      145.9     -115.8     -283.5      335.5      173.9      285.6      132.7      583.6      81.17      226.8      181.7      121.1     -71.91     -15.37      279.6        141      182.2      195.8      154.7     -7.031      151.8      276.4      156.2      7.925      104.7
      126.6      128.4      190.6     -426.4      215.4       63.3      455.9      17.17     -270.4     -440.5      77.72     -426.7     -62.14     -346.5     -357.1      52.33     -3.242       1.04     -131.3     -19.23     -390.2      14.41       -231      70.05     -160.8     -825.8     -735.9      -2656     -113.7     -478.1     -329.2     -261.8     -253.5     -442.6     -385.7     -115.8      269.7      414.3     -399.5      63.98     -835.8      162.5     -321.9     -26.66      247.9     -275.6      296.7      76.32      356.8      131.8      131.4     -230.3      56.43      288.8     -44.58       -270      343.3      6.025     -395.1      35.59     -102.9      249.8      56.05     -16.89      22.74      90.33      139.6      134.6      13.22        213      95.74        189      194.2     -114.7     -324.9     -52.09      150.8        200        254      89.47      36.46       74.9      159.5      213.2      77.76      80.06      79.26
      172.1      55.51      228.4      362.5      39.95     -23.75     -252.5     -57.82      10.88     -304.3      160.6     -42.24     -33.89      13.68     -9.825      114.8     -435.4     -137.9     -55.51      141.8      34.28      102.3      101.4       74.6     -131.6     -148.2     -84.24     -113.7      -1196     -396.6     -256.5     -20.47      7.215      62.65     -264.4     -13.81     -224.8      87.52     -513.4      320.9        326      179.8      20.92       43.6      34.85     -45.23      236.6     -11.57      223.9      88.65     -29.12      46.82      110.2     -155.6      29.12     -2.302     -92.79     -397.7     -140.5     -7.848      72.57      99.15      20.39     -50.69     -86.16     -387.9      60.91     -37.62      263.6      406.5        105      127.5      187.7      59.39      164.9      57.59       -102       29.2      76.04      36.57       8.39     -49.39      161.4      139.5      31.55      49.08      72.03
     -167.1     -848.9      305.2      -6067      230.2      355.4      425.2      -1925     -915.9     -442.9      -1182      28.02      141.6     -55.04      114.4     -369.1     -437.9     -333.1     -99.42      441.2     -165.2     -1.102     -125.8      254.1      -1100      -3726     -129.5     -478.1     -396.6      -6323      -1170     -377.1     -544.2     -133.4     -243.4     -92.17      147.8     -222.3       -100     -66.11     -58.85     -483.5     -167.7     -220.9      503.8       -210      211.4      169.5      10.65      127.3      45.17      -1904      555.9      887.6     -204.7     -111.8        385      798.5      622.6       79.5      296.5      175.8      12.31      258.9      559.4     -727.7      251.1      382.1      505.9     -426.5      115.1       -183     -188.5      117.2     -53.99      103.5     -229.7      118.7     -27.56     -102.8     -20.83     -210.3      118.7      288.1        149      193.2      76.22
      249.5      146.6      579.9     -739.8      71.32     -23.26      84.59       77.8      119.5     -49.27     -303.2     -112.7     -757.5     -169.4     -75.45        245      100.8     -6.442      85.06      109.1     -459.5     -261.4     -20.82      172.6       -273     -832.3     -117.6     -329.2     -256.5      -1170      -2919       85.6     -163.2     -212.9     -896.9      19.06      90.33      259.1     -183.6      334.3     -166.5     -4.436     -30.44     -55.74      255.4     -257.7      339.7      42.79      2.366      116.2     -20.11       -485      187.2      77.61     -352.1      281.2        143     -542.8     -696.2      147.6     -732.4      81.46     -63.22      108.2      663.1     -759.7     -115.7      199.9      436.6      551.8      33.63      279.9     -43.89      155.2      7.889     -183.9     -126.1      91.73     -18.01     -5.096     -23.94      60.98        213      124.3      50.02      19.99      100.9
      124.6      284.5      330.4     -283.8      422.8      203.2        445     -55.04     -17.52     -185.3     -14.33      18.12     -54.17     -154.6     -43.69     -225.3     -343.3     -166.3     -38.61     -533.6      27.46     -93.95      127.7      111.9       -282       -321     -301.3     -261.8     -20.47     -377.1       85.6      -1713      26.92      -57.6      140.2      147.6      134.3     -195.1     -19.43      322.5      202.5     -238.9      68.29       31.2      187.9     -80.14      91.96      28.65      50.72      265.4     -12.53     -607.5     -15.16      421.4      56.05      435.2        190      452.6      287.7      1.444      289.1     -87.76     -121.5      277.6      21.67     -746.2      231.9      64.03      56.84      185.3      218.8      69.94      300.3      89.11      54.08     -52.97      226.8      79.81     -67.22      36.05      26.62       34.5      -11.2       -138     -36.58     -6.338      34.42
      166.2      521.9      882.6      264.4      484.1      24.01      526.2      100.2     -238.5      -1019     -404.2     -455.8      -1141     -243.1     -167.7     -15.75       -930     -561.6     -396.7       79.1     -197.4       -140     -493.3     -134.5      -2239      -1600     -423.1     -253.5      7.215     -544.2     -163.2      26.92      -7432     -107.7     -435.5       50.3      536.7      702.8     -522.3     -372.8      108.3      210.2     -328.8     -214.7     -196.5     -110.3     -256.5     -2.474     -633.9      272.6      497.9     -100.6      464.7      973.3     -214.8     -155.6       1054       1159      508.3      430.9      213.9      153.8      362.5      162.6      906.5     -233.7      76.55      55.22      619.3       1159      130.9        420     -477.1     -170.5      198.4      426.4     -307.8      219.1        171      66.08        233      10.83      128.6     -30.74      113.4      48.47      273.4
      504.9      432.9      -1543     -19.53        185      291.1      242.2     -459.1     -266.8     -485.9      454.2      105.3       1066      767.8     -119.2      580.5      454.2     -289.6      357.9      455.7     -188.9     -1.935     -234.1     -263.2      65.79      65.37     -43.78     -442.6      62.65     -133.4     -212.9      -57.6     -107.7      -5933      -1405     -66.22      197.5      243.5     -396.7      255.6     -146.9      -1328      -1429       -109      551.9      31.83     -66.92     -85.56     -64.11      352.1      272.6      672.3      359.3      893.5      122.2     -111.8     -616.1     -553.2     -510.5     -165.4      121.6     -154.7      291.1     -70.38     -884.3     -997.5     -205.9      514.8     -255.2      -1050     -387.6     -625.1      275.6     -539.6      110.9     -504.9      539.8      437.5      261.9      241.8      107.4      236.7     -17.06        200      186.8      147.1     -1.155
      398.6      65.73      285.6      -3972        291     -153.8      289.3      656.5     -133.1     -105.1      115.9      34.99      454.4      493.1       -387      324.5      429.7     -688.6     -102.4     -678.3       -339     -229.8      268.2      37.67       -302     -163.3     -711.8     -385.7     -264.4     -243.4     -896.9      140.2     -435.5      -1405      -6879     -19.07     -332.6      224.6      334.9        258     -874.9      -1086     -153.2     -195.8      187.5     -435.1     -266.9      88.87      164.7      118.1     -83.73     -280.8     -562.8     -412.3       -608      604.8       1008      371.4     -107.6      103.7     -20.92       -300     -308.7     -479.1     -67.69      437.2     -408.2     -33.67     -70.38      384.9      189.2      35.33     -111.9      22.51      58.31      144.9      461.7      352.6      247.8       87.7      16.13      234.6     -17.19      295.2      21.25      162.5      52.87
      170.1      49.27       -292     -0.996      85.34     -124.5     -229.1     -584.8      103.5      34.79      234.7     -160.6      389.8      417.4      46.24      254.2      204.1      -25.9      6.417      196.8      243.4      121.4     -240.5      128.8      143.8      95.54      80.52     -115.8     -13.81     -92.17      19.06      147.6       50.3     -66.22     -19.07      -1132     -337.4     -81.29     -31.42      168.1      268.5      132.5     -87.09      209.3      40.37     -52.18     -112.2      22.38      145.3      152.3      104.9       -183      15.74      113.2      86.57        229        304      226.4      222.3     -8.912      246.8        195      254.4     -36.09     -68.82     -247.3     -7.783     -140.4      83.76     -213.3      52.68     -128.5     -74.89       -147      -36.1      133.5     -8.247     -16.11     -7.913     -25.24      20.51      47.84      120.6      94.12      72.48     -37.91       54.9
      424.8        299       1147      -1378      326.2     -171.7      395.8     -365.5     -111.8      142.6      92.65     -319.4     -117.9      383.5      88.36     -61.15     -527.3     -301.1      399.6      -1026      -60.6        222     -203.9      100.4      663.1      663.9      368.1      269.7     -224.8      147.8      90.33      134.3      536.7      197.5     -332.6     -337.4 -1.695e+004      -6403        459      384.1     -47.55      10.76     -644.5      288.1        250     -282.6        118      224.2        616      761.5      292.9      -1139        784     -165.6      650.2       -514       -361      205.7        686        332      317.8      -1345      63.18     -123.8      883.2       -180     -23.41       -598      345.2       1023      132.6      407.4     -34.27      49.51      315.2       50.5     -831.7     -257.3     -147.7        179       -270      2.769      281.8      346.7      40.69      90.22     -46.25
      392.8      27.78       1060      -7099      456.2      150.1     -80.93      42.49      392.9      72.19      256.8      101.9      352.2      304.6        634     -17.55     -768.3     -844.6      529.4      19.32     -53.23      5.187      401.4      -99.4      676.9      395.9     -60.31      414.3      87.52     -222.3      259.1     -195.1      702.8      243.5      224.6     -81.29      -6403 -1.337e+004      377.6      226.8     -909.9     -732.7     -853.7      212.7      61.79     -118.7     -41.76      -76.4      657.4      645.2      304.9     -395.9       1063      860.1       81.8      261.6     -30.29      845.3      172.6      587.8      18.39     -439.1      182.4     -160.3      625.7      210.3      111.3        552      93.25      921.7      178.3     -273.3        314      452.4      382.9      359.5      69.33      326.6     -149.9     -138.5     -86.81     -144.3     -47.12     -112.7     -139.6     -144.7     -411.5
      387.7      411.4     -813.5      -2007     -886.3     -413.1      -1044      -1555     -501.2     -534.5     -473.8     -341.5      490.4      127.7     -396.7      83.12     -949.4      -1241      114.7     -56.51      -2205     -585.4     -658.5     -44.94     -680.9     -599.7       -321     -399.5     -513.4       -100     -183.6     -19.43     -522.3     -396.7      334.9     -31.42        459      377.6 -1.016e+004      -1914     -251.8      73.51     -560.9      184.5      12.67     -250.9     -209.2       -235        383     -119.2      422.2     -602.2      307.2       1001      518.8     -16.98      502.8      71.74      194.8     -497.1      569.9     -7.034      231.2      677.5      588.3        420        600      616.4      289.6     -232.3      144.7     -162.1      204.3     -12.01      340.2     -21.56      339.5      355.6      179.5      265.6      125.3      354.6      336.9      231.9      -80.3      215.8      88.22
     -225.8     -198.2      -1077      -2082       -516     -252.8     -186.6     -556.6       -144      129.4       -615      326.1      423.8     -193.7      484.2      472.6      8.783     -71.07     -429.4      591.2      32.97      527.1     -139.2      309.2     -284.5     -376.1     -59.36      63.98      320.9     -66.11      334.3      322.5     -372.8      255.6        258      168.1      384.1      226.8      -1914      -9936      -2331     -36.51      -1912     -403.7     -574.7       -359      -1246     -544.2      194.4     -450.3        168      -1057      909.3       1258      742.6       -562      -1840     -741.8       -273     -930.1     -364.6      337.3     -110.1        373      769.9     -147.6      480.9        403     -433.2     -392.7     -705.9     -150.9      120.5     -54.19      504.6      4.522      176.8     -14.84      104.1      82.22      80.77     -127.3      156.1      142.9      106.6      229.4      121.4
      411.6      229.5     -322.8      -5035        412      288.2      509.8     -135.5     -376.6      170.9      258.2        494      855.7      510.1      739.7      635.2     -175.2      580.6      526.9      802.7     -92.57      293.7      665.6      254.2      427.6     -83.36     -145.7     -835.8        326     -58.85     -166.5      202.5      108.3     -146.9     -874.9      268.5     -47.55     -909.9     -251.8      -2331 -1.753e+004     -245.5      -1045      -1129      6.863     -322.4     -266.1      -1056        345      158.2     -839.2      -1509      251.2       1066      20.29        717      414.6      -2039      68.42      90.11      606.1      176.2      113.1     -17.59     -339.6     -170.3      372.3     -444.2     -228.4        547      10.58     -568.3      466.3      411.1      220.5     -300.6      693.3     -142.4      335.8      116.3     -185.9     -65.75      340.1      333.8      16.81      135.1      92.28
     -27.71      304.5     -928.5      -5232      221.8      95.18      499.8     -654.8      199.7      528.3     -157.2     -966.1      -1347      234.1      101.2     -175.4      41.28     -328.1      2.902      360.9      58.68        119     -278.8     -219.1      530.5     -325.2      233.4      162.5      179.8     -483.5     -4.436     -238.9      210.2      -1328      -1086      132.5      10.76     -732.7      73.51     -36.51     -245.5      -6155      -1125     -201.7     -162.1     -52.74     -553.5     -62.19      121.2     -226.5      286.3      -1386       92.9        356        456       1148     -946.2      744.5      739.8     -65.16      924.1     -160.4     -125.6      209.6      34.36     -46.67      42.18      595.9     -336.8      -1700     -277.8     -808.6      237.4     -337.6      332.7      87.77     -18.39     -105.5      93.37      137.6     -183.9     -107.2     -62.13       84.5      172.6      178.9      49.73
      745.6      685.2     -419.8      -1896        637     -452.2      237.9     -289.5     -145.6     -488.6      -1723      -1195      -1129     -970.5     -136.8      455.4      298.8      -1529       -358      166.6      315.4     -433.9     -95.17     -721.9      516.1     -111.5      76.51     -321.9      20.92     -167.7     -30.44      68.29     -328.8      -1429     -153.2     -87.09     -644.5     -853.7     -560.9      -1912      -1045      -1125 -1.051e+004     -574.5     -90.16     -376.2      -1332     -581.6      588.3      133.2      73.59     -593.1     -564.1       1181      12.84     -34.49     -396.7     -164.7     -380.9       46.1      155.7      122.7       24.7      366.6      497.8     -162.3     -446.5     -398.6     -696.9     -13.42     -235.3     -506.8     -214.9     -354.5      28.42     -240.9        402      297.9        118      123.9     -161.9      201.1        205      365.7      303.9      150.9        223
      -54.6      363.2     -226.9     -633.3      419.8      140.9        509     -440.8     -173.2      145.8     -771.2     -578.6      124.4     -2.547     -406.8     -366.5     -326.7      254.2       -391      442.1      338.2     -128.8     -17.14     -225.9     -189.5     -326.3     -83.75     -26.66       43.6     -220.9     -55.74       31.2     -214.7       -109     -195.8      209.3      288.1      212.7      184.5     -403.7      -1129     -201.7     -574.5      -4475     -53.11     -93.33     -841.9     -280.2     -0.841     -232.5     -29.98     -422.9     -624.1      626.4        323      -1604      -39.7      -1423      287.9      53.46      205.2     -520.9      51.63      336.2     -290.8     -750.9       22.8      133.7     -20.98      510.4       -3.6     -65.95        270      250.5     -226.7     -650.5       -201     -56.43      146.9      85.92      165.2      152.5      10.31      164.7      149.1      96.92      111.8
      -1221       -155      500.1      314.4      174.5     -2.241     -857.9     -305.3     -301.7     -243.7      37.34     -651.4      -1567      99.99      274.9     -690.1      59.55     -248.5     -142.5      381.9       -504     -188.8      317.9      183.9      74.35      229.9       -352      247.9      34.85      503.8      255.4      187.9     -196.5      551.9      187.5      40.37        250      61.79      12.67     -574.7      6.863     -162.1     -90.16     -53.11      -5190     -65.15     -94.74       -413     -183.8     -349.5     -159.3      280.4     -324.9        589     -148.5      264.6     -398.5        563      653.5      789.4      -36.2      300.9      131.6     -74.49      693.8      -1015     -239.9     -366.1      108.7     -294.2      121.9      195.6      305.4        377      126.7      104.4      337.3      21.91      255.8     -22.75      196.1      125.8     -25.47     -97.22      156.5      132.2      70.55
        317      233.3        284      -1532     -393.9     -92.84      272.7      61.88      15.95      107.5      -1000      226.2     -114.3        188     -396.5     -414.9      182.9     -165.1     -723.9      -1065     -246.4    -0.5649     -122.7     -282.6     -430.1     -153.2     -534.6     -275.6     -45.23       -210     -257.7     -80.14     -110.3      31.83     -435.1     -52.18     -282.6     -118.7     -250.9       -359     -322.4     -52.74     -376.2     -93.33     -65.15      -4488     -617.5      115.9     -251.9     -315.6     -44.95      -1416      591.1      78.74     -523.9     -798.5      314.7        563      237.8      158.3     -647.7     -69.67     -29.45     -697.6      541.4      104.1     -265.4     -45.75      455.7      368.1      37.45      66.45      563.9       73.2      127.1      21.82      358.8      180.6      313.4     -22.33       24.5       62.1        230      287.3     -1.434      176.6      146.1
      393.6      564.6     -625.3     -971.1      209.3      7.626      269.8      14.84      149.4      313.2     -95.57      256.6     -331.2      135.4     -83.33      321.7      612.1     -294.9     -339.2      274.8      550.1     -99.26     -56.61     -43.82      306.9     -166.9     -1.685      296.7      236.6      211.4      339.7      91.96     -256.5     -66.92     -266.9     -112.2        118     -41.76     -209.2      -1246     -266.1     -553.5      -1332     -841.9     -94.74     -617.5      -4175     -132.5      53.51     -158.6      157.8     -185.1     -206.2      798.4      121.9     -599.6     -571.6      875.9     -678.4     -22.69        495      395.6     -305.2      187.9     -450.7      543.4     -26.36      150.5     -123.2     -491.9     -309.5     -379.4      316.5      165.5      362.6      285.8      289.9      206.1      110.9      88.42      106.9      50.27     -193.6      28.88     -5.626      32.05      187.5
      209.8      172.7      29.79      657.4     -164.4     -184.1     -914.6     -111.5     -185.6     -66.59      23.32      130.9     -453.5       -200     -141.3      191.8     -163.9     -258.5     -87.14      253.7     -546.3      94.55       38.8      73.18      193.2      130.5      82.97      76.32     -11.57      169.5      42.79      28.65     -2.474     -85.56      88.87      22.38      224.2      -76.4       -235     -544.2      -1056     -62.19     -581.6     -280.2       -413      115.9     -132.5      -2022     -95.72      69.38      -72.2        340     -78.78      760.7      92.74      770.4      104.4      268.5      46.41      185.5      450.4      355.2      245.9      41.29     -510.4     -216.8      276.1     -111.1        180      88.46        476     -115.7      145.7      135.5        252     -47.17        138      155.7     -37.54      75.25      68.62      101.4        180      213.6      155.8      117.5     -16.96
      34.23     -223.7      101.9        308      -1235      189.7     -291.5      516.4      280.5     -30.56      57.88      220.9      721.1      318.1      5.832     -116.7     -858.1      514.6     -79.44      -1344     -934.5      118.5     -141.3      181.3      32.96     -676.6      279.2      356.8      223.9      10.65      2.366      50.72     -633.9     -64.11      164.7      145.3        616      657.4        383      194.4        345      121.2      588.3     -0.841     -183.8     -251.9      53.51     -95.72      -8330     -718.8     -405.8      30.52      434.7      60.37     -892.6      607.3      203.1      69.73      746.7     -657.3      457.4      318.8      326.6     -27.62      377.4      570.3      217.2     -210.1      37.67      -1516      30.56      137.4      132.4      82.99     -313.7      116.1     -642.7      39.93      244.8      124.9      197.9        131      272.5     -197.8     -55.81      70.66      69.59
     -135.4     -376.5     -679.7     -430.4     -794.1     -81.18     -406.4      563.4      540.9      118.2      -1265     -18.25      879.6      480.3      97.97      316.1       56.8      385.7     -434.2     -315.5      71.95     -110.7      104.7      52.51      515.1      -60.3      161.8      131.8      88.65      127.3      116.2      265.4      272.6      352.1      118.1      152.3      761.5      645.2     -119.2     -450.3      158.2     -226.5      133.2     -232.5     -349.5     -315.6     -158.6      69.38     -718.8      -3770     -233.2     -300.6      308.1     -891.8      36.53      749.9      499.2      -1928      43.27     -339.4      56.15      47.78      164.4      61.01      -1340      712.4      2.955      38.06      70.25     -756.7     -31.94     -371.8      4.064     -264.9       -105     -84.82     -352.8     -6.208      64.59     -25.46      97.62      64.25     -314.2     -91.47     -107.3      23.44      39.46
      21.47     -226.7      279.1      -1869     -594.5     -123.8     -293.8      404.2      257.9     -79.96      166.8      163.8      158.1      291.7      312.5     -65.54      334.1     -77.17     -91.81        435      213.2     -222.1      452.1      107.8      117.3      105.3     -3.403      131.4     -29.12      45.17     -20.11     -12.53      497.9      272.6     -83.73      104.9      292.9      304.9      422.2        168     -839.2      286.3      73.59     -29.98     -159.3     -44.95      157.8      -72.2     -405.8     -233.2      -2771     -539.1     -67.53     -720.2      87.17      404.3      443.5      345.3      326.7     -300.7     -57.38       66.1      228.8      63.94     -158.5     -273.5     -130.1     -450.5       -134      30.51      168.1      131.4      135.9      198.4     -84.69     -353.6      82.35      -84.6     -143.7     -87.36     -98.91       41.8      183.3      43.17     -84.92      75.96     -22.14
      135.5     -741.6      -1633 -1.705e+004     -162.1     -164.1     -142.8      -1796     -323.2     -850.7     -319.2      962.3      21.72      884.3      308.9      314.6      918.3     -899.1      405.2      748.8     -209.9      407.9      5.703     -395.1      455.5      -4162      310.6     -230.3      46.82      -1904       -485     -607.5     -100.6      672.3     -280.8       -183      -1139     -395.9     -602.2      -1057      -1509      -1386     -593.1     -422.9      280.4      -1416     -185.1        340      30.52     -300.6     -539.1 -2.534e+004      -4079      -2539     -464.9      25.76     -263.3      -3328      9.619     -502.3      -77.5     -248.7      671.3      -1271      -1064     -846.3      -1020      25.84     -202.7       -327     -419.6     -301.2      -84.2     -235.7     -962.6      336.4      333.1     -258.7     -82.12     -590.1     -18.77     -104.7     -98.73      -1388      38.54       -371     -80.13
      67.37      387.2      -1133      -1677      162.9     -683.2     -200.5      452.4     -62.87      88.78     -127.7     -602.4     -977.6     -266.9     -69.36     -491.6      95.47     -120.5      458.1      83.92     -502.2      485.3     -230.7     -45.88     -54.16      86.89      453.2      56.43      110.2      555.9      187.2     -15.16      464.7      359.3     -562.8      15.74        784       1063      307.2      909.3      251.2       92.9     -564.1     -624.1     -324.9      591.1     -206.2     -78.78      434.7      308.1     -67.53      -4079 -1.13e+004      -5291       -418      -1488     -979.6      -1161     -933.1     -126.2      -1328     -145.8      410.2     -118.1      -2097     -613.6      -1246      -1017     -411.9     -712.6     -384.4     -348.8     -31.93        115      275.8        287        346     -43.99      304.5     -61.84      96.43     -182.8     -141.9     -371.7     -88.34      134.5      104.6
     -491.1      336.9     -699.1     -316.1      -1183     -930.7      511.3      858.8      609.1      345.7      146.8      136.9     -651.2      657.1      375.4     -57.48       1089      388.1     -917.3      -2004     -404.7      114.8      436.7      246.6      982.2       41.4     -155.7      288.8     -155.6      887.6      77.61      421.4      973.3      893.5     -412.3      113.2     -165.6      860.1       1001       1258       1066        356       1181      626.4        589      78.74      798.4      760.7      60.37     -891.8     -720.2      -2539      -5291 -1.638e+004      -1559      -1730      -2782      -7260      -1748      -1152      -4806      -1426     -688.8     -624.1      -2996      114.7      -2144        511      127.9      244.7      499.1     -147.2      153.7      146.3     -871.7      124.2     -146.5      130.7      111.2      71.17      -43.5      214.9     -85.14     -56.23     -37.08     -254.3     -37.17
      66.71      109.2       -677      727.1      628.5     -321.1      641.2      515.6      66.21      32.65      570.8     -40.02     -201.6     -56.09        351     -90.22      833.7      162.5       -525      659.8      213.3     -353.6      689.7     -300.3     -28.57     -931.1     -29.46     -44.58      29.12     -204.7     -352.1      56.05     -214.8      122.2       -608      86.57      650.2       81.8      518.8      742.6      20.29        456      12.84        323     -148.5     -523.9      121.9      92.74     -892.6      36.53      87.17     -464.9       -418      -1559      -9467     -380.6     -519.9     -206.2     -69.19     -297.9     -387.2      -21.7     -201.4      -2036     -500.5     -47.73     -437.7     -700.2     -808.3      -1726     -833.9     -131.6      467.6        411     -674.7      276.8      101.4      41.33      290.9     -211.2        111     -189.2     -22.86     -537.5       -118     -14.47      14.86
      -1151      431.3       1064       1695      56.79      562.1      571.2      419.9     -143.5     -768.2      198.2      -1043      34.95     -619.9     -580.6      -1560        360      760.7     -454.4      358.6      195.3      366.6      521.7     -349.4      -1552     -905.9      47.29       -270     -2.302     -111.8      281.2      435.2     -155.6     -111.8      604.8        229       -514      261.6     -16.98       -562        717       1148     -34.49      -1604      264.6     -798.5     -599.6      770.4      607.3      749.9      404.3      25.76      -1488      -1730     -380.6 -1.499e+004      -2656      -1479     -656.4     -735.1      -2144     -975.6     -689.2       -583      236.1     -301.2     -227.6     -10.03     -354.9     -148.7       -816      465.3     -223.5      413.1     -396.4     -203.3      87.85     -77.18      163.4      311.8      288.7      123.3     -565.9     -241.2      43.11     -57.77      132.8
     -372.3     -748.1      -3768       1604      -1006     -861.6      782.1      382.3      725.6      681.4      292.3      -1302      -2059      421.7      797.9       4.04       1043       1040      362.8     -893.2      -12.9      451.9     -432.9      255.1      386.9     -355.8      443.9      343.3     -92.79        385        143        190       1054     -616.1       1008        304       -361     -30.29      502.8      -1840      414.6     -946.2     -396.7      -39.7     -398.5      314.7     -571.6      104.4      203.1      499.2      443.5     -263.3     -979.6      -2782     -519.9      -2656 -1.65e+004      -2225     -480.9      -1078     -741.6      740.1      159.3        170       1026        604      116.1        815      130.5      -2072     -130.3       -499     -968.2      341.3     -312.7     -135.9      375.3       -117      303.8      80.51      182.8      66.79     -157.4      9.128       48.1     -296.2     -229.3
      -1265     -737.8      -2336      122.7     -413.4      35.69      454.8      892.5      467.5      538.4      622.8      766.1        649      755.7      155.8      762.8      19.01       -363     -255.7      -1774     -986.4      562.6      29.67      530.7       1234      403.4     -16.11      6.025     -397.7      798.5     -542.8      452.6       1159     -553.2      371.4      226.4      205.7      845.3      71.74     -741.8      -2039      744.5     -164.7      -1423        563        563      875.9      268.5      69.73      -1928      345.3      -3328      -1161      -7260     -206.2      -1479      -2225 -2.319e+004      -4170      -1743      -2323     -497.7     -37.17      346.9      588.5     -370.1     -529.9      649.3      152.7      -1648     -203.7     -464.2      339.6     -318.5      -1062     -622.1     -305.1     -420.5     -158.8      69.29      4.109      278.9     -436.4     -157.2     -32.33     -162.6     -60.46
      80.33      355.7      -95.7       1365      313.8      575.1      272.6      937.1      277.9      721.5      249.9      653.7     -460.3     -324.5     -195.5      542.7      783.3     -332.3      183.9      267.5     -510.2      618.5      353.2      175.2      934.8      504.3     -205.1     -395.1     -140.5      622.6     -696.2      287.7      508.3     -510.5     -107.6      222.3        686      172.6      194.8       -273      68.42      739.8     -380.9      287.9      653.5      237.8     -678.4      46.41      746.7      43.27      326.7      9.619     -933.1      -1748     -69.19     -656.4     -480.9      -4170      -9705     -787.4      -2148     -853.4     -555.3      83.96     -41.39        454      374.8       69.3      502.2      337.8      -1077     -109.2      322.5     -394.6     -412.4     -414.3      114.5      120.1     -435.4      7.612     -47.24      132.4     -767.3     -127.4      133.1      29.26     -42.16
      284.2      117.5      221.1       1056      89.35     -41.85      378.3     -545.1      162.2      223.7      640.5      824.7      304.4      175.4     -221.3      347.7      451.6      170.9      106.2     -140.8      435.2      188.1      170.7      39.74      734.4     -177.9      15.83      35.59     -7.848       79.5      147.6      1.444      430.9     -165.4      103.7     -8.912        332      587.8     -497.1     -930.1      90.11     -65.16       46.1      53.46      789.4      158.3     -22.69      185.5     -657.3     -339.4     -300.7     -502.3     -126.2      -1152     -297.9     -735.1      -1078      -1743     -787.4      -4160     -67.58      53.14      35.31      597.6     -434.3      404.9     -12.72      242.2     -237.5     -185.8     -357.7     -100.6      79.39     -32.18     -113.3     -90.58      83.51     -39.07     -30.41      16.43     -189.7      35.48      114.7      49.22      61.13      75.32     -63.18
      -1635      448.6     -139.1      31.53       -605     -46.28     -914.8     -219.1     -336.7      510.1     -152.3      372.4      296.2      1.298      536.2     -201.1      143.8     -89.13     -228.1     -649.9      -1026       -153      726.3      163.9      525.6     -63.29     -147.7     -102.9      72.57      296.5     -732.4      289.1      213.9      121.6     -20.92      246.8      317.8      18.39      569.9     -364.6      606.1      924.1      155.7      205.2      -36.2     -647.7        495      450.4      457.4      56.15     -57.38      -77.5      -1328      -4806     -387.2      -2144     -741.6      -2323      -2148     -67.58      -9875     -988.8     -691.8     -601.3      -1276      -1535      -1299     -89.36     -360.5     -54.48     -428.4      273.4      198.7      550.8     -338.5      479.3     -135.3     -113.4       -233     -9.539      120.7      208.4     -406.7     -68.67      152.1     -70.23      56.24
       -529        169     -377.7      -1929      399.7      335.9      392.7      63.28     -97.98      150.5      279.4        438      164.2      166.8      196.7      32.42      424.3     -810.8     -32.85      503.2      606.6     -21.88      760.9     -345.3     -301.3     -98.07      93.33      249.8      99.15      175.8      81.46     -87.76      153.8     -154.7       -300        195      -1345     -439.1     -7.034      337.3      176.2     -160.4      122.7     -520.9      300.9     -69.67      395.6      355.2      318.8      47.78       66.1     -248.7     -145.8      -1426      -21.7     -975.6      740.1     -497.7     -853.4      53.14     -988.8      -5948     -106.3        217      362.9      -1101     -134.9     -478.7       -367     -646.5      193.9      344.4      4.066       8.68     -30.82     -395.7     -318.7     -500.4     -103.9      203.2     -10.28      181.1     -102.2      30.41      116.6     -129.6        101
        203      644.5      919.1      998.3      650.2      540.2      659.8      207.1     -51.55      605.3      430.9     -911.4     -780.7     -473.4     -74.17     -608.3     -291.2      360.5       -355      500.5      384.2     -133.9     -182.3       -278       -724      26.93      145.9      56.05      20.39      12.31     -63.22     -121.5      362.5      291.1     -308.7      254.4      63.18      182.4      231.2     -110.1      113.1     -125.6       24.7      51.63      131.6     -29.45     -305.2      245.9      326.6      164.4      228.8      671.3      410.2     -688.8     -201.4     -689.2      159.3     -37.17     -555.3      35.31     -691.8     -106.3      -5204     -446.3      418.7     -575.4     -262.1     -297.6      211.8      310.9     -405.6        173      156.3      406.3      366.8      470.6      91.89      358.7     -3.986      29.09     -71.77      202.2     -200.4      168.5      114.7      44.27      9.629
     -38.13      221.6     -191.5      65.03      287.5     -62.42      258.1      291.8       47.4      111.2      327.3      14.75      380.8     -79.81      580.2     -65.38      721.6      517.7      -1013      724.7      380.5      13.38      69.03     -54.62      127.7     -30.16     -115.8     -16.89     -50.69      258.9      108.2      277.6      162.6     -70.38     -479.1     -36.09     -123.8     -160.3      677.5        373     -17.59      209.6      366.6      336.2     -74.49     -697.6      187.9      41.29     -27.62      61.01      63.94      -1271     -118.1     -624.1      -2036       -583        170      346.9      83.96      597.6     -601.3        217     -446.3      -5075      -2272      637.5       -185       -521     -533.7      484.9     -266.7     -142.5        368      211.2     -129.5      517.6      264.5      19.27      137.8     -98.59      136.9      11.97     -265.1     -143.1      14.21     -25.43      101.5
      530.5      370.6      -4908      -3637     -11.26      133.2     -12.21       -769     -721.5      397.9      721.1       1046       1165     -33.09      887.6        906        617      502.9       -622       1135      603.1     -435.4      756.4      665.2      884.8      262.1     -283.5      22.74     -86.16      559.4      663.1      21.67      906.5     -884.3     -67.69     -68.82      883.2      625.7      588.3      769.9     -339.6      34.36      497.8     -290.8      693.8      541.4     -450.7     -510.4      377.4      -1340     -158.5      -1064      -2097      -2996     -500.5      236.1       1026      588.5     -41.39     -434.3      -1276      362.9      418.7      -2272 -3.643e+004      -4854     -257.7      -1219      -1305     -531.2      73.75     -148.1      402.5        452      652.8      807.6      358.6      428.7      540.3      397.9      448.1     -288.2      248.3     -279.9     -500.2      117.2      366.5
      437.6      365.2     -19.98     -309.6      584.7      545.2      171.8     -272.1      147.7      469.9      110.1       1128      944.6      547.9      757.6       -486     -612.8      84.59      -1021      846.9      737.9      432.2      538.8      696.9      165.8     -552.1      335.5      90.33     -387.9     -727.7     -759.7     -746.2     -233.7     -997.5      437.2     -247.3       -180      210.3        420     -147.6     -170.3     -46.67     -162.3     -750.9      -1015      104.1      543.4     -216.8      570.3      712.4     -273.5     -846.3     -613.6      114.7     -47.73     -301.2        604     -370.1        454      404.9      -1535      -1101     -575.4      637.5      -4854 -2.081e+004      -1051      -2477      213.1      571.2      661.9      584.7      446.3      71.06      294.3      241.9     -287.6     -565.9      104.4     -33.36      262.6     -50.96      488.7      467.5      185.2      415.3     -8.512
     -608.1        426        570        458      188.9     -227.5     -317.1       -130     -3.869      158.6      222.1      420.6     -195.5        164      244.2     -274.8      172.8      395.7     -509.7     -376.6      137.1      59.06      171.3     -253.1      334.5      85.26      173.9      139.6      60.91      251.1     -115.7      231.9      76.55     -205.9     -408.2     -7.783     -23.41      111.3        600      480.9      372.3      42.18     -446.5       22.8     -239.9     -265.4     -26.36      276.1      217.2      2.955     -130.1      -1020      -1246      -2144     -437.7     -227.6      116.1     -529.9      374.8     -12.72      -1299     -134.9     -262.1       -185     -257.7      -1051      -3634      311.2     -187.2      214.2      58.97      314.3      365.2      219.8        -20     -99.15     -80.95      77.68      189.7     -40.47        129      -37.6       -180       -124      66.89     -63.97      115.1
      393.1     -256.8     -17.27      569.2      578.8      497.5      40.34      319.4      512.4      78.29        229      436.4     -668.5      179.2      475.7      423.5      625.7     -775.1      657.3      793.2      178.9       -259      569.1      401.4     -377.5      173.5      285.6      134.6     -37.62      382.1      199.9      64.03      55.22      514.8     -33.67     -140.4       -598        552      616.4        403     -444.2      595.9     -398.6      133.7     -366.1     -45.75      150.5     -111.1     -210.1      38.06     -450.5      25.84      -1017        511     -700.2     -10.03        815      649.3       69.3      242.2     -89.36     -478.7     -297.6       -521      -1219      -2477      311.2      -6121     -141.8      -1342     -273.7      127.8     -269.9      301.8     -79.87      162.9     -116.5     -129.4     -191.3      -81.1     -103.2      148.2        162      -25.3      24.95      99.62      54.19
     -63.84       -194     -96.25     -274.1        105      284.1      579.4      353.4        153      108.7      366.5     -62.46      722.8      137.7      551.6      421.6      65.88     -386.6      74.36        296       -269     -175.5      626.2     -308.9      54.55      246.3      132.7      13.22      263.6      505.9      436.6      56.84      619.3     -255.2     -70.38      83.76      345.2      93.25      289.6     -433.2     -228.4     -336.8     -696.9     -20.98      108.7      455.7     -123.2        180      37.67      70.25       -134     -202.7     -411.9      127.9     -808.3     -354.9      130.5      152.7      502.2     -237.5     -360.5       -367      211.8     -533.7      -1305      213.1     -187.2     -141.8      -5125      2.121     -688.7     -281.4     -105.2     -333.9     -280.5     -445.2     -29.26     -428.8      157.3     -128.6        217     -123.1     -24.72     -179.9      -80.6     -61.84      141.3
     -90.69     -137.3      -7915     -226.1      91.64      74.47      -2398      219.5      110.8      968.6      697.2       1250       1436       1246      758.4     -86.97      954.2      184.6      548.5       1149      677.6      823.8     -832.3      872.2      -1023      -2674      583.6        213      406.5     -426.5      551.8      185.3       1159      -1050      384.9     -213.3       1023      921.7     -232.3     -392.7        547      -1700     -13.42      510.4     -294.2      368.1     -491.9      88.46      -1516     -756.7      30.51       -327     -712.6      244.7      -1726     -148.7      -2072      -1648      337.8     -185.8     -54.48     -646.5      310.9      484.9     -531.2      571.2      214.2      -1342      2.121 -2.187e+004      -2467      -3220       -874     -692.2       -125     -479.7       -565     -162.5      362.8      287.6     -86.39     -14.28     -559.2     -797.3     -54.28     -173.8     -147.3
     -49.75     -141.9      -1104      554.3     -199.9      10.25     -95.94       -191     -182.5      272.8      440.6     -91.75      138.1      105.9        216      172.7        270      383.7      283.7        135      85.75      153.4     -10.06     -220.3     -334.9     -57.35      81.17      95.74        105      115.1      33.63      218.8      130.9     -387.6      189.2      52.68      132.6      178.3      144.7     -705.9      10.58     -277.8     -235.3       -3.6      121.9      37.45     -309.5        476      30.56     -31.94      168.1     -419.6     -384.4      499.1     -833.9       -816     -130.3     -203.7      -1077     -357.7     -428.4      193.9     -405.6     -266.7      73.75      661.9      58.97     -273.7     -688.7      -2467      -3672     -219.6     -195.6      91.35     -186.7      119.9      87.04     -116.3     -152.5      111.4      59.87       -181     -153.4      41.12      28.55      117.4      51.42
      16.46     -308.4      -2755      -2265     -30.23      244.4     -310.1     -392.1      112.6      617.2     -511.2      450.4       1181      747.2      410.2      396.4      211.3      330.1      118.2      732.1      407.3     -11.47     -130.3      215.8      642.2      257.1      226.8        189      127.5       -183      279.9      69.94        420     -625.1      35.33     -128.5      407.4     -273.3     -162.1     -150.9     -568.3     -808.6     -506.8     -65.95      195.6      66.45     -379.4     -115.7      137.4     -371.8      131.4     -301.2     -348.8     -147.2     -131.6      465.3       -499     -464.2     -109.2     -100.6      273.4      344.4        173     -142.5     -148.1      584.7      314.3      127.8     -281.4      -3220     -219.6      -4237     -384.8     -626.6     -410.7     -449.3     -424.4      8.038      131.3     -7.839      66.54      107.3     -296.3     -25.05     -50.48     -112.2     -26.83
       -236      -1467     -787.5      551.9     -49.65      138.7     -918.4        161      246.7      131.5     -281.2     -172.7        698      209.2      282.9      36.85      148.1      512.6      478.6      572.8      77.96     -267.3      256.1      221.2     -91.78      189.2      181.7      194.2      187.7     -188.5     -43.89      300.3     -477.1      275.6     -111.9     -74.89     -34.27        314      204.3      120.5      466.3      237.4     -214.9        270      305.4      563.9      316.5      145.7      132.4      4.064      135.9      -84.2     -31.93      153.7      467.6     -223.5     -968.2      339.6      322.5      79.39      198.7      4.066      156.3        368      402.5      446.3      365.2     -269.9     -105.2       -874     -195.6     -384.8      -5963     -601.9     -172.8     -549.2     -724.8     -209.5     -527.4     -100.7     -116.6      74.67     -154.6      79.38        -81     -148.5      31.68
     -213.3     -410.3     -300.1     -57.87     -345.3      248.2     -167.2      203.2      353.1      237.4      220.1      422.5      812.1      207.9      284.6      432.1      107.9      641.1      400.6      423.3      500.4      472.2     -39.18      139.4      450.9     -154.1      121.1     -114.7      59.39      117.2      155.2      89.11     -170.5     -539.6      22.51       -147      49.51      452.4     -12.01     -54.19      411.1     -337.6     -354.5      250.5        377       73.2      165.5      135.5      82.99     -264.9      198.4     -235.7        115      146.3        411      413.1      341.3     -318.5     -394.6     -32.18      550.8       8.68      406.3      211.2        452      71.06      219.8      301.8     -333.9     -692.2      91.35     -626.6     -601.9      -3920      65.84     -385.9     -247.8     -55.38      95.22      57.96      101.4      7.698       -569     -219.8      30.64      22.33     -66.44
     -187.8       -532     -174.6      464.5     -388.2        121      245.4     -142.8      183.9     -191.5     -472.1    -0.3104      630.9      221.2      217.2      48.66      312.9      79.34     -139.6      -49.4     -51.57      120.2      190.6     -41.17      222.9     -322.1     -71.91     -324.9      164.9     -53.99      7.889      54.08      198.4      110.9      58.31      -36.1      315.2      382.9      340.2      504.6      220.5      332.7      28.42     -226.7      126.7      127.1      362.6        252     -313.7       -105     -84.69     -962.6      275.8     -871.7     -674.7     -396.4     -312.7      -1062     -412.4     -113.3     -338.5     -30.82      366.8     -129.5      652.8      294.3        -20     -79.87     -280.5       -125     -186.7     -410.7     -172.8      65.84      -2533     -606.4     -494.3      64.55     -56.81      6.183       41.1      67.73     -70.99     -129.4     0.3063     -21.19      88.85
     -20.39     -202.1       -290      910.9     -78.37     -36.82     -383.7      325.9      461.5      68.05        -11     -184.2      155.1      157.4     -8.573      175.5      323.5      134.2      114.9      564.4      284.5      441.5     -193.2     -159.8      518.7        264     -15.37     -52.09      57.59      103.5     -183.9     -52.97      426.4     -504.9      144.9      133.5       50.5      359.5     -21.56      4.522     -300.6      87.77     -240.9     -650.5      104.4      21.82      285.8     -47.17      116.1     -84.82     -353.6      336.4        287      124.2      276.8     -203.3     -135.9     -622.1     -414.3     -90.58      479.3     -395.7      470.6      517.6      807.6      241.9     -99.15      162.9     -445.2     -479.7      119.9     -449.3     -549.2     -385.9     -606.4      -4340     -149.7     -118.3     -185.6     0.3229     -24.28      65.05      140.5      62.82     -15.16     -22.24     -17.14
     -579.7     -477.7     -91.22      896.3     -154.6        288      256.2       -477       39.3      238.8     -561.4      486.4      610.1     -170.5      172.3      397.1       -274      43.97     -139.7      427.1     -84.65     -13.83       -193      95.94      772.4      101.4      279.6      150.8       -102     -229.7     -126.1      226.8     -307.8      539.8      461.7     -8.247     -831.7      69.33      339.5      176.8      693.3     -18.39        402       -201      337.3      358.8      289.9        138     -642.7     -352.8      82.35      333.1        346     -146.5      101.4      87.85      375.3     -305.1      114.5      83.51     -135.3     -318.7      91.89      264.5      358.6     -287.6     -80.95     -116.5     -29.26       -565      87.04     -424.4     -724.8     -247.8     -494.3     -149.7      -3171     -208.6      -50.4      120.1     -4.721     -30.27      123.5      202.4      79.97     -3.283      114.9
     -662.4     -421.5     -363.7      507.9      148.5      168.1      263.2      189.1      205.2      308.3        248     -509.4      167.1      179.8      344.1        214      33.64      420.1      213.8      288.5     -63.92       99.1      319.8      91.82     -108.4      37.01        141        200       29.2      118.7      91.73      79.81      219.1      437.5      352.6     -16.11     -257.3      326.6      355.6     -14.84     -142.4     -105.5      297.9     -56.43      21.91      180.6      206.1      155.7      39.93     -6.208      -84.6     -258.7     -43.99      130.7      41.33     -77.18       -117     -420.5      120.1     -39.07     -113.4     -500.4      358.7      19.27      428.7     -565.9      77.68     -129.4     -428.8     -162.5     -116.3      8.038     -209.5     -55.38      64.55     -118.3     -208.6      -1832     -271.8     -163.4     -42.99     -344.6     -81.03      33.86     -24.87     -15.95     -19.87
      -48.4      83.92      378.2      433.7      140.4      171.9      179.3       -126      43.01      294.5      39.32      292.3     -83.68      230.6      321.5      153.6      120.7     -28.42     -92.06      147.3     -17.32      241.3      91.13      14.67      367.3      143.1      182.2        254      76.04     -27.56     -18.01     -67.22        171      261.9      247.8     -7.913     -147.7     -149.9      179.5      104.1      335.8      93.37        118      146.9      255.8      313.4      110.9     -37.54      244.8      64.59     -143.7     -82.12      304.5      111.2      290.9      163.4      303.8     -158.8     -435.4     -30.41       -233     -103.9     -3.986      137.8      540.3      104.4      189.7     -191.3      157.3      362.8     -152.5      131.3     -527.4      95.22     -56.81     -185.6      -50.4     -271.8      -2249     -344.5     -229.7     -54.96     -7.041       58.1     -70.12     -108.5     -8.622
      30.61      146.5      368.7     -10.92      220.4      66.37     -9.155     -1.771        100      178.4      164.8      184.6      295.7      206.3      183.6     -27.63      216.2      170.4      82.96      261.3      24.06      149.9      8.771     -6.092      331.1     -80.87      195.8      89.47      36.57     -102.8     -5.096      36.05      66.08      241.8       87.7     -25.24        179     -138.5      265.6      82.22      116.3      137.6      123.9      85.92     -22.75     -22.33      88.42      75.25      124.9     -25.46     -87.36     -590.1     -61.84      71.17     -211.2      311.8      80.51      69.29      7.612      16.43     -9.539      203.2      29.09     -98.59      397.9     -33.36     -40.47      -81.1     -128.6      287.6      111.4     -7.839     -100.7      57.96      6.183     0.3229      120.1     -163.4     -344.5      -1020      -94.8     -63.52      28.97       -199     -30.39      1.916     -38.65
      139.4      38.49        263     -570.9      129.7     -122.2     -81.13       -9.4      100.9      166.1     -103.8      130.3     -273.5      44.19      23.66      191.4      215.3     -159.5      213.4      183.2      195.2      155.8     0.9233      54.19      294.6        166      154.7      36.46       8.39     -20.83     -23.94      26.62        233      107.4      16.13      20.51       -270     -86.81      125.3      80.77     -185.9     -183.9     -161.9      165.2      196.1       24.5      106.9      68.62      197.9      97.62     -98.91     -18.77      96.43      -43.5        111      288.7      182.8      4.109     -47.24     -189.7      120.7     -10.28     -71.77      136.9      448.1      262.6        129     -103.2        217     -86.39      59.87      66.54     -116.6      101.4       41.1     -24.28     -4.721     -42.99     -229.7      -94.8     -741.9      -15.6     -17.12      3.413     -1.426     -16.13      3.199
     -70.14     -78.32        127        374      232.5      176.4      364.8      213.8      104.9      238.2      279.3        403        159     -150.2      188.7      256.8      194.5      34.62     -71.11      298.1     -10.28      143.9        142      77.76        199     -118.1     -7.031       74.9     -49.39     -210.3      60.98       34.5      10.83      236.7      234.6      47.84      2.769     -144.3      354.6     -127.3     -65.75     -107.2      201.1      152.5      125.8       62.1      50.27      101.4        131      64.25       41.8     -104.7     -182.8      214.9     -189.2      123.3      66.79      278.9      132.4      35.48      208.4      181.1      202.2      11.97     -288.2     -50.96      -37.6      148.2     -123.1     -14.28       -181      107.3      74.67      7.698      67.73      65.05     -30.27     -344.6     -54.96     -63.52      -15.6      -1004      95.22      112.7      -12.1      50.42      16.79
     -520.6     -311.5     -877.6     -56.97     -414.1      103.4     -25.66     -148.9     -44.61      204.2      142.2      152.9      173.5      353.3     -85.65     -281.1     -40.63      175.3      163.4      379.2      188.8      287.3      8.909      208.1      36.74       6.91      151.8      159.5      161.4      118.7        213      -11.2      128.6     -17.06     -17.19      120.6      281.8     -47.12      336.9      156.1      340.1     -62.13        205      10.31     -25.47        230     -193.6        180      272.5     -314.2      183.3     -98.73     -141.9     -85.14     -22.86     -565.9     -157.4     -436.4     -767.3      114.7     -406.7     -102.2     -200.4     -265.1      248.3      488.7       -180        162     -24.72     -559.2     -153.4     -296.3     -154.6       -569     -70.99      140.5      123.5     -81.03     -7.041      28.97     -17.12      95.22      -2150     -894.4      -80.5     -188.5     -182.1
     -474.1      124.7     -442.9     -432.9      123.3     -43.74     -55.35      174.8     -14.22      273.9      255.9      23.12     -244.5      270.7      169.9      150.9       -171      396.5      304.9      420.8      293.6        163      104.2      286.5     -13.98      98.74      276.4      213.2      139.5      288.1      124.3       -138     -30.74        200      295.2      94.12      346.7     -112.7      231.9      142.9      333.8       84.5      365.7      164.7     -97.22      287.3      28.88      213.6     -197.8     -91.47      43.17      -1388     -371.7     -56.23     -537.5     -241.2      9.128     -157.2     -127.4      49.22     -68.67      30.41      168.5     -143.1     -279.9      467.5       -124      -25.3     -179.9     -797.3      41.12     -25.05      79.38     -219.8     -129.4      62.82      202.4      33.86       58.1       -199      3.413      112.7     -894.4      -2601       -310     -449.6     -166.7
     -18.19      27.34     -102.5      328.7      60.45      83.18      94.46      235.4      43.46      25.71     -102.3      97.68      80.77      112.2      182.1      82.54      34.66        215      155.8       84.8        119      -58.7       88.6      78.93        141      201.3      156.2      77.76      31.55        149      50.02     -36.58      113.4      186.8      21.25      72.48      40.69     -139.6      -80.3      106.6      16.81      172.6      303.9      149.1      156.5     -1.434     -5.626      155.8     -55.81     -107.3     -84.92      38.54     -88.34     -37.08       -118      43.11       48.1     -32.33      133.1      61.13      152.1      116.6      114.7      14.21     -500.2      185.2      66.89      24.95      -80.6     -54.28      28.55     -50.48        -81      30.64     0.3063     -15.16      79.97     -24.87     -70.12     -30.39     -1.426      -12.1      -80.5       -310     -634.4      16.07     -38.52
     -29.95     -74.58     -239.3     -338.1      40.36     -86.92       50.7        201      189.9        135      219.5      70.95      30.27      138.6      159.3      47.59      69.83     -190.8      73.53      169.4      4.783     -20.59        109      100.1      171.1      19.35      7.925      80.06      49.08      193.2      19.99     -6.338      48.47      147.1      162.5     -37.91      90.22     -144.7      215.8      229.4      135.1      178.9      150.9      96.92      132.2      176.6      32.05      117.5      70.66      23.44      75.96       -371      134.5     -254.3     -14.47     -57.77     -296.2     -162.6      29.26      75.32     -70.23     -129.6      44.27     -25.43      117.2      415.3     -63.97      99.62     -61.84     -173.8      117.4     -112.2     -148.5      22.33     -21.19     -22.24     -3.283     -15.95     -108.5      1.916     -16.13      50.42     -188.5     -449.6      16.07     -753.4      -58.3
     -7.239     0.9937     -61.86     -278.3     -1.511      24.17     -199.2       47.2      69.84      110.3      140.3      132.3      6.066     -12.17     -13.51     -93.84     -9.597      133.6      218.5     -4.775      11.19      103.8     -50.01      65.32     -31.39      31.07      104.7      79.26      72.03      76.22      100.9      34.42      273.4     -1.155      52.87       54.9     -46.25     -411.5      88.22      121.4      92.28      49.73        223      111.8      70.55      146.1      187.5     -16.96      69.59      39.46     -22.14     -80.13      104.6     -37.17      14.86      132.8     -229.3     -60.46     -42.16     -63.18      56.24        101      9.629      101.5      366.5     -8.512      115.1      54.19      141.3     -147.3      51.42     -26.83      31.68     -66.44      88.85     -17.14      114.9     -19.87     -8.622     -38.65      3.199      16.79     -182.1     -166.7     -38.52      -58.3     -484.3

 45

((((((((((((((RHASCH: 0.125967, BUEBUE: 0.091352): 0.018848, MANMAD: 0.131892): 0.016035, (Lithobates: 0.068927, Babihol: 0.059698): 0.055870): 0.016953, ((FEJLIM: 0.100467, HOPTIG: 0.094822): 0.028099, LIMFUJ: 0.129416): 0.040649): 0.047476, (((Breviceps: 0.196819, Hemisus: 0.281166): 0.033389, (Trichobat: 0.119747, Hyperolius: 0.238743): 0.036976): 0.015674, (MICORN: 0.112166, KALPUL: 0.076759): 0.039758): 0.000006): 0.056891, (NESTHO: 0.032035, SOOSEC: 0.021341): 0.304428): 0.010318, (((BUFMEL: 0.127503, TELBOL: 0.055596): 0.022911, HYLCHI: 0.079615): 0.057129, (LECMEL: 0.133092, CAUCAU: 0.117003): 0.025180): 0.008706): 0.016475, HELREG: 0.156103): 0.092041, (PELCUL: 0.146758, PELPUN: 0.098891): 0.074673): 0.007249, ((((XENTRO: 0.059033, XENLA2: 0.056456): 0.055567, (HYMBOE: 0.122216, PSEMER: 0.139670): 0.065602): 0.024352, (PIPPIP: 0.119704, PIPCAR: 0.110680): 0.096421): 0.019396, RHIDOR: 0.095216): 0.028738): 0.027012, ((OBSPER: 0.173395, DISGAL: 0.133148): 0.006106, BOMORI: 0.190059): 0.016907): 0.029375, (LEIARC: 0.122703, ASCTRU: 0.141384): 0.046775): 0.068730, ((CRYPTOB: 0.143685, HYNOBII: 0.096892): 0.030774, SIRENID: 0.242198): 0.122757): 0.049401, ((ICHTHYO: 0.218070, TYPHLON: 0.316461): 0.035821, RHINATR: 0.179322): 0.113767, ((LIZARD: 0.412843, GALLUS: 0.363344): 0.114116, HOMO: 0.449259): 0.067381);

  0.049401  0.068730  0.029375  0.027012  0.007249  0.092041  0.016475  0.010318  0.056891  0.047476  0.016953  0.016035  0.018848  0.125967  0.091352  0.131892  0.055870  0.068927  0.059698  0.040649  0.028099  0.100467  0.094822  0.129416  0.000006  0.015674  0.033389  0.196819  0.281166  0.036976  0.119747  0.238743  0.039758  0.112166  0.076759  0.304428  0.032035  0.021341  0.008706  0.057129  0.022911  0.127503  0.055596  0.079615  0.025180  0.133092  0.117003  0.156103  0.074673  0.146758  0.098891  0.028738  0.019396  0.024352  0.055567  0.059033  0.056456  0.065602  0.122216  0.139670  0.096421  0.119704  0.110680  0.095216  0.016907  0.006106  0.173395  0.133148  0.190059  0.046775  0.122703  0.141384  0.122757  0.030774  0.143685  0.096892  0.242198  0.113767  0.035821  0.218070  0.316461  0.179322  0.067381  0.114116  0.412843  0.363344  0.449259

  0.000000  0.000000  0.000000  0.000000  0.000000  0.000000  0.000000 -0.005599 -0.006144  0.000000  0.000000  0.000000  0.000000  0.000000  0.000000  0.000000  0.000000  0.000000  0.000000  0.000000  0.000000  0.000000  0.000000  0.000000  0.096470  0.000000  0.000000  0.000000  0.000000  0.000000  0.000000  0.000000  0.000000  0.000000  0.000000  0.000000 -0.005120 -0.006046  0.009864  0.000000  0.000000  0.000000  0.000000  0.000000  0.000000  0.000000  0.000000  0.000000  0.000000  0.000000  0.000000  0.000000  0.000000  0.000000  0.000000  0.000000  0.000000  0.000000  0.000000  0.000000  0.000000  0.000000  0.000000  0.000000  0.000000  0.000000  0.000000  0.000000  0.000000  0.000000  0.000000  0.000000  0.000000  0.000000  0.000000  0.000000  0.000000  0.000000  0.000000  0.000000  0.000000  0.000000  0.000000  0.000000  0.000000  0.000000  0.000000


Hessian

      -4103       -519     -184.8     -79.83      234.7    -0.4126     -26.23      151.7      140.1      222.1     -158.1      92.56     -83.03      194.1      185.9      21.58      342.5      9.813      231.3      126.7     -343.6      161.7        115      72.78      238.4     -2.535      173.5     -36.39      118.4      95.18      222.5      56.15      368.1      158.9     -7.678     0.1301        5.1     -251.5      177.9      242.4     -269.4      203.9      88.88     -245.9      301.4      89.37      21.65      254.2      49.28      112.6     -95.78     -6.332       -155     -229.7      178.6        199      228.3      50.19     -86.29      184.8      117.1      65.71     -10.25      268.3     -155.3      282.9      136.3        101     -39.36     -408.4     -287.8     -39.36     -17.02     -71.61      30.68      -44.4     -82.12     -559.1     -166.7     -67.19     -134.9     -240.8     -335.7     -164.4      -69.6       -166     -21.25
       -519      -4342       -521     -386.3      26.76      77.98     -166.2       -759     -805.2     -348.2      120.8      447.5       -183      138.8     -6.079      120.5      519.1    -0.4824      82.65     -74.84     -207.9      233.6      104.4       -111      151.1      60.08      137.7      30.17      80.27        227      202.1      48.16      307.1      73.18      73.31      39.17     -490.8     -187.2      147.6     -170.1     -311.4     -227.6      275.3     -49.38      375.3      31.12      310.5     -28.53      255.9     -112.7      171.1     -843.7     -797.4       -351     -435.4     -20.56      83.71     -20.98     -12.23     -16.96     -29.34     -148.3      136.2      168.6     -317.8     -46.29     -159.4     -54.06       -182     -83.92     -74.16     -19.36     -305.5     -239.4       29.3     -146.6     -107.9     -100.4     -507.9     -41.48     -66.04     -130.4     -128.9      13.36     -16.07      80.01      15.87
     -184.8       -521 -1.02e+004     -584.3      317.9     -123.8      -1275      36.93      336.7      6.105      115.6      733.5      297.6      327.6     -110.8      291.4      621.5        299      288.6       -325      28.64      272.6       13.8      269.8      744.7      147.8      1.309     -42.53       4.51     -197.8      66.63     -191.8      523.2      186.9      170.7      202.5      672.4      679.9      9.818      267.4      509.9      160.4      457.3      374.6      498.2        123     -4.966      177.1     -207.6      218.3      212.4     -479.5       -178      -37.1      32.14     -112.5     -107.7     -463.5     -232.1     -144.5     -205.9      82.49      194.7      142.3     -487.4     -368.1      13.58     -445.9     -381.8      -1800       -249     -75.72     -185.7       -288      174.4      241.5     -230.7      37.73     -126.5     -158.3      80.93     -163.6     -51.44     -114.5     -36.28      63.42       24.7
     -79.83     -386.3     -584.3      -9172      -1187     -880.5     -320.1      679.7      514.4     -821.2      608.8      642.7     -121.4      228.3     -238.6     -159.8      344.5     -815.4      467.4        276     -167.3     -172.5     -145.1      339.8      734.4      204.4      465.5      140.1      239.1      118.1       -367        153      324.7      338.1        528      129.2        252     -173.1      198.1      131.8      278.8     -142.6      280.1      48.76      599.7       -363      98.26     -156.3     -875.1      63.87     -93.15      -2808     -117.5     -519.3     -180.7     -441.3      42.58     -378.8     -44.98      271.3     -292.1     -352.5     -118.9     -51.38      -2594     -619.6     -148.7     -263.9      51.75     -473.2     -57.61     -215.2     -165.8      74.74        299      346.9     -75.38      23.01      140.7      289.3      120.7      145.3     -58.97     -247.5      45.62   -0.04309      88.21
      234.7      26.76      317.9      -1187 -1.527e+004      -1964     -733.2     -297.8     -278.6     -178.8     -160.7     -255.3     -220.9      27.45      67.89      228.9     -635.8      467.9     -108.6     -475.1      91.91        257      147.3     -354.5      120.6     -574.9     -89.35     -441.7    -0.4624     -674.6      87.86     -152.2     -103.3     -909.9     -163.4     -133.5      16.23     -485.2       -494      287.3     -631.1      44.41      218.4     -56.99      209.3     -534.9     -697.7      163.2      -1885      129.2     -511.9     -726.8     -138.8     -975.3     -307.2     -690.2      380.2      176.7     -420.4     -280.8        176      76.97      290.3     -74.35     -423.5     -247.9      70.34      161.9      93.46      86.15     -41.88     -187.9     -87.61     -181.9      402.3      369.1     -72.95      123.4      224.8      244.2      249.9      145.2      179.8      182.7      153.3     -14.83      22.02
    -0.4126      77.98     -123.8     -880.5      -1964      -3932      -1583     -245.8     -110.4     -92.11      131.8      150.8     0.7443     -13.26      125.8      10.04      163.6     -79.77      322.1     -255.5     -345.4      226.1     -15.11     -60.22     -198.5     -276.2     -46.76     -18.92      107.3     -151.5     -19.21      123.1      25.74      123.4     -183.2      8.279      370.1     -868.9       -552      445.6      368.5      185.1      145.9      385.3        180      135.8     -355.9      45.84     -97.67      40.76      34.98     -742.7     -576.5     -486.3      8.541      165.3       56.7     -381.5      140.1      -7.11     -42.79      226.8     -105.1      231.9      195.5     -620.2     -45.75      167.9      96.64        153      68.92     -30.43     -100.2      129.8        345      440.5     -204.8     -5.399      135.2      121.2      30.96      194.4     -2.103     -28.34     -60.52      30.02     -47.36
     -26.23     -166.2      -1275     -320.1     -733.2      -1583 -1.124e+004     -996.9     -616.8      322.3     -195.3      503.3       94.9     -525.6     -93.27     -344.8     -166.4     -281.3      727.1     -370.4      -1675       -414     -402.9     -105.8     -176.7     -22.37     -111.6      57.79       26.4      -1247     -183.3      107.7       -653      90.98      109.9      22.73      570.6     -523.3      -1187     -169.7      54.25      260.5     -105.3        275     -25.49     -156.1       -769      -1091      31.77      60.61      475.6      117.2      447.1      372.8       35.2      70.39      128.6      165.1      456.9     -381.7      19.55      429.3      168.3      517.8      158.8      329.2        238      741.6     -244.6     -100.9      300.6      74.62      281.7      332.1      164.5     -13.34       50.5      197.7        250      104.5      3.375      138.5     -672.4     -500.8      37.69      17.14      50.48
      151.7       -759      36.93      679.7     -297.8     -245.8     -996.9 -1.343e+004      -4579       -138        155      188.7      -1278     -493.1     -176.4      254.4     -839.7      120.7      676.8      562.5      144.8        371     -439.1      102.6     -794.7     -295.5     -14.01      25.33     -116.5      80.84      319.2      8.574     -146.3     -674.9     -645.2     -356.4      418.7      370.5      -3629     -822.6      221.2     -219.1     -378.9     -391.4     -245.8     -186.3      77.82       -349     -46.69     -123.7      208.1      692.6      356.4      572.6     -265.6      809.5      171.7        168      300.8     -272.4       -209      210.6      189.3      256.8        747      601.3     -594.8      536.8       -150     -215.6     -622.5      44.02      163.6      202.8      579.2      387.9      204.8      175.4      320.9      202.1     -64.04      117.5     -180.4     -78.37      -65.6      115.7      120.3
      140.1     -805.2      336.7      514.4     -278.6     -110.4     -616.8      -4579      -6901       -203      164.4      118.9     -223.5     -18.33     -2.163      -50.4       -210      140.7      63.97      254.5      498.9      191.8     -16.85      53.43      -1918       -484     -227.1     -9.986     -219.9      77.83      198.3     -121.6     -233.1     -93.71     -394.7      83.47      41.77      144.7      -1192     -530.1      98.85     -200.7       -104      73.02     -287.6     -4.016       -107     -139.8      137.9      108.8       90.7      673.7      428.2      385.5       -513      623.5     -129.5      81.91      337.3      159.8     -26.91      20.67      37.76      210.3      604.5        433       61.1      544.3     -223.1        138     -121.7      79.78      20.97     -48.43      401.4      261.6     -69.39        182      296.9      167.8      135.3      220.6     -106.1      153.3     -64.38      147.7      -18.8
      222.1     -348.2      6.105     -821.2     -178.8     -92.11      322.3       -138       -203      -8493      -2277     -829.6     -851.6      18.28      154.1      -1070     -310.5      311.9     -559.3     -225.3     -370.5     -75.62      216.8     -801.7      -2970     -519.2     -173.7      -43.7      50.99      -1090      7.646     -8.783     -653.3      164.8       -103      29.12     -231.4     -116.2       -135      171.1     -339.4     -305.1      247.3      195.5     -676.8      119.7       2.97       -270        471      660.8     -15.34       -174      319.2     -617.3      80.56     -361.8      497.4      364.8      255.9      199.3      298.1       -181      342.6      59.79      198.5     -783.2     -135.1     -62.53      99.15     -81.17      128.9     -43.05      77.59     -128.1      397.4      301.4      137.5      104.4     -159.9      250.1     -11.03     -22.82     -217.6     -89.36      96.58      205.1       25.2
     -158.1      120.8      115.6      608.8     -160.7      131.8     -195.3        155      164.4      -2277 -1.739e+004      -2200     -913.7     -94.83     -89.04     -230.4      -1084     -171.6      131.8      -1081      -1104     -453.5     -519.8     -968.6      -1084      33.64     -333.6     -146.5       30.9       54.8     -255.2      180.1     -222.8      79.16      -1476        245      15.52      -1423       -885     -388.3     -133.3      137.7     -104.3      202.6     -854.4     -217.4     -752.6     -251.8      37.61      518.8     -233.8      575.6     -157.5      60.58     -143.5     -453.1      330.4     -128.2      311.4     -14.65       -229      151.1      47.63       21.4      657.6      549.8      473.1      235.9        285      194.5        354      239.3      200.1      454.3      168.9      403.3      262.5      32.32     -328.1      7.082      117.2     -111.2     -57.53      153.1      98.02      135.8     -123.8
      92.56      447.5      733.5      642.7     -255.3      150.8      503.3      188.7      118.9     -829.6      -2200 -1.785e+004      -3079     -197.6       -358     -863.9      -1110     -714.6      30.09      5.494     -196.7     -153.8     -50.47     -154.8       -333      178.7       87.1     -580.3      120.5      252.2     -389.4      114.4      -3154      117.8     -561.4      265.7      59.49      38.92      279.7     -252.7     -786.1     -381.7      648.3      513.7      210.6     -251.2     -305.6      587.6     -112.5      270.4     -400.7      708.4      -1420      240.7     -42.82      -1051        434     -482.6      -1099      80.74     -435.8     -59.13      440.3      727.8        402      172.7      241.6      355.9      269.3        592      453.9      139.5      179.3      352.8      206.6      377.9      369.6     -160.6      299.4      243.2      63.82     -26.25      164.4      263.3      154.8      163.2      121.4
     -83.03       -183      297.6     -121.4     -220.9     0.7443       94.9      -1278     -223.5     -851.6     -913.7      -3079 -1.326e+004     -924.6      -1663     -322.2     -334.3      305.7     -331.5      108.9     -286.6     -120.1      -1267     -373.7      229.1      617.6      57.08     -106.9      142.5      448.4      491.1     -233.4      -1118     -346.4     -44.13      207.5      243.1     -396.1      482.6       -231     -750.4     -167.3     -696.1      -44.7      251.8      322.7      476.3      155.1     -268.2      190.9        400      58.68      16.26      363.9     -343.7     -237.8      297.9      589.9     -214.6      34.81      417.1     -20.91      269.6      105.5     -160.5      304.4     -155.9      320.1      -45.5     -90.99      36.69       -186     -106.5      189.8      199.6      103.2      132.7      109.2     -298.5      112.4      128.2      131.7      170.8      186.9      82.75      30.28        171
      194.1      138.8      327.6      228.3      27.45     -13.26     -525.6     -493.1     -18.33      18.28     -94.83     -197.6     -924.6      -3742       -309     -103.5     -94.74     -6.635     -29.28     -121.4     -574.7      92.17     -163.2     -1.764     -29.41     -130.6     -35.64       85.4      14.17      9.049     -40.18      214.6     -122.1     -101.5      79.12     -34.63       -615     -878.9      307.3       98.1      418.3      53.37      11.95     -95.77      318.7     -130.1        356      53.61      160.5     -53.86     -46.77     -55.05     -289.6      454.8      126.5     -48.33      215.3      338.2      117.1     -122.7      175.9      108.4      171.2     -248.2      346.2      394.2      191.3      308.8     -39.71     -22.86      -1.98     -118.6      128.7       -379      143.9      136.5      150.9      137.7      207.6      83.73      25.56      206.3     -31.45     -11.27      51.04      25.88     -50.87
      185.9     -6.079     -110.8     -238.6      67.89      125.8     -93.27     -176.4     -2.163      154.1     -89.04       -358      -1663       -309      -5185      159.8       -171      337.9     -247.9     -512.6      106.6     -332.5     -123.7     -287.4        604      643.9     -218.7     0.7511      92.81      187.6      57.36      190.4        125        287     -464.1      75.65     -771.7     -893.9      313.7      304.1     -344.4     -34.85      366.9      174.7     -157.3      280.6     -71.71     -56.58     -90.77     -151.4      156.1     -265.9      -10.6     -325.3      99.15      -33.3     -187.7     -24.33     -494.2     -23.71     -167.3      150.9      232.1      -24.2     -685.9       -541     -128.8     -78.47     -93.56      88.94     -138.8       34.8      29.42     -117.9      185.7      247.4      119.4      217.5      242.1      13.14      146.4      224.4      104.2      20.53     -38.09      52.03      37.99
      21.58      120.5      291.4     -159.8      228.9      10.04     -344.8      254.4      -50.4      -1070     -230.4     -863.9     -322.2     -103.5      159.8      -3484     -589.3     -247.4     -33.24     -168.4     -624.1     -360.3       -378      19.47      -70.8       -639     -163.9     -47.21     -27.76     -389.9     -61.91      125.9     -569.1      44.01     -33.74      37.36     -463.1      -1088      403.9     -241.2       -224     -196.1     -240.6     -89.64     -2.174     -108.1      62.52      128.6      196.8      77.73     -91.64     -88.13      330.5      523.1      320.5       -377     -229.5      220.8     -27.69     -7.532      200.2      149.2     -130.4      449.1        167     -101.9     -17.65     -38.74      138.4      83.21      217.9      -68.6      223.1     -22.16     -173.4       99.6      68.53     -67.26      93.45      4.633        164     -68.71     -129.2      -80.7      86.47      2.695     -49.96
      342.5      519.1      621.5      344.5     -635.8      163.6     -166.4     -839.7       -210     -310.5      -1084      -1110     -334.3     -94.74       -171     -589.3      -8312      -71.7     -415.3     -7.842     -472.4     -594.7     -547.4      22.19     -38.08       -229     -295.3     -133.2     -52.94     -515.8     -54.61      273.1      64.11     -562.8      469.2     -19.72     -217.8     -420.5      359.4     -279.1      491.3        361      249.7      258.7       -502     -248.6     -228.6      77.38     -227.5      348.8     -374.3      553.4      491.1      121.1        321     -604.2     -420.1      41.43      116.6      59.87       -168       -121      217.8      55.95      420.9     -271.4      20.64      -76.9     -91.42      508.7      232.6     -215.3      405.6      453.3      375.9      355.1      285.6     -122.6        166       77.5        139     -28.54      146.1      23.22      132.2     -1.369      173.3
      9.813    -0.4824        299     -815.4      467.9     -79.77     -281.3      120.7      140.7      311.9     -171.6     -714.6      305.7     -6.635      337.9     -247.4      -71.7      -8090      -1172       68.3       24.2     -685.8     -334.9     -211.9     -430.8     -895.3     -410.7     -141.3      61.63       -271     -496.7     -83.23        231     -272.6      213.6     -38.38     -819.4      -1576     -215.7      306.4     -212.4     -522.1      77.43     -319.1     -160.4     -123.4     -83.44      217.8      174.4     -144.6     -393.9     -233.9     -198.5      375.1      349.7      106.4     -133.4     -420.5       9.81     -160.2      145.5      465.5     -81.32      14.56     -532.7     -180.3      245.3     -54.82      106.7      45.76      272.8      95.71      109.1      266.6     -9.454      325.2     -82.17      32.45     -21.08      2.118      3.441     -1.745       21.7      139.8      49.23      168.7       13.1
      231.3      82.65      288.6      467.4     -108.6      322.1      727.1      676.8      63.97     -559.3      131.8      30.09     -331.5     -29.28     -247.9     -33.24     -415.3      -1172      -9919      120.9     -53.59       -631     -338.3     -198.6      -1765     -383.1       -381     -182.2     -163.6       -296     -352.6     -201.7     -219.9     -439.6      -42.5      40.93        113     -538.1      331.1        679     -571.4      167.8     -21.24      174.5      324.8      40.36      298.7     -200.3      331.4     -373.8      309.9     -115.6      354.8      575.3      390.3      414.1      153.4     -417.8     -202.7       -431      595.3     -245.9      237.1      140.1      391.9      417.8      61.63      168.9     -349.5      604.7      242.4      568.8     -133.1      241.2     -158.2     -153.9      112.8      103.7      264.8       95.9      216.9     -226.4      289.7      162.8     -49.82      92.34      161.2
      126.7     -74.84       -325        276     -475.1     -255.5     -370.4      562.5      254.5     -225.3      -1081      5.494      108.9     -121.4     -512.6     -168.4     -7.842       68.3      120.9      -9323      -1448     -432.7     -346.9     -428.1     -217.4       -242        217      44.38     -148.1       -123     -93.36       90.4     -103.7     -161.6       -509     -15.23     -162.1     -543.3     -516.1      112.7      347.4     -626.3      362.6      302.4      60.12     -74.95       -393      152.7     -241.2      233.1      148.3      299.5     -635.1     -105.4      304.8     -444.8      322.3      107.5     -14.18      230.4        375      352.6      282.5      291.2     -431.1     -62.77      60.16     -194.7      66.38      130.6     -56.59      218.8      29.67      322.2      27.02        345      193.4      223.1     -723.4      76.93      104.6      74.17     -56.89      6.818     -37.83      42.18     -7.584
     -343.6     -207.9      28.64     -167.3      91.91     -345.4      -1675      144.8      498.9     -370.5      -1104     -196.7     -286.6     -574.7      106.6     -624.1     -472.4       24.2     -53.59      -1448 -1.081e+004      -1048     -907.1     -489.8      373.2     -633.6      124.5     -8.172      10.69      353.6      204.8     -65.54       -141      222.9     -130.6      112.7      375.7     -361.7      141.6      160.8      460.7      189.6      722.2      570.6     -556.4     -358.9     -434.7     -41.35      67.04      215.3     -161.7      486.3        150      284.3      675.5      127.1     -515.5      236.9     -133.6     -331.1      288.9      501.3      293.8      117.1      70.33      543.8      328.6      48.37     -33.24      192.5      123.4     -394.8      98.96      326.3     -93.39     -144.1      61.06      22.92      243.1      115.9      218.7      157.3       -307     -301.3     -99.25      78.07     -11.22
      161.7      233.6      272.6     -172.5        257      226.1       -414        371      191.8     -75.62     -453.5     -153.8     -120.1      92.17     -332.5     -360.3     -594.7     -685.8       -631     -432.7      -1048      -4694     -558.5     -368.5     -22.71     -490.4      4.799     -43.65     -73.96     -34.45     -294.5      152.2     -208.4     -264.2     -26.27     -101.4     -203.2      109.1       -180      5.518      123.1      173.3      252.1     -17.64     -211.9     -155.5      -14.5     -434.2      103.1      83.51       -123      88.65      141.9      501.1      212.7     -260.3      258.6      222.4     -232.8      79.51      28.82      10.41     -2.092      246.3     -152.9     -269.5     -77.94      76.58      164.5      26.73      294.6      98.08        243      496.9        178        317      118.2      115.1      78.87       -111      144.7      197.2     -14.92      48.09      55.52      27.79     -32.92
        115      104.4       13.8     -145.1      147.3     -15.11     -402.9     -439.1     -16.85      216.8     -519.8     -50.47      -1267     -163.2     -123.7       -378     -547.4     -334.9     -338.3     -346.9     -907.1     -558.5      -4631     -135.6     -46.43     -901.4     -107.1     -124.8     -33.93     -307.6       -159     -199.9     -12.15     -335.9     -263.4     -39.17       -301      94.05       -134      215.6     -123.3        161     -71.42     -240.1      448.8     -218.1      161.2     -99.56      44.57      10.61      144.2      122.6      467.9      322.6      361.5     -254.8     -130.8        130      19.47     -332.9      176.5      278.8      185.7      6.781     -103.2     -101.5     -51.77     -54.57      77.44      340.4      14.33     -286.2      76.93     -65.87      103.7     -134.7      38.56     -93.94      81.98     -157.6      116.3      93.11       17.4      67.68      -8.95      43.71      58.89
      72.78       -111      269.8      339.8     -354.5     -60.22     -105.8      102.6      53.43     -801.7     -968.6     -154.8     -373.7     -1.764     -287.4      19.47      22.19     -211.9     -198.6     -428.1     -489.8     -368.5     -135.6      -3362      -1280      36.54     -14.92       -118      33.07      143.8      145.6     -68.92     -266.6     -293.4     -465.1      37.26      118.7     -52.22      150.9       11.5      39.31      65.92       -142      35.26     -646.4      108.3     -154.6     -132.5     -33.29     -54.22     -101.7      87.86      272.5     -781.8      325.2       -112      132.2      191.4     -109.9      315.4      54.68      365.2       33.6      162.8      556.2      474.2      479.7      190.6      209.6      60.73        355      96.38      54.98       36.8      98.11      252.2     -92.37      168.1      114.6     -71.05       55.3      29.59     -1.421      98.39     -40.18      28.75      7.768
      238.4      151.1      744.7      734.4      120.6     -198.5     -176.7     -794.7      -1918      -2970      -1084       -333      229.1     -29.41        604      -70.8     -38.08     -430.8      -1765     -217.4      373.2     -22.71     -46.43      -1280 -3.809e+004      -6515     -842.3     -357.8       60.3      -1310     -550.6      49.51      -4699     -527.3      -2814      228.1      82.18        553     -355.3      427.6      151.8      186.4     -96.18       -365     -437.9      262.9      -1580     -977.9      753.6      419.6      728.6       1081       1074      533.2      499.8      758.4      869.8      -1920      175.2      169.6      515.9        364        589      700.4        892      710.3      649.1     -770.9        824        165     -325.3     -496.5     -501.8      51.38      422.7      667.2      266.8      172.9      312.2      24.14      154.3      386.6      179.5      175.7     -516.2        209      211.9
     -2.535      60.08      147.8      204.4     -574.9     -276.2     -22.37     -295.5       -484     -519.2      33.64      178.7      617.6     -130.6      643.9       -639       -229     -895.3     -383.1       -242     -633.6     -490.4     -901.4      36.54      -6515 -1.319e+004      -1751     -609.7     -219.5      -2252     -910.9     -223.6     -942.5     -748.3     -539.9       3.86      959.6       1056      118.6      650.5      823.8     -105.2      359.9      294.2     -190.5     -387.7      44.11      163.4      293.5     -141.4     -181.1      838.4      955.2      515.4      660.5      689.7     -235.3     -18.22      100.9     -171.1      439.5     -72.61      165.6      685.3      515.9      40.83      503.5     -573.9      248.1     -533.6     -124.4      252.9      361.4      81.57     -334.7      345.7      245.8     -511.5      71.82      31.13        117      113.4      139.7      250.3     -58.14      189.1      110.2
      173.5      137.7      1.309      465.5     -89.35     -46.76     -111.6     -14.01     -227.1     -173.7     -333.6       87.1      57.08     -35.64     -218.7     -163.9     -295.3     -410.7       -381        217      124.5      4.799     -107.1     -14.92     -842.3      -1751      -5220     -993.6       -515      57.51     -9.949       34.9     -161.1      47.73      149.4       4.34     -251.2     -283.3      88.31     -487.3      20.64     -78.93     -257.9     -391.5     -313.6     -520.9      337.1     -138.1      171.3      190.3     -550.8      484.1        334      347.7      92.91      290.4     -32.46     0.0319      13.96      62.86      110.3      241.5     -27.45      358.7      152.1        286      60.38      11.92     -51.01     -7.755      101.7      23.18      110.5     -280.3     -20.45        443      223.8      185.2      188.4      143.7      99.47     -107.4       21.7      154.1      43.55      20.97      58.57
     -36.39      30.17     -42.53      140.1     -441.7     -18.92      57.79      25.33     -9.986      -43.7     -146.5     -580.3     -106.9       85.4     0.7511     -47.21     -133.2     -141.3     -182.2      44.38     -8.172     -43.65     -124.8       -118     -357.8     -609.7     -993.6      -1805      107.9     -44.38     -77.25      89.89     -495.8     -58.15     -108.7      62.17      188.2      194.6      150.5      212.4     -65.09     -27.92      137.6      32.97     -87.88       -201      80.55     -29.57      195.4      -5.77     -207.1      282.9      60.06     -87.81     0.8577     -118.9      154.2      50.84     -44.13      33.63       35.9      125.2     -62.41      47.32     -93.93      79.66     -25.85     -20.19      118.2      179.7        174      1.937      43.65      17.07     -101.2      206.2      131.2      34.86      111.1      99.68      58.02       16.5     -222.4      54.88      53.69      19.66      -51.1
      118.4      80.27       4.51      239.1    -0.4624      107.3       26.4     -116.5     -219.9      50.99       30.9      120.5      142.5      14.17      92.81     -27.76     -52.94      61.63     -163.6     -148.1      10.69     -73.96     -33.93      33.07       60.3     -219.5       -515      107.9      -1186      19.14     -91.37     -51.48     -227.2      13.02      7.358      21.01     -169.9     -3.516      97.58     -209.9      65.44     -67.68       -206     -299.8      207.6     -3.965      117.8     -71.84      33.61      159.5     -70.02      220.5     -52.53      168.5      117.9      134.5      155.7      93.31        117      117.4      84.03      165.5      157.1      216.6      -4.84      186.2     -25.49      91.45      8.486      46.64      196.5      179.9      68.24     -2.113      21.05     -33.76      67.18      22.37       77.9      39.95      90.22      -18.5      89.63      51.79      25.47      4.628      28.21
      95.18        227     -197.8      118.1     -674.6     -151.5      -1247      80.84      77.83      -1090       54.8      252.2      448.4      9.049      187.6     -389.9     -515.8       -271       -296       -123      353.6     -34.45     -307.6      143.8      -1310      -2252      57.51     -44.38      19.14      -6581      -1445     -490.1     -208.3     -590.5     -438.6      -88.9     -32.98     -287.6      113.8      448.8      328.3      395.8      343.7     -234.1      402.8      90.37      51.23     -51.88      307.9     -111.6      191.6      384.4      806.6      401.2      49.62      384.3      203.5      256.5      135.2     -4.636      336.4      35.39      166.8      597.2      213.7     -165.8      248.9     -28.19      91.48       15.1      163.4      485.7      229.9      9.689      132.9     -18.98    -0.1588      102.1      137.3      87.05      40.48      153.7      82.55       65.2       56.8     -13.69     -23.54
      222.5      202.1      66.63       -367      87.86     -19.21     -183.3      319.2      198.3      7.646     -255.2     -389.4      491.1     -40.18      57.36     -61.91     -54.61     -496.7     -352.6     -93.36      204.8     -294.5       -159      145.6     -550.6     -910.9     -9.949     -77.25     -91.37      -1445      -3313     -74.72     -33.29     -60.15     -60.42      42.26      289.4      68.66      16.09     -43.37      388.3      127.4      158.8     -27.55     -92.86     -3.032     -66.79     -0.505      196.2     -57.62      5.783       -440      453.4        145        188      292.6      652.5       -411      126.4      196.2     -170.3     -147.1     -113.7        109     -150.2     -332.9     -31.38      76.38      50.54     -74.53      46.23      293.5      94.81        174      189.3      19.92     -85.77      161.4      184.8      113.7      79.94      199.7        132      129.2      29.25      17.93      24.51
      56.15      48.16     -191.8        153     -152.2      123.1      107.7      8.574     -121.6     -8.783      180.1      114.4     -233.4      214.6      190.4      125.9      273.1     -83.23     -201.7       90.4     -65.54      152.2     -199.9     -68.92      49.51     -223.6       34.9      89.89     -51.48     -490.1     -74.72      -1569      161.3     -74.66     -174.7      25.82     -282.3     -63.53     -185.6      220.3      206.4      269.2      219.1      183.3      -33.4     -2.983      22.63      38.11     -9.789      70.16      146.5      448.3      441.8      168.8       97.6      282.1      55.66      44.06     -47.93     -30.01      97.49      158.1      160.2      156.2      200.4      385.2      239.8      183.5      103.7      134.9       31.1        118      -65.3      20.14     -42.04     -163.8     -57.27     -34.95      83.13      28.55      27.61      -72.7      74.21      56.94      33.88      52.28      34.67
      368.1      307.1      523.2      324.7     -103.3      25.74       -653     -146.3     -233.1     -653.3     -222.8      -3154      -1118     -122.1        125     -569.1      64.11        231     -219.9     -103.7       -141     -208.4     -12.15     -266.6      -4699     -942.5     -161.1     -495.8     -227.2     -208.3     -33.29      161.3      -9731       -517      -1416      21.06      599.9      859.4     -527.6     -506.3     -826.2     -271.3     -156.1     -54.34      -31.3      -28.8     -265.3      105.4      80.48      248.5      192.7        527      108.3      406.2     -3.441      -1077     -118.8      298.4     -452.9     -184.1      93.34      300.7      254.1      366.2      568.5      265.9      159.3       49.5      580.8      428.4      261.1     -593.5        251      121.5      124.6      184.6      284.1     -197.2      108.2     -20.94      126.3      25.47      293.4      175.9     -7.517      41.42      101.4
      158.9      73.18      186.9      338.1     -909.9      123.4      90.98     -674.9     -93.71      164.8      79.16      117.8     -346.4     -101.5        287      44.01     -562.8     -272.6     -439.6     -161.6      222.9     -264.2     -335.9     -293.4     -527.3     -748.3      47.73     -58.15      13.02     -590.5     -60.15     -74.66       -517      -4460     -365.5     -192.6      593.3      448.5      -1146     -334.9      266.5      157.9        207     -298.4     -14.45     -151.1       34.4      5.877     -142.9      203.3     -183.8      209.8      541.9      145.4      98.66     -374.3     -530.7      405.1     -214.9        260      82.28     0.9185     -37.91      303.4      425.7      456.6     -167.7      87.88      53.66       24.6     -123.1      113.5     -74.89     -10.32      40.13      31.47      56.39      243.2      174.5     -10.61      121.2        150      162.6      175.9      79.51      55.56      54.33
     -7.678      73.31      170.7        528     -163.4     -183.2      109.9     -645.2     -394.7       -103      -1476     -561.4     -44.13      79.12     -464.1     -33.74      469.2      213.6      -42.5       -509     -130.6     -26.27     -263.4     -465.1      -2814     -539.9      149.4     -108.7      7.358     -438.6     -60.42     -174.7      -1416     -365.5      -6532     -41.05      -1030       -186      -1023     -145.6      125.2      -56.6     -277.3     -129.5     -390.1     -68.12     -596.3      69.26      73.37     -190.9      240.2      543.9     -116.9     -809.9     -293.7     -161.8     -189.5     -375.3     -270.4       38.5     -154.6      547.5        131      590.9       36.7     -213.3      47.83     -17.48       95.6     -52.83     -85.78      63.25      69.33      125.2      346.5      171.5       -125      103.8      102.1      158.6      110.7      67.75      271.9      223.2      90.71      86.71      14.48
     0.1301      39.17      202.5      129.2     -133.5      8.279      22.73     -356.4      83.47      29.12        245      265.7      207.5     -34.63      75.65      37.36     -19.72     -38.38      40.93     -15.23      112.7     -101.4     -39.17      37.26      228.1       3.86       4.34      62.17      21.01      -88.9      42.26      25.82      21.06     -192.6     -41.05     -967.7      130.3         61     -88.33       -169      54.68     -56.68     -138.8      8.449     -83.04     -19.89     -28.15      21.34      -70.9       23.1      24.34     -326.8      253.9     -10.86      -21.7     -188.5      44.38     -85.97      68.19     -158.1      183.8      100.4      224.4      100.8      344.3      140.2      18.65       24.2      11.63      5.085      137.3     -2.723      70.53     -9.168      64.92      12.25      31.56      28.57      101.1      13.64     -15.51     -16.21     -25.47       6.18      12.97      1.291      34.84
        5.1     -490.8      672.4        252      16.23      370.1      570.6      418.7      41.77     -231.4      15.52      59.49      243.1       -615     -771.7     -463.1     -217.8     -819.4        113     -162.1      375.7     -203.2       -301      118.7      82.18      959.6     -251.2      188.2     -169.9     -32.98      289.4     -282.3      599.9      593.3      -1030      130.3 -1.749e+004 -1.063e+004     -614.5      -1123      282.2      380.4      539.2       -440      -1083     -523.3     -13.49     -231.7      193.5     -303.9     -62.72      340.2      312.6      170.7      458.3      311.2     -881.9      105.6     -145.1       29.5     -123.8      552.9      282.6      213.4      -1144      -2018     -35.84     -879.7     -79.27      98.51      334.1      -31.7      69.19     -154.8      653.4      511.2     -170.8     -374.2     -80.04      218.1      319.3      51.26      366.4      238.9        210     -3.144      111.5
     -251.5     -187.2      679.9     -173.1     -485.2     -868.9     -523.3      370.5      144.7     -116.2      -1423      38.92     -396.1     -878.9     -893.9      -1088     -420.5      -1576     -538.1     -543.3     -361.7      109.1      94.05     -52.22        553       1056     -283.3      194.6     -3.516     -287.6      68.66     -63.53      859.4      448.5       -186         61 -1.063e+004 -2.069e+004     -577.3     -373.1      308.6      365.1      400.8     -385.7     -777.7     -219.2      35.97      81.27      22.25     -873.9      230.8     -667.4      392.6      413.1      395.9      409.7     -416.4     -319.6      25.81      143.3      89.03        618     -262.2      525.7     -561.8      -4226     -6.593     -226.1     -112.7      284.1      625.2      261.1       96.4      146.1      581.9      831.1        -46     -790.6     -32.06      184.2      319.2      178.5      287.2        223      89.65      -56.2     -8.844
      177.9      147.6      9.818      198.1       -494       -552      -1187      -3629      -1192       -135       -885      279.7      482.6      307.3      313.7      403.9      359.4     -215.7      331.1     -516.1      141.6       -180       -134      150.9     -355.3      118.6      88.31      150.5      97.58      113.8      16.09     -185.6     -527.6      -1146      -1023     -88.33     -614.5     -577.3 -2.841e+004      -1535      29.49     -327.6     -515.9     -190.8      -1607     -153.4     -97.96     -179.1     -137.2     -146.2     -754.5      297.4      522.9      381.9      294.2     -393.7     -492.3      -1521      132.5      44.28     -162.5      145.5     -87.49      420.4      406.1      354.8      220.2      220.4     -25.49       -308      62.69      189.4      266.4      338.8      382.5        194     -714.8      72.65      124.4      107.7      -32.1     -732.9      63.53      232.7      88.56     -20.81      157.1
      242.4     -170.1      267.4      131.8      287.3      445.6     -169.7     -822.6     -530.1      171.1     -388.3     -252.7       -231       98.1      304.1     -241.2     -279.1      306.4        679      112.7      160.8      5.518      215.6       11.5      427.6      650.5     -487.3      212.4     -209.9      448.8     -43.37      220.3     -506.3     -334.9     -145.6       -169      -1123     -373.1      -1535      -6890      -1038     -376.4     -694.9     -948.8     -74.22     -156.1      330.3      99.85       -754     -46.78     -451.6      -1105      359.3      527.9        237     -37.71        106      302.7        275      236.9     -30.73     -5.081        257      151.7      11.96     -309.5      211.5     -129.8     -102.5     -217.4        182      285.3      111.1       -351      104.4      105.5       18.8      159.2      182.5      238.5      65.84      21.23      67.07      230.5      170.7      25.71      122.3
     -269.4     -311.4      509.9      278.8     -631.1      368.5      54.25      221.2      98.85     -339.4     -133.3     -786.1     -750.4      418.3     -344.4       -224      491.3     -212.4     -571.4      347.4      460.7      123.1     -123.3      39.31      151.8      823.8      20.64     -65.09      65.44      328.3      388.3      206.4     -826.2      266.5      125.2      54.68      282.2      308.6      29.49      -1038 -1.205e+004     -644.1      -2252      -1537     -292.5      56.29      207.9      291.2     -803.2     -387.6     -483.4     -398.6     -80.17      -1078      -1424      44.91      26.95      266.2     -296.9      118.5     -30.09      237.8      35.95     -225.7      206.5      248.4     -145.3     -930.3      87.98        358     -31.99     -504.4      166.4      -69.1     -541.9     -846.4      202.3       21.5      196.8      200.9      112.3       98.3      225.4      220.8     -32.95        143      110.9
      203.9     -227.6      160.4     -142.6      44.41      185.1      260.5     -219.1     -200.7     -305.1      137.7     -381.7     -167.3      53.37     -34.85     -196.1        361     -522.1      167.8     -626.3      189.6      173.3        161      65.92      186.4     -105.2     -78.93     -27.92     -67.68      395.8      127.4      269.2     -271.3      157.9      -56.6     -56.68      380.4      365.1     -327.6     -376.4     -644.1      -3874     -826.2     -176.3     -172.2     -221.3      143.9      111.8      124.1     -63.43     -113.6      206.2     -585.6      350.6      136.1     -306.7     -638.9      111.1      94.18      39.26      15.47      158.9     -2.226     -315.5      407.3      433.1      155.8      -86.4     -283.3     -16.76     -78.83      40.97     -100.7      13.46      285.8     -95.69      23.09      153.8     -42.85      40.37      70.68      61.36     -104.8     -100.3       42.5      105.2        109
      88.88      275.3      457.3      280.1      218.4      145.9     -105.3     -378.9       -104      247.3     -104.3      648.3     -696.1      11.95      366.9     -240.6      249.7      77.43     -21.24      362.6      722.2      252.1     -71.42       -142     -96.18      359.9     -257.9      137.6       -206      343.7      158.8      219.1     -156.1        207     -277.3     -138.8      539.2      400.8     -515.9     -694.9      -2252     -826.2      -8026      -1169     -694.6     -282.4      126.3     -441.2     -141.7       -104       -127      261.2      535.6      333.7     -118.3      74.13      181.1     -48.04     -695.2     -81.39     -19.38      113.4      1.925      24.52        837      440.2        141      360.7      86.21     -419.3      181.4     -153.1      337.8      263.3      63.76     -75.85        183      63.18      247.6      2.395      81.75      232.8      21.46      24.86     -83.82     -62.11      17.11
     -245.9     -49.38      374.6      48.76     -56.99      385.3        275     -391.4      73.02      195.5      202.6      513.7      -44.7     -95.77      174.7     -89.64      258.7     -319.1      174.5      302.4      570.6     -17.64     -240.1      35.26       -365      294.2     -391.5      32.97     -299.8     -234.1     -27.55      183.3     -54.34     -298.4     -129.5      8.449       -440     -385.7     -190.8     -948.8      -1537     -176.3      -1169      -6137     -155.4     -96.81      -5.24     -93.29     -68.42     -181.7     -462.9      110.5      49.83      275.5      8.039     -409.3      36.64      632.5     -206.6      358.2      124.3     -368.4      124.4      255.5     -196.8      56.39       28.6      217.9      275.3     -239.1     -47.93     -91.07      149.8     -379.7      61.03     -54.56     -20.75      15.13      177.9      30.95        243     -12.77      14.12        126      64.87     -35.91      83.52
      301.4      375.3      498.2      599.7      209.3        180     -25.49     -245.8     -287.6     -676.8     -854.4      210.6      251.8      318.7     -157.3     -2.174       -502     -160.4      324.8      60.12     -556.4     -211.9      448.8     -646.4     -437.9     -190.5     -313.6     -87.88      207.6      402.8     -92.86      -33.4      -31.3     -14.45     -390.1     -83.04      -1083     -777.7      -1607     -74.22     -292.5     -172.2     -694.6     -155.4      -9693       -773      -1218      82.26     -199.9       68.6      223.8      138.4      216.8      164.8      415.6     -496.9        -45      151.8     -385.8      220.1     -553.5     -317.4      139.5       22.7     -163.5      -1305        291     -179.8     -125.4      138.8      331.1     -436.5        210        302      371.7      76.86     -32.65      295.5      278.9      291.6      41.62      107.2      99.61      187.3      111.4      120.2      113.8
      89.37      31.12        123       -363     -534.9      135.8     -156.1     -186.3     -4.016      119.7     -217.4     -251.2      322.7     -130.1      280.6     -108.1     -248.6     -123.4      40.36     -74.95     -358.9     -155.5     -218.1      108.3      262.9     -387.7     -520.9       -201     -3.965      90.37     -3.032     -2.983      -28.8     -151.1     -68.12     -19.89     -523.3     -219.2     -153.4     -156.1      56.29     -221.3     -282.4     -96.81       -773      -3184     -42.39     -241.2     -63.81      65.35     -338.2      84.37     -191.3      272.3      47.93     -384.2     -418.9       -161     -198.5     -124.9      5.882     -75.44      116.6     -90.58       -264      145.4      230.9     -159.5      69.56     -88.26     -8.277     -95.38      19.43     -7.151      189.8      1.575      74.87      173.3      178.3      298.3      143.4      127.9     -112.8      28.27      36.52       82.1      45.83
      21.65      310.5     -4.966      98.26     -697.7     -355.9       -769      77.82       -107       2.97     -752.6     -305.6      476.3        356     -71.71      62.52     -228.6     -83.44      298.7       -393     -434.7      -14.5      161.2     -154.6      -1580      44.11      337.1      80.55      117.8      51.23     -66.79      22.63     -265.3       34.4     -596.3     -28.15     -13.49      35.97     -97.96      330.3      207.9      143.9      126.3      -5.24      -1218     -42.39      -3551     -168.2      1.701      268.4      119.5     -36.03       -491     -431.5     -213.6     -114.1     -209.7     -250.6      233.5      118.3     -160.7      105.5      117.5     -168.4        244      35.08      153.3      17.85      -28.3      135.1     -40.55     -90.97        102     -84.01      142.7      148.7     -23.61      92.92     -44.96      66.58      94.37      97.44     -59.41     -128.8     -22.05      -24.9      6.485
      254.2     -28.53      177.1     -156.3      163.2      45.84      -1091       -349     -139.8       -270     -251.8      587.6      155.1      53.61     -56.58      128.6      77.38      217.8     -200.3      152.7     -41.35     -434.2     -99.56     -132.5     -977.9      163.4     -138.1     -29.57     -71.84     -51.88     -0.505      38.11      105.4      5.877      69.26      21.34     -231.7      81.27     -179.1      99.85      291.2      111.8     -441.2     -93.29      82.26     -241.2     -168.2      -2648      243.7      193.8      29.37      275.8      213.4        250      184.5     -119.5     -30.14     -46.81     -144.2     -203.6     -128.4        118     -77.12       32.6     -4.681      71.67       -244        402     -36.95      54.54      136.6      119.2      171.5     -5.034      88.53      186.5        169      161.2        230      114.5      116.1     -56.82     -25.77     -180.2      19.66      39.22      84.15
      49.28      255.9     -207.6     -875.1      -1885     -97.67      31.77     -46.69      137.9        471      37.61     -112.5     -268.2      160.5     -90.77      196.8     -227.5      174.4      331.4     -241.2      67.04      103.1      44.57     -33.29      753.6      293.5      171.3      195.4      33.61      307.9      196.2     -9.789      80.48     -142.9      73.37      -70.9      193.5      22.25     -137.2       -754     -803.2      124.1     -141.7     -68.42     -199.9     -63.81      1.701      243.7      -4132     -180.1       -670     -746.9       -119     -29.87     -330.4     -76.25     -12.61     -162.6     -278.8      -47.1     -196.8      330.4     -52.53     -232.9     -312.8        189      290.5     -287.5     -167.6      321.3      71.04      11.53       -225      181.6      155.3      154.9     -98.69      12.14      221.5      3.366      66.13      111.4       92.9      8.782      84.63      -58.1       58.6
      112.6     -112.7      218.3      63.87      129.2      40.76      60.61     -123.7      108.8      660.8      518.8      270.4      190.9     -53.86     -151.4      77.73      348.8     -144.6     -373.8      233.1      215.3      83.51      10.61     -54.22      419.6     -141.4      190.3      -5.77      159.5     -111.6     -57.62      70.16      248.5      203.3     -190.9       23.1     -303.9     -873.9     -146.2     -46.78     -387.6     -63.43       -104     -181.7       68.6      65.35      268.4      193.8     -180.1      -2743     -208.5     -77.54     -156.2      210.8     -98.33      200.2      107.5      56.47      209.5      3.678      -5.38     -241.9     -318.7        178     -671.1     -593.4      196.6     -28.35      106.5     -66.58      281.9      79.31      61.01      168.2     -133.5     -18.91      147.3      42.16     -70.98     -99.41      10.89      112.6     -113.8      86.57      33.14      14.01     -17.86
     -95.78      171.1      212.4     -93.15     -511.9      34.98      475.6      208.1       90.7     -15.34     -233.8     -400.7        400     -46.77      156.1     -91.64     -374.3     -393.9      309.9      148.3     -161.7       -123      144.2     -101.7      728.6     -181.1     -550.8     -207.1     -70.02      191.6      5.783      146.5      192.7     -183.8      240.2      24.34     -62.72      230.8     -754.5     -451.6     -483.4     -113.6       -127     -462.9      223.8     -338.2      119.5      29.37       -670     -208.5      -3930     -93.38      35.77     -468.9      361.6      209.3      93.58      152.7     -180.5      126.1      -3.85      89.93     -316.3     -35.47      209.9      424.8      201.8     -144.5      227.7      184.2        235      79.65      4.345      112.3      7.667      423.4        113      46.43      85.13     -15.73      118.6      95.09      32.09      153.6      75.33      22.78       -118
     -6.332     -843.7     -479.5      -2808     -726.8     -742.7      117.2      692.6      673.7       -174      575.6      708.4      58.68     -55.05     -265.9     -88.13      553.4     -233.9     -115.6      299.5      486.3      88.65      122.6      87.86       1081      838.4      484.1      282.9      220.5      384.4       -440      448.3        527      209.8      543.9     -326.8      340.2     -667.4      297.4      -1105     -398.6      206.2      261.2      110.5      138.4      84.37     -36.03      275.8     -746.9     -77.54     -93.38 -1.049e+004      -1188     -417.3       -290     -734.1        362      -1077     -258.7      140.5       -233     -847.6     -146.9     -810.4     -408.1      -1223     -42.01     -804.2     -389.6     -401.8      326.3      275.2      128.2      275.6     -122.4     -9.139     -219.7      99.59      184.3      148.9      185.4       -177      14.51      3.484     -50.05      11.23     -27.54
       -155     -797.4       -178     -117.5     -138.8     -576.5      447.1      356.4      428.2      319.2     -157.5      -1420      16.26     -289.6      -10.6      330.5      491.1     -198.5      354.8     -635.1        150      141.9      467.9      272.5       1074      955.2        334      60.06     -52.53      806.6      453.4      441.8      108.3      541.9     -116.9      253.9      312.6      392.6      522.9      359.3     -80.17     -585.6      535.6      49.83      216.8     -191.3       -491      213.4       -119     -156.2      35.77      -1188 -1.415e+004      -2196      -1570     -259.4      149.1     -689.6     -383.2     -224.3      -1194      150.4     -945.7     -609.6     -693.4      -2.79     -496.1     -404.9     -458.5      35.15      94.13      78.53     -22.79      172.8      93.42     -100.4     -314.3      13.36        117      19.59      33.28     -107.4      97.55      163.5      179.8      163.3      93.77
     -229.7       -351      -37.1     -519.3     -975.3     -486.3      372.8      572.6      385.5     -617.3      60.58      240.7      363.9      454.8     -325.3      523.1      121.1      375.1      575.3     -105.4      284.3      501.1      322.6     -781.8      533.2      515.4      347.7     -87.81      168.5      401.2        145      168.8      406.2      145.4     -809.9     -10.86      170.7      413.1      381.9      527.9      -1078      350.6      333.7      275.5      164.8      272.3     -431.5        250     -29.87      210.8     -468.9     -417.3      -2196 -1.164e+004      -1404     -342.2     -92.69     -792.7     -221.4      30.48     -802.2      206.5     -437.5     -563.6      -1351       -225     -185.7     -383.6     -257.3      101.2       55.6     -197.6     -142.4     -264.4     -34.36     -141.2     -391.7      189.3      5.169      129.1     -70.57      26.75      76.83      166.6      106.8      146.2     -89.42
      178.6     -435.4      32.14     -180.7     -307.2      8.541       35.2     -265.6       -513      80.56     -143.5     -42.82     -343.7      126.5      99.15      320.5        321      349.7      390.3      304.8      675.5      212.7      361.5      325.2      499.8      660.5      92.91     0.8577      117.9      49.62        188       97.6     -3.441      98.66     -293.7      -21.7      458.3      395.9      294.2        237      -1424      136.1     -118.3      8.039      415.6      47.93     -213.6      184.5     -330.4     -98.33      361.6       -290      -1570      -1404      -7092       -309     -186.4     -469.5     -153.9      82.04     -509.2     -91.53     -144.9     -117.5     -80.75     -204.1     -424.1     -24.72       -383      45.02       8.84     -335.2     -142.3      272.6      11.29       -214      186.4      169.3      66.51     -100.9      65.17      195.5      136.3      128.1      56.26       32.6      -39.2
        199     -20.56     -112.5     -441.3     -690.2      165.3      70.39      809.5      623.5     -361.8     -453.1      -1051     -237.8     -48.33      -33.3       -377     -604.2      106.4      414.1     -444.8      127.1     -260.3     -254.8       -112      758.4      689.7      290.4     -118.9      134.5      384.3      292.6      282.1      -1077     -374.3     -161.8     -188.5      311.2      409.7     -393.7     -37.71      44.91     -306.7      74.13     -409.3     -496.9     -384.2     -114.1     -119.5     -76.25      200.2      209.3     -734.1     -259.4     -342.2       -309      -8434      -2170     -250.9     -508.2     -101.7     -348.6     -431.8     -113.6     -367.9     -562.5     -382.9     -303.2     -85.51     -62.97     -567.1     -160.9     -389.4      121.3      166.4      233.2      349.9      323.1     -184.3      140.6      264.9      202.3       -245      48.42      26.87      185.8      123.4     -7.612
      228.3      83.71     -107.7      42.58      380.2       56.7      128.6      171.7     -129.5      497.4      330.4        434      297.9      215.3     -187.7     -229.5     -420.1     -133.4      153.4      322.3     -515.5      258.6     -130.8      132.2      869.8     -235.3     -32.46      154.2      155.7      203.5      652.5      55.66     -118.8     -530.7     -189.5      44.38     -881.9     -416.4     -492.3        106      26.95     -638.9      181.1      36.64        -45     -418.9     -209.7     -30.14     -12.61      107.5      93.58        362      149.1     -92.69     -186.4      -2170      -8740     -163.7     -113.4     -103.9       -139     -144.7      120.3     -756.3     -373.7     -755.9     -113.8     -645.6     -169.9      25.83     -655.4       -153     -112.3      157.7      2.376        -96      46.39      119.8     -132.2     -10.99      71.58     -184.1      134.2      99.68      166.2     -3.958      116.6
      50.19     -20.98     -463.5     -378.8      176.7     -381.5      165.1        168      81.91      364.8     -128.2     -482.6      589.9      338.2     -24.33      220.8      41.43     -420.5     -417.8      107.5      236.9      222.4        130      191.4      -1920     -18.22     0.0319      50.84      93.31      256.5       -411      44.06      298.4      405.1     -375.3     -85.97      105.6     -319.6      -1521      302.7      266.2      111.1     -48.04      632.5      151.8       -161     -250.6     -46.81     -162.6      56.47      152.7      -1077     -689.6     -792.7     -469.5     -250.9     -163.7      -4991     -471.9     -317.2     -273.2       -280      78.25     -195.1     -56.95     -307.2     -123.7     -489.9     -142.6     -138.4      131.9     -11.59     -68.39      146.9     -20.91      165.9     -269.5      88.25     -296.3      126.5      116.1      84.18      244.5      163.9      54.17      165.6      8.053
     -86.29     -12.23     -232.1     -44.98     -420.4      140.1      456.9      300.8      337.3      255.9      311.4      -1099     -214.6      117.1     -494.2     -27.69      116.6       9.81     -202.7     -14.18     -133.6     -232.8      19.47     -109.9      175.2      100.9      13.96     -44.13        117      135.2      126.4     -47.93     -452.9     -214.9     -270.4      68.19     -145.1      25.81      132.5        275     -296.9      94.18     -695.2     -206.6     -385.8     -198.5      233.5     -144.2     -278.8      209.5     -180.5     -258.7     -383.2     -221.4     -153.9     -508.2     -113.4     -471.9      -3315     -174.3     -305.3      104.9     -71.95      46.21       -147     -250.1      42.31     -191.1     -95.39     -233.3     -67.68     -123.3     -13.26     -5.698     -56.84      22.27     -1.225      62.65      170.4     -34.57      101.7      116.6      140.2      119.2      33.36      50.21       56.8
      184.8     -16.96     -144.5      271.3     -280.8      -7.11     -381.7     -272.4      159.8      199.3     -14.65      80.74      34.81     -122.7     -23.71     -7.532      59.87     -160.2       -431      230.4     -331.1      79.51     -332.9      315.4      169.6     -171.1      62.86      33.63      117.4     -4.636      196.2     -30.01     -184.1        260       38.5     -158.1       29.5      143.3      44.28      236.9      118.5      39.26     -81.39      358.2      220.1     -124.9      118.3     -203.6      -47.1      3.678      126.1      140.5     -224.3      30.48      82.04     -101.7     -103.9     -317.2     -174.3      -2845      -90.9      -10.7      163.5     -66.35     -277.7      39.02     -178.9      120.5     -130.8      87.21     -10.37     -134.1      37.43     -331.9      92.59     -56.07      64.52      104.7     -39.54     -12.66      81.79      11.06      207.5     0.4136      51.44    -0.4481      92.32
      117.1     -29.34     -205.9     -292.1        176     -42.79      19.55       -209     -26.91      298.1       -229     -435.8      417.1      175.9     -167.3      200.2       -168      145.5      595.3        375      288.9      28.82      176.5      54.68      515.9      439.5      110.3       35.9      84.03      336.4     -170.3      97.49      93.34      82.28     -154.6      183.8     -123.8      89.03     -162.5     -30.73     -30.09      15.47     -19.38      124.3     -553.5      5.882     -160.7     -128.4     -196.8      -5.38      -3.85       -233      -1194     -802.2     -509.2     -348.6       -139     -273.2     -305.3      -90.9      -3587     -138.6       -471     -354.8     -875.8     -226.8      9.761     -244.4     -58.78     -213.1     -181.8      100.3      218.3      178.8      215.2      13.54     -48.93     -268.2      124.9     -34.84     -105.3     -140.5      136.9      122.9        117      79.06       92.1
      65.71     -148.3      82.49     -352.5      76.97      226.8      429.3      210.6      20.67       -181      151.1     -59.13     -20.91      108.4      150.9      149.2       -121      465.5     -245.9      352.6      501.3      10.41      278.8      365.2        364     -72.61      241.5      125.2      165.5      35.39     -147.1      158.1      300.7     0.9185      547.5      100.4      552.9        618      145.5     -5.081      237.8      158.9      113.4     -368.4     -317.4     -75.44      105.5        118      330.4     -241.9      89.93     -847.6      150.4      206.5     -91.53     -431.8     -144.7       -280      104.9      -10.7     -138.6      -3289     -430.1     -354.6     -85.26     -263.4      115.9     -33.59     -27.39     -288.8     -111.3      88.48      77.38      20.54     -236.1     -102.2      14.68      40.33     -69.32     -53.26      33.71     -139.8        103     -46.03       51.8      24.03      52.27
     -10.25      136.2      194.7     -118.9      290.3     -105.1      168.3      189.3      37.76      342.6      47.63      440.3      269.6      171.2      232.1     -130.4      217.8     -81.32      237.1      282.5      293.8     -2.092      185.7       33.6        589      165.6     -27.45     -62.41      157.1      166.8     -113.7      160.2      254.1     -37.91        131      224.4      282.6     -262.2     -87.49        257      35.95     -2.226      1.925      124.4      139.5      116.6      117.5     -77.12     -52.53     -318.7     -316.3     -146.9     -945.7     -437.5     -144.9     -113.6      120.3      78.25     -71.95      163.5       -471     -430.1      -3659     -138.9     -43.65      272.6      4.305     -84.71      82.35     -103.5      14.09      292.6     -7.761      225.4       -251       79.4      23.78      178.4      83.89      77.25     -19.24      49.48      133.7      164.1     -37.91      65.92     -52.04
      268.3      168.6      142.3     -51.38     -74.35      231.9      517.8      256.8      210.3      59.79       21.4      727.8      105.5     -248.2      -24.2      449.1      55.95      14.56      140.1      291.2      117.1      246.3      6.781      162.8      700.4      685.3      358.7      47.32      216.6      597.2        109      156.2      366.2      303.4      590.9      100.8      213.4      525.7      420.4      151.7     -225.7     -315.5      24.52      255.5       22.7     -90.58     -168.4       32.6     -232.9        178     -35.47     -810.4     -609.6     -563.6     -117.5     -367.9     -756.3     -195.1      46.21     -66.35     -354.8     -354.6     -138.9      -4949     -513.8     -83.33     -36.75     -484.2     -162.3      256.6      37.57     -29.49      108.6     -434.9     -262.2     -306.7     -35.64      267.7      214.7      66.67      71.94     -34.46     -18.39      96.99      69.86      53.06      7.081
     -155.3     -317.8     -487.4      -2594     -423.5      195.5      158.8        747      604.5      198.5      657.6        402     -160.5      346.2     -685.9        167      420.9     -532.7      391.9     -431.1      70.33     -152.9     -103.2      556.2        892      515.9      152.1     -93.93      -4.84      213.7     -150.2      200.4      568.5      425.7       36.7      344.3      -1144     -561.8      406.1      11.96      206.5      407.3        837     -196.8     -163.5       -264        244     -4.681     -312.8     -671.1      209.9     -408.1     -693.4      -1351     -80.75     -562.5     -373.7     -56.95       -147     -277.7     -875.8     -85.26     -43.65     -513.8 -1.332e+004      -4226     -477.3     -812.1     -491.1     -469.6     -505.4     -136.9     -845.9     -231.3      144.4      56.83     -39.05      40.01      172.9      202.4     -142.4     -187.4      239.4      232.8        140      161.8      157.5
      282.9     -46.29     -368.1     -619.6     -247.9     -620.2      329.2      601.3        433     -783.2      549.8      172.7      304.4      394.2       -541     -101.9     -271.4     -180.3      417.8     -62.77      543.8     -269.5     -101.5      474.2      710.3      40.83        286      79.66      186.2     -165.8     -332.9      385.2      265.9      456.6     -213.3      140.2      -2018      -4226      354.8     -309.5      248.4      433.1      440.2      56.39      -1305      145.4      35.08      71.67        189     -593.4      424.8      -1223      -2.79       -225     -204.1     -382.9     -755.9     -307.2     -250.1      39.02     -226.8     -263.4      272.6     -83.33      -4226 -1.632e+004      -1247      -2069     -246.1       -343     -4.496      -9.11      102.6      345.8      432.5      181.2        -77       -635      299.4      338.4      310.1       -106        269      232.6        233      19.11      147.8
      136.3     -159.4      13.58     -148.7      70.34     -45.75        238     -594.8       61.1     -135.1      473.1      241.6     -155.9      191.3     -128.8     -17.65      20.64      245.3      61.63      60.16      328.6     -77.94     -51.77      479.7      649.1      503.5      60.38     -25.85     -25.49      248.9     -31.38      239.8      159.3     -167.7      47.83      18.65     -35.84     -6.593      220.2      211.5     -145.3      155.8        141       28.6        291      230.9      153.3       -244      290.5      196.6      201.8     -42.01     -496.1     -185.7     -424.1     -303.2     -113.8     -123.7      42.31     -178.9      9.761      115.9      4.305     -36.75     -477.3      -1247      -2371     -132.9     -5.248     -2.759     -54.86       -121     -161.1      121.5      155.5     -44.76      88.42     -57.56      5.084     -9.448      36.74      18.66      13.79       36.8      75.84      82.16      60.69
        101     -54.06     -445.9     -263.9      161.9      167.9      741.6      536.8      544.3     -62.53      235.9      355.9      320.1      308.8     -78.47     -38.74      -76.9     -54.82      168.9     -194.7      48.37      76.58     -54.57      190.6     -770.9     -573.9      11.92     -20.19      91.45     -28.19      76.38      183.5       49.5      87.88     -17.48       24.2     -879.7     -226.1      220.4     -129.8     -930.3      -86.4      360.7      217.9     -179.8     -159.5      17.85        402     -287.5     -28.35     -144.5     -804.2     -404.9     -383.6     -24.72     -85.51     -645.6     -489.9     -191.1      120.5     -244.4     -33.59     -84.71     -484.2     -812.1      -2069     -132.9      -3213     -183.8     -206.6     -371.7     -79.49      86.21      154.5     -38.74     -56.99     -199.2      119.7      185.9      28.35      100.6      126.8      180.5        124       80.3      48.97      94.21
     -39.36       -182     -381.8      51.75      93.46      96.64     -244.6       -150     -223.1      99.15        285      269.3      -45.5     -39.71     -93.56      138.4     -91.42      106.7     -349.5      66.38     -33.24      164.5      77.44      209.6        824      248.1     -51.01      118.2      8.486      91.48      50.54      103.7      580.8      53.66       95.6      11.63     -79.27     -112.7     -25.49     -102.5      87.98     -283.3      86.21      275.3     -125.4      69.56      -28.3     -36.95     -167.6      106.5      227.7     -389.6     -458.5     -257.3       -383     -62.97     -169.9     -142.6     -95.39     -130.8     -58.78     -27.39      82.35     -162.3     -491.1     -246.1     -5.248     -183.8      -2147     -26.41       -211     -30.91      86.21      50.91      141.8       14.8         34     -3.192      208.7      276.3      58.58     -85.51      24.32     -140.9      10.43       55.5      59.31
     -408.4     -83.92      -1800     -473.2      86.15        153     -100.9     -215.6        138     -81.17      194.5        592     -90.99     -22.86      88.94      83.21      508.7      45.76      604.7      130.6      192.5      26.73      340.4      60.73        165     -533.6     -7.755      179.7      46.64       15.1     -74.53      134.9      428.4       24.6     -52.83      5.085      98.51      284.1       -308     -217.4        358     -16.76     -419.3     -239.1      138.8     -88.26      135.1      54.54      321.3     -66.58      184.2     -401.8      35.15      101.2      45.02     -567.1      25.83     -138.4     -233.3      87.21     -213.1     -288.8     -103.5      256.6     -469.6       -343     -2.759     -206.6     -26.41      -5998     -627.1       -423      -81.9      129.5      251.8      326.2      237.9     -81.79     -15.28     -135.6      110.7     -221.9     -74.65      3.295      -39.6     -43.08      89.05
     -287.8     -74.16       -249     -57.61     -41.88      68.92      300.6     -622.5     -121.7      128.9        354      453.9      36.69      -1.98     -138.8      217.9      232.6      272.8      242.4     -56.59      123.4      294.6      14.33        355     -325.3     -124.4      101.7        174      196.5      163.4      46.23       31.1      261.1     -123.1     -85.78      137.3      334.1      625.2      62.69        182     -31.99     -78.83      181.4     -47.93      331.1     -8.277     -40.55      136.6      71.04      281.9        235      326.3      94.13       55.6       8.84     -160.9     -655.4      131.9     -67.68     -10.37     -181.8     -111.3      14.09      37.57     -505.4     -4.496     -54.86     -371.7       -211     -627.1      -3309     -256.2      31.16     -134.1        113      49.48      77.24     -32.26      94.65      151.6     -106.1     -146.6     -62.89     -13.26      45.53     -24.13      102.7
     -39.36     -19.36     -75.72     -215.2     -187.9     -30.43      74.62      44.02      79.78     -43.05      239.3      139.5       -186     -118.6       34.8      -68.6     -215.3      95.71      568.8      218.8     -394.8      98.08     -286.2      96.38     -496.5      252.9      23.18      1.937      179.9      485.7      293.5        118     -593.5      113.5      63.25     -2.723      -31.7      261.1      189.4      285.3     -504.4      40.97     -153.1     -91.07     -436.5     -95.38     -90.97      119.2      11.53      79.31      79.65      275.2      78.53     -197.6     -335.2     -389.4       -153     -11.59     -123.3     -134.1      100.3      88.48      292.6     -29.49     -136.9      -9.11       -121     -79.49     -30.91       -423     -256.2      -3019     -68.43     -388.9      53.83     -116.1      108.3       92.6     -8.493      57.88      30.87        149       27.8        -94      48.04     -10.94      28.39
     -17.02     -305.5     -185.7     -165.8     -87.61     -100.2      281.7      163.6      20.97      77.59      200.1      179.3     -106.5      128.7      29.42      223.1      405.6      109.1     -133.1      29.67      98.96        243      76.93      54.98     -501.8      361.4      110.5      43.65      68.24      229.9      94.81      -65.3        251     -74.89      69.33      70.53      69.19       96.4      266.4      111.1      166.4     -100.7      337.8      149.8        210      19.43        102      171.5       -225      61.01      4.345      128.2     -22.79     -142.4     -142.3      121.3     -112.3     -68.39     -13.26      37.43      218.3      77.38     -7.761      108.6     -845.9      102.6     -161.1      86.21      86.21      -81.9      31.16     -68.43      -2336     -869.5     -12.42     -251.7     -117.3      61.87     -90.61      3.335      21.57      182.4      76.76     -11.91     -14.37      64.17     -58.21
     -71.61     -239.4       -288      74.74     -181.9      129.8      332.1      202.8     -48.43     -128.1      454.3      352.8      189.8       -379     -117.9     -22.16      453.3      266.6      241.2      322.2      326.3      496.9     -65.87       36.8      51.38      81.57     -280.3      17.07     -2.113      9.689        174      20.14      121.5     -10.32      125.2     -9.168     -154.8      146.1      338.8       -351      -69.1      13.46      263.3     -379.7        302     -7.151     -84.01     -5.034      181.6      168.2      112.3      275.6      172.8     -264.4      272.6      166.4      157.7      146.9     -5.698     -331.9      178.8      20.54      225.4     -434.9     -231.3      345.8      121.5      154.5      50.91      129.5     -134.1     -388.9     -869.5      -5931     -162.6     -581.6     -505.6      55.62      58.43     -18.47      12.14      139.4      128.7     -73.18      95.94     -1.593      57.02
      30.68       29.3      174.4        299      402.3        345      164.5      579.2      401.4      397.4      168.9      206.6      199.6      143.9      185.7     -173.4      375.9     -9.454     -158.2      27.02     -93.39        178      103.7      98.11      422.7     -334.7     -20.45     -101.2      21.05      132.9      189.3     -42.04      124.6      40.13      346.5      64.92      653.4      581.9      382.5      104.4     -541.9      285.8      63.76      61.03      371.7      189.8      142.7      88.53      155.3     -133.5      7.667     -122.4      93.42     -34.36      11.29      233.2      2.376     -20.91     -56.84      92.59      215.2     -236.1       -251     -262.2      144.4      432.5      155.5     -38.74      141.8      251.8        113      53.83     -12.42     -162.6      -2663     -692.9     -106.4      53.79     -253.7     -158.4     -6.904      4.548     -24.53      75.04     0.8865     -68.07     -71.51
      -44.4     -146.6      241.5      346.9      369.1      440.5     -13.34      387.9      261.6      301.4      403.3      377.9      103.2      136.5      247.4       99.6      355.1      325.2     -153.9        345     -144.1        317     -134.7      252.2      667.2      345.7        443      206.2     -33.76     -18.98      19.92     -163.8      184.6      31.47      171.5      12.25      511.2      831.1        194      105.5     -846.4     -95.69     -75.85     -54.56      76.86      1.575      148.7      186.5      154.9     -18.91      423.4     -9.139     -100.4     -141.2       -214      349.9        -96      165.9      22.27     -56.07      13.54     -102.2       79.4     -306.7      56.83      181.2     -44.76     -56.99       14.8      326.2      49.48     -116.1     -251.7     -581.6     -692.9      -3779     -190.6      60.33      -42.5     -66.46      48.23      31.95      144.7     -1.898       77.3      55.68      44.65
     -82.12     -107.9     -230.7     -75.38     -72.95     -204.8       50.5      204.8     -69.39      137.5      262.5      369.6      132.7      150.9      119.4      68.53      285.6     -82.17      112.8      193.4      61.06      118.2      38.56     -92.37      266.8      245.8      223.8      131.2      67.18    -0.1588     -85.77     -57.27      284.1      56.39       -125      31.56     -170.8        -46     -714.8       18.8      202.3      23.09        183     -20.75     -32.65      74.87     -23.61        169     -98.69      147.3        113     -219.7     -314.3     -391.7      186.4      323.1      46.39     -269.5     -1.225      64.52     -48.93      14.68      23.78     -35.64     -39.05        -77      88.42     -199.2         34      237.9      77.24      108.3     -117.3     -505.6     -106.4     -190.6      -1403     -13.67      41.46      -27.3       46.4     -33.83      23.33     -6.007      29.83     -15.05      14.48
     -559.1     -100.4      37.73      23.01      123.4     -5.399      197.7      175.4        182      104.4      32.32     -160.6      109.2      137.7      217.5     -67.26     -122.6      32.45      103.7      223.1      22.92      115.1     -93.94      168.1      172.9     -511.5      185.2      34.86      22.37      102.1      161.4     -34.95     -197.2      243.2      103.8      28.57     -374.2     -790.6      72.65      159.2       21.5      153.8      63.18      15.13      295.5      173.3      92.92      161.2      12.14      42.16      46.43      99.59      13.36      189.3      169.3     -184.3      119.8      88.25      62.65      104.7     -268.2      40.33      178.4      267.7      40.01       -635     -57.56      119.7     -3.192     -81.79     -32.26       92.6      61.87      55.62      53.79      60.33     -13.67      -2067     -312.1     -166.2     -127.3     -297.2     -31.13      32.76     -43.98      77.57      21.78
     -166.7     -507.9     -126.5      140.7      224.8      135.2        250      320.9      296.9     -159.9     -328.1      299.4     -298.5      207.6      242.1      93.45        166     -21.08      264.8     -723.4      243.1      78.87      81.98      114.6      312.2      71.82      188.4      111.1       77.9      137.3      184.8      83.13      108.2      174.5      102.1      101.1     -80.04     -32.06      124.4      182.5      196.8     -42.85      247.6      177.9      278.9      178.3     -44.96        230      221.5     -70.98      85.13      184.3        117      5.169      66.51      140.6     -132.2     -296.3      170.4     -39.54      124.9     -69.32      83.89      214.7      172.9      299.4      5.084      185.9      208.7     -15.28      94.65     -8.493     -90.61      58.43     -253.7      -42.5      41.46     -312.1      -4483     -545.3     -302.8     -367.3     -31.44      50.39      40.08      96.23     -146.5
     -67.19     -41.48     -158.3      289.3      244.2      121.2      104.5      202.1      167.8      250.1      7.082      243.2      112.4      83.73      13.14      4.633       77.5      2.118       95.9      76.93      115.9       -111     -157.6     -71.05      24.14      31.13      143.7      99.68      39.95      87.05      113.7      28.55     -20.94     -10.61      158.6      13.64      218.1      184.2      107.7      238.5      200.9      40.37      2.395      30.95      291.6      298.3      66.58      114.5      3.366     -99.41     -15.73      148.9      19.59      129.1     -100.9      264.9     -10.99      126.5     -34.57     -12.66     -34.84     -53.26      77.25      66.67      202.4      338.4     -9.448      28.35      276.3     -135.6      151.6      57.88      3.335     -18.47     -158.4     -66.46      -27.3     -166.2     -545.3      -1416     -107.7     -81.84       85.8      103.7     -22.82      14.91     -4.971
     -134.9     -66.04      80.93      120.7      249.9      30.96      3.375     -64.04      135.3     -11.03      117.2      63.82      128.2      25.56      146.4        164        139      3.441      216.9      104.6      218.7      144.7      116.3       55.3      154.3        117      99.47      58.02      90.22      40.48      79.94      27.61      126.3      121.2      110.7     -15.51      319.3      319.2      -32.1      65.84      112.3      70.68      81.75        243      41.62      143.4      94.37      116.1      66.13      10.89      118.6      185.4      33.28     -70.57      65.17      202.3      71.58      116.1      101.7      81.79     -105.3      33.71     -19.24      71.94     -142.4      310.1      36.74      100.6      58.58      110.7     -106.1      30.87      21.57      12.14     -6.904      48.23       46.4     -127.3     -302.8     -107.7     -911.5      -79.5     -53.66    -0.5711     -40.82      9.254      -71.7
     -240.8     -130.4     -163.6      145.3      145.2      194.4      138.5      117.5      220.6     -22.82     -111.2     -26.25      131.7      206.3      224.4     -68.71     -28.54     -1.745     -226.4      74.17      157.3      197.2      93.11      29.59      386.6      113.4     -107.4       16.5      -18.5      153.7      199.7      -72.7      25.47        150      67.75     -16.21      51.26      178.5     -732.9      21.23       98.3      61.36      232.8     -12.77      107.2      127.9      97.44     -56.82      111.4      112.6      95.09       -177     -107.4      26.75      195.5       -245     -184.1      84.18      116.6      11.06     -140.5     -139.8      49.48     -34.46     -187.4       -106      18.66      126.8     -85.51     -221.9     -146.6        149      182.4      139.4      4.548      31.95     -33.83     -297.2     -367.3     -81.84      -79.5      -1715      4.527      21.99      49.47      5.483     -37.71
     -335.7     -128.9     -51.44     -58.97      179.8     -2.103     -672.4     -180.4     -106.1     -217.6     -57.53      164.4      170.8     -31.45      104.2     -129.2      146.1       21.7      289.7     -56.89       -307     -14.92       17.4     -1.421      179.5      139.7       21.7     -222.4      89.63      82.55        132      74.21      293.4      162.6      271.9     -25.47      366.4      287.2      63.53      67.07      225.4     -104.8      21.46      14.12      99.61     -112.8     -59.41     -25.77       92.9     -113.8      32.09      14.51      97.55      76.83      136.3      48.42      134.2      244.5      140.2      207.5      136.9        103      133.7     -18.39      239.4        269      13.79      180.5      24.32     -74.65     -62.89       27.8      76.76      128.7     -24.53      144.7      23.33     -31.13     -31.44       85.8     -53.66      4.527      -1857     -394.5     -68.99     -78.27     -156.1
     -164.4      13.36     -114.5     -247.5      182.7     -28.34     -500.8     -78.37      153.3     -89.36      153.1      263.3      186.9     -11.27      20.53      -80.7      23.22      139.8      162.8      6.818     -301.3      48.09      67.68      98.39      175.7      250.3      154.1      54.88      51.79       65.2      129.2      56.94      175.9      175.9      223.2       6.18      238.9        223      232.7      230.5      220.8     -100.3      24.86        126      187.3      28.27     -128.8     -180.2      8.782      86.57      153.6      3.484      163.5      166.6      128.1      26.87      99.68      163.9      119.2     0.4136      122.9     -46.03      164.1      96.99      232.8      232.6       36.8        124     -140.9      3.295     -13.26        -94     -11.91     -73.18      75.04     -1.898     -6.007      32.76      50.39      103.7    -0.5711      21.99     -394.5      -1160     -98.91       -178      2.412
      -69.6     -16.07     -36.28      45.62      153.3     -60.52      37.69      -65.6     -64.38      96.58      98.02      154.8      82.75      51.04     -38.09      86.47      132.2      49.23     -49.82     -37.83     -99.25      55.52      -8.95     -40.18     -516.2     -58.14      43.55      53.69      25.47       56.8      29.25      33.88     -7.517      79.51      90.71      12.97        210      89.65      88.56      170.7     -32.95       42.5     -83.82      64.87      111.4      36.52     -22.05      19.66      84.63      33.14      75.33     -50.05      179.8      106.8      56.26      185.8      166.2      54.17      33.36      51.44        117       51.8     -37.91      69.86        140        233      75.84       80.3      10.43      -39.6      45.53      48.04     -14.37      95.94     0.8865       77.3      29.83     -43.98      40.08     -22.82     -40.82      49.47     -68.99     -98.91     -477.2     -34.41     -15.14
       -166      80.01      63.42   -0.04309     -14.83      30.02      17.14      115.7      147.7      205.1      135.8      163.2      30.28      25.88      52.03      2.695     -1.369      168.7      92.34      42.18      78.07      27.79      43.71      28.75        209      189.1      20.97      19.66      4.628     -13.69      17.93      52.28      41.42      55.56      86.71      1.291     -3.144      -56.2     -20.81      25.71        143      105.2     -62.11     -35.91      120.2       82.1      -24.9      39.22      -58.1      14.01      22.78      11.23      163.3      146.2       32.6      123.4     -3.958      165.6      50.21    -0.4481      79.06      24.03      65.92      53.06      161.8      19.11      82.16      48.97       55.5     -43.08     -24.13     -10.94      64.17     -1.593     -68.07      55.68     -15.05      77.57      96.23      14.91      9.254      5.483     -78.27       -178     -34.41     -570.9      6.123
     -21.25      15.87       24.7      88.21      22.02     -47.36      50.48      120.3      -18.8       25.2     -123.8      121.4        171     -50.87      37.99     -49.96      173.3       13.1      161.2     -7.584     -11.22     -32.92      58.89      7.768      211.9      110.2      58.57      -51.1      28.21     -23.54      24.51      34.67      101.4      54.33      14.48      34.84      111.5     -8.844      157.1      122.3      110.9        109      17.11      83.52      113.8      45.83      6.485      84.15       58.6     -17.86       -118     -27.54      93.77     -89.42      -39.2     -7.612      116.6      8.053       56.8      92.32       92.1      52.27     -52.04      7.081      157.5      147.8      60.69      94.21      59.31      89.05      102.7      28.39     -58.21      57.02     -71.51      44.65      14.48      21.78     -146.5     -4.971      -71.7     -37.71     -156.1      2.412     -15.14      6.123     -483.3

 45

((((((((((((((RHASCH: 0.124235, BUEBUE: 0.073592): 0.024858, MANMAD: 0.183093): 0.004838, (Lithobates: 0.057092, Babihol: 0.073194): 0.098283): 0.017162, ((FEJLIM: 0.116171, HOPTIG: 0.156289): 0.042108, LIMFUJ: 0.189869): 0.064061): 0.032189, (((Breviceps: 0.185148, Hemisus: 0.237006): 0.023164, (Trichobat: 0.119899, Hyperolius: 0.294990): 0.052713): 0.030361, (MICORN: 0.072270, KALPUL: 0.058077): 0.034274): 0.012117): 0.044974, (NESTHO: 0.037020, SOOSEC: 0.024942): 0.198503): 0.000004, (((BUFMEL: 0.093715, TELBOL: 0.085714): 0.010311, HYLCHI: 0.095790): 0.038555, (LECMEL: 0.110628, CAUCAU: 0.074076): 0.073515): 0.034526): 0.020222, HELREG: 0.204543): 0.106091, (PELCUL: 0.095288, PELPUN: 0.109847): 0.074423): 0.003296, ((((XENTRO: 0.043041, XENLA2: 0.055276): 0.044246, (HYMBOE: 0.085896, PSEMER: 0.139709): 0.022290): 0.002403, (PIPPIP: 0.103175, PIPCAR: 0.083131): 0.095473): 0.021978, RHIDOR: 0.089304): 0.035221): 0.011079, ((OBSPER: 0.108826, DISGAL: 0.110360): 0.027730, BOMORI: 0.128868): 0.013529): 0.017995, (LEIARC: 0.161822, ASCTRU: 0.187093): 0.018287): 0.073929, ((CRYPTOB: 0.199749, HYNOBII: 0.148684): 0.042945, SIRENID: 0.240539): 0.150155): 0.010042, ((ICHTHYO: 0.195774, TYPHLON: 0.417641): 0.022755, RHINATR: 0.234523): 0.100101, ((LIZARD: 0.568563, GALLUS: 0.404326): 0.037945, HOMO: 0.482787): 0.089402);

  0.010042  0.073929  0.017995  0.011079  0.003296  0.106091  0.020222  0.000004  0.044974  0.032189  0.017162  0.004838  0.024858  0.124235  0.073592  0.183093  0.098283  0.057092  0.073194  0.064061  0.042108  0.116171  0.156289  0.189869  0.012117  0.030361  0.023164  0.185148  0.237006  0.052713  0.119899  0.294990  0.034274  0.072270  0.058077  0.198503  0.037020  0.024942  0.034526  0.038555  0.010311  0.093715  0.085714  0.095790  0.073515  0.110628  0.074076  0.204543  0.074423  0.095288  0.109847  0.035221  0.021978  0.002403  0.044246  0.043041  0.055276  0.022290  0.085896  0.139709  0.095473  0.103175  0.083131  0.089304  0.013529  0.027730  0.108826  0.110360  0.128868  0.018287  0.161822  0.187093  0.150155  0.042945  0.199749  0.148684  0.240539  0.100101  0.022755  0.195774  0.417641  0.234523  0.089402  0.037945  0.568563  0.404326  0.482787

  0.000000  0.000000  0.000000  0.000000  0.000000  0.000000  0.000000 -154.893904  0.000000  0.000000  0.000000  0.000000  0.000000  0.000000  0.000000  0.000000  0.000000  0.000000  0.000000  0.000000  0.000000  0.000000  0.000000  0.000000  0.000000  0.000000  0.000000  0.000000  0.000000  0.000000  0.000000  0.000000  0.000000  0.000000  0.000000  0.000000  0.000000  0.000000  0.000000  0.000000  0.000000  0.000000  0.000000  0.000000  0.000000  0.000000  0.000000  0.000000  0.000000  0.000000  0.000000  0.000000  0.000000  0.000000  0.000000  0.000000  0.000000  0.000000  0.000000  0.000000  0.000000  0.000000  0.000000  0.000000  0.000000  0.000000  0.000000  0.000000  0.000000  0.000000  0.000000  0.000000  0.000000  0.000000  0.000000  0.000000  0.000000  0.000000  0.000000  0.000000  0.000000  0.000000  0.000000  0.000000  0.000000  0.000000  0.000000


Hessian

 -1.018e+004      -1397     -266.1      497.7      600.1     -36.64      -1241      -2999      129.2      403.4      216.8      621.5      486.4      -78.6      163.4      279.6      497.7        247     -403.6       -242        316     -38.96      460.4        143      561.7      516.3      50.21     0.9581        304      199.1     -20.98      104.3      806.6        706      391.9     -86.16      53.33      360.5      541.1      375.1      151.6      364.8      433.7      55.76      220.6     -23.73        110     -537.2      383.4      308.2      17.41      225.5     -103.5      548.9      164.4      576.6      592.6      75.13     -321.5      274.2     -172.3     -253.7      10.14     -376.9      421.9      314.8      279.1        513      171.9      -81.9      66.14      189.5     -178.5     -78.94      210.6      52.35     -28.05      -1533     -643.3     -387.6     -259.1     -426.3     -884.6     -323.5     -55.53       -100     -86.82
      -1397      -4957      -1197     -416.5      481.9     -336.2     -841.8      292.3      347.7      84.15      -1201      414.2     -17.22      94.76      156.6      267.5      366.8      468.1      345.7      -48.8      300.1      60.56      383.3       45.6       76.1      461.6      218.8     -203.5      80.59        302      156.4     -96.07      738.3      263.1        394        333      141.8      364.8     -48.45      29.33     -95.32      376.1      516.6     -138.2      42.42     -48.58     -298.3     -11.98      111.6     -63.11     -47.06      168.2     -153.6      583.9      137.5      677.2      200.1     -984.7        136      202.8      51.03      126.8     -101.7      222.8      120.4      430.6     -222.1      136.8      166.3      199.9     -120.3        194     -424.4     -117.5      95.85     -25.03     -58.68     -438.8     -73.05     -46.14         22     -140.2     -207.3     -249.2     -65.61     -111.1     -57.38
     -266.1      -1197 -2.051e+004      -2465      441.2     -924.1     -13.84      434.6      594.4      12.68      579.6      784.9        218      178.3      507.4      300.9      350.2     -324.6       45.3      550.2      531.2        771      282.8      542.4     -911.1      792.9      490.7     -215.2      194.5      200.2      356.8     -80.89     -773.8      139.3     -246.6      214.2     -684.7      344.9     -101.6     -238.9     -725.9      376.8     -72.35      85.07      320.6      128.2     -449.3     -463.5      229.9        318        130      328.7      195.8     -517.1      -2309      527.3      696.5      -3559      232.4       -124      491.3      95.06      425.1      -1052     -437.7     -685.3     -28.48     -255.6     -263.3      -3967     -918.6     -440.2     -97.28     -245.2       7.58      97.17      -1.34     -258.2     -346.7     -311.9      77.75     -9.107     -101.4     -146.3      76.31      28.87      52.67
      497.7     -416.5      -2465 -2.996e+004 -1.028e+004     -777.8     -707.5      284.9      697.5      987.6       1135       1155      42.89      422.8       1157      661.2        661      371.3      435.9      309.5     -218.5        299     -551.3      416.8      602.8      913.2      459.9        564     -287.9      10.59      441.6        214        744      266.8      752.7     -540.8      -87.5     -458.2     -433.8      28.06      771.3      304.3      470.8     -152.6      404.6      311.6      682.6      70.54      -1895      24.28      598.1      -4081      -1817      -9689       -801      -1501       -267       -588     -225.9     -782.7     -190.1      -1266      211.8      -1345      -3704      -1463     -694.8     -840.9     -726.7     -997.4     -411.5      106.3      360.6      358.7     -431.5     -463.2      325.5        403      206.8      221.2      242.2      80.07      211.3      387.2      181.3        364      19.36
      600.1      481.9      441.2 -1.028e+004 -4.062e+004      -2951      -1410     -227.8     -229.7      103.1      181.1      787.5     -224.3     -325.4     -672.4      619.1      912.5        451      620.7     -21.32     -546.2     -268.9     -673.1     -841.7      477.6      290.1       -102      284.5     -419.6      299.7      647.5      146.4      127.4     -250.7      571.9      428.2     -274.2     -529.8      -1016      474.5      736.4       1004        844      260.6      332.1      663.3       1094      309.4      -4447     -721.9     -501.4      -3329      -1218      -7290     -47.01     -77.26      -2950      86.14      576.6      190.7       -231      -1381     -103.3      -1215      194.8      -7.63      415.4     -259.6     -275.6      573.4      528.1      262.4      141.8     -72.17      344.1     -5.964      209.4      631.6      519.1      127.5      299.3      27.45      189.2     -498.1     -72.42      8.928      58.28
     -36.64     -336.2     -924.1     -777.8      -2951      -5335      -2156      -1007      -1255     -40.15      493.1      377.8       57.7      165.9     -154.5     -100.6     -309.1      246.9     -358.2     -330.7     -296.4      150.5     -107.1       74.3      334.6      371.5     -230.1     -126.2     -160.9      116.2      292.8      132.4      7.784      227.9     -382.2     -221.7      287.7        586       -582      2.119       23.2      20.97     -266.5        164     -132.5     -20.28      317.4      143.2      127.6      307.7      55.04     -204.4     -343.6     -285.8      279.8      35.38      271.1     -839.1      51.56     -196.7     -412.4        495      261.8      127.4     -88.23      539.6      32.52      123.8     -113.4      384.2        225     -14.56     -90.22      70.07     -181.6      40.76      64.64     -48.63      239.4      312.8      85.22      266.7      120.9     -100.1      85.64      51.25      77.16
      -1241     -841.8     -13.84     -707.5      -1410      -2156 -1.833e+004      -1702     -712.5     -722.6      -1119      486.9     -237.8       -678      305.1     -0.509      118.9     -175.2      85.88      -1233     -754.6     -63.14      215.2      225.1       -205     -59.39     -956.7      97.69     -261.6      359.7      476.1     -188.3     -483.5      578.3      601.6      268.2      49.04      122.3     -920.7     -686.6     -76.19     -289.1      173.1     -130.7      135.9     -403.9      160.9     -785.1      209.1     -353.7        180      549.4      233.4      356.8      172.7       -244      47.72      127.9     -468.2      120.4     -184.6        698      529.4       -133      492.6      661.7      190.9        145        140      586.5      611.6      284.5      33.39     -480.3     -272.7     -47.16      121.3      106.2      150.5      189.1     -203.1        101      97.66      98.11      182.1     -5.132      119.6
      -2999      292.3      434.6      284.9     -227.8      -1007      -1702 -2.797e+004      -6559     -448.8     -121.3      -85.5     -758.8      309.5     -283.9      175.9      627.6      350.7      -1176     -183.3      365.9      325.9      248.1      40.76      -2931      386.8       -426     -199.1    -0.1907      251.6     -20.22     -85.47      53.21      134.5      442.8     -949.6       -145      372.7      -4736       -982     -358.3      459.7      71.09     -789.7      47.58      324.7      296.6     -175.3      51.01      84.97      400.7     -26.57      -1404      -1972     -993.7      740.2      142.2     -927.1       58.3     -809.7     -247.3      533.1     -209.5     -58.42     -743.2      392.7      456.5     -199.2     -235.6      638.6     -373.6     -393.5      271.1      285.2      235.5      294.1      117.3      40.25      148.4      -48.3     -79.22     -424.2     -599.8      6.502      215.8      126.4        163
      129.2      347.7      594.4      697.5     -229.7      -1255     -712.5      -6559 -1.265e+004       -526        162     -565.8     -146.9      179.2      318.4     -598.5     -337.3      628.5      362.2      119.5     -178.9     -331.2      128.3        280      -1068     -438.3     -230.2     -510.9       -176      371.7     -109.2     -328.8     -598.1      24.55      19.13      -63.4      321.1      251.6      -1739     -912.6      68.22     -375.1     -326.8       -512       -430       -419     -345.7     -116.6      408.5     -283.9     -82.88        138      379.5      144.5     -786.5       1371      718.6     -764.9     -36.86     -224.5      49.24      500.1     -43.77     -424.5     -261.1     -142.6     -625.7     -106.4     -286.5      820.9      585.9     -117.6      157.3      328.4      176.6        281      234.1      387.7      407.4      216.8      37.99     -60.13      153.8        172      195.2      230.3      96.82
      403.4      84.15      12.68      987.6      103.1     -40.15     -722.6     -448.8       -526 -1.702e+004      -4172      -2868     -590.6     -264.2     -312.5       -671       -715     -123.6      47.56      -94.7     -245.5       60.4     -151.2        237      -2252       -562     -479.6      291.4      238.3     -148.6      255.6      316.7      -1511     -196.6     -12.73      336.7       1284       1358     -882.1     -560.3      101.4     -311.2     -958.8      -1120      100.7      303.7     -164.9     -75.03     -547.8      602.4      367.1       1036      -1016      -2154      887.7     -58.46     -354.8      221.2       -430     -47.21      16.19      317.4       75.1      226.6      825.3     -585.3      140.6      514.2      306.4      -1308     -272.4      86.54     -360.7      37.91     -75.89      319.7      293.4      234.8      395.4      318.5      73.85      215.5      415.3      210.6      104.8      119.4      292.4
      216.8      -1201      579.6       1135      181.1      493.1      -1119     -121.3        162      -4172 -2.605e+004      -6719      -1736       -279     -281.9     -9.864     -651.5     -455.1      184.7     -459.9     -633.1      249.8      759.1      119.4      -1081      -2695     -315.2     -132.2      153.6     -126.9       -467       -233      192.7     -415.2      387.8      207.8       1156       1337     -163.4     -279.1      -3798        529      110.7        334      349.4     -517.9      -1919     -670.8     -492.5      468.8        433      543.4       1166      470.6      542.4       1087     -333.2     -450.2     -373.7      350.4     -441.2      25.79     -699.2      438.8      754.3      670.5     -37.42     -47.02     -41.75     -363.2      524.9      71.59       -281      113.5      371.6      169.5      123.8      15.33      304.1      35.26      15.93      369.7      269.9       60.4      232.9     -33.93      231.8
      621.5      414.2      784.9       1155      787.5      377.8      486.9      -85.5     -565.8      -2868      -6719 -5.065e+004      -5737       -158      -1555     -706.3      -1686     -245.4      163.2      64.06     -661.7     -739.3      286.7      122.2       -225      -1414       -364     -89.57      254.7      414.5     -994.7     -62.81      -1496     -324.5      222.6      401.1     -50.88     -952.6     -604.4      -2174      -1586     -153.6     -121.9     -817.6      529.7      624.2       12.4     -33.96      455.9      619.6      726.5       1089      151.6      -9139      562.6      -1439     -393.7      362.5      602.2      497.4     -63.18      -1585        234      47.17      915.7      214.8     -911.3        401     -835.1      427.7      65.45      386.5     -302.8      223.5      549.9      600.3      118.7      300.3      362.7      260.3      389.2      109.5      221.8       47.5      233.8      82.78     -208.5
      486.4     -17.22        218      42.89     -224.3       57.7     -237.8     -758.8     -146.9     -590.6      -1736      -5737 -1.906e+004     -624.9      -2063     -86.15       -141      -1143       84.8     -20.56        313     -699.6        359      153.5      -1473     -104.8     -98.11     -541.5      156.1      380.2      238.5     -247.9      -1570     -297.4      147.8      209.2       1125      881.9      -1075     -58.28      41.84       1021      213.6      46.71      509.4      211.8     -212.3     -143.7      665.2        389      304.6       1034      499.8     -602.5     -719.7     -9.638      368.3     -11.31     -905.6     -204.9     -478.1     -283.3      203.2      412.2       1041        192     -36.48     -212.6     -62.94       95.9      289.4      102.4     -38.19     -155.6      260.8      209.6       -274      500.5      482.3      319.3      298.4      254.4      238.1     -115.4      37.52      111.3      101.2
      -78.6      94.76      178.3      422.8     -325.4      165.9       -678      309.5      179.2     -264.2       -279       -158     -624.9      -5816       -355       -287    -0.4421     -188.7      169.4     -165.6      317.6      11.49      92.95      109.3     -415.5     -37.74      154.2     -214.3      111.5      187.7      102.2      7.834     -391.4     -604.9     -461.3     -16.08      372.9     -156.3       -358      -25.8     -103.6      116.4      51.46      61.56      469.6     -627.4     -63.05     -209.5      369.8      390.8      88.78      773.4     -244.5      893.4      219.1      16.92       93.4     -267.8     -567.2      60.63      40.67      306.1      132.8     -242.3        588      124.4     -14.96      15.31        359      500.9      112.5      270.9      270.4     -91.02     -138.6      192.5     -32.09      258.3      227.5      144.7      85.09      80.73      81.69        132      126.5     -4.149      36.69
      163.4      156.6      507.4       1157     -672.4     -154.5      305.1     -283.9      318.4     -312.5     -281.9      -1555      -2063       -355      -9951     -232.5     -132.3     -534.8      500.7     -142.5      166.3     -647.5      376.2     -215.8     -806.9     -553.6      -1056     -27.23     -128.4      198.6     -135.3       36.4     -634.6     -448.1      254.6        276       1162      626.9      327.6      659.2     -524.1      592.2      196.2     -279.2      391.3     -270.1        304      -12.2      459.5      556.4      45.24        626      777.1       1070      351.8     -115.7     -157.4      37.11      348.5     -15.51     -501.5     -594.6     -220.8      778.5       1191      809.2     -353.8      689.1      574.2      139.1       36.8        331      60.06      240.5      161.1      383.3      142.1      182.5       -234      56.83      52.54     -84.99      224.8      234.5      63.12      129.7      158.4
      279.6      267.5      300.9      661.2      619.1     -100.6     -0.509      175.9     -598.5       -671     -9.864     -706.3     -86.15       -287     -232.5      -3630      45.56      80.78     -43.74     -420.2      -42.7     -13.27     -52.68     -127.4      50.08     -166.9     -346.3     -72.72     -24.96     -100.7      166.8     -135.1     -308.7     -323.6     -226.5      407.4     -23.77     -589.6      76.04      163.6       -531      96.83      24.41      97.04     -223.6      155.9        131     -6.726      281.8      341.1      176.5      600.9      524.3      719.1      373.2     -592.7     -133.5      337.9      115.1      284.1      161.7      422.3      245.6      285.8       -154      239.2     -19.63     -12.11      289.8      469.6      315.1      3.112      81.45     -2.731      262.9      231.7      104.9        123      276.3      93.03      123.9      147.7      124.6      166.3      79.92      103.6      63.71
      497.7      366.8      350.2        661      912.5     -309.1      118.9      627.6     -337.3       -715     -651.5      -1686       -141    -0.4421     -132.3      45.56      -6890       -796     -484.2      30.41       -293      16.76         11      47.06     -51.69      -2173     -85.87      151.4      43.39      -2405     -331.6      52.06      -1029     -220.5     -143.5      232.5      451.8      234.8      259.7     -163.5      26.23      123.7     -59.36      350.8      201.2     -14.89     -110.1      156.8        320      359.6     -109.7      331.2      625.6     -126.1      867.7     -750.3      188.2      661.2      213.9      204.9     -198.5     -190.2      174.8      249.8      849.4      125.8      331.1      503.1      182.1      365.5      304.2      273.7      35.79        144       -117      228.6       97.7      133.9      233.5      184.2      133.1      143.6      237.4      70.95      139.1      61.47      30.85
        247      468.1     -324.6      371.3        451      246.9     -175.2      350.7      628.5     -123.6     -455.1     -245.4      -1143     -188.7     -534.8      80.78       -796 -1.154e+004      -2600      247.4      360.3      255.4      13.09        482      622.1      99.91      561.1      61.91      187.3     -256.6       52.1      157.5      -1113     -832.5     -277.7      384.2     -154.7      47.25     -165.5      465.5      586.5      -89.4      249.9      409.9     -73.27      308.3     -103.8      42.36      472.1     -194.6     -403.7      454.1      242.4     -371.6      708.5       19.7     -464.4      17.49     -425.7        362     -906.1        342      612.6     -608.2       1008     -772.7      437.8      211.2      13.49      373.7      158.8     -323.1      233.8      234.7      65.14      48.29     -363.6      240.8      393.3      190.8      29.73      33.18        358      211.8      53.75      141.5      163.5
     -403.6      345.7       45.3      435.9      620.7     -358.2      85.88      -1176      362.2      47.56      184.7      163.2       84.8      169.4      500.7     -43.74     -484.2      -2600      -9853     -53.05     -64.61      58.51     -102.7      75.72      464.4      473.2      514.7      11.73      40.35       19.4      22.41      227.4     -619.8     -225.5     -709.8      25.14     -685.7       -380      630.7      40.73      965.5     -167.3      176.8        140     -333.7      629.1      341.6      353.5      438.2     -34.85     -446.5       -697      436.4      540.8      645.7      -1082      195.9      779.6     -159.3      597.2     -337.2      438.6        867      350.9        701        133      150.2       77.2     -114.3     -6.186      27.43     -343.8      0.795      230.3      15.43     -61.85     -130.3     -31.67      142.9     -44.85      61.33      129.5      31.49      92.92      99.52     -61.54     -93.96
       -242      -48.8      550.2      309.5     -21.32     -330.7      -1233     -183.3      119.5      -94.7     -459.9      64.06     -20.56     -165.6     -142.5     -420.2      30.41      247.4     -53.05      -6937      -1480     -717.8     -107.5     -617.4       -270     -429.1     -821.7     -169.7      11.81     -475.5      127.8      -44.6     -366.4      157.3     -100.5     -5.149        216      87.09     -107.8      44.52        282     -69.16     -5.115      79.18      7.271     -313.4      327.2     -26.29     -240.7      121.2     -101.1      307.4     -558.5      99.41      39.66     -119.1     -329.5      457.4      105.2     -335.7      251.5      109.1     -138.8      115.6     -391.5      228.8      235.7      175.9      225.1      372.7      293.8     -68.84        212      163.8      203.7      98.59      102.8      363.5      355.3      172.8      37.68      113.8      54.89     -81.88      117.1      20.91      186.7
        316      300.1      531.2     -218.5     -546.2     -296.4     -754.6      365.9     -178.9     -245.5     -633.1     -661.7        313      317.6      166.3      -42.7       -293      360.3     -64.61      -1480      -9136     -958.7     -491.7     -287.4      114.4     -372.8     -124.3     -110.3      35.53      37.08      11.63      125.8     -504.3      24.34      364.1     -71.48        250      741.1     -124.2     -673.7      343.3      217.2      323.6      478.4      -86.1     -244.4     -318.6     -202.1     -183.3     -184.8      222.8     -11.47      343.7      -1740      286.3     -580.6       68.2        472      375.4      191.9     -111.5        213     -144.4       29.3      170.9      519.7      145.5     -316.3     -17.35      46.77      24.75     -232.6     -45.17      79.95       65.6      323.4     -14.75      405.6      302.8      128.9     -22.36     -126.1     -164.9      169.1      185.3      169.8      34.41
     -38.96      60.56        771        299     -268.9      150.5     -63.14      325.9     -331.2       60.4      249.8     -739.3     -699.6      11.49     -647.5     -13.27      16.76      255.4      58.51     -717.8     -958.7      -4937     -614.6     -464.4      620.8     -266.9     -182.3      150.8     -39.73      334.6      304.3      181.7     -307.4     -43.54     -875.1      178.8      284.6      376.7      301.8      257.6     -179.9      77.49      396.6       -526     -91.01      207.3     -193.5      5.269     -90.19      123.2      18.32     -114.2     -18.77     -342.8     -382.9        215     -129.7      580.8      237.6      243.9     -264.9     -405.3     -209.2     -760.1     -164.3     -694.7     -240.8     -52.82      234.8      214.7      225.6      144.3      68.19        235      255.7        190     -4.831      39.95      39.67      81.57     -28.47      46.99      176.4        117      80.02      73.39      176.1
      460.4      383.3      282.8     -551.3     -673.1     -107.1      215.2      248.1      128.3     -151.2      759.1      286.7        359      92.95      376.2     -52.68         11      13.09     -102.7     -107.5     -491.7     -614.6      -3905     -104.4      737.8      195.9      181.5      211.5     -152.5      16.56      87.51      4.073      150.6       65.7      151.6     -93.98     -207.1        428     -142.9      246.4      448.4      284.6     -633.5      53.72     -791.3        220      185.9      106.4      217.6     -76.55      170.8      221.4      317.4     -705.8      407.1      324.1        317      534.1      406.2        114        114      218.3      278.9      191.2      2.801     -69.78      347.4     -130.4      63.19     -161.7      49.39     -79.31      126.5      101.9     -23.11        124     -10.47     -405.7      292.2      107.6      47.92      58.63      76.27      213.4      168.8      71.03      82.75
        143       45.6      542.4      416.8     -841.7       74.3      225.1      40.76        280        237      119.4      122.2      153.5      109.3     -215.8     -127.4      47.06        482      75.72     -617.4     -287.4     -464.4     -104.4      -2932      331.1     -253.9        140      97.38      30.66     -101.3      183.1      95.33      320.2      67.69     -108.9      247.4      145.5      4.683     -119.7     -12.91     -179.4     -64.89     -50.77      25.01      73.79      45.69      115.5      252.2      35.29     -192.3     -178.5     -391.5      40.65     -249.4     -327.2     -212.7     -389.7      348.6      102.6      174.1     -63.46     -229.3      236.5      210.5     -118.9      510.9      118.4      119.2      137.7       39.9      86.54     -81.75      143.1      56.34      36.22      -6.48      16.65      97.29      138.3      124.9      5.484      80.38     -108.9     -137.5      6.783     -40.69      121.6
      561.7       76.1     -911.1      602.8      477.6      334.6       -205      -2931      -1068      -2252      -1081       -225      -1473     -415.5     -806.9      50.08     -51.69      622.1      464.4       -270      114.4      620.8      737.8      331.1 -3.688e+004      -1082     -52.08     -17.72     -163.3       -481       -468       -626      -5147     -375.5      154.7     -194.9      906.8      594.8      -2385      522.8      553.5      696.2     -859.2      117.4      226.8     -815.6      461.5     -217.6     -237.1      748.2      648.8      186.6      630.8      -1333      -1456        105     -469.4      158.4        324     -974.9      126.2      864.4     -197.5      499.1      450.6      431.5     -171.3      66.28       -410      76.79     -291.1      194.3      453.1     -102.4      400.8     -454.3      153.9      375.9      319.3     -402.4      229.5      249.8      319.8       8.28     -41.86      100.6      157.3
      516.3      461.6      792.9      913.2      290.1      371.5     -59.39      386.8     -438.3       -562      -2695      -1414     -104.8     -37.74     -553.6     -166.9      -2173      99.91      473.2     -429.1     -372.8     -266.9      195.9     -253.9      -1082 -1.524e+004      -2071     -305.3     -34.01      -1110     -609.8     -191.4      -1160     -38.95      49.89      215.6       1267       1170     -639.5      173.1      472.9        328     -139.6     -157.3     -241.7     -92.89      117.3     -146.9      251.4      327.7      203.2     -768.7        186        416        765      -1065     -280.9        545      156.7      221.6      48.79       -301     -109.6        470      521.6      613.9     -146.3      505.8      539.5      290.1        549      475.4      485.4      185.9      333.8      357.5      16.11      356.9     -289.1      183.1     -48.65      28.01     -46.16     0.4692      143.4      109.8      55.42
      50.21      218.8      490.7      459.9       -102     -230.1     -956.7       -426     -230.2     -479.6     -315.2       -364     -98.11      154.2      -1056     -346.3     -85.87      561.1      514.7     -821.7     -124.3     -182.3      181.5        140     -52.08      -2071 -1.02e+004      -1404     -839.4      29.13     -15.19       34.9     -268.7     -812.7      195.1      72.49      863.3     -342.1     -774.3     -93.24       -245      525.2      740.3      24.55     -396.5     -227.4      380.6       -196      317.3       -153      332.4     -382.6      -1151      391.2      650.7        330      -1324      532.5     -2.195      110.8      35.46      370.6      -57.8     -145.9      182.8      412.1     -286.1      146.3      316.1      612.6      428.8      167.7      109.1     -36.99     -67.11      106.6      239.2      133.6      9.165      345.4     -43.84      358.8      114.4      197.9      166.2      151.5      170.4
     0.9581     -203.5     -215.2        564      284.5     -126.2      97.69     -199.1     -510.9      291.4     -132.2     -89.57     -541.5     -214.3     -27.23     -72.72      151.4      61.91      11.73     -169.7     -110.3      150.8      211.5      97.38     -17.72     -305.3      -1404      -3036       80.3        103     -58.02     -51.26      79.11     -1.903     -55.13       63.8     -207.3     -500.6     -410.8      143.3     -227.2      501.9      246.3      248.4      225.7     -144.1      42.67      30.87      199.8      110.3       86.8     -21.67     -140.9     -58.15     -240.3        111     -73.03     -166.8      139.8     -135.6      46.98      120.5      214.9     -60.93      152.7      599.1     -176.8      -20.2      149.9      142.2      131.6      110.5       93.8     -132.8      84.41      128.6     -5.864     -28.98      39.96      59.21      79.75      150.7      30.36      153.5      110.9      48.65      8.281
        304      80.59      194.5     -287.9     -419.6     -160.9     -261.6    -0.1907       -176      238.3      153.6      254.7      156.1      111.5     -128.4     -24.96      43.39      187.3      40.35      11.81      35.53     -39.73     -152.5      30.66     -163.3     -34.01     -839.4       80.3      -2286      16.45       -160     -19.94     -163.2     -136.4     -247.9      164.3      52.95      205.3     -7.283      111.2      118.1      353.9      276.2     -84.58      42.39      28.32      168.1       -182     -28.46     -94.46      52.09      18.38      1.925     -2.946     -34.64      152.4      134.1      96.75      37.11      119.3      58.41      47.92     0.8474      194.7      185.6      32.18      69.19        132      200.3     -119.9      7.715     -96.87      84.59       36.6      21.18      64.82      85.35      131.8     -144.2      85.78      45.27      94.39      32.28      143.9      35.77      48.06      25.75
      199.1        302      200.2      10.59      299.7      116.2      359.7      251.6      371.7     -148.6     -126.9      414.5      380.2      187.7      198.6     -100.7      -2405     -256.6       19.4     -475.5      37.08      334.6      16.56     -101.3       -481      -1110      29.13        103      16.45      -8456      -1697     -172.2     -158.5      316.8     -146.6      40.91      237.2      311.2     -144.1      346.2      34.83     -181.9     -290.8      93.57     -36.86      265.2      219.5      96.23      212.8      197.8      203.2     -128.4      794.8      781.2      625.7      422.6      -46.1      222.3      489.6      142.5      340.9      219.3        234      657.6      237.9      548.2       34.4      565.5      384.8      308.3      253.6      290.7      299.6      156.4      10.18      181.7      159.8      181.8     -386.9     -37.85      8.201     -55.48      219.7      66.23      91.96      33.89      31.81
     -20.98      156.4      356.8      441.6      647.5      292.8      476.1     -20.22     -109.2      255.6       -467     -994.7      238.5      102.2     -135.3      166.8     -331.6       52.1      22.41      127.8      11.63      304.3      87.51      183.1       -468     -609.8     -15.19     -58.02       -160      -1697      -4641      23.01     -310.5      413.3      56.07      66.08       1.32      432.9     -409.4     -343.7     -606.7      172.6     -283.3     -78.03     -316.6     -84.15     -138.8     -16.36      102.2      51.16      21.39     -133.2      639.2      542.9      159.3     -109.4      407.4      193.7      339.7      249.7      260.7      228.5     -167.9      310.5        249     -99.43      109.1      273.5     -34.41      245.4      135.1     -45.19      115.9      209.1      22.06       -152      97.88     -16.47     -387.6     -107.7      2.157      101.7      213.3      105.2      89.98      50.62     -101.2
      104.3     -96.07     -80.89        214      146.4      132.4     -188.3     -85.47     -328.8      316.7       -233     -62.81     -247.9      7.834       36.4     -135.1      52.06      157.5      227.4      -44.6      125.8      181.7      4.073      95.33       -626     -191.4       34.9     -51.26     -19.94     -172.2      23.01      -1634     -214.1      127.7      81.44      119.4     -171.2     -286.2      92.27     -32.09     -10.94      229.9     -32.89      125.6      56.38     -57.83      53.88      85.49      107.3     -272.9      93.21      355.7        469      229.4     -179.3        271     -25.12     -194.7      42.27      46.68      98.16      193.1      138.7      151.1      142.2      354.8     -74.64     -29.92      188.3      141.2      91.17      256.6      158.1      5.842      52.03     -14.81     -1.262      36.22     -44.14      3.954     -74.59      23.04         69     -15.17      5.576      41.52      36.17
      806.6      738.3     -773.8        744      127.4      7.784     -483.5      53.21     -598.1      -1511      192.7      -1496      -1570     -391.4     -634.6     -308.7      -1029      -1113     -619.8     -366.4     -504.3     -307.4      150.6      320.2      -5147      -1160     -268.7      79.11     -163.2     -158.5     -310.5     -214.1 -1.717e+004     -341.2     -417.4      91.84      961.2      716.2     -298.6     -6.633      362.3     -961.8     -60.12     -221.6     -334.2      385.1      929.1     -188.1      83.94       -242      244.7      237.4     -103.4      -1702      308.3     -748.1     -327.3     -150.7     -877.5        244     -545.7       -342     -851.3     -409.5      191.8      -1466     -283.4     -577.9     -300.5      64.54      205.9     -74.39      330.4     -101.1      377.3        147      140.2      671.4      367.7      294.4      197.9      272.8      459.7      428.9      168.1        375      179.7
        706      263.1      139.3      266.8     -250.7      227.9      578.3      134.5      24.55     -196.6     -415.2     -324.5     -297.4     -604.9     -448.1     -323.6     -220.5     -832.5     -225.5      157.3      24.34     -43.54       65.7      67.69     -375.5     -38.95     -812.7     -1.903     -136.4      316.8      413.3      127.7     -341.2 -1.132e+004     -885.6      20.33     -365.1     -862.6     -131.7     -103.1      -1765      23.52     -27.22     -131.3      467.6        123      338.2      21.27     -377.7     -47.25      316.5      59.55     -467.6     -135.6      342.5      140.7      -1659      558.1      162.7      255.3     -591.2      492.2      126.9      702.9      488.1     -176.4      199.9      16.14      112.6     -26.32     -369.1      384.7      177.2     -110.8      274.8      225.1      3.892      682.1      251.5     -43.46      188.3      143.1      193.8     -192.9      184.6      10.81      12.35
      391.9        394     -246.6      752.7      571.9     -382.2      601.6      442.8      19.13     -12.73      387.8      222.6      147.8     -461.3      254.6     -226.5     -143.5     -277.7     -709.8     -100.5      364.1     -875.1      151.6     -108.9      154.7      49.89      195.1     -55.13     -247.9     -146.6      56.07      81.44     -417.4     -885.6 -1.343e+004      113.4     -16.52     -873.5      661.1      275.1      687.8        343      203.1      -1487      690.9     -37.06      480.9        318      435.1        392        449      137.6      803.2      692.3     -611.9      -1348      278.8     -197.1      883.4      348.5       -274     -289.1      849.6      154.6      67.63      436.3      110.4      -12.3     -203.2     -284.1     -292.6     -100.9      1.402      415.9     -64.82      414.9       13.3      342.5     -254.4       70.1      139.9      393.2        239      61.46      50.14      41.78      168.2
     -86.16        333      214.2     -540.8      428.2     -221.7      268.2     -949.6      -63.4      336.7      207.8      401.1      209.2     -16.08        276      407.4      232.5      384.2      25.14     -5.149     -71.48      178.8     -93.98      247.4     -194.9      215.6      72.49       63.8      164.3      40.91      66.08      119.4      91.84      20.33      113.4      -2772     -359.5     -77.48       -448     -328.4      377.4     -271.6     -588.3     -160.6     -607.5     -1.526      384.9      259.1     -290.6        372     -15.13     -361.5     -322.5     -586.8     -381.7      305.6      269.3     -366.7      48.73     -112.6     -158.6        182      95.62     -228.3     -215.6     -365.9     -153.6     -36.42     -427.3       -178     -184.4     -50.26      147.1      236.9      142.2      256.5      113.9     -37.27       46.4      132.2      55.49      49.31      80.58      142.4      96.32      93.96      10.47
      53.33      141.8     -684.7      -87.5     -274.2      287.7      49.04       -145      321.1       1284       1156     -50.88       1125      372.9       1162     -23.77      451.8     -154.7     -685.7        216        250      284.6     -207.1      145.5      906.8       1267      863.3     -207.3      52.95      237.2       1.32     -171.2      961.2     -365.1     -16.52     -359.5 -1.872e+004      -8449      6.037     -190.7     -571.4       -762     -704.4     -668.2     -169.3      157.1     -392.9     -281.6      275.6       -657     -636.4     -290.3      913.3      -1919     -725.9      195.1      182.8       -169     -498.6      45.59      458.2      135.2     -746.3      672.7     -191.9     -235.4     -310.1       63.1      138.8      476.5      93.14      238.2      258.5     -40.55      12.62      122.4      95.17     -304.4      243.4      86.69      86.16     -96.94      35.04      7.309      127.2      276.7      82.95
      360.5      364.8      344.9     -458.2     -529.8        586      122.3      372.7      251.6       1358       1337     -952.6      881.9     -156.3      626.9     -589.6      234.8      47.25       -380      87.09      741.1      376.7        428      4.683      594.8       1170     -342.1     -500.6      205.3      311.2      432.9     -286.2      716.2     -862.6     -873.5     -77.48      -8449 -2.233e+004      83.24        206     -223.1     -396.4     -196.8      -1016      302.1       4.34       -206     -212.2     -648.2     -468.1       -547     -620.5      830.9      -2727     -128.4     -264.8     -997.4      475.4     -253.2      406.8      94.43      114.4      10.63      650.3      -1340      600.7     -176.2     -314.3        259      795.4     -92.79      364.8     -30.66     -231.3      230.8      215.2     -34.85      -23.8      70.64      -8.08     -274.7      417.5     -88.96     -116.8      136.6     -3.956      149.9
      541.1     -48.45     -101.6     -433.8      -1016       -582     -920.7      -4736      -1739     -882.1     -163.4     -604.4      -1075       -358      327.6      76.04      259.7     -165.5      630.7     -107.8     -124.2      301.8     -142.9     -119.7      -2385     -639.5     -774.3     -410.8     -7.283     -144.1     -409.4      92.27     -298.6     -131.7      661.1       -448      6.037      83.24 -1.261e+004      -2606      -1224       47.8     -481.8     -514.5     -571.2     -210.8     -309.3     -338.8     -74.38      1.515     -139.2      792.2      -1163      -2198        485      285.9     -138.2     -240.6      11.33     -240.1      203.5      487.7      321.3     -293.8     -807.9      52.43     -500.3     -268.7      340.1     -76.79      180.2     -246.9      68.67      106.8     -131.7     -10.67      94.89      362.4      228.1      235.5      225.5     -7.443      361.9      333.5      255.2      186.4      65.99
      375.1      29.33     -238.9      28.06      474.5      2.119     -686.6       -982     -912.6     -560.3     -279.1      -2174     -58.28      -25.8      659.2      163.6     -163.5      465.5      40.73      44.52     -673.7      257.6      246.4     -12.91      522.8      173.1     -93.24      143.3      111.2      346.2     -343.7     -32.09     -6.633     -103.1      275.1     -328.4     -190.7        206      -2606 -1.306e+004      -2074     -302.7     -474.6     -765.8     -708.8     -121.7     -713.5      127.2     -326.1     -41.95      150.5      102.1      324.5       1016     -58.73     -799.2      437.8     -516.3      403.6        225      800.9     -36.24      159.4     -98.29     -28.88     -293.5     -230.8     -127.1      418.1      360.1      164.7       -168     -165.8      70.61       46.3     -184.3       15.5        355      393.6      396.9      216.3     -94.57     -240.7     -10.14        193      102.9     -18.02
      151.6     -95.32     -725.9      771.3      736.4       23.2     -76.19     -358.3      68.22      101.4      -3798      -1586      41.84     -103.6     -524.1       -531      26.23      586.5      965.5        282      343.3     -179.9      448.4     -179.4      553.5      472.9       -245     -227.2      118.1      34.83     -606.7     -10.94      362.3      -1765      687.8      377.4     -571.4     -223.1      -1224      -2074 -3.426e+004      -1639      -2165      -1990     -17.58      84.12      -2426      461.4     -872.3     -983.2      354.7       1176        615      178.1       1071      103.7      590.5      374.2     -27.46      590.8      685.2     -299.8      718.4      847.8      971.2      575.2       1117     -180.3     -192.6      690.3      287.2      473.6      20.35      25.88      361.6      94.98     -259.8      247.3      248.6     -273.7      183.1       -341      -8.84      226.1      10.19      99.08       23.9
      364.8      376.1      376.8      304.3       1004      20.97     -289.1      459.7     -375.1     -311.2        529     -153.6       1021      116.4      592.2      96.83      123.7      -89.4     -167.3     -69.16      217.2      77.49      284.6     -64.89      696.2        328      525.2      501.9      353.9     -181.9      172.6      229.9     -961.8      23.52        343     -271.6       -762     -396.4       47.8     -302.7      -1639      -8199     -512.4      -1019     -112.9      434.7      145.8      155.4     -160.3     -236.1      180.2       -180     -511.6     -160.5     -809.6      227.2     -267.3     -206.5     -818.1      323.2     -27.33        189     -171.4     -103.3      669.2     -354.3      272.5        132       -425      544.7      226.6      593.6      75.99      58.13      118.6      230.6      309.5      216.9      271.4      146.5      8.419      144.1     -30.77      21.65      54.83      92.84      48.15
      433.7      516.6     -72.35      470.8        844     -266.5      173.1      71.09     -326.8     -958.8      110.7     -121.9      213.6      51.46      196.2      24.41     -59.36      249.9      176.8     -5.115      323.6      396.6     -633.5     -50.77     -859.2     -139.6      740.3      246.3      276.2     -290.8     -283.3     -32.89     -60.12     -27.22      203.1     -588.3     -704.4     -196.8     -481.8     -474.6      -2165     -512.4      -9052     -547.9      -1457      124.6     -319.2      164.5      537.8      136.1      81.68      767.6      263.9      878.9      179.1     -169.2     -10.76      470.5      428.4     -102.9     -23.41      659.7      749.1      315.5      719.9      857.4        474      281.8      303.4      245.4      522.4      224.3      197.5      272.8      136.6      223.2      58.47     -480.3      386.9      131.7      116.7      34.47      118.8      162.5      118.1     0.2199      91.98
      55.76     -138.2      85.07     -152.6      260.6        164     -130.7     -789.7       -512      -1120        334     -817.6      46.71      61.56     -279.2      97.04      350.8      409.9        140      79.18      478.4       -526      53.72      25.01      117.4     -157.3      24.55      248.4     -84.58      93.57     -78.03      125.6     -221.6     -131.3      -1487     -160.6     -668.2      -1016     -514.5     -765.8      -1990      -1019     -547.9      -7748     -112.4        538     -74.31     -371.7      288.8     -628.9      377.8     -383.8      -1147      -2630     -491.2      55.64      185.3      154.3      -60.8      418.3     -255.5     -573.7      210.3     -191.8      280.6      98.76      75.17     -50.66      126.2      580.1     -126.5        183      101.5      191.8      62.34      120.1      329.8      163.4      127.4       95.7     -52.02      183.2      164.3      36.75      88.48      41.24      128.3
      220.6      42.42      320.6      404.6      332.1     -132.5      135.9      47.58       -430      100.7      349.4      529.7      509.4      469.6      391.3     -223.6      201.2     -73.27     -333.7      7.271      -86.1     -91.01     -791.3      73.79      226.8     -241.7     -396.5      225.7      42.39     -36.86     -316.6      56.38     -334.2      467.6      690.9     -607.5     -169.3      302.1     -571.2     -708.8     -17.58     -112.9      -1457     -112.4      -7680      87.65     -718.2      55.87      344.6     -126.8     -145.3     -467.4      361.6      543.6     -239.6      142.7      444.3      373.2      223.2        335      254.4      363.5      125.9        -92      377.6      106.6      370.4      155.5      239.8      452.9      314.2     -17.91      145.1      317.7        279      209.1     -81.13     -850.5      256.4      169.1      124.6      33.64        263      67.88      167.5      47.97      205.7
     -23.73     -48.58      128.2      311.6      663.3     -20.28     -403.9      324.7       -419      303.7     -517.9      624.2      211.8     -627.4     -270.1      155.9     -14.89      308.3      629.1     -313.4     -244.4      207.3        220      45.69     -815.6     -92.89     -227.4     -144.1      28.32      265.2     -84.15     -57.83      385.1        123     -37.06     -1.526      157.1       4.34     -210.8     -121.7      84.12      434.7      124.6        538      87.65      -6183     -857.5     -22.02      424.9      151.3     -161.2      316.2      444.2       1031       -209      321.2      94.59     -188.8      57.11      204.1      406.2      380.1      193.4      227.7      70.79     -55.19      -78.9     -113.8      55.42      177.3        123      190.1     -122.8      166.2     -58.05      -18.7      53.69      49.88        364      236.9      101.7     -86.93     -19.08      223.1      80.43      47.27       57.8
        110     -298.3     -449.3      682.6       1094      317.4      160.9      296.6     -345.7     -164.9      -1919       12.4     -212.3     -63.05        304        131     -110.1     -103.8      341.6      327.2     -318.6     -193.5      185.9      115.5      461.5      117.3      380.6      42.67      168.1      219.5     -138.8      53.88      929.1      338.2      480.9      384.9     -392.9       -206     -309.3     -713.5      -2426      145.8     -319.2     -74.31     -718.2     -857.5      -8891      204.9      284.4        -29      128.3      18.76      532.5      935.7      98.02      443.1     -187.6      179.5      28.41      220.6     -49.26      400.9     -372.7      529.3       -336      171.6      376.8      177.3      64.67      183.9      67.04     -176.6     -153.6     -397.4     -117.3     -50.08      11.71     -81.63      82.28      73.98       98.2     -188.8      94.05      147.2     -6.819     -57.48      145.6
     -537.2     -11.98     -463.5      70.54      309.4      143.2     -785.1     -175.3     -116.6     -75.03     -670.8     -33.96     -143.7     -209.5      -12.2     -6.726      156.8      42.36      353.5     -26.29     -202.1      5.269      106.4      252.2     -217.6     -146.9       -196      30.87       -182      96.23     -16.36      85.49     -188.1      21.27        318      259.1     -281.6     -212.2     -338.8      127.2      461.4      155.4      164.5     -371.7      55.87     -22.02      204.9      -2994      305.3      141.7      149.8      561.5     -683.5     -192.8     -51.53      108.3      244.2      79.71      44.99      145.6      -30.6     -86.99     -416.6      -39.1      452.3     -5.334      57.25      237.8      29.19      221.1     -20.14      162.8      84.42     -322.8      75.48      82.17      34.69      89.68      234.7      32.26    0.06791      79.58      163.7      52.39      92.04      116.9       84.8
      383.4      111.6      229.9      -1895      -4447      127.6      209.1      51.01      408.5     -547.8     -492.5      455.9      665.2      369.8      459.5      281.8        320      472.1      438.2     -240.7     -183.3     -90.19      217.6      35.29     -237.1      251.4      317.3      199.8     -28.46      212.8      102.2      107.3      83.94     -377.7      435.1     -290.6      275.6     -648.2     -74.38     -326.1     -872.3     -160.3      537.8      288.8      344.6      424.9      284.4      305.3      -7927     -525.4     -101.8     -443.3     -141.8      -1868       -819      238.4      276.9      37.38     -775.9     -269.1     -57.05       -564     -475.5       -637      298.5     -85.16      482.1     -5.709     -554.3     -205.5     -49.85     -36.74      55.33      58.42     -74.72      105.8      204.3      504.1        336      66.87      54.47      24.63     -125.6     -189.3     -10.66      42.88     -10.74
      308.2     -63.11        318      24.28     -721.9      307.7     -353.7      84.97     -283.9      602.4      468.8      619.6        389      390.8      556.4      341.1      359.6     -194.6     -34.85      121.2     -184.8      123.2     -76.55     -192.3      748.2      327.7       -153      110.3     -94.46      197.8      51.16     -272.9       -242     -47.25        392        372       -657     -468.1      1.515     -41.95     -983.2     -236.1      136.1     -628.9     -126.8      151.3        -29      141.7     -525.4      -7070     -250.9     -450.5     -185.2      477.1     -62.52       1128      451.3     -113.4     -244.2     -70.45      107.9      241.3      186.1       -198     -720.9      267.2      380.4     -182.1     -472.5      49.53     -27.17        130     -61.56      195.1     -223.9     -41.22      15.46      283.6      289.7      59.96      48.25      211.2      165.7       -100      4.726      70.11     -2.811
      17.41     -47.06        130      598.1     -501.4      55.04        180      400.7     -82.88      367.1        433      726.5      304.6      88.78      45.24      176.5     -109.7     -403.7     -446.5     -101.1      222.8      18.32      170.8     -178.5      648.8      203.2      332.4       86.8      52.09      203.2      21.39      93.21      244.7      316.5        449     -15.13     -636.4       -547     -139.2      150.5      354.7      180.2      81.68      377.8     -145.3     -161.2      128.3      149.8     -101.8     -250.9      -5973     -413.1     -352.6      267.3     -134.2     -607.8     -649.3     -169.9     -150.6     -205.1     -371.1      341.6     -439.6     -223.7     -744.9      -1205     -296.1       -342     -353.1     -113.9     -10.75     -211.2     -206.1     -252.2     -62.58     -15.65     -138.9      82.86      98.62      68.62     0.4814     -20.09     -25.53     -60.35       28.6     -25.38      87.89
      225.5      168.2      328.7      -4081      -3329     -204.4      549.4     -26.57        138       1036      543.4       1089       1034      773.4        626      600.9      331.2      454.1       -697      307.4     -11.47     -114.2      221.4     -391.5      186.6     -768.7     -382.6     -21.67      18.38     -128.4     -133.2      355.7      237.4      59.55      137.6     -361.5     -290.3     -620.5      792.2      102.1       1176       -180      767.6     -383.8     -467.4      316.2      18.76      561.5     -443.3     -450.5     -413.1 -1.622e+004      -1991      -2517     -402.6      550.2     -791.2     -376.6     -352.9     -56.96     -554.5     -409.1     -487.7     -481.5      -1282     -429.2     -419.2     -524.2     -320.2      397.7     -403.4      56.04      110.1      300.6     -214.8      418.8      366.8        556        320      231.2     -3.078        144      153.4     -6.576      6.612      223.6      12.66
     -103.5     -153.6      195.8      -1817      -1218     -343.6      233.4      -1404      379.5      -1016       1166      151.6      499.8     -244.5      777.1      524.3      625.6      242.4      436.4     -558.5      343.7     -18.77      317.4      40.65      630.8        186      -1151     -140.9      1.925      794.8      639.2        469     -103.4     -467.6      803.2     -322.5      913.3      830.9      -1163      324.5        615     -511.6      263.9      -1147      361.6      444.2      532.5     -683.5     -141.8     -185.2     -352.6      -1991 -2.386e+004      -9201     -742.7       -856      222.4      -1063     -944.6     -530.1      53.52      201.7     -165.2      -1403     -477.1      -1262      188.1     -887.2     -356.5      525.3     -183.4      337.1     -175.1      274.2      312.6      344.1      333.9      31.78     -833.8     -88.73      70.06      8.279      77.71      248.7      108.6      267.7      110.6
      548.9      583.9     -517.1      -9689      -7290     -285.8      356.8      -1972      144.5      -2154      470.6      -9139     -602.5      893.4       1070      719.1     -126.1     -371.6      540.8      99.41      -1740     -342.8     -705.8     -249.4      -1333        416      391.2     -58.15     -2.946      781.2      542.9      229.4      -1702     -135.6      692.3     -586.8      -1919      -2727      -2198       1016      178.1     -160.5      878.9      -2630      543.6       1031      935.7     -192.8      -1868      477.1      267.3      -2517      -9201 -6.99e+004      -3262     -766.1      291.1      -2791       -755     -460.6      -2742     -258.2      -1448      -1791     -953.6      -4141      -1432     -460.4     -43.34     -152.1      -1312      277.1      460.4        350      402.2     -873.3     -76.46        604      120.5     -345.2      190.8      337.6      229.6     -316.5     -18.02     -32.37      309.7
      164.4      137.5      -2309       -801     -47.01      279.8      172.7     -993.7     -786.5      887.7      542.4      562.6     -719.7      219.1      351.8      373.2      867.7      708.5      645.7      39.66      286.3     -382.9      407.1     -327.2      -1456        765      650.7     -240.3     -34.64      625.7      159.3     -179.3      308.3      342.5     -611.9     -381.7     -725.9     -128.4        485     -58.73       1071     -809.6      179.1     -491.2     -239.6       -209      98.02     -51.53       -819     -62.52     -134.2     -402.6     -742.7      -3262 -1.588e+004     -822.8        148      -1029     -463.8     -166.4     -279.2     -828.5     -717.1      -1440     -236.5     -122.9     -522.1       -105     -761.9      3.043      283.2      284.4      120.1      341.8      438.4      74.61      311.1        407      347.1     -22.13      182.3     -200.8      190.1      57.46      101.2      44.91      203.9
      576.6      677.2      527.3      -1501     -77.26      35.38       -244      740.2       1371     -58.46       1087      -1439     -9.638      16.92     -115.7     -592.7     -750.3       19.7      -1082     -119.1     -580.6        215      324.1     -212.7        105      -1065        330        111      152.4      422.6     -109.4        271     -748.1      140.7      -1348      305.6      195.1     -264.8      285.9     -799.2      103.7      227.2     -169.2      55.64      142.7      321.2      443.1      108.3      238.4       1128     -607.8      550.2       -856     -766.1     -822.8 -1.919e+004      -2423     -344.7       -632      197.7       -667       -214     -3.202     -600.6      328.7       -106     -239.8     -122.2     -218.9       -602     -229.4      167.8       -115     -58.81      47.33      26.61     -127.3      234.3     -934.8      101.1      61.86      116.7     -26.41      113.8      20.01      60.49       94.4
      592.6      200.1      696.5       -267      -2950      271.1      47.72      142.2      718.6     -354.8     -333.2     -393.7      368.3       93.4     -157.4     -133.5      188.2     -464.4      195.9     -329.5       68.2     -129.7        317     -389.7     -469.4     -280.9      -1324     -73.03      134.1      -46.1      407.4     -25.12     -327.3      -1659      278.8      269.3      182.8     -997.4     -138.2      437.8      590.5     -267.3     -10.76      185.3      444.3      94.59     -187.6      244.2      276.9      451.3     -649.3     -791.2      222.4      291.1        148      -2423 -1.586e+004     -11.18      150.1     -247.6     -509.1     -153.8     -481.4     -213.7      -2166      859.7     -274.4      399.9      146.2      139.2        243      369.8        208     -309.9      308.2      364.5     -4.072      254.6     -90.17      247.1     -134.7      184.3      283.8      163.9      101.8      131.8      57.24
      75.13     -984.7      -3559       -588      86.14     -839.1      127.9     -927.1     -764.9      221.2     -450.2      362.5     -11.31     -267.8      37.11      337.9      661.2      17.49      779.6      457.4        472      580.8      534.1      348.6      158.4        545      532.5     -166.8      96.75      222.3      193.7     -194.7     -150.7      558.1     -197.1     -366.7       -169      475.4     -240.6     -516.3      374.2     -206.5      470.5      154.3      373.2     -188.8      179.5      79.71      37.38     -113.4     -169.9     -376.6      -1063      -2791      -1029     -344.7     -11.18 -2.128e+004      -2611     -946.8     -384.9        339      87.59     -973.5     -166.6      596.5     -827.4     -509.4     -766.3      175.3     -87.78      335.9      22.45      448.3     -152.4      357.6      130.3      226.6      339.8     -5.734      213.2      259.3        296      252.3      114.4      243.1      175.7
     -321.5        136      232.4     -225.9      576.6      51.56     -468.2       58.3     -36.86       -430     -373.7      602.2     -905.6     -567.2      348.5      115.1      213.9     -425.7     -159.3      105.2      375.4      237.6      406.2      102.6        324      156.7     -2.195      139.8      37.11      489.6      339.7      42.27     -877.5      162.7      883.4      48.73     -498.6     -253.2      11.33      403.6     -27.46     -818.1      428.4      -60.8      223.2      57.11      28.41      44.99     -775.9     -244.2     -150.6     -352.9     -944.6       -755     -463.8       -632      150.1      -2611      -8233      120.9     -296.3     -116.8     -669.9     -433.4      -1639       -657     -182.1     -142.3     -454.6      201.5     -222.6      172.1     -95.26     -53.49     -31.41      146.5     -4.546      223.8      248.5      211.8      151.7      197.8      22.33      68.28     -6.762      129.2      36.08
      274.2      202.8       -124     -782.7      190.7     -196.7      120.4     -809.7     -224.5     -47.21      350.4      497.4     -204.9      60.63     -15.51      284.1      204.9        362      597.2     -335.7      191.9      243.9        114      174.1     -974.9      221.6      110.8     -135.6      119.3      142.5      249.7      46.68        244      255.3      348.5     -112.6      45.59      406.8     -240.1        225      590.8      323.2     -102.9      418.3        335      204.1      220.6      145.6     -269.1     -70.45     -205.1     -56.96     -530.1     -460.6     -166.4      197.7     -247.6     -946.8      120.9      -4866      3.941      276.8     -24.72     -124.8     -202.7      381.1      394.5     -324.5     -336.2     -580.5     -253.9     -188.6     -19.67      112.4     -16.92      95.81      -61.2      200.7      300.7      306.8      97.18      117.2      56.79        126      47.67      49.33      88.49
     -172.3      51.03      491.3     -190.1       -231     -412.4     -184.6     -247.3      49.24      16.19     -441.2     -63.18     -478.1      40.67     -501.5      161.7     -198.5     -906.1     -337.2      251.5     -111.5     -264.9        114     -63.46      126.2      48.79      35.46      46.98      58.41      340.9      260.7      98.16     -545.7     -591.2       -274     -158.6      458.2      94.43      203.5      800.9      685.2     -27.33     -23.41     -255.5      254.4      406.2     -49.26      -30.6     -57.05      107.9     -371.1     -554.5      53.52      -2742     -279.2       -667     -509.1     -384.9     -296.3      3.941      -5953     -92.92      -1024     -130.5      -1113      96.96      201.2      88.39     -67.17      42.39     -207.2      103.9     -108.6     -61.94      302.2      322.9      130.3      75.31     -19.45       53.5     -27.76      147.5     -29.81     -31.74     -21.42      67.66     -9.377
     -253.7      126.8      95.06      -1266      -1381        495        698      533.1      500.1      317.4      25.79      -1585     -283.3      306.1     -594.6      422.3     -190.2        342      438.6      109.1        213     -405.3      218.3     -229.3      864.4       -301      370.6      120.5      47.92      219.3      228.5      193.1       -342      492.2     -289.1        182      135.2      114.4      487.7     -36.24     -299.8        189      659.7     -573.7      363.5      380.1      400.9     -86.99       -564      241.3      341.6     -409.1      201.7     -258.2     -828.5       -214     -153.8        339     -116.8      276.8     -92.92      -6007     -877.8     -64.28     -32.73      133.9     -327.2        117     -201.3     -18.97     -9.365      50.81      9.174      69.54      61.53      165.4      162.3        398      186.5     -130.8      171.6      309.1      8.239     -198.9     -14.58      101.9      35.99
      10.14     -101.7      425.1      211.8     -103.3      261.8      529.4     -209.5     -43.77       75.1     -699.2        234      203.2      132.8     -220.8      245.6      174.8      612.6        867     -138.8     -144.4     -209.2      278.9      236.5     -197.5     -109.6      -57.8      214.9     0.8474        234     -167.9      138.7     -851.3      126.9      849.6      95.62     -746.3      10.63      321.3      159.4      718.4     -171.4      749.1      210.3      125.9      193.4     -372.7     -416.6     -475.5      186.1     -439.6     -487.7     -165.2      -1448     -717.1     -3.202     -481.4      87.59     -669.9     -24.72      -1024     -877.8      -7544      253.6     -71.89     -518.5      37.87      19.18     -289.6      319.7      142.3      183.1      124.3      44.93      182.4        129     0.5191      267.5        265      120.6      13.74      124.7       50.2      119.7       15.7        211     -31.98
     -376.9      222.8      -1052      -1345      -1215      127.4       -133     -58.42     -424.5      226.6      438.8      47.17      412.2     -242.3      778.5      285.8      249.8     -608.2      350.9      115.6       29.3     -760.1      191.2      210.5      499.1        470     -145.9     -60.93      194.7      657.6      310.5      151.1     -409.5      702.9      154.6     -228.3      672.7      650.3     -293.8     -98.29      847.8     -103.3      315.5     -191.8        -92      227.7      529.3      -39.1       -637       -198     -223.7     -481.5      -1403      -1791      -1440     -600.6     -213.7     -973.5     -433.4     -124.8     -130.5     -64.28      253.6      -8158     -874.1     -234.1     -155.4     -273.2     -493.9     -338.1      56.26      115.4      139.7      542.7      291.9     -24.17      179.8     -11.67      38.85      -79.7      36.93        166      184.2      30.13        130      68.98      59.35
      421.9      120.4     -437.7      -3704      194.8     -88.23      492.6     -743.2     -261.1      825.3      754.3      915.7       1041        588       1191       -154      849.4       1008        701     -391.5      170.9     -164.3      2.801     -118.9      450.6      521.6      182.8      152.7      185.6      237.9        249      142.2      191.8      488.1      67.63     -215.6     -191.9      -1340     -807.9     -28.88      971.2      669.2      719.9      280.6      377.6      70.79       -336      452.3      298.5     -720.9     -744.9      -1282     -477.1     -953.6     -236.5      328.7      -2166     -166.6      -1639     -202.7      -1113     -32.73     -71.89     -874.1 -2.762e+004      -3246      -1215     -527.6      -1699     -145.4     -245.4      176.5      189.8      167.7      221.8        247      290.1      92.41      347.1      210.5      46.65        292      218.2      102.6      164.6      90.56      77.32
      314.8      430.6     -685.3      -1463      -7.63      539.6      661.7      392.7     -142.6     -585.3      670.5      214.8        192      124.4      809.2      239.2      125.8     -772.7        133      228.8      519.7     -694.7     -69.78      510.9      431.5      613.9      412.1      599.1      32.18      548.2     -99.43      354.8      -1466     -176.4      436.3     -365.9     -235.4      600.7      52.43     -293.5      575.2     -354.3      857.4      98.76      106.6     -55.19      171.6     -5.334     -85.16      267.2      -1205     -429.2      -1262      -4141     -122.9       -106      859.7      596.5       -657      381.1      96.96      133.9     -518.5     -234.1      -3246 -1.58e+004      -1133     -962.2     -337.1     -164.2     -741.2     -54.22     -83.02     -424.4     -206.1     -102.4      100.7      240.4        314      181.9      140.5     -429.6      260.8      -63.9     -27.55      5.254      74.85
      279.1     -222.1     -28.48     -694.8      415.4      32.52      190.9      456.5     -625.7      140.6     -37.42     -911.3     -36.48     -14.96     -353.8     -19.63      331.1      437.8      150.2      235.7      145.5     -240.8      347.4      118.4     -171.3     -146.3     -286.1     -176.8      69.19       34.4      109.1     -74.64     -283.4      199.9      110.4     -153.6     -310.1     -176.2     -500.3     -230.8       1117      272.5        474      75.17      370.4      -78.9      376.8      57.25      482.1      380.4     -296.1     -419.2      188.1      -1432     -522.1     -239.8     -274.4     -827.4     -182.1      394.5      201.2     -327.2      37.87     -155.4      -1215      -1133      -6151     -129.3     -452.9     -30.79      140.7      11.35     -32.68     -255.3     -16.51     -71.74     -123.9      207.4      108.2      124.4      96.45      55.73      247.8      120.9      77.21      53.56       94.5
        513      136.8     -255.6     -840.9     -259.6      123.8        145     -199.2     -106.4      514.2     -47.02        401     -212.6      15.31      689.1     -12.11      503.1      211.2       77.2      175.9     -316.3     -52.82     -130.4      119.2      66.28      505.8      146.3      -20.2        132      565.5      273.5     -29.92     -577.9      16.14      -12.3     -36.42       63.1     -314.3     -268.7     -127.1     -180.3        132      281.8     -50.66      155.5     -113.8      177.3      237.8     -5.709     -182.1       -342     -524.2     -887.2     -460.4       -105     -122.2      399.9     -509.4     -142.3     -324.5      88.39        117      19.18     -273.2     -527.6     -962.2     -129.3      -6061     -544.4     -143.4     -75.42     -205.8     -163.2      43.93      62.51     0.3023     -0.977        148      13.52     -80.13      100.1     -92.44      287.3      244.6      134.2      212.4      84.78
      171.9      166.3     -263.3     -726.7     -275.6     -113.4        140     -235.6     -286.5      306.4     -41.75     -835.1     -62.94        359      574.2      289.8      182.1      13.49     -114.3      225.1     -17.35      234.8      63.19      137.7       -410      539.5      316.1      149.9      200.3      384.8     -34.41      188.3     -300.5      112.6     -203.2     -427.3      138.8        259      340.1      418.1     -192.6       -425      303.4      126.2      239.8      55.42      64.67      29.19     -554.3     -472.5     -353.1     -320.2     -356.5     -43.34     -761.9     -218.9      146.2     -766.3     -454.6     -336.2     -67.17     -201.3     -289.6     -493.9      -1699     -337.1     -452.9     -544.4      -5323     -77.77       -239     -77.79      173.4     -227.1      128.2      30.19     -69.25      307.9      282.9      103.7      88.74        368      63.98      8.377      113.5      54.83      -54.1
      -81.9      199.9      -3967     -997.4      573.4      384.2      586.5      638.6      820.9      -1308     -363.2      427.7       95.9      500.9      139.1      469.6      365.5      373.7     -6.186      372.7      46.77      214.7     -161.7       39.9      76.79      290.1      612.6      142.2     -119.9      308.3      245.4      141.2      64.54     -26.32     -284.1       -178      476.5      795.4     -76.79      360.1      690.3      544.7      245.4      580.1      452.9      177.3      183.9      221.1     -205.5      49.53     -113.9      397.7      525.3     -152.1      3.043       -602      139.2      175.3      201.5     -580.5      42.39     -18.97      319.7     -338.1     -145.4     -164.2     -30.79     -143.4     -77.77 -1.574e+004      -1729      -1318     -329.1     -99.82     -225.5      239.1      121.8      94.91     -266.4     -287.8     -117.9       -224     -30.45      58.46      57.65     -75.27      64.41
      66.14     -120.3     -918.6     -411.5      528.1        225      611.6     -373.6      585.9     -272.4      524.9      65.45      289.4      112.5       36.8      315.1      304.2      158.8      27.43      293.8      24.75      225.6      49.39      86.54     -291.1        549      428.8      131.6      7.715      253.6      135.1      91.17      205.9     -369.1     -292.6     -184.4      93.14     -92.79      180.2      164.7      287.2      226.6      522.4     -126.5      314.2        123      67.04     -20.14     -49.85     -27.17     -10.75     -403.4     -183.4      -1312      283.2     -229.4        243     -87.78     -222.6     -253.9     -207.2     -9.365      142.3      56.26     -245.4     -741.2      140.7     -75.42       -239      -1729      -3834     -30.52      22.41      219.3      72.05      101.9      27.88      168.8     -83.15      -69.7      20.26      142.2     -108.1      -62.7      54.79     -41.18      25.08
      189.5        194     -440.2      106.3      262.4     -14.56      284.5     -393.5     -117.6      86.54      71.59      386.5      102.4      270.9        331      3.112      273.7     -323.1     -343.8     -68.84     -232.6      144.3     -79.31     -81.75      194.3      475.4      167.7      110.5     -96.87      290.7     -45.19      256.6     -74.39      384.7     -100.9     -50.26      238.2      364.8     -246.9       -168      473.6      593.6      224.3        183     -17.91      190.1     -176.6      162.8     -36.74        130     -211.2      56.04      337.1      277.1      284.4      167.8      369.8      335.9      172.1     -188.6      103.9      50.81      183.1      115.4      176.5     -54.22      11.35     -205.8     -77.79      -1318     -30.52      -3078     -117.6      20.45     -18.87     -107.4        -82      25.25     -40.85     -21.84        137     -51.61      93.52      118.6       39.1      23.73      65.17
     -178.5     -424.4     -97.28      360.6      141.8     -90.22      33.39      271.1      157.3     -360.7       -281     -302.8     -38.19      270.4      60.06      81.45      35.79      233.8      0.795        212     -45.17      68.19      126.5      143.1      453.1      485.4      109.1       93.8      84.59      299.6      115.9      158.1      330.4      177.2      1.402      147.1      258.5     -30.66      68.67     -165.8      20.35      75.99      197.5      101.5      145.1     -122.8     -153.6      84.42      55.33     -61.56     -206.1      110.1     -175.1      460.4      120.1       -115        208      22.45     -95.26     -19.67     -108.6      9.174      124.3      139.7      189.8     -83.02     -32.68     -163.2      173.4     -329.1      22.41     -117.6      -2433     -765.1      19.48     -29.85     -18.35     -82.25     -69.33      20.87      98.28     -127.9       -132      95.92     -13.22      105.7      52.82
     -78.94     -117.5     -245.2      358.7     -72.17      70.07     -480.3      285.2      328.4      37.91      113.5      223.5     -155.6     -91.02      240.5     -2.731        144      234.7      230.3      163.8      79.95        235      101.9      56.34     -102.4      185.9     -36.99     -132.8       36.6      156.4      209.1      5.842     -101.1     -110.8      415.9      236.9     -40.55     -231.3      106.8      70.61      25.88      58.13      272.8      191.8      317.7      166.2     -397.4     -322.8      58.42      195.1     -252.2      300.6      274.2        350      341.8     -58.81     -309.9      448.3     -53.49      112.4     -61.94      69.54      44.93      542.7      167.7     -424.4     -255.3      43.93     -227.1     -99.82      219.3      20.45     -765.1      -5359     -303.7     -528.3     -343.6      21.06       -797     -14.43     -49.46      52.64      38.51     -69.66      73.32      24.69      23.01
      210.6      95.85       7.58     -431.5      344.1     -181.6     -272.7      235.5      176.6     -75.89      371.6      549.9      260.8     -138.6      161.1      262.9       -117      65.14      15.43      203.7       65.6      255.7     -23.11      36.22      400.8      333.8     -67.11      84.41      21.18      10.18      22.06      52.03      377.3      274.8     -64.82      142.2      12.62      230.8     -131.7       46.3      361.6      118.6      136.6      62.34        279     -58.05     -117.3      75.48     -74.72     -223.9     -62.58     -214.8      312.6      402.2      438.4      47.33      308.2     -152.4     -31.41     -16.92      302.2      61.53      182.4      291.9      221.8     -206.1     -16.51      62.51      128.2     -225.5      72.05     -18.87      19.48     -303.7      -2527     -379.8      8.231      102.4     -80.64     -62.01      69.58    -0.7532     -32.96      34.26      41.38      17.95      20.42
      52.35     -25.03      97.17     -463.2     -5.964      40.76     -47.16      294.1        281      319.7      169.5      600.3      209.6      192.5      383.3      231.7      228.6      48.29     -61.85      98.59      323.4        190        124      -6.48     -454.3      357.5      106.6      128.6      64.82      181.7       -152     -14.81        147      225.1      414.9      256.5      122.4      215.2     -10.67     -184.3      94.98      230.6      223.2      120.1      209.1      -18.7     -50.08      82.17      105.8     -41.22     -15.65      418.8      344.1     -873.3      74.61      26.61      364.5      357.6      146.5      95.81      322.9      165.4        129     -24.17        247     -102.4     -71.74     0.3023      30.19      239.1      101.9     -107.4     -29.85     -528.3     -379.8      -3276      -13.9     -119.3     -22.52      11.07      14.69     -112.4      121.4     -2.167      -24.4     -10.99       10.4
     -28.05     -58.68      -1.34      325.5      209.4      64.64      121.3      117.3      234.1      293.4      123.8      118.7       -274     -32.09      142.1      104.9       97.7     -363.6     -130.3      102.8     -14.75     -4.831     -10.47      16.65      153.9      16.11      239.2     -5.864      85.35      159.8      97.88     -1.262      140.2      3.892       13.3      113.9      95.17     -34.85      94.89       15.5     -259.8      309.5      58.47      329.8     -81.13      53.69      11.71      34.69      204.3      15.46     -138.9      366.8      333.9     -76.46      311.1     -127.3     -4.072      130.3     -4.546      -61.2      130.3      162.3     0.5191      179.8      290.1      100.7     -123.9     -0.977     -69.25      121.8      27.88        -82     -18.35     -343.6      8.231      -13.9      -1859     -433.9     -79.24      41.96      101.7      24.73     -68.14      33.14     -5.184       6.69     -42.56
      -1533     -438.8     -258.2        403      631.6     -48.63      106.2      40.25      387.7      234.8      15.33      300.3      500.5      258.3      182.5        123      133.9      240.8     -31.67      363.5      405.6      39.95     -405.7      97.29      375.9      356.9      133.6     -28.98      131.8      181.8     -16.47      36.22      671.4      682.1      342.5     -37.27     -304.4      -23.8      362.4        355      247.3      216.9     -480.3      163.4     -850.5      49.88     -81.63      89.68      504.1      283.6      82.86        556      31.78        604        407      234.3      254.6      226.6      223.8      200.7      75.31        398      267.5     -11.67      92.41      240.4      207.4        148      307.9      94.91      168.8      25.25     -82.25      21.06      102.4     -119.3     -433.9      -3535     -547.1     -231.3     -31.48     -225.3     -46.57      18.78     -36.26      9.163      28.97
     -643.3     -73.05     -346.7      206.8      519.1      239.4      150.5      148.4      407.4      395.4      304.1      362.7      482.3      227.5       -234      276.3      233.5      393.3      142.9      355.3      302.8      39.67      292.2      138.3      319.3     -289.1      9.165      39.96     -144.2     -386.9     -387.6     -44.14      367.7      251.5     -254.4       46.4      243.4      70.64      228.1      393.6      248.6      271.4      386.9      127.4      256.4        364      82.28      234.7        336      289.7      98.62        320     -833.8      120.5      347.1     -934.8     -90.17      339.8      248.5      300.7     -19.45      186.5        265      38.85      347.1        314      108.2      13.52      282.9     -266.4     -83.15     -40.85     -69.33       -797     -80.64     -22.52     -79.24     -547.1      -7438      -1204     -301.3     -248.9     -36.94      19.66     -69.15     -73.95     -39.79
     -387.6     -46.14     -311.9      221.2      127.5      312.8      189.1      -48.3      216.8      318.5      35.26      260.3      319.3      144.7      56.83      93.03      184.2      190.8     -44.85      172.8      128.9      81.57      107.6      124.9     -402.4      183.1      345.4      59.21      85.78     -37.85     -107.7      3.954      294.4     -43.46       70.1      132.2      86.69      -8.08      235.5      396.9     -273.7      146.5      131.7       95.7      169.1      236.9      73.98      32.26      66.87      59.96      68.62      231.2     -88.73     -345.2     -22.13      101.1      247.1     -5.734      211.8      306.8       53.5     -130.8      120.6      -79.7      210.5      181.9      124.4     -80.13      103.7     -287.8      -69.7     -21.84      20.87     -14.43     -62.01      11.07      41.96     -231.3      -1204      -2225     -16.32     -124.2     -134.4     -35.71     -19.09     -28.06     -59.99
     -259.1         22      77.75      242.2      299.3      85.22     -203.1     -79.22      37.99      73.85      15.93      389.2      298.4      85.09      52.54      123.9      133.1      29.73      61.33      37.68     -22.36     -28.47      47.92      5.484      229.5     -48.65     -43.84      79.75      45.27      8.201      2.157     -74.59      197.9      188.3      139.9      55.49      86.16     -274.7      225.5      216.3      183.1      8.419      116.7     -52.02      124.6      101.7       98.2    0.06791      54.47      48.25     0.4814     -3.078      70.06      190.8      182.3      61.86     -134.7      213.2      151.7      97.18     -27.76      171.6      13.74      36.93      46.65      140.5      96.45      100.1      88.74     -117.9      20.26        137      98.28     -49.46      69.58      14.69      101.7     -31.48     -301.3     -16.32     -914.6      3.716     -6.276     -9.432     -50.14     -20.26      43.11
     -426.3     -140.2     -9.107      80.07      27.45      266.7        101     -424.2     -60.13      215.5      369.7      109.5      254.4      80.73     -84.99      147.7      143.6      33.18      129.5      113.8     -126.1      46.99      58.63      80.38      249.8      28.01      358.8      150.7      94.39     -55.48      101.7      23.04      272.8      143.1      393.2      49.31     -96.94      417.5     -7.443     -94.57       -341      144.1      34.47      183.2      33.64     -86.93     -188.8      79.58      24.63      211.2     -20.09        144      8.279      337.6     -200.8      116.7      184.3      259.3      197.8      117.2      147.5      309.1      124.7        166        292     -429.6      55.73     -92.44        368       -224      142.2     -51.61     -127.9      52.64    -0.7532     -112.4      24.73     -225.3     -248.9     -124.2      3.716      -1904     -98.08     -40.48     -58.28     -61.71     -22.48
     -884.6     -207.3     -101.4      211.3      189.2      120.9      97.66     -599.8      153.8      415.3      269.9      221.8      238.1      81.69      224.8      124.6      237.4        358      31.49      54.89     -164.9      176.4      76.27     -108.9      319.8     -46.16      114.4      30.36      32.28      219.7      213.3         69      459.7      193.8        239      80.58      35.04     -88.96      361.9     -240.7      -8.84     -30.77      118.8      164.3        263     -19.08      94.05      163.7     -125.6      165.7     -25.53      153.4      77.71      229.6      190.1     -26.41      283.8        296      22.33      56.79     -29.81      8.239       50.2      184.2      218.2      260.8      247.8      287.3      63.98     -30.45     -108.1      93.52       -132      38.51     -32.96      121.4     -68.14     -46.57     -36.94     -134.4     -6.276     -98.08      -2707       -673     -110.4     -191.5     -154.6
     -323.5     -249.2     -146.3      387.2     -498.1     -100.1      98.11      6.502        172      210.6       60.4       47.5     -115.4        132      234.5      166.3      70.95      211.8      92.92     -81.88      169.1        117      213.4     -137.5       8.28     0.4692      197.9      153.5      143.9      66.23      105.2     -15.17      428.9     -192.9      61.46      142.4      7.309     -116.8      333.5     -10.14      226.1      21.65      162.5      36.75      67.88      223.1      147.2      52.39     -189.3       -100     -60.35     -6.576      248.7     -316.5      57.46      113.8      163.9      252.3      68.28        126     -31.74     -198.9      119.7      30.13      102.6      -63.9      120.9      244.6      8.377      58.46      -62.7      118.6      95.92     -69.66      34.26     -2.167      33.14      18.78      19.66     -35.71     -9.432     -40.48       -673      -2818     -277.9     -484.4     -46.06
     -55.53     -65.61      76.31      181.3     -72.42      85.64      182.1      215.8      195.2      104.8      232.9      233.8      37.52      126.5      63.12      79.92      139.1      53.75      99.52      117.1      185.3      80.02      168.8      6.783     -41.86      143.4      166.2      110.9      35.77      91.96      89.98      5.576      168.1      184.6      50.14      96.32      127.2      136.6      255.2        193      10.19      54.83      118.1      88.48      167.5      80.43     -6.819      92.04     -10.66      4.726       28.6      6.612      108.6     -18.02      101.2      20.01      101.8      114.4     -6.762      47.67     -21.42     -14.58       15.7        130      164.6     -27.55      77.21      134.2      113.5      57.65      54.79       39.1     -13.22      73.32      41.38      -24.4     -5.184     -36.26     -69.15     -19.09     -50.14     -58.28     -110.4     -277.9     -573.3     -18.78     -26.09
       -100     -111.1      28.87        364      8.928      51.25     -5.132      126.4      230.3      119.4     -33.93      82.78      111.3     -4.149      129.7      103.6      61.47      141.5     -61.54      20.91      169.8      73.39      71.03     -40.69      100.6      109.8      151.5      48.65      48.06      33.89      50.62      41.52        375      10.81      41.78      93.96      276.7     -3.956      186.4      102.9      99.08      92.84     0.2199      41.24      47.97      47.27     -57.48      116.9      42.88      70.11     -25.38      223.6      267.7     -32.37      44.91      60.49      131.8      243.1      129.2      49.33      67.66      101.9        211      68.98      90.56      5.254      53.56      212.4      54.83     -75.27     -41.18      23.73      105.7      24.69      17.95     -10.99       6.69      9.163     -73.95     -28.06     -20.26     -61.71     -191.5     -484.4     -18.78       -825      4.157
     -86.82     -57.38      52.67      19.36      58.28      77.16      119.6        163      96.82      292.4      231.8     -208.5      101.2      36.69      158.4      63.71      30.85      163.5     -93.96      186.7      34.41      176.1      82.75      121.6      157.3      55.42      170.4      8.281      25.75      31.81     -101.2      36.17      179.7      12.35      168.2      10.47      82.95      149.9      65.99     -18.02       23.9      48.15      91.98      128.3      205.7       57.8      145.6       84.8     -10.74     -2.811      87.89      12.66      110.6      309.7      203.9       94.4      57.24      175.7      36.08      88.49     -9.377      35.99     -31.98      59.35      77.32      74.85       94.5      84.78      -54.1      64.41      25.08      65.17      52.82      23.01      20.42       10.4     -42.56      28.97     -39.79     -59.99      43.11     -22.48     -154.6     -46.06     -26.09      4.157     -671.6

 45

((((((((((((((RHASCH: 0.021698, BUEBUE: 0.016091): 0.006828, MANMAD: 0.024360): 0.000966, (Lithobates: 0.012811, Babihol: 0.004631): 0.016665): 0.001038, ((FEJLIM: 0.018081, HOPTIG: 0.013951): 0.009732, LIMFUJ: 0.015180): 0.005391): 0.013396, (((Breviceps: 0.024587, Hemisus: 0.030119): 0.009885, (Trichobat: 0.034641, Hyperolius: 0.031909): 0.012747): 0.007230, (MICORN: 0.035859, KALPUL: 0.013878): 0.027289): 0.004581): 0.016749, (NESTHO: 0.002955, SOOSEC: 0.003552): 0.056625): 0.006210, (((BUFMEL: 0.029100, TELBOL: 0.014775): 0.013404, HYLCHI: 0.027665): 0.025888, (LECMEL: 0.056002, CAUCAU: 0.016664): 0.008213): 0.003351): 0.006558, HELREG: 0.028175): 0.026715, (PELCUL: 0.047989, PELPUN: 0.039328): 0.029444): 0.005458, ((((XENTRO: 0.017020, XENLA2: 0.013546): 0.019500, (HYMBOE: 0.030226, PSEMER: 0.029870): 0.015420): 0.004543, (PIPPIP: 0.007400, PIPCAR: 0.008823): 0.029564): 0.019039, RHIDOR: 0.040303): 0.009881): 0.004844, ((OBSPER: 0.027429, DISGAL: 0.035254): 0.011332, BOMORI: 0.055204): 0.013989): 0.008426, (LEIARC: 0.030756, ASCTRU: 0.031946): 0.005751): 0.110562, ((CRYPTOB: 0.007659, HYNOBII: 0.028657): 0.018883, SIRENID: 0.053045): 0.048014): 0.008792, ((ICHTHYO: 0.025258, TYPHLON: 0.028831): 0.004981, RHINATR: 0.031025): 0.043304, ((LIZARD: 0.094171, GALLUS: 0.065451): 0.014221, HOMO: 0.087005): 0.039963);

  0.008792  0.110562  0.008426  0.004844  0.005458  0.026715  0.006558  0.006210  0.016749  0.013396  0.001038  0.000966  0.006828  0.021698  0.016091  0.024360  0.016665  0.012811  0.004631  0.005391  0.009732  0.018081  0.013951  0.015180  0.004581  0.007230  0.009885  0.024587  0.030119  0.012747  0.034641  0.031909  0.027289  0.035859  0.013878  0.056625  0.002955  0.003552  0.003351  0.025888  0.013404  0.029100  0.014775  0.027665  0.008213  0.056002  0.016664  0.028175  0.029444  0.047989  0.039328  0.009881  0.019039  0.004543  0.019500  0.017020  0.013546  0.015420  0.030226  0.029870  0.029564  0.007400  0.008823  0.040303  0.013989  0.011332  0.027429  0.035254  0.055204  0.005751  0.030756  0.031946  0.048014  0.018883  0.007659  0.028657  0.053045  0.043304  0.004981  0.025258  0.028831  0.031025  0.039963  0.014221  0.094171  0.065451  0.087005

  0.000000  0.000000  0.000000  0.000000  0.000000  0.000000  0.000000  0.000000  0.000000  0.000000 -0.176186 -0.147732  0.000000  0.000000  0.000000  0.000000  0.000000  0.000000 -0.008419 -0.008666  0.000000  0.000000  0.000000  0.000000  0.000000  0.000000  0.000000  0.000000  0.000000  0.000000  0.000000  0.000000  0.000000  0.000000  0.000000  0.000000 -0.018925 -0.012987 -0.008484  0.000000  0.000000  0.000000  0.000000  0.000000  0.000000  0.000000  0.000000  0.000000  0.000000  0.000000  0.000000  0.000000  0.000000 -0.006048  0.000000  0.000000  0.000000  0.000000  0.000000  0.000000  0.000000  0.000000  0.000000  0.000000  0.000000  0.000000  0.000000  0.000000  0.000000  0.000000  0.000000  0.000000  0.000000  0.000000  0.000000  0.000000  0.000000  0.000000  0.000000  0.000000  0.000000  0.000000  0.000000  0.000000  0.000000  0.000000  0.000000


Hessian

 -5.514e+004      -1569       3354       2070       3603       1271       1375       3458       4635      433.3      -7165       3357       1287     -622.3      -1342      836.1      726.3     -173.4       3949       2607      -1099       2162      -4723      -4594       4106      -4304       2066      -3390      965.4       1885       1155       3209      -2527      -1107       2215       1583       2295      -1616      459.1     -625.5       3572       2168      -1963      -4139      -3002       2138      -2897       2243       1792      473.6       2340        436     -393.5      791.2     -506.2      -2559     -450.7       1137       1426      -1958      -1007       1826       -430      254.7       1938       2130       2216      937.9       2995       2755     -216.5       3626      -6157      -4082      -1053      -2612      673.7      -4735      201.1      -3045      -4301      418.5      -4582      -2424     -327.5     -672.6     -648.8
      -1569 -1.013e+004      969.6      729.4       1928      770.4      563.1      805.5       -675      737.7       2740       2868        552     -246.9       1704      214.8      52.98       1027       2207       1847      -1464      349.4     -436.4     -634.5      488.4     -90.02       2152       1475       1382     -563.7      357.1      897.6      495.8      68.22      417.9      907.8      -2335       2182      -1663     -375.8       1012       2382      757.8      467.3     -591.2      175.8     -78.03      952.9      653.1       1433     -421.3      -1263      741.5      181.1        624      105.6      998.7       1262     -546.4      666.8        695        458       1595     -225.8      773.5        328     -939.3       1783      981.5     -368.9     -427.7       1126     -115.2     -732.7       1583     -206.7      471.3     -592.7      -2515     -195.6     -17.51      28.25     -395.2      776.2      78.63      117.1     -41.33
       3354      969.6  -1.4e+005 -1.187e+004      -5861      -5666       1273      -6722       2968 -1.444e+004       6652       5918       1806     -145.9       5216       3262      -2104       2617       3650       4642 -1.904e+004       4470       6090       6125      -9857      -9502       5768      250.8      -2303      -1550      -1597     -228.8      -3449      -3507      -7352       3811       6699       6533      -3669      711.7       3709      934.6       4703      -8563      -2926      -1153      835.4     -25.86      -8508      864.6      -1721      -2608      -1925       3443      -4182       1531      -4137       3385       2449      -1099       -652 -1.286e+004       2094      -3560      -4245     -73.07      -8396      -2361     -666.8 -5.635e+004     -787.4      661.3       2387       3555       2203     -826.1     -652.2      -2967      -2444      -1948      -1578       1376       3249       4630      923.4       4329       2445
       2070      729.4 -1.187e+004 -1.948e+005 -1.669e+004      -8308      458.2      -7866       1660       2239       7854       6174       8153       2301      -6488       4920      -1657      -2225       3047       5960 -1.259e+004      -4274       5922       7366      435.6       3549       6114      -1378       4123      -2214      -2219      330.6      -1995       -378       3401       3041       6264     -927.9       6047      424.9       4455      -2808       5643       2169       4392      -3158       2810       3425      -3822     -721.3     -825.4 -2.11e+004      -5311       1906       3402      966.3       2851       4196       4875      -1923      -7425     -615.9      -2885      -2492 -1.643e+004      -2136       2774       3737       1550 -1.557e+004      -4419      -5640       2916       4466       4405      -2618       1656      -1824      695.1       1020       1104      770.4      766.6       3586      287.4       3043       1577
       3603       1928      -5861 -1.669e+004 -1.808e+005 -1.704e+004     -383.2 -1.063e+004      -4664       5595       6811       5752       6488      -1553     -657.4       4204       1901     -429.4       3142       5708      -4747     -807.4      951.5       5012      399.4       1595      -2769 -1.089e+004      -1788      -4835       3237      -1791       4989       1875       6016       1670       4250       4718       2441       2545      -2069     -169.1       6279      -1465      463.8       1376      -1179      -6107      -6282     -111.6      708.5      -1225      -4048       4218       5208       4388       4212       1303       1278      644.4      244.9     -723.1       1716        968      -2553 -1.355e+004        272       3155      -5269      140.9      -2450      -4629      -1911       2489       5174      -1116       2477       3536      -3738      -4464      -2527       1205       3430       1521       1259       1658       2437
       1271      770.4      -5666      -8308 -1.704e+004 -5.433e+004      -4975     -232.6      -2652       4450       7271       3672      247.7      -1254      -4357       2898      -3264      -3237       4372       3542     -901.1     -859.8      -1575       2836      -9463       2190      991.5       1043       2377      -1327      -3666       2773      539.6      -3986       4434      469.6       5567       4654      979.2      -2464      -1952      -9182      281.6       1308      -7852       2002      -2813     -243.9     -557.4       1542       1741      -5150      -1750       1427       2213      -1869      -5707     -530.8      882.7       3147      -3411      -3409      -6667     -385.3      -1611      -5429      -2217      -1180      -1110      -5184     -430.5       1441       1098      905.2       2830     -57.28      111.4       17.5      -5351      -1422      -1075      176.7       1739       2386     -561.9      862.3       1536
       1375      563.1       1273      458.2     -383.2      -4975 -1.942e+005 -1.045e+004      -7054       2226       7124       4597       3408       2949      -5321       4882       5419      -4724       4489       5425       1626       3680       4089      -2453       5006      -1565      -4675       3216       1498       4441       1950      -2936      -5804      -1255       2982      -2602       5181       4784 -2.521e+004      -3097       5360       4392       4794       3105      -5669       1072     -906.9 -1.101e+004       1264      -2833      481.8 -2.466e+004      -1615      -1721      -4161       4477      157.3       1753      -2051      -3671      772.2      -9326      -4745     -875.8      -9920      756.2       4510      739.3       2610      -1554     -568.2      -1374       2621       1318       3383       2845      -2692      -1999      -4079        987      -2926      844.6       1683       3640       1345       1941      88.03
       3458      805.5      -6722      -7866 -1.063e+004     -232.6 -1.045e+004 -1.86e+005 -2.282e+004      -1637      314.9       3823       5329      -1781       5790      -1245       4902       2942       5106       1653       5145       3015       3512      -9668      -4239      332.3       1894       4767       1812      562.1      -2671       1256      -7048      -8165      -7033      -2544       3788       6053 -1.616e+004      -1678      -2292       5805        602      -6294 -1.784e+004     -770.7      -2139      -1272      -6608      -4266      8.081       1810       2109 -1.696e+004       4973      -9529 -1.408e+004       3278       1257      -1123       1627       1824      -2957       1152       2062       3810       1126     -213.6       5386      -1964      -2849       1251       1662     -520.3       4393       4210       2052       2981       2583       2631      -5979      124.2       5065       4641       1927       -280       4326
       4635       -675       2968       1660      -4664      -2652      -7054 -2.282e+004 -9.013e+004      -4593       5623       2582      33.67       1322       2322      -3573      -6506      -1445       5991       3339      -8003      -7173 -1.063e+004       5605      -6802      -3582      -3513      -3242       1722      -6104      -7171       3361      -4616     -860.1      -1681      526.7       3697       5368 -1.801e+004      -6073      -4442     -590.3      -7143      -4825        726       2880       4547      -4176      -2322       1973      -2574      -8500      -2599       4455       3527      -2520       1268       2614        773      324.5       1123      -6276       1138      769.1      -2032        368      -2963      -3926      164.6       3516       2541       3930       2680       2878       4658       1594       1484       1757      -3146     -651.5       1249       2086       1200       3943       2308       2706       1535
      433.3      737.7 -1.444e+004       2239       5595       4450       2226      -1637      -4593 -1.25e+005 -2.325e+004       1166       3052      -1628       4485      -8698      -4058      -1708       4923       3635      -3907      -1106       5739      -2319 -1.866e+004      -9813      -8513      -3756      -2308       3415      -1072       1917     -756.9     -30.89  -2.4e+004      -1427       2798       6140      662.6      -5050       2045      -1821      551.9 -1.113e+004     -547.3       3865      -2661      210.8     -290.6       1326       3886 -1.03e+004      -5278       2359      -2610       3401       6521       2741     -930.2      -3857       1601       3042       1585      -1470       2527       5616       3535      511.3       5415      -7220       2729       2208       2452       4177      -1740      -4656       1370      -1850      498.6       1676     -381.7       2015     -168.9      -2653       1234      193.5      507.1
      -7165       2740       6652       7854       6811       7271       7124      314.9       5623 -2.325e+004 -1.376e+006 -5.547e+004       2962       5171      800.8       1639      -2901       4789       4396 -4.458e+004  -1.1e+004 -3.806e+004      -1386      -3956       1736      -3529       1245       6483       6344       8056       5198       3768     -664.4     -499.8 -4.455e+004 -1.066e+004       4987       6168       6315       4126       4353       4238       4670 -3.17e+004       4493       6257       4135       5408       2826       4036       6247      -7957 -3.341e+004       3991 -1.932e+004 -3.851e+004 -1.541e+004       4328       2533       5996       6311       1041       5380 -1.556e+004       4693       4160 -2.248e+004       2707      -8062       6772       7099       3919     -401.9      -1978 -1.041e+005       3715      668.5       1769       3454       1626       2937       1742      -6541       1308      -5417       1248       1072
       3357       2868       5918       6174       5752       3672       4597       3823       2582       1166 -5.547e+004 -1.517e+006 -3.98e+004      -3499 -1.493e+004 -1.606e+004      478.1       1841       2216      -1737       2806       3205       2575       1035 -2.065e+004       1123       3177       4504       2625       5214       4075      189.5       2731       3131       2075       2877       2897       5042       5196       2076       3350       4555       4525 -2.374e+004       3640       4319       3970      -1775       4233 -1.134e+004       3195       5692       3070     -808.2       3495       3412      283.8       4034       4028       1927       2136       1037       1712       3908       4250       3170      266.1      -1113       3939       5264       5192       4105       3184       3510       3494      772.4       2087       3626       3874       1078       4094       1571       2810      33.66      -4436      652.2      -8635
       1287        552       1806       8153       6488      247.7       3408       5329      33.67       3052       2962 -3.98e+004 -2.515e+005      -3893 -1.163e+004       2989       3443       6800       3311       1075       7479       4824       5470      -2711      -3347 -2.934e+004       2530       5465      -6682 -1.442e+004      -6643     -806.9      -2359      -2752       2639 -1.07e+004       3616       6385 -2.439e+004      -6123       2653      -4613 -1.028e+004 -2.049e+004      -5570       1964     -827.4       2706       5552       2145       3537       7419      -2388 -1.358e+004       5531       7324 -1.336e+004      -5415       4632      984.3       4125       2776       6075       3294       2763       6274       3660      505.1      -4785      -4838      -4360      -6265       4530       6495       7625       4469       2218        446     -736.7       1882      -2854       3356      501.2      -6871       3972      -3242     -997.2
     -622.3     -246.9     -145.9       2301      -1553      -1254       2949      -1781       1322      -1628       5171      -3499      -3893 -8.85e+004      68.41       1953      -4709      -6171      -5085       4731      -6365      760.1       -832      -5979      -6397       3352       -983     -643.3      -1948       6849      622.1       -870       1643       1749      -1500     -406.7       5220       6272 -2.188e+004      -4771       2380      -2469       1926 -1.382e+004      -4153       1620      -4465      -4819      473.2      -5549      -4340       2175     -618.1      -7875      -1474      -3014     -964.6      -3532      766.7      507.6       3795       2391       4800      735.3      -5720      -7397      -5161      -5662        165      -9707      497.3      -3912     -964.8     -546.9     -896.3      853.7      620.7     -394.3      181.8      378.7      -3278     -110.8      803.1      -1131      320.5      854.5      259.9
      -1342       1704       5216      -6488     -657.4      -4357      -5321       5790       2322       4485      800.8 -1.493e+004 -1.163e+004      68.41 -1.207e+005      -46.4 -1.015e+004       6026       4162      -8244     -649.4       1021      -1353       3544      -4942       3564      -8973       3205       1212      -5813      -3093       2767      -1087      -3948       3046      -2038       3795       5988     -705.4       5158       4843      -2579       1671     -390.9      -4836       2497      -6864       2258       1799       1118       1159      -3838      -2595       3798       5809       2913      -2606       1556       5233      -3551      -5540       2576      -2888       1819      144.9 -1.481e+004     -410.1     -246.6     -495.7       5652       1130      -6709       1202       3358       4270      -3375     -366.4       2731       2549        680       3348       1648       1245       1994       1079     -276.2      -1812
      836.1      214.8       3262       4920       4204       2898       4882      -1245      -3573      -8698       1639 -1.606e+004       2989       1953      -46.4 -6.931e+004      -4998      -9442      -3793       2538      -4345      -5334      -3491      -5039 -1.907e+004       1905      -1993       2270      -3082       3897       1342       2108      -4764       1980      -8972      400.9      -9153       4901       3923      -2775      -1737       2928       1278      -1782      -1674      278.3      489.5      -5380       3906      712.1      999.2      -1651       1500     -818.8      -2673       1807      762.4       3702       1535      -1089      602.3       1404      -2755     -307.7       3602       1816       1521     -478.2       1766       5248      -3308       5100      -1946       1280       2038      78.88     -85.25       1555       2186      -1804       2409       2329     -234.3     -561.4     -815.5     -460.4      -1497
      726.3      52.98      -2104      -1657       1901      -3264       5419       4902      -6506      -4058      -2901      478.1       3443      -4709 -1.015e+004      -4998    -1e+005 -1.927e+004     -372.1      941.4       4018      -3262      -6910      -3613      -7163 -1.091e+004     -463.2      -2925      -6498      -1992      -2506      680.4      -2898      -1512      125.8       3266       6470       5909 -1.33e+004      -1552      -8129      -8305      570.2      -3438      -4796     -810.6      -6456      -3196       2329      841.7       2000      -8032      -4522      -1659      -7954      -4871      -3404      854.8       1131      -4853       2029       3438       3693       2689       3549       5203      -1209      324.9     -315.6      -1485       1328       3387       2902       2657       3491       1544      311.1        801       3977      -5013       4235       3536     -86.52       1297        489       1290     -158.8
     -173.4       1027       2617      -2225     -429.4      -3237      -4724       2942      -1445      -1708       4789       1841       6800      -6171       6026      -9442 -1.927e+004 -1.289e+005      -4389       1630      -1690      -6738     -67.93      -5618      -6578       1079      -5690       2007      -1476       3385       1815       3281       1320      -3194      710.9     -810.4       5601       6295       7502       2389      -2354      -1057      -9516      -5096       2596      -2298       2968      -3105       3933      -1200      -2332      -4753      534.5       6554      -1107       4050      35.29      -1085      -7406      -3942       4586       3527       4404     -786.5      -7205       3940       1703      -2205       1095       3402      297.6       1570       2371      107.6       2872     -926.5       1896     -982.9       2692      -1224      585.9      -1114       -755       1838       1163       1515       1492
       3949       2207       3650       3047       3142       4372       4489       5106       5991       4923       4396       2216       3311      -5085       4162      -3793     -372.1      -4389 -2.916e+005       3631       5027       3332       4556      -7421      178.8       4496       1455      -5326      -2513      -6509      -1463       3345      -2528       4279       4745       1183       5540       4657       7064       5137       2791       3356      -6941       3206       5377      256.1      -6993      -1333      -7410      -1340       3540 -1.603e+004     -119.3       5236 -1.101e+004       4060       4050      -1077      -3069       3606       1353       4672       4337       4172       4358       5031       5124       4485      225.1       2894      -1653      -1143       3703       3397 -1.708e+004       1013       3204       3856       1845       3590       3847      -8695       2259       3459       2127       2507       2533
       2607       1847       4642       5960       5708       3542       5425       1653       3339       3635 -4.458e+004      -1737       1075       4731      -8244       2538      941.4       1630       3631 -3.254e+005      -6202      -1539       1026      -6062       1602      -6484      -2670       4473       3589       4484       2476      -2759      -3549     -848.1       3085      -2339       5020       6300 -1.372e+004      -1903       5332       5064       6087      -1799      973.1      -2560     -615.2      -2907      -2947      -5708     -629.6       2799      -6421 -2.047e+004       4143       4201       4745       4204      -8281       3514      204.2       2727     -615.6      -6299      548.7      -6751       4367       4588       2021      -1374       2909      -7505      -1630       1923       1873       1186       2469       2099       3416       2651       2821       2343       2092      -6381      -2147      -3194      -3159
      -1099      -1464 -1.904e+004 -1.259e+004      -4747     -901.1       1626       5145      -8003      -3907  -1.1e+004       2806       7479      -6365     -649.4      -4345       4018      -1690       5027      -6202 -1.51e+005      -5771 -2.382e+004       2998      -6144 -1.011e+004       7790        144      67.14       6120       1977       6892       1906       5168       7210       1523       3178       6729      -2722       4061       6152       1447       3869 -1.385e+004      -1428      -7783       1747      151.4       1491       1500      -1309       1847      -7554      -9121      655.7       1626      635.2       2242      126.1       1768      490.2 -1.239e+004       2029      -9228      -1296       2807      -6335      -2512      482.6       1894       2744      2.842     -553.3      788.5       1195      -3448     -651.5       2256     -872.9     -766.3      930.9     -281.4       3431       3274       1481       3844      -3326
       2162      349.4       4470      -4274     -807.4     -859.8       3680       3015      -7173      -1106 -3.806e+004       3205       4824      760.1       1021      -5334      -3262      -6738       3332      -1539      -5771 -7.947e+004      -1303       1712      -4657      -4628       4203      -2266      -1879     -103.4       1598      631.4      -1793      -4736      -1108     -853.6       3379       5252       3632      528.3 -1.108e+004       4210     -543.3      -1542      -2270       2050       2550      -5269      158.4      -2469      -1205      -8259       3917       2167       3957       1564       4890       1074       1353     -469.9       3063 -1.295e+004       3649     -140.5      -4256       4198      -2240      -1072      456.7       3993     -668.6       2759       1436       2517      -4333      -1755     -288.4       2346      -2864       1736       3223       1346      -1636      948.6      230.5       1674     -123.1
      -4723     -436.4       6090       5922      951.5      -1575       4089       3512 -1.063e+004       5739      -1386       2575       5470       -832      -1353      -3491      -6910     -67.93       4556       1026 -2.382e+004      -1303 -1.147e+005     -625.1       5215      458.2       6301       2958      413.6     -583.1      -1041       5667      -1899      -2683       5286      -1934 -2.013e+004       4553 -2.026e+004       4289       5114     -141.1       4331       1942      -5606     -288.9      116.7       2297       1426       2350       4190      -2291       3332     -32.63     -923.6      -8008      -3585       2848      -1912      -2483      -3761      -1146     -685.6       1260       3328       3343     -588.2      -2103       1099       5805       4826     -188.2     -319.3      -4940     -938.2      -1707      -1655      633.7      754.3      -4029      873.3       1885      -2092     -437.9     -491.1       1226       1250
      -4594     -634.5       6125       7366       5012       2836      -2453      -9668       5605      -2319      -3956       1035      -2711      -5979       3544      -5039      -3613      -5618      -7421      -6062       2998       1712     -625.1 -1.292e+005       6597       5647      -9228       3787      -4026       8029       2030       1474       6383       2082      -1105      -4024       5610       6032      -1590      934.6      -3273     -1.629      -7637      -6781     -219.6      657.5      -4646      665.4       3839       4136      -3131       6339       1773      -6212       -392     -617.1      917.3      -1525       2744      -2124     -141.8       2888      -4814       2711      -2944       5393        235      -1036       5363     -104.6      -4272       3677       1520      444.3       3736       2053      -4130       2893       3956      825.7       1625       1391       1453      162.1       1043       1317      651.3
       4106      488.4      -9857      435.6      399.4      -9463       5006      -4239      -6802 -1.866e+004       1736 -2.065e+004      -3347      -6397      -4942 -1.907e+004      -7163      -6578      178.8       1602      -6144      -4657       5215       6597 -2.402e+005 -2.753e+004 -1.472e+004      -9452      -1483      -4310      -7700      -1007      -7518     -378.8      -2165      -2083 -2.198e+004       1684     -955.8 -1.457e+004      -4080       1343       4988      -1907      -2268       5476       4076      -4555       3384        129       1162      -9900     -590.2      -1959       1454       6768       5863       2704       1670      -8732       5695       5736       5477       5048     -937.5      -2909      -7416 -1.728e+004      -3496      -6181     -768.4       4131       1395       5021       5305       3179     -267.6       4187       4586       3610      -2129       4269       3041     -1.879      768.7      -2931     -505.9
      -4304     -90.02      -9502       3549       1595       2190      -1565      332.3      -3582      -9813      -3529       1123 -2.934e+004       3352       3564       1905 -1.091e+004       1079       4496      -6484 -1.011e+004      -4628      458.2       5647 -2.753e+004 -1.701e+005 -2.209e+004      -1491      -7398 -1.08e+004      -2751      -4137      -5426 -1.08e+004      -4395      -4751      -1879       5015 -1.249e+004 -1.331e+004      -4642       2184       3278      866.3      154.3      -1682       1792       5525      704.7       1138       1621      -4775      -4409 -1.235e+004      -5312       6008       3887       2781      993.2      -2943      -1705      759.6      299.3       1439      -2414      -1752       2347      -6664      -1250       2055       1654      -1676     -985.7       1404       3662       2003      -1558       2015       2508      210.7      -1002       2552      -1581       1375       1863     -586.5      841.4
       2066       2152       5768       6114      -2769      991.5      -4675       1894      -3513      -8513       1245       3177       2530       -983      -8973      -1993     -463.2      -5690       1455      -2670       7790       4203       6301      -9228 -1.472e+004 -2.209e+004 -1.341e+005 -1.078e+004      -6064      -3663      -2915     -267.2      -1285      -2063 -1.105e+004      -4424       2852       5721      -1213      -4009       3691      -3653       5108      -1579      -7761       2807      -1606       4542       3805       3011       2730      -3287     -867.6      966.5      325.8       1108       4669      -3391       3361      -1754      -5817      -2839      -4842       2117      -2139       1756       3764      -6391      -1260       6130      -4808      -1730       1311       2450       2193      720.7     -416.3      514.1       1507      321.8     -411.8      -2786       -427      -1358      -1010        759       1160
      -3390       1475      250.8      -1378 -1.089e+004       1043       3216       4767      -3242      -3756       6483       4504       5465     -643.3       3205       2270      -2925       2007      -5326       4473        144      -2266       2958       3787      -9452      -1491 -1.078e+004 -6.973e+004      -2657      -2102      -1593      -8605       1440       2362      -1467      673.7      -3423       3937      -6035       3232       1534     -480.7     -951.6      102.2      844.4     -480.3      -3059      -1020      299.3      -1033       1397      -2732      665.7       2041      -9822      -1218       3576       1529      -1402      -1461       -213       3015      -2531      570.6     -78.64     -954.2      -4880      697.4      -2229       3969      -3697      -1746      545.5       2406      595.4       1464       1948       2878       3746      490.3       1663       1626      908.1      647.6       1497       1407      761.6
      965.4       1382      -2303       4123      -1788       2377       1498       1812       1722      -2308       6344       2625      -6682      -1948       1212      -3082      -6498      -1476      -2513       3589      67.14      -1879      413.6      -4026      -1483      -7398      -6064      -2657 -5.846e+004      -1795      547.8      -1534      -1652      -2115      -3848      -2679     -480.3      -3726 -1.442e+004      -2311      -5987       1763      -8787       2037     -436.3      -2056      -1623       2061       2473     -147.2       2254      -2848     -908.6      -1640       2170       1162       3807       3404     -54.63      268.5       3136      -1382      829.4      762.1       1381     -366.9     -3.651       1312      -1235      -1760      -4050       2925      891.5       2395      676.2      108.3      732.4       -691      745.7      773.7       1805       1402       2214       1100       1099       2196       54.1
       1885     -563.7      -1550      -2214      -4835      -1327       4441      562.1      -6104       3415       8056       5214 -1.442e+004       6849      -5813       3897      -1992       3385      -6509       4484       6120     -103.4     -583.1       8029      -4310 -1.08e+004      -3663      -2102      -1795 -1.083e+005      -4115      -5338      -4092      -3070       4824     -785.7      -3208       4339       6548      -2795       4833       5988      -1392       4549     -113.8      -3230      -1673      -2567      -5871     -455.4      -4370      -2252       1830       2934       1188       4373      -3716      -1686       1089       -935      -2955      -6070      633.1      200.4     -664.1      -2543       3525      -1503      -5000       3765       1414      -1965       1278       4810       1652      -3425       1875      919.6 -1.166e+004      -1235       3022      424.5       2390       2290       1616       -708       2538
       1155      357.1      -1597      -2219       3237      -3666       1950      -2671      -7171      -1072       5198       4075      -6643      622.1      -3093       1342      -2506       1815      -1463       2476       1977       1598      -1041       2030      -7700      -2751      -2915      -1593      547.8      -4115 -4.738e+004     -472.2      -2261      -1110      961.1     -334.6       3826      -1276      -8798      325.8     -887.3        758      -5349      393.8       1948      901.5      -1696     -64.18     -135.5       3342       1708      -3693      875.5      -2133       2598      -4712      -7125     -99.87      -2163     -852.9      -1013      -5333      -2089      778.9      -1320      -1653      -1645      -2640     -948.9      -6897       -367     -669.7       1704       1755       4347       2957      196.1       1232      107.6       3202       1528      426.7       2831       3031     -177.2      768.5      958.3
       3209      897.6     -228.8      330.6      -1791       2773      -2936       1256       3361       1917       3768      189.5     -806.9       -870       2767       2108      680.4       3281       3345      -2759       6892      631.4       5667       1474      -1007      -4137     -267.2      -8605      -1534      -5338     -472.2 -5.283e+004      -2118      -1588       2544       1159       3976       5273      -4122       3439      -4767      -1836      -1330       3204       3374      -1155      579.7      -2753      797.8      -1167      -2571       5987       3232       6248     -317.3       4509       5613       2923      -2446     -366.7       1015      -1199       1633      889.7       1001      -2416      -2027      676.2      993.4       2142      -1583       1310      195.7       1046     -619.3     -675.9      748.7       2349      -3918      259.7     -161.6       1848       2288      370.2      833.6       2635       3221
      -2527      495.8      -3449      -1995       4989      539.6      -5804      -7048      -4616     -756.9     -664.4       2731      -2359       1643      -1087      -4764      -2898       1320      -2528      -3549       1906      -1793      -1899       6383      -7518      -5426      -1285       1440      -1652      -4092      -2261      -2118 -5.934e+004      345.4      -6301       1534      -9258      -4577 -1.756e+004      -3460      -7564       1386       3939     -803.3      -3884       1466      -1513       3350     -417.5      -1011       2044      -1413       4224       4546      -1723      -1722      -2431      -3055       2215      -1835      680.2       2781      806.7       1709     -505.8      -1960       3537     -411.4      -1301       1129      33.57     -198.4      73.17       1363       1526      -1351       1218      2.439      -1176      222.9     -241.2     -857.5      -1081      703.1      970.2      500.6      805.4
      -1107      68.22      -3507       -378       1875      -3986      -1255      -8165     -860.1     -30.89     -499.8       3131      -2752       1749      -3948       1980      -1512      -3194       4279     -848.1       5168      -4736      -2683       2082     -378.8 -1.08e+004      -2063       2362      -2115      -3070      -1110      -1588      345.4 -4.748e+004      -4827      -1224       3147       5966      -9624      -3661      -1885      -1690     -655.1       3357      -5722       1982      -3481       2130       2249      690.7       1391       4570      -1571      -4883     -333.2      -2048      -1345       1421      -4295      -1156       2718      21.91       2524       1421       4972       -848       3193      -1500       2040       1621       2953       3433       1275      -1794       3535     -769.5       1402      367.8      -3493     -36.53     -376.4     -835.3     -301.2       1831       1806       1017      594.8
       2215      417.9      -7352       3401       6016       4434       2982      -7033      -1681  -2.4e+004 -4.455e+004       2075       2639      -1500       3046      -8972      125.8      710.9       4745       3085       7210      -1108       5286      -1105      -2165      -4395 -1.105e+004      -1467      -3848       4824      961.1       2544      -6301      -4827 -1.064e+005      -3979       4292       6155      -9278      -4270      -3504      251.6       5077      446.6       3527       2623      -7534       3743       4613     -67.33       3025      -3432      624.2       5753      -2424 -1.181e+004       3512       3390      -2250      -1917      -2038      255.1      -3941      957.5       3853      -2555       1251      -1815       4077      -9611       2524       4563       1615       3183       3273     -252.1       2363       1265      736.5       1818       2086     -428.4     -93.34       2573     -861.1       1909      95.68
       1583      907.8       3811       3041       1670      469.6      -2602      -2544      526.7      -1427 -1.066e+004       2877 -1.07e+004     -406.7      -2038      400.9       3266     -810.4       1183      -2339       1523     -853.6      -1934      -4024      -2083      -4751      -4424      673.7      -2679     -785.7     -334.6       1159       1534      -1224      -3979 -2.858e+004      -4595     -347.4      -2910      -2916     -159.6    -0.8673      -2649      -3130      754.5       1101      -1774      434.9       1464      -1726        544      -2512     -631.3      -4650       1715      -1669       2152      459.8      189.6       1447       -437      973.6     -954.4       1442       1318      -2803       1127      749.8      278.6       3145     -119.3      146.2      249.5      647.8      131.4      -2889      625.4      670.9        435      516.8     -699.1      778.5      275.6     -391.3      687.2      204.2     -541.5
       2295      -2335       6699       6264       4250       5567       5181       3788       3697       2798       4987       2897       3616       5220       3795      -9153       6470       5601       5540       5020       3178       3379 -2.013e+004       5610 -2.198e+004      -1879       2852      -3423     -480.3      -3208       3826       3976      -9258       3147       4292      -4595 -5.185e+005 -6.227e+004       4604       2979       6097       2895       3083       5008       4866      -2900       4715       4504       2588       1128      -1854       3781       2649      -6566      -7386       2555       5657      101.9      -8035      -3090       1304       2240       2799       3068       2820 -1.243e+004       2712       3530       3027       6212       3126       5223       1010      -4592      -9807      -1840      199.5       2485       2971       2299       2264       3148      -2982       1212      640.6        591       1384
      -1616       2182       6533     -927.9       4718       4654       4784       6053       5368       6140       6168       5042       6385       6272       5988       4901       5909       6295       4657       6300       6729       5252       4553       6032       1684       5015       5721       3937      -3726       4339      -1276       5273      -4577       5966       6155     -347.4 -6.227e+004 -4.083e+005       6691      -5201       6188      -4577 -1.036e+004      -3209       6242      350.7       6288      -3012      -9002      -2791      178.6      -5608 -2.053e+004       2819      -4756      -9665       5966 -1.832e+004       2398       2189      -2964       2059     -75.54 -1.212e+004       5452       3088      -3268       5463        807       5206 -1.122e+004       5413      -5801     -205.3      -5453      -3074       1999     -31.19      586.1       2247      528.6       2130      96.03     -23.46      -1208      -4277       2500
      459.1      -1663      -3669       6047       2441      979.2 -2.521e+004 -1.616e+004 -1.801e+004      662.6       6315       5196 -2.439e+004 -2.188e+004     -705.4       3923 -1.33e+004       7502       7064 -1.372e+004      -2722       3632 -2.026e+004      -1590     -955.8 -1.249e+004      -1213      -6035 -1.442e+004       6548      -8798      -4122 -1.756e+004      -9624      -9278      -2910       4604       6691 -2.717e+005 -1.598e+004      -6937      -3432      -8872      -4263 -3.049e+004       1814 -1.598e+004      -6934       2000      119.9      -5257      -2991      -3204      -2148       3056 -1.273e+004      -4664       2771      281.3      -2576      -4509      -2549 -2.808e+004      -5144       5952       2453      258.2 -1.098e+004     -419.4      -8192      -4913      -4461      663.8       5190       8137       4719       3699       2937      -4925       1433      -5249       1116       2780     -871.4        968       1930       4056
     -625.5     -375.8      711.7      424.9       2545      -2464      -3097      -1678      -6073      -5050       4126       2076      -6123      -4771       5158      -2775      -1552       2389       5137      -1903       4061      528.3       4289      934.6 -1.457e+004 -1.331e+004      -4009       3232      -2311      -2795      325.8       3439      -3460      -3661      -4270      -2916       2979      -5201 -1.598e+004 -6.158e+004      -2850     -500.3       2665     -776.5      -9372      456.8      -2761     -678.5      980.5      -4015      -1649      -7398      -1957      -3212       1722      -3043       4566       2060       1031       2428       1373       2510     -54.87     -590.5      -3024      -1851       2479      209.7      -1502      -1534      713.4       1903     -543.6       2513       2755      -1126       1952       1135       3943       1696     -545.6       1042      962.7     -118.8      553.5        608      391.4
       3572       1012       3709       4455      -2069      -1952       5360      -2292      -4442       2045       4353       3350       2653       2380       4843      -1737      -8129      -2354       2791       5332       6152 -1.108e+004       5114      -3273      -4080      -4642       3691       1534      -5987       4833     -887.3      -4767      -7564      -1885      -3504     -159.6       6097       6188      -6937      -2850 -1.088e+005      -5074 -1.485e+004      -3148      -4857     -86.62     -457.9       1898       -276      -2754       3694 -1.114e+004       3140       3784      -3549       1542       3109     -632.1      -2598      -1267      267.2       1747      481.8       3317      -1250      160.7      201.6       1038      -3800       2354       1342       3488       2346       1719       2802       1320      376.1       3154       3757      550.2       1714       1406      557.9      212.6     -288.5       2127       1814
       2168       2382      934.6      -2808     -169.1      -9182       4392       5805     -590.3      -1821       4238       4555      -4613      -2469      -2579       2928      -8305      -1057       3356       5064       1447       4210     -141.1     -1.629       1343       2184      -3653     -480.7       1763       5988        758      -1836       1386      -1690      251.6    -0.8673       2895      -4577      -3432     -500.3      -5074 -5.693e+004      -5493      -1642      -6035       1732      -8865      -2085       2906      951.6       3690       3479      -3513       1134       1173      -1057      986.2       2230       1732       3397     -567.8       3895      -3101     -714.7       2457       1627      -4412     -822.6     -391.3      736.8      764.4       1141      694.6       1861      656.9       1122     -700.1       1923     -331.2      464.7       1744       1763       2157      425.1     -98.37      543.3     -242.4
      -1963      757.8       4703       5643       6279      281.6       4794        602      -7143      551.9       4670       4525 -1.028e+004       1926       1671       1278      570.2      -9516      -6941       6087       3869     -543.3       4331      -7637       4988       3278       5108     -951.6      -8787      -1392      -5349      -1330       3939     -655.1       5077      -2649       3083 -1.036e+004      -8872       2665 -1.485e+004      -5493 -1.126e+005       2098     -53.35       3280      -4536      88.21       1207     -206.5      -3150       2120       5513       3298       4576      -2022      -2992       3946       2399       2804       3175      -4772 -1.002e+004      -1235       1382       2164      -6060       1748      -1988     -107.2      -1837      -1793     -392.3      -9432       3294       2924     -220.6     -382.7      -9833     -754.7       2650       2280       1836      -2435       2662       1010       3310
      -4139      467.3      -8563       2169      -1465       1308       3105      -6294      -4825 -1.113e+004 -3.17e+004 -2.374e+004 -2.049e+004 -1.382e+004     -390.9      -1782      -3438      -5096       3206      -1799 -1.385e+004      -1542       1942      -6781      -1907      866.3      -1579      102.2       2037       4549      393.8       3204     -803.3       3357      446.6      -3130       5008      -3209      -4263     -776.5      -3148      -1642       2098 -6.145e+004        266      51.94      706.7      747.9      814.9       2731      -2610      -6448 -1.179e+004      -5228      -1694      870.9      -5041      -7213     -227.9      -1128       2754       3201       2288     -374.2      -1512       1505       -402      25.67     -324.5      -1806       2640        701      771.6       2597      463.1       1166     -680.8      235.6       1458       1828     -340.8      344.4     -756.3       1681     -182.1       2836       1928
      -3002     -591.2      -2926       4392      463.8      -7852      -5669 -1.784e+004        726     -547.3       4493       3640      -5570      -4153      -4836      -1674      -4796       2596       5377      973.1      -1428      -2270      -5606     -219.6      -2268      154.3      -7761      844.4     -436.3     -113.8       1948       3374      -3884      -5722       3527      754.5       4866       6242 -3.049e+004      -9372      -4857      -6035     -53.35        266 -1.349e+005     -17.58 -2.806e+004      -7152       4313       3693      215.9      599.4       1637 -1.84e+004       4183      -1870     -331.5       5188       3963     -490.6      232.4      -1487      402.4       1646       2437       2718       2697       2251       2839      -1609      863.4      -8748      -1020     -532.8       5034     -260.7       1748      -1699      -2200      -4254      -3873      -2514      -2075      150.3     -736.4     -145.2      406.6
       2138      175.8      -1153      -3158       1376       2002       1072     -770.7       2880       3865       6257       4319       1964       1620       2497      278.3     -810.6      -2298      256.1      -2560      -7783       2050     -288.9      657.5       5476      -1682       2807     -480.3      -2056      -3230      901.5      -1155       1466       1982       2623       1101      -2900      350.7       1814      456.8     -86.62       1732       3280      51.94     -17.58 -2.225e+004       1668      875.7       1125      -1626      -2504      227.3      31.28     -380.9       1071       1067       2638      -1218      -1466       1062        450     -730.8       2400     -728.2      159.9       1942       2306       2317      880.6      386.4      -1373       -901      602.9       1407       1433     -563.2     -425.4       1653       1160       1401      911.6      966.1      911.4       1367     -313.7       1063     -614.1
      -2897     -78.03      835.4       2810      -1179      -2813     -906.9      -2139       4547      -2661       4135       3970     -827.4      -4465      -6864      489.5      -6456       2968      -6993     -615.2       1747       2550      116.7      -4646       4076       1792      -1606      -3059      -1623      -1673      -1696      579.7      -1513      -3481      -7534      -1774       4715       6288 -1.598e+004      -2761     -457.9      -8865      -4536      706.7 -2.806e+004       1668 -9.37e+004      -1901       2971       1484       2042      -3187      -2585      -3095      351.6      -2862       1778       6093       3140      -1675      455.8      729.7      -4484       2344       5096      -2161       3307       4461       2580       2148       3394       1319      -1448       1214       5592       1452       3111     -982.9     -747.7       2013       1541       2140      696.5      869.8      17.02      606.2     -227.1
       2243      952.9     -25.86       3425      -6107     -243.9 -1.101e+004      -1272      -4176      210.8       5408      -1775       2706      -4819       2258      -5380      -3196      -3105      -1333      -2907      151.4      -5269       2297      665.4      -4555       5525       4542      -1020       2061      -2567     -64.18      -2753       3350       2130       3743      434.9       4504      -3012      -6934     -678.5       1898      -2085      88.21      747.9      -7152      875.7      -1901 -6.277e+004     -124.3      -4545      -2286       2233      897.2       4887       3303       2034      -1283     -978.6      -2709      -1588       2457      -3275       1909      -1918      -2277      195.3      -2365      -2471     -386.1      -6672      -1114      -1225       1764       1366       4481       1680       1777      426.6     -970.7      783.6       1855       2175      -1494       1186     -278.5      224.6       1458
       1792      653.1      -8508      -3822      -6282     -557.4       1264      -6608      -2322     -290.6       2826       4233       5552      473.2       1799       3906       2329       3933      -7410      -2947       1491      158.4       1426       3839       3384      704.7       3805      299.3       2473      -5871     -135.5      797.8     -417.5       2249       4613       1464       2588      -9002       2000      980.5       -276       2906       1207      814.9       4313       1125       2971     -124.3  -4.3e+004      -2880      -3090      -1447      -6591       3806      -1081      -2749      -2116      -1894     -278.6      -1559      -2609       1302      825.2     -193.9      -1438      133.8      -4189      763.9      -1046      -2791      -1834      -2198      -1687      -1453      -1859      494.9      875.1      752.8      289.4     -535.7     -3.241      188.9       1945       2156       1061       1062       1998
      473.6       1433      864.6     -721.3     -111.6       1542      -2833      -4266       1973       1326       4036 -1.134e+004       2145      -5549       1118      712.1      841.7      -1200      -1340      -5708       1500      -2469       2350       4136        129       1138       3011      -1033     -147.2     -455.4       3342      -1167      -1011      690.7     -67.33      -1726       1128      -2791      119.9      -4015      -2754      951.6     -206.5       2731       3693      -1626       1484      -4545      -2880 -3.046e+004     -971.7       1786       1339       6081       3343      893.9       4403      293.4      -1151     -605.1      489.3      877.6       3378      917.6     -476.1      63.18      -1941      778.1     -136.5      -1810     -617.1       1954     -120.8      707.7       3870       1194      636.7      590.5     -520.3       -230      308.9     -627.6      359.8     -548.9     -481.7       1102       1121
       2340     -421.3      -1721     -825.4      708.5       1741      481.8      8.081      -2574       3886       6247       3195       3537      -4340       1159      999.2       2000      -2332       3540     -629.6      -1309      -1205       4190      -3131       1162       1621       2730       1397       2254      -4370       1708      -2571       2044       1391       3025        544      -1854      178.6      -5257      -1649       3694       3690      -3150      -2610      215.9      -2504       2042      -2286      -3090     -971.7 -3.442e+004     -630.7     -339.6       3355      748.8       3651       1061      -4928      356.1      -2478      656.5     -543.3       2593       1475     -534.7     -479.3      -1469       1928      708.7      -4224       1564      -1732      107.8      -1261       1570       1387      292.8       1065      -4243     -928.2       -948      994.3       1867       2266      625.1       2050       1470
        436      -1263      -2608 -2.11e+004      -1225      -5150 -2.466e+004       1810      -8500 -1.03e+004      -7957       5692       7419       2175      -3838      -1651      -8032      -4753 -1.603e+004       2799       1847      -8259      -2291       6339      -9900      -4775      -3287      -2732      -2848      -2252      -3693       5987      -1413       4570      -3432      -2512       3781      -5608      -2991      -7398 -1.114e+004       3479       2120      -6448      599.4      227.3      -3187       2233      -1447       1786     -630.7 -1.261e+005      -8837      -7629      -6396      -4090      -2253     -498.6       2401      -4516      -3585      -1700      -4482      -3183      313.9      -1208       3580       3979      -2100      -4812      600.4       4390       2038       2084       4286       2016      -2074      -2508       1570       2940      -1833       1823       1748       3665      287.6       3240     -367.8
     -393.5      741.5      -1925      -5311      -4048      -1750      -1615       2109      -2599      -5278 -3.341e+004       3070      -2388     -618.1      -2595       1500      -4522      534.5     -119.3      -6421      -7554       3917       3332       1773     -590.2      -4409     -867.6      665.7     -908.6       1830      875.5       3232       4224      -1571      624.2     -631.3       2649 -2.053e+004      -3204      -1957       3140      -3513       5513 -1.179e+004       1637      31.28      -2585      897.2      -6591       1339     -339.6      -8837 -7.058e+004 -1.32e+004      -7224      -4601      -4389      -1889      -3050      -2476      -1698      828.8       -702      -2055      -1194      -4329      -1590      -2429     -671.5     -23.41      -1456     -610.3       2025       2994       1926       2334      897.6      547.9       1961       1796       1348       1216       1557       2318      326.4      677.4      256.3
      791.2      181.1       3443       1906       4218       1427      -1721 -1.696e+004       4455       2359       3991     -808.2 -1.358e+004      -7875       3798     -818.8      -1659       6554       5236 -2.047e+004      -9121       2167     -32.63      -6212      -1959 -1.235e+004      966.5       2041      -1640       2934      -2133       6248       4546      -4883       5753      -4650      -6566       2819      -2148      -3212       3784       1134       3298      -5228 -1.84e+004     -380.9      -3095       4887       3806       6081       3355      -7629 -1.32e+004 -2.381e+005      -6831 -1.02e+004      -5011      -8182       2152       2002 -1.063e+004     -932.8      -2810      -2283      608.4      -1771      145.9       1572        190       2755       2796      -9090       2174      -1890       3095     -223.9     -213.4      821.7      -1051     -785.4      -3409       2038      -3219       2062      376.8       1739      -1365
     -506.2        624      -4182       3402       5208       2213      -4161       4973       3527      -2610 -1.932e+004       3495       5531      -1474       5809      -2673      -7954      -1107 -1.101e+004       4143      655.7       3957     -923.6       -392       1454      -5312      325.8      -9822       2170       1188       2598     -317.3      -1723     -333.2      -2424       1715      -7386      -4756       3056       1722      -3549       1173       4576      -1694       4183       1071      351.6       3303      -1081       3343      748.8      -6396      -7224      -6831 -8.262e+004      -5714 -1.102e+004      -2201     -293.8      -1100      -1009       1277      -1481      -1818      -6120      -4918      -5036      713.5      357.8      -5905      343.8        213        406       3262      -3147      261.2      734.6        575       2482       1291       1426      528.1        978       1398     -184.9     -815.3      796.5
      -2559      105.6       1531      966.3       4388      -1869       4477      -9529      -2520       3401 -3.851e+004       3412       7324      -3014       2913       1807      -4871       4050       4060       4201       1626       1564      -8008     -617.1       6768       6008       1108      -1218       1162       4373      -4712       4509      -1722      -2048 -1.181e+004      -1669       2555      -9665 -1.273e+004      -3043       1542      -1057      -2022      870.9      -1870       1067      -2862       2034      -2749      893.9       3651      -4090      -4601 -1.02e+004      -5714 -1.006e+005 -1.71e+004      -2190      -3570      -2439      -2358       1251      -6999      -6189      -1781       1268      -2587      -2606      -3027      -3398      -1565       2358      -1329       1052       3178       1056       1056       1467       2191      234.5      -2428      -1704      846.3       2610      508.5       2656       1928
     -450.7      998.7      -4137       2851       4212      -5707      157.3 -1.408e+004       1268       6521 -1.541e+004      283.8 -1.336e+004     -964.6      -2606      762.4      -3404      35.29       4050       4745      635.2       4890      -3585      917.3       5863       3887       4669       3576       3807      -3716      -7125       5613      -2431      -1345       3512       2152       5657       5966      -4664       4566       3109      986.2      -2992      -5041     -331.5       2638       1778      -1283      -2116       4403       1061      -2253      -4389      -5011 -1.102e+004 -1.71e+004 -1.271e+005      -5097      -2413     -832.3      -2365       2147 -1.426e+004      416.3      -3632       1854      -2190      -4169       2160     -692.1      -3341      -3762      57.73      -1508      -8211     -393.9      305.7      544.6       1651       1343     -716.9       1302       1461       -257     -50.77     -400.7       1320
       1137       1262       3385       4196       1303     -530.8       1753       3278       2614       2741       4328       4034      -5415      -3532       1556       3702      854.8      -1085      -1077       4204       2242       1074       2848      -1525       2704       2781      -3391       1529       3404      -1686     -99.87       2923      -3055       1421       3390      459.8      101.9 -1.832e+004       2771       2060     -632.1       2230       3946      -7213       5188      -1218       6093     -978.6      -1894      293.4      -4928     -498.6      -1889      -8182      -2201      -2190      -5097 -8.093e+004 -1.088e+004      -3333     -921.9       2344       1590      629.1     -375.6      -1066       2323       -257      -1278     -1.472       1326      -2831       1667      575.1      65.74     -540.3     -688.1       1762       3561       1144      555.1       2351      449.1     -139.2     -100.4       2406        765
       1426     -546.4       2449       4875       1278      882.7      -2051       1257        773     -930.2       2533       4028       4632      766.7       5233       1535       1131      -7406      -3069      -8281      126.1       1353      -1912       2744       1670      993.2       3361      -1402     -54.63       1089      -2163      -2446       2215      -4295      -2250      189.6      -8035       2398      281.3       1031      -2598       1732       2399     -227.9       3963      -1466       3140      -2709     -278.6      -1151      356.1       2401      -3050       2152     -293.8      -3570      -2413 -1.088e+004 -5.19e+004      -2750      -4009      136.2      -2414        7.1      -3918     -711.3       2543       2313      -2366      -3115       3425      207.5      405.2     -972.2       2127      627.5       1080       1168      -1036       1032       1042      -1152      906.1       2966     -270.9       1067       2185
      -1958      666.8      -1099      -1923      644.4       3147      -3671      -1123      324.5      -3857       5996       1927      984.3      507.6      -3551      -1089      -4853      -3942       3606       3514       1768     -469.9      -2483      -2124      -8732      -2943      -1754      -1461      268.5       -935     -852.9     -366.7      -1835      -1156      -1917       1447      -3090       2189      -2576       2428      -1267       3397       2804      -1128     -490.6       1062      -1675      -1588      -1559     -605.1      -2478      -4516      -2476       2002      -1100      -2439     -832.3      -3333      -2750 -3.995e+004      -1618      -3392      63.26       2276      219.1        816      234.6     -192.6     -76.54       1892       2478       1569      265.2       1088       2060       1753      857.6      651.8       -231     -968.5     -89.38       1903      978.3       1158      355.7      520.9       1733
      -1007        695       -652      -7425      244.9      -3411      772.2       1627       1123       1601       6311       2136       4125       3795      -5540      602.3       2029       4586       1353      204.2      490.2       3063      -3761     -141.8       5695      -1705      -5817       -213       3136      -2955      -1013       1015      680.2       2718      -2038       -437       1304      -2964      -4509       1373      267.2     -567.8       3175       2754      232.4        450      455.8       2457      -2609      489.3      656.5      -3585      -1698 -1.063e+004      -1009      -2358      -2365     -921.9      -4009      -1618 -4.658e+004 -1.049e+004 -1.685e+004      936.8      -2624      -2427     -516.6     -189.5      -1686        323      -72.6      -1082       1409      -1477      -2050        753      -1634       2329       2904      547.3       2673      458.9       1007       1857      886.7       2764       1214
       1826        458 -1.286e+004     -615.9     -723.1      -3409      -9326       1824      -6276       3042       1041       1037       2776       2391       2576       1404       3438       3527       4672       2727 -1.239e+004 -1.295e+004      -1146       2888       5736      759.6      -2839       3015      -1382      -6070      -5333      -1199       2781      21.91      255.1      973.6       2240       2059      -2549       2510       1747       3895      -4772       3201      -1487     -730.8      729.7      -3275       1302      877.6     -543.3      -1700      828.8     -932.8       1277       1251       2147       2344      136.2      -3392 -1.049e+004 -9.725e+004      -9348      -2472      -4957       1966      -5950      134.5      727.9      -2655      -2455      437.3       1610       1190       2693       1969     -492.2       1126 -1.167e+004     -300.6       1682      769.1       1644     -532.4       1490      563.5     -394.3
       -430       1595       2094      -2885       1716      -6667      -4745      -2957       1138       1585       5380       1712       6075       4800      -2888      -2755       3693       4404       4337     -615.6       2029       3649     -685.6      -4814       5477      299.3      -4842      -2531      829.4      633.1      -2089       1633      806.7       2524      -3941     -954.4       2799     -75.54 -2.808e+004     -54.87      481.8      -3101 -1.002e+004       2288      402.4       2400      -4484       1909      825.2       3378       2593      -4482       -702      -2810      -1481      -6999 -1.426e+004       1590      -2414      63.26 -1.685e+004      -9348 -8.925e+004     -593.1      -1691      -3279      -1544     -517.9      -2949       1275       -475       1840     -378.9       2104      683.8      33.28      118.8       2560       2304       2469       2346       1316       1296       1798      16.23       1068       1469
      254.7     -225.8      -3560      -2492        968     -385.3     -875.8       1152      769.1      -1470 -1.556e+004       3908       3294      735.3       1819     -307.7       2689     -786.5       4172      -6299      -9228     -140.5       1260       2711       5048       1439       2117      570.6      762.1      200.4      778.9      889.7       1709       1421      957.5       1442       3068 -1.212e+004      -5144     -590.5       3317     -714.7      -1235     -374.2       1646     -728.2       2344      -1918     -193.9      917.6       1475      -3183      -2055      -2283      -1818      -6189      416.3      629.1        7.1       2276      936.8      -2472     -593.1 -3.939e+004      -4196      -3806      -5503      -2025     -949.3      -2906      -1596      -1536     -318.2       2208       2214      229.2      818.4       1397      923.8      78.78       1877     -680.2      814.5        363        214      114.1        466
       1938      773.5      -4245 -1.643e+004      -2553      -1611      -9920       2062      -2032       2527       4693       4250       2763      -5720      144.9       3602       3549      -7205       4358      548.7      -1296      -4256       3328      -2944     -937.5      -2414      -2139     -78.64       1381     -664.1      -1320       1001     -505.8       4972       3853       1318       2820       5452       5952      -3024      -1250       2457       1382      -1512       2437      159.9       5096      -2277      -1438     -476.1     -534.7      313.9      -1194      608.4      -6120      -1781      -3632     -375.6      -3918      219.1      -2624      -4957      -1691      -4196 -9.421e+004 -1.166e+004      -2504      -1619      -2955      -3417      -1265      -2241      78.04      299.8       1973        873     -108.6       1755     -913.9       1375        479     -46.98       -742      809.9       1366      846.9       1945
       2130        328     -73.07      -2136 -1.355e+004      -5429      756.2       3810        368       5616       4160       3170       6274      -7397 -1.481e+004       1816       5203       3940       5031      -6751       2807       4198       3343       5393      -2909      -1752       1756     -954.2     -366.9      -2543      -1653      -2416      -1960       -848      -2555      -2803 -1.243e+004       3088       2453      -1851      160.7       1627       2164       1505       2718       1942      -2161      195.3      133.8      63.18     -479.3      -1208      -4329      -1771      -4918       1268       1854      -1066     -711.3        816      -2427       1966      -3279      -3806 -1.166e+004 -1.166e+005      -4612      -1933      -1043 -1.07e+004      -1688      -5702       1219       1667       2135       1115       2218       2743      -9941       2034       2990       1173       3440       3046     -851.5      941.5       1332
       2216     -939.3      -8396       2774        272      -2217       4510       1126      -2963       3535 -2.248e+004      266.1       3660      -5161     -410.1       1521      -1209       1703       5124       4367      -6335      -2240     -588.2        235      -7416       2347       3764      -4880     -3.651       3525      -1645      -2027       3537       3193       1251       1127       2712      -3268      258.2       2479      201.6      -4412      -6060       -402       2697       2306       3307      -2365      -4189      -1941      -1469       3580      -1590      145.9      -5036      -2587      -2190       2323       2543      234.6     -516.6      -5950      -1544      -5503      -2504      -4612 -5.887e+004      -3654      -1469      -3689      -2029      -2043      474.9      -1392       3181       1377      799.1       2110     -376.8       1729       1879     -957.1       1863       2055       1499       1268      223.2
      937.9       1783      -2361       3737       3155      -1180      739.3     -213.6      -3926      511.3       2707      -1113      505.1      -5662     -246.6     -478.2      324.9      -2205       4485       4588      -2512      -1072      -2103      -1036 -1.728e+004      -6664      -6391      697.4       1312      -1503      -2640      676.2     -411.4      -1500      -1815      749.8       3530       5463 -1.098e+004      209.7       1038     -822.6       1748      25.67       2251       2317       4461      -2471      763.9      778.1       1928       3979      -2429       1572      713.5      -2606      -4169       -257       2313     -192.6     -189.5      134.5     -517.9      -2025      -1619      -1933      -3654 -4.707e+004     -805.8      -2108      909.9        179       1072       1459       2084      -1513      327.5      733.8      -1226      110.7     -402.2     -671.1      368.8       1013     -147.2      338.4       1450
       2995      981.5     -666.8       1550      -5269      -1110       2610       5386      164.6       5415      -8062       3939      -4785        165     -495.7       1766     -315.6       1095      225.1       2021      482.6      456.7       1099       5363      -3496      -1250      -1260      -2229      -1235      -5000     -948.9      993.4      -1301       2040       4077      278.6       3027        807     -419.4      -1502      -3800     -391.3      -1988     -324.5       2839      880.6       2580     -386.1      -1046     -136.5      708.7      -2100     -671.5        190      357.8      -3027       2160      -1278      -2366     -76.54      -1686      727.9      -2949     -949.3      -2955      -1043      -1469     -805.8 -2.849e+004      -1777      3.977      -1150       1102       1763      -1123     -805.8     -459.2       1235      -1230      986.1       1758      -1396      808.7       2560      602.1      619.1       1069
       2755     -368.9 -5.635e+004 -1.557e+004      140.9      -5184      -1554      -1964       3516      -7220       6772       5264      -4838      -9707       5652       5248      -1485       3402       2894      -1374       1894       3993       5805     -104.6      -6181       2055       6130       3969      -1760       3765      -6897       2142       1129       1621      -9611       3145       6212       5206      -8192      -1534       2354      736.8     -107.2      -1806      -1609      386.4       2148      -6672      -2791      -1810      -4224      -4812     -23.41       2755      -5905      -3398     -692.1     -1.472      -3115       1892        323      -2655       1275      -2906      -3417 -1.07e+004      -3689      -2108      -1777 -1.655e+005      -3788      -2963      903.3       2567 -1.048e+004       1289       -909       1483      -8913      -1769       1198       1294       2576       3512       1317       4210       2023
     -216.5     -427.7     -787.4      -4419      -2450     -430.5     -568.2      -2849       2541       2729       7099       5192      -4360      497.3       1130      -3308       1328      297.6      -1653       2909       2744     -668.6       4826      -4272     -768.4       1654      -4808      -3697      -4050       1414       -367      -1583      33.57       2953       2524     -119.3       3126 -1.122e+004      -4913      713.4       1342      764.4      -1837       2640      863.4      -1373       3394      -1114      -1834     -617.1       1564      600.4      -1456       2796      343.8      -1565      -3341       1326       3425       2478      -72.6      -2455       -475      -1596      -1265      -1688      -2029      909.9      3.977      -3788 -5.327e+004       -490      -1784       2195      -6830      -2202      538.2      871.8       1759       1914      65.76      442.6       1018       2585       1159      860.1      550.4
       3626       1126      661.3      -5640      -4629       1441      -1374       1251       3930       2208       3919       4105      -6265      -3912      -6709       5100       3387       1570      -1143      -7505      2.842       2759     -188.2       3677       4131      -1676      -1730      -1746       2925      -1965     -669.7       1310     -198.4       3433       4563      146.2       5223       5413      -4461       1903       3488       1141      -1793        701      -8748       -901       1319      -1225      -2198       1954      -1732       4390     -610.3      -9090        213       2358      -3762      -2831      207.5       1569      -1082      437.3       1840      -1536      -2241      -5702      -2043        179      -1150      -2963       -490 -5.386e+004      297.9     -111.9       2666      930.4       1232      370.2      -3009       1011       1053      -1405       2237       2100     -20.42       1370      978.5
      -6157     -115.2       2387       2916      -1911       1098       2621       1662       2680       2452     -401.9       3184       4530     -964.8       1202      -1946       2902       2371       3703      -1630     -553.3       1436     -319.3       1520       1395     -985.7       1311      545.5      891.5       1278       1704      195.7      73.17       1275       1615      249.5       1010      -5801      663.8     -543.6       2346      694.6     -392.3      771.6      -1020      602.9      -1448       1764      -1687     -120.8      107.8       2038       2025       2174        406      -1329      57.73       1667      405.2      265.2       1409       1610     -378.9     -318.2      78.04       1219      474.9       1072       1102      903.3      -1784      297.9 -2.04e+004      -7081      -5286      -2155      289.4      -1075      660.7     -893.1      -1788        256     -839.2      -2806     -71.12     -706.4      -1067
      -4082     -732.7       3555       4466       2489      905.2       1318     -520.3       2878       4177      -1978       3510       6495     -546.9       3358       1280       2657      107.6       3397       1923      788.5       2517      -4940      444.3       5021       1404       2450       2406       2395       4810       1755       1046       1363      -1794       3183      647.8      -4592     -205.3       5190       2513       1719       1861      -9432       2597     -532.8       1407       1214       1366      -1453      707.7      -1261       2084       2994      -1890       3262       1052      -1508      575.1     -972.2       1088      -1477       1190       2104       2208      299.8       1667      -1392       1459       1763       2567       2195     -111.9      -7081 -4.525e+004 -1.364e+004       1093      -3794     -591.7       2518      -4695     -63.81       2461     -722.2      159.3     -859.6      855.7       1595
      -1053       1583       2203       4405       5174       2830       3383       4393       4658      -1740 -1.041e+005       3494       7625     -896.3       4270       2038       3491       2872 -1.708e+004       1873       1195      -4333     -938.2       3736       5305       3662       2193      595.4      676.2       1652       4347     -619.3       1526       3535       3273      131.4      -9807      -5453       8137       2755       2802      656.9       3294      463.1       5034       1433       5592       4481      -1859       3870       1570       4286       1926       3095      -3147       3178      -8211      65.74       2127       2060      -2050       2693      683.8       2214       1973       2135       3181       2084      -1123 -1.048e+004      -6830       2666      -5286 -1.364e+004 -1.077e+005  -1.4e+004      -4055       2282       2199      933.4      -2456       1417     -246.6       -374       -523       1361      406.5
      -2612     -206.7     -826.1      -2618      -1116     -57.28       2845       4210       1594      -4656       3715      772.4       4469      853.7      -3375      78.88       1544     -926.5       1013       1186      -3448      -1755      -1707       2053       3179       2003      720.7       1464      108.3      -3425       2957     -675.9      -1351     -769.5     -252.1      -2889      -1840      -3074       4719      -1126       1320       1122       2924       1166     -260.7     -563.2       1452       1680      494.9       1194       1387       2016       2334     -223.9      261.2       1056     -393.9     -540.3      627.5       1753        753       1969      33.28      229.2        873       1115       1377      -1513     -805.8       1289      -2202      930.4      -2155       1093  -1.4e+004 -3.756e+004     -335.2       1838      98.23      -1013       1780      822.9      611.5      415.9      518.5     -476.9     -668.2
      673.7      471.3     -652.2       1656       2477      111.4      -2692       2052       1484       1370      668.5       2087       2218      620.7     -366.4     -85.25      311.1       1896       3204       2469     -651.5     -288.4      -1655      -4130     -267.6      -1558     -416.3       1948      732.4       1875      196.1      748.7       1218       1402       2363      625.4      199.5       1999       3699       1952      376.1     -700.1     -220.6     -680.8       1748     -425.4       3111       1777      875.1      636.7      292.8      -2074      897.6     -213.4      734.6       1056      305.7     -688.1       1080      857.6      -1634     -492.2      118.8      818.4     -108.6       2218      799.1      327.5     -459.2       -909      538.2       1232      289.4      -3794      -4055     -335.2 -1.639e+004     -573.4      617.3      -1006     -464.7       2169     -534.9      365.6     -508.7      304.4      119.2
      -4735     -592.7      -2967      -1824       3536       17.5      -1999       2981       1757      -1850       1769       3626        446     -394.3       2731       1555        801     -982.9       3856       2099       2256       2346      633.7       2893       4187       2015      514.1       2878       -691      919.6       1232       2349      2.439      367.8       1265      670.9       2485     -31.19       2937       1135       3154       1923     -382.7      235.6      -1699       1653     -982.9      426.6      752.8      590.5       1065      -2508      547.9      821.7        575       1467      544.6       1762       1168      651.8       2329       1126       2560       1397       1755       2743       2110      733.8       1235       1483      871.8      370.2      -1075     -591.7       2282       1838     -573.4 -2.129e+004      -5654      -2038      -6049     -576.7      -2048     -42.02     -427.7     -39.82       -162
      201.1      -2515      -2444      695.1      -3738      -5351      -4079       2583      -3146      498.6       3454       3874     -736.7      181.8       2549       2186       3977       2692       1845       3416     -872.9      -2864      754.3       3956       4586       2508       1507       3746      745.7 -1.166e+004      107.6      -3918      -1176      -3493      736.5        435       2971      586.1      -4925       3943       3757     -331.2      -9833       1458      -2200       1160     -747.7     -970.7      289.4     -520.3      -4243       1570       1961      -1051       2482       2191       1651       3561      -1036       -231       2904 -1.167e+004       2304      923.8     -913.9      -9941     -376.8      -1226      -1230      -8913       1759      -3009      660.7       2518       2199      98.23      617.3      -5654 -9.974e+004      -9196      -8175      -7793       1203       1254       1095       2750       1445
      -3045     -195.6      -1948       1020      -4464      -1422        987       2631     -651.5       1676       1626       1078       1882      378.7        680      -1804      -5013      -1224       3590       2651     -766.3       1736      -4029      825.7       3610      210.7      321.8      490.3      773.7      -1235       3202      259.7      222.9     -36.53       1818      516.8       2299       2247       1433       1696      550.2      464.7     -754.7       1828      -4254       1401       2013      783.6     -535.7       -230     -928.2       2940       1796     -785.4       1291      234.5       1343       1144       1032     -968.5      547.3     -300.6       2469      78.78       1375       2034       1729      110.7      986.1      -1769       1914       1011     -893.1      -4695      933.4      -1013      -1006      -2038      -9196 -3.464e+004      -3270      -1783      363.1     -483.8     -78.45       1606     -990.6
      -4301     -17.51      -1578       1104      -2527      -1075      -2926      -5979       1249     -381.7       2937       4094      -2854      -3278       3348       2409       4235      585.9       3847       2821      930.9       3223      873.3       1625      -2129      -1002     -411.8       1663       1805       3022       1528     -161.6     -241.2     -376.4       2086     -699.1       2264      528.6      -5249     -545.6       1714       1744       2650     -340.8      -3873      911.6       1541       1855     -3.241      308.9       -948      -1833       1348      -3409       1426      -2428     -716.9      555.1       1042     -89.38       2673       1682       2346       1877        479       2990       1879     -402.2       1758       1198      65.76       1053      -1788     -63.81      -2456       1780     -464.7      -6049      -8175      -3270 -2.978e+004      -1324      -1146     -237.1      292.4      846.7      -1831
      418.5      28.25       1376      770.4       1205      176.7      844.6      124.2       2086       2015       1742       1571       3356     -110.8       1648       2329       3536      -1114      -8695       2343     -281.4       1346       1885       1391       4269       2552      -2786       1626       1402      424.5      426.7       1848     -857.5     -835.3     -428.4      778.5       3148       2130       1116       1042       1406       1763       2280      344.4      -2514      966.1       2140       2175      188.9     -627.6      994.3       1823       1216       2038      528.1      -1704       1302       2351      -1152       1903      458.9      769.1       1316     -680.2     -46.98       1173     -957.1     -671.1      -1396       1294      442.6      -1405        256       2461       1417      822.9       2169     -576.7      -7793      -1783      -1324 -3.153e+004       1145       1177      729.3      256.5      599.4
      -4582     -395.2       3249      766.6       3430       1739       1683       5065       1200     -168.9      -6541       2810      501.2      803.1       1245     -234.3     -86.52       -755       2259       2092       3431      -1636      -2092       1453       3041      -1581       -427      908.1       2214       2390       2831       2288      -1081     -301.2     -93.34      275.6      -2982      96.03       2780      962.7      557.9       2157       1836     -756.3      -2075      911.4      696.5      -1494       1945      359.8       1867       1748       1557      -3219        978      846.3       1461      449.1      906.1      978.3       1007       1644       1296      814.5       -742       3440       1863      368.8      808.7       2576       1018       2237     -839.2     -722.2     -246.6      611.5     -534.9      -2048       1203      363.1      -1146       1145 -2.205e+004      -3761     -926.3      -2353      -2018
      -2424      776.2       4630       3586       1521       2386       3640       4641       3943      -2653       1308      33.66      -6871      -1131       1994     -561.4       1297       1838       3459      -6381       3274      948.6     -437.9      162.1     -1.879       1375      -1358      647.6       1100       2290       3031      370.2      703.1       1831       2573     -391.3       1212     -23.46     -871.4     -118.8      212.6      425.1      -2435       1681      150.3       1367      869.8       1186       2156     -548.9       2266       3665       2318       2062       1398       2610       -257     -139.2       2966       1158       1857     -532.4       1798        363      809.9       3046       2055       1013       2560       3512       2585       2100      -2806      159.3       -374      415.9      365.6     -42.02       1254     -483.8     -237.1       1177      -3761 -4.793e+004      -1859      -6261      -2400
     -327.5      78.63      923.4      287.4       1259     -561.9       1345       1927       2308       1234      -5417      -4436       3972      320.5       1079     -815.5        489       1163       2127      -2147       1481      230.5     -491.1       1043      768.7       1863      -1010       1497       1099       1616     -177.2      833.6      970.2       1806     -861.1      687.2      640.6      -1208        968      553.5     -288.5     -98.37       2662     -182.1     -736.4     -313.7      17.02     -278.5       1061     -481.7      625.1      287.6      326.4      376.8     -184.9      508.5     -50.77     -100.4     -270.9      355.7      886.7       1490      16.23        214       1366     -851.5       1499     -147.2      602.1       1317       1159     -20.42     -71.12     -859.6       -523      518.5     -508.7     -427.7       1095     -78.45      292.4      729.3     -926.3      -1859      -9440      -1689     -232.6
     -672.6      117.1       4329       3043       1658      862.3       1941       -280       2706      193.5       1248      652.2      -3242      854.5     -276.2     -460.4       1290       1515       2507      -3194       3844       1674       1226       1317      -2931     -586.5        759       1407       2196       -708      768.5       2635      500.6       1017       1909      204.2        591      -4277       1930        608       2127      543.3       1010       2836     -145.2       1063      606.2      224.6       1062       1102       2050       3240      677.4       1739     -815.3       2656     -400.7       2406       1067      520.9       2764      563.5       1068      114.1      846.9      941.5       1268      338.4      619.1       4210      860.1       1370     -706.4      855.7       1361     -476.9      304.4     -39.82       2750       1606      846.7      256.5      -2353      -6261      -1689 -1.771e+004      -2079
     -648.8     -41.33       2445       1577       2437       1536      88.03       4326       1535      507.1       1072      -8635     -997.2      259.9      -1812      -1497     -158.8       1492       2533      -3159      -3326     -123.1       1250      651.3     -505.9      841.4       1160      761.6       54.1       2538      958.3       3221      805.4      594.8      95.68     -541.5       1384       2500       4056      391.4       1814     -242.4       3310       1928      406.6     -614.1     -227.1       1458       1998       1121       1470     -367.8      256.3      -1365      796.5       1928       1320        765       2185       1733       1214     -394.3       1469        466       1945       1332      223.2       1450       1069       2023      550.4      978.5      -1067       1595      406.5     -668.2      119.2       -162       1445     -990.6      -1831      599.4      -2018      -2400     -232.6      -2079 -1.37e+004

 45

((((((((((((((RHASCH: 0.012688, BUEBUE: 0.011467): 0.004083, MANMAD: 0.020095): 0.000004, (Lithobates: 0.004688, Babihol: 0.001877): 0.011201): 0.002284, ((FEJLIM: 0.009868, HOPTIG: 0.007691): 0.002023, LIMFUJ: 0.013968): 0.001236): 0.005390, (((Breviceps: 0.011593, Hemisus: 0.019730): 0.009185, (Trichobat: 0.011595, Hyperolius: 0.028873): 0.005626): 0.000004, (MICORN: 0.014492, KALPUL: 0.017214): 0.020865): 0.000736): 0.006249, (NESTHO: 0.001444, SOOSEC: 0.003801): 0.029523): 0.002042, (((BUFMEL: 0.020619, TELBOL: 0.009035): 0.009679, HYLCHI: 0.031342): 0.008636, (LECMEL: 0.031276, CAUCAU: 0.014650): 0.004812): 0.000399): 0.001815, HELREG: 0.016312): 0.014800, (PELCUL: 0.023824, PELPUN: 0.019937): 0.010747): 0.003819, ((((XENTRO: 0.011338, XENLA2: 0.011746): 0.015510, (HYMBOE: 0.017375, PSEMER: 0.014999): 0.010180): 0.005054, (PIPPIP: 0.008437, PIPCAR: 0.004387): 0.017438): 0.007149, RHIDOR: 0.028574): 0.004497): 0.004454, ((OBSPER: 0.019785, DISGAL: 0.024108): 0.006585, BOMORI: 0.035435): 0.007424): 0.004285, (LEIARC: 0.022800, ASCTRU: 0.016747): 0.003522): 0.060807, ((CRYPTOB: 0.008762, HYNOBII: 0.009732): 0.012594, SIRENID: 0.019477): 0.024250): 0.004934, ((ICHTHYO: 0.009422, TYPHLON: 0.019490): 0.002379, RHINATR: 0.019006): 0.032033, ((LIZARD: 0.056238, GALLUS: 0.044822): 0.017710, HOMO: 0.063451): 0.026262);

  0.004934  0.060807  0.004285  0.004454  0.003819  0.014800  0.001815  0.002042  0.006249  0.005390  0.002284  0.000004  0.004083  0.012688  0.011467  0.020095  0.011201  0.004688  0.001877  0.001236  0.002023  0.009868  0.007691  0.013968  0.000736  0.000004  0.009185  0.011593  0.019730  0.005626  0.011595  0.028873  0.020865  0.014492  0.017214  0.029523  0.001444  0.003801  0.000399  0.008636  0.009679  0.020619  0.009035  0.031342  0.004812  0.031276  0.014650  0.016312  0.010747  0.023824  0.019937  0.004497  0.007149  0.005054  0.015510  0.011338  0.011746  0.010180  0.017375  0.014999  0.017438  0.008437  0.004387  0.028574  0.007424  0.006585  0.019785  0.024108  0.035435  0.003522  0.022800  0.016747  0.024250  0.012594  0.008762  0.009732  0.019477  0.032033  0.002379  0.009422  0.019490  0.019006  0.026262  0.017710  0.056238  0.044822  0.063451

  0.000000  0.000000  0.000000  0.000000 -0.010361  0.000000 -0.035365 -0.022691  0.000000 -0.007282 -0.027672 -958.865033 -0.008505  0.000000  0.000000  0.000000  0.000000  0.000000 -0.044169 -0.087594 -0.031332  0.000000  0.000000  0.000000 -0.142976 -550.381091  0.000000  0.000000  0.000000  0.000000  0.000000  0.000000  0.000000  0.000000  0.000000  0.000000 -0.076501 -0.012440 -0.109537  0.000000  0.000000  0.000000  0.000000  0.000000  0.000000  0.000000  0.000000  0.000000  0.000000  0.000000  0.000000 -0.006338  0.000000  0.000000  0.000000  0.000000  0.000000  0.000000  0.000000  0.000000  0.000000  0.000000  0.000000  0.000000  0.000000  0.000000  0.000000  0.000000  0.000000  0.000000  0.000000  0.000000  0.000000  0.000000  0.000000  0.000000  0.000000  0.000000 -0.008207  0.000000  0.000000  0.000000  0.000000  0.000000  0.000000  0.000000  0.000000


Hessian

 -5.765e+004      -5019       1151       5822       1050       6428       3109 -1.496e+004       1766      -2332      -2261       2242      -9101      -7277       5656 -1.085e+004     -325.6       2635       3077       5507 -1.219e+004       1631       5740       3288       4324       2759       4152      989.5      -4263       4591      -2473       2798       -897      -1651      802.9      -1372       3918     -781.3       3245       1310     -771.9       1223       3859      -2708      899.3     -277.1 -1.322e+004       2802       2197      90.34     -935.4      -8107       3424      -3291       2076       4553      -4412      -8311      -2164       -167      76.59       1028      -7472       3988      -3020       3786      217.2     -682.9     -125.4      -5244       4116      -3626      -9687      -5622      -4528      -4523      342.9      -6060      579.9       2093      -5871       2165      -6334      -2452      -1990     -493.8      -1304
      -5019 -1.72e+004      -1056     -63.98       4661      698.5       1136        216       2058       3859       2610       1877       1457       2122       1072       2070      402.9      168.7       3273       4974      -5609      -3580       2417       2390       3218       3357      -1423      759.1     -873.4      -2948       2423      -1350     -230.3      931.1       1377      686.9       2387      911.8       5896       1036      984.6       1562       4298       2398     -541.1      913.6      -1117       1047     -685.9      421.5     -163.2      396.3       2893      268.9       2107     -617.2     -348.1       1274      538.4      -1533     -431.1     -721.5      -6651      994.6      -1874       1669     -963.9     -448.2      42.99      -2807      251.6     -192.1      -2145      -1847      -4262       1411       1187     -381.2       1441       1581      664.8      -1239       -798      -1283      525.3     -151.3      602.6
       1151      -1056 -2.509e+005 -1.107e+004      33.94       6157      -1484 -1.179e+004 -2.636e+004       6162       6738       3177       6785       -990       6951       2064       3768       4042       3602       7184       7941      -1465       6553       7220       6491 -1.131e+004 -1.505e+004       5847       2552       7451       7422      -2286 -1.386e+004       4532      -7401 -1.166e+004       2441       4656       7891       2678       5709       1557 -1.383e+004      -3988       2758     -455.6       1795       3574       2915      -3448       2770     -732.2       3368      -1306       3724      -9614      889.7       5180       2804       4564      -8225      640.5       1177       4013      -2014       2094      -1887      -3803      8.871 -6.524e+004       2298      -1301       3441     -656.6       6301       3421       2116      -3072       3783       1898       3640       1455      -1563      -5093     -588.7       2118      -1211
       5822     -63.98 -1.107e+004 -2.631e+005 -2.012e+004       1206       4489       8613       4409       6119       7581       3538        663       2898       4571       4478       6791       7148       3121       7707       9545       3939      -2996       2480 -4.596e+004 -5.242e+004 -1.192e+004       5880       5394       2869 -1.47e+004      -3206      -7225       5320       5837      -4074       4347       3189       9483       4100      -2326 -3.515e+004 -2.012e+004     -258.4       6911       2961       6856       6870       3223 -1.931e+004       1548       1874       1683       2264 -2.523e+004 -1.455e+004 -1.258e+004     -390.9       5730       3645       1194       2666       1843      -1833 -1.235e+004       5276       4863      -3897      -3555      -4826 -2.693e+004      561.7      140.7      190.9       5149      -4060       2811       3500       2405       3128       1736        921       1604       2134       3803      -2043       2545
       1050       4661      33.94 -2.012e+004 -2.916e+005 -1.155e+004      75.97 -1.243e+005 -1.954e+004      -8387       7239       2225 -1.649e+004 -1.463e+004      -2723       4660       3435       1866 -1.113e+005       7282       8200       5861       1817 -2.806e+004       2515 -2.914e+004 -2.183e+004       4420      -7369 -3.869e+004      240.8      -2235      -8664       5831       6920      106.9       3646       4208      -2953      -1433      -2613      -9239      -3388      117.5       3007      -1552 -1.776e+004     -725.7 -1.124e+004      -4354      -3410      -6911     -82.89      -3307       3095 -1.161e+004       6557       1226       1305       5750 -1.897e+004       1447       1517      -7918      -3596 -2.067e+004       4520       4859       1262      -3661 -1.289e+004       5800       5413       7158       7539 -1.005e+004       4524       4206       4796       4519       4511      -6253      -7891      -4735      -4973       3287     -948.1
       6428      698.5       6157       1206 -1.155e+004 -9.582e+004      -9637       6739       2916 -1.704e+004       7740       3523       6451      -3884      -3872 -1.07e+004      -3091       2287      751.8       7371       7923       5639       3662     -744.6       6671       2077      -3849       6420     -440.4       4258       5345      -4658       1461      -2850      -4262      -6815     -201.8       4141       5326      -1023 -1.754e+004       1577      -2811     -541.6      -5592     -168.5      -4716     -16.11     -24.24       4921      248.6       6470 -1.411e+004       4729      -9914       6576       6840      -1233       2394       4809      -6190      -2908     -0.178      -8240       3910       4756      -2943       1731       3307       3805      -7834     -817.4       3806       4014      -9757       1397       1441       3481       3172       2188       2497      -1170      62.48      -1117       2808      933.8     -15.36
       3109       1136      -1484       4489      75.97      -9637 -5.378e+005 -2.114e+004 -2.219e+004      -8801       3783      -2114       2125       1993      -6780      -5482      -9729      -3981       2431      706.7  -2.3e+004      -3819      -28.3      -9242      -8312      -5386 -1.255e+004     -848.8       3160     -843.7      -3281      -4129      -2308       1400      735.2      -3911       2734       3636 -5.786e+004     -120.1 -1.089e+004     -209.7      -9634      -4003 -2.525e+004     -715.2      -1425 -1.267e+004       2336      -1008      828.9       2831       3065       3908       4506       4741       4319       4921     -415.7       2567        388       1527     -768.4       4395      -5794 -1.267e+004     -800.7      -1503 -1.471e+004       2042      -1422       4575       3950       3224       4652       1295      816.4       3519       3529       1918       3576       -325       1135       1790       2327       1767       2086
 -1.496e+004        216 -1.179e+004       8613 -1.243e+005       6739 -2.114e+004 -5.756e+005 -4.159e+004       4131       7239       1772       7368 -2.155e+004       7920       6654 -2.863e+004       2892 -1.999e+005       6133       7459       6134 -4.234e+004 -2.228e+004       4356       3965       5643       7425 -1.11e+004 -5.339e+004       5678       6730       7150       7364       8690      -1575       4553       6352 -1.612e+004       3322       7093 -3.003e+004       1049      -4285       5952      -6200 -3.887e+004       3041      -1388       8242      -9566 -2.771e+004       5020       8594       9473       8691       8609       8780 -1.448e+004 -1.727e+004 -1.437e+004       7303       6752       8440 -1.838e+004 -4.014e+004       3002 -1.22e+004       7198 -2.911e+004 -1.027e+004       8567       1741       7450 1.055e+004       3098       8971       4864       7667       8932       8449 -1.113e+004      -6069       4047      -1110       4357       4152
       1766       2058 -2.636e+004       4409 -1.954e+004       2916 -2.219e+004 -4.159e+004 -2.062e+005       1589       5079       2431       6002       4233      181.7      590.4      -6332      -4150      -7179       5852      -2740       5698       3986      -2453 -2.305e+004      -5608      -4348       6585       1105      -4062       -668      750.1      -2231       5451       6108      -4627       -132       3710 -2.323e+004 -1.35e+004      -2234      -7737 -1.592e+004 -1.248e+004 -1.934e+004      -7038      888.6 -2.492e+004 -1.319e+004     -615.2      -1392       1358 -3.727e+004       4943       7030      -7876       6043       7290      -1046       2518       5300       2520       4682      290.9 -1.581e+004 -1.332e+004       4434 -1.506e+004      -1106 -2.75e+004       4559      700.1      -8442 -1.124e+004       5048       1862      666.9       4677       4326       2591       3141       1073       3875       3467      -2039       3755     -625.2
      -2332       3859       6162       6119      -8387 -1.704e+004      -8801       4131       1589 -2.628e+005 -2.013e+004 -1.741e+004       5194       6718       8275  -1.8e+004 -1.238e+004       8418       4293 -2.387e+004 -1.372e+004      -7118 -2.399e+004      -5909 -4.014e+004      -2345 -1.327e+004      -7962     -394.3       1381       5144 -1.43e+004       4387       6353      -2784      -7495       1072       4461       5255 -3.538e+004 -1.348e+004      40.31      -5378      -9149       5242      -4768      -5672     -730.2       3231      -8470      -3392 -2.592e+004      -2060       6828 -1.253e+004      -9242 -1.067e+004       1073      497.2       4743 -1.315e+004       2805       1948      423.7 -1.683e+004       4831      -7150      -2199     -401.4     -144.1      -5166 -1.452e+004      -3860 -1.366e+004      -1321       4345      -8569       3032       3222       2642       2736       2042       5173       5556       4649       4171      -5841
      -2261       2610       6738       7581       7239       7740       3783       7239       5079 -2.013e+004 -5.491e+005 -1.134e+004 -1.544e+004 -2.289e+004      -3902      285.7 -1.422e+004       5417       6861 -2.608e+004 -1.651e+005 -4.222e+004 -1.34e+004      98.73       2469       4139 -3.074e+004       5680       4110       7023       7439       3090       6312       3926 -1.359e+004      -2302 -1.013e+004 -9.212e+004       8134       7126       8406       5881       5861       6458       7138       5100       8132       1173       6098       4099       5433       1324       5258      -9722       4175       1967 -2.596e+004       5263       5054       3810       2456       1991       3842       2753       6989       5570      -1545       6801       6838       4367       5747 -1.891e+004      -6209      -9792 -4.202e+004       4105      -1466       3161       3229       3732       2819       3131      -3428       4474       3818       1856       4081
       2242       1877       3177       3538       2225       3523      -2114       1772       2431 -1.741e+004 -1.134e+004 -2.765e+005 -3.163e+004      -5984      614.8      -9391 -3.903e+004       3886       4250 -3.129e+005 -3.083e+004       2907       3663      -1137      -3300      -5394       3823       2474       3535       2666       2502       2992      64.05      279.4      683.7 -1.506e+004       1475       1205       2242       4429       4225       1889      -1896       3133      -3789       1848       3206       3349       2905       3551       2517       5004       2942       2054       3159       4168      881.9       3272       2967      918.7       3495       2274       3144       3034       3150       1349       2082 -1.668e+004       3397   -0.03043       1818       2763       2779       2266       3542       1392       2901       2368       1554       2885       2468       1718       1115       2036       2400       1947       2620
      -9101       1457       6785        663 -1.649e+004       6451       2125       7368       6002       5194 -1.544e+004 -3.163e+004  -3.1e+005 -1.098e+004 -1.823e+004      76.68      -8426       4695       3535 -1.992e+004      -8860       2641       7113      -4556       3613 -2.521e+004       6763       6199      -6027 -3.496e+004 -1.331e+004       1524 -1.295e+004 -1.145e+004       4908      -8578      -8985       1112       6980       6385       7040      -6283       2756      -1636       2234      -4376       7275       6498       5253       5562       3166      819.4       4373 -1.528e+004       4951       6787       5076       4575      976.3 -1.197e+004     -476.8       3933       1733      -1405       6511       5735      -1280       5487       6558       4940 -1.122e+004       6401      265.7       2416       8145       6779       4838     -275.3 -8.105e+004       2604       1008      -4741       1365      -2734      -2021      -2605       2920
      -7277       2122       -990       2898 -1.463e+004      -3884       1993 -2.155e+004       4233       6718 -2.289e+004      -5984 -1.098e+004 -1.181e+005      -2316 -1.508e+004      -1097      947.9       3914       3466 -2.38e+004       4384       5154      -6055       5843       3837     -48.51      -1355      -5844       6240      -1205      -1597       2032       3931      -3057      485.7       2124 -1.406e+004       8114       6597       7493       1763       5071      -6737       1262       2432      -6849      -3021       4003       5850      -2153     -415.7       5002       2040       5503       5417 -2.114e+004       3438      -3304      765.2       -300       2992       1827       3683      -1368       5530      -1707       5410       4286 -1.844e+004      -1745       5902      696.7      -3555       4366       4196       3017      -1303       1669       3283       2591      -2036       1389     -301.4      -1068       1856       1545
       5656       1072       6951       4571      -2723      -3872      -6780       7920      181.7       8275      -3902      614.8 -1.823e+004      -2316 -1.288e+005       4767      -8812 -4.113e+004       3981       4291 -4.055e+004      -5070       6132      -7072       2424 -2.487e+004 -1.173e+004      -2460       1386 -1.094e+004      -6394     -810.5     -660.9 -1.311e+004      681.5       3638       4111       1638       6597 -2.069e+004 -1.18e+004       6285       6011      -1353      -1086       4786       7320 -1.96e+004     -837.3       3066       4619       7065 -1.508e+004       1782       6328      939.8       4462       6621       2575       4546       4440       3893       5125      -1324       4478       5916      901.1      -5926      -1850       5522      -3480       7100       3783       2708       5463       4206       1377       4648       3974      -5093       5185      -4031      744.6      392.5       1063       1961       3479
 -1.085e+004       2070       2064       4478       4660 -1.07e+004      -5482       6654      590.4  -1.8e+004      285.7      -9391      76.68 -1.508e+004       4767 -6.902e+004 -1.331e+004      -3914       3589      -4065 -1.841e+004       -710      24.14      -8370       -851      -1653      -3547      -3542      -1381     -595.8      716.9      -1880      -5226       2516 -1.908e+004      -7274        290       2405     -838.5      -3541      -2666       3232 -1.142e+004       68.6 -1.002e+004      -4985      -3634     -355.4      -3983      -1786      -2640       5151 -1.085e+004      -8589       1582       2127      -7906      85.77      -8999     -741.6      -2789       1034      -1057      912.6      -2847 -1.076e+004      -2623      -1817       1262      -8215      -1865      -9800       1635      -1611       2885      144.8     -52.05       1160       2427       2594      -1500       1754      -2262       1987       1912       3421        844
     -325.6      402.9       3768       6791       3435      -3091      -9729 -2.863e+004      -6332 -1.238e+004 -1.422e+004 -3.903e+004      -8426      -1097      -8812 -1.331e+004 -1.092e+005 -5.773e+004      -1066 -4.23e+004 -3.336e+004       4906      -4165     -120.6     -688.2      -3321     -960.7      -6912      -2923      -6613      -1805      -5971      -1880       2455       1297      30.59       3246       2262       3153       3156      -9494      895.5     -608.4      -1233 -1.993e+004     -586.9      -6312 -1.106e+004      -8761       5291      -2143       5137      429.3     -967.4       2411       2579       5477      777.9      -4160      -5157      -1516       1101       2443       2204      -1784      -5849      -4656      871.7       3797       1973      -4017      -5946      -5180      -1115       1290       2707       1432      -1506       2090       3266       1559       1476     -486.5     -261.3       1790     -816.2       3907
       2635      168.7       4042       7148       1866       2287      -3981       2892      -4150       8418       5417       3886       4695      947.9 -4.113e+004      -3914 -5.773e+004 -1.949e+005      -8438       5748 -8.954e+004       2763       5369       2879       4635       4889 -2.212e+004      -1004      -3981       7676      -1592      156.6       1012       4368       4401       6378       4357       3901       7031 -1.951e+004      -2546       6134       6176       1105      -4643       2464       4341 -1.954e+004 -2.553e+004       4137     -795.7       7819       3672       5142       6574       2201       5923       3980      -4248       1134       1792       1091       2185      -3910      -1500      -7037      -2285      -5680       3354       4192      -1407     -870.2       3029       3736       4142       2423       3932      -1320       2191       2871       1663       1572       1846      -3850      939.8      -3261       3959
       3077       3273       3602       3121 -1.113e+005      751.8       2431 -1.999e+005      -7179       4293       6861       4250       3535       3914       3981       3589      -1066      -8438 -5.144e+005       7844       7502       3098       3498 -3.345e+004       6629       4072       3806       3064       3144       3253       3198       3970       4206       3715       4075       1586      367.9       3402 -1.586e+004       5465      652.7      831.7       2888       3990       4229       3356       4340       2449      -1994       3174       2766       1543       3229       4000       4697       4089       4455       3188       3741       4396 -2.441e+004       1475       1908       2557      -1057 -5.213e+004      -2363      -1966       2001       2154 -1.801e+004       4779       3350       3720       4376      314.2       3911       3224       4528       4766       4184       3239 -1.23e+004     -682.2       1575       1736       1222
       5507       4974       7184       7707       7282       7371      706.7       6133       5852 -2.387e+004 -2.608e+004 -3.129e+005 -1.992e+004       3466       4291      -4065 -4.23e+004       5748       7844 -9.205e+005 -6.898e+004     -273.1       1264 -1.24e+004      -2486      -3965       3778       6431       7139       7815       7731       5420       3408       3869       2482 -3.875e+004       7196       1537       4570      -3859       2392 -2.789e+004 -1.047e+004 -1.574e+004      -2931       5826       7654       7372       5646       6811       6052       8501       6435       6623       6684       7648       3654       4544       4243       6003       6997       5306       6664       1911       6779       4731       5699 -1.675e+004       6762       5623       5987       6105       5918       5874       7248       1487       6004       5873       6174      -1098       6106       5450       3679       5796       5446       5627       5705
 -1.219e+004      -5609       7941       9545       8200       7923  -2.3e+004       7459      -2740 -1.372e+004 -1.651e+005 -3.083e+004      -8860 -2.38e+004 -4.055e+004 -1.841e+004 -3.336e+004 -8.954e+004       7502 -6.898e+004 -6.095e+005 -1.131e+004 -1.517e+004 -2.629e+004 -2.902e+004 -4.552e+004 -8.469e+004       4275       5890       5412       4425       6175 -1.257e+004      -6432 -3.348e+004      -7735      -1937 -1.038e+005 -2.074e+004 -4.048e+004       2153       2450 -3.041e+004       3505 -7.604e+004       5710       4355      -1914 -2.786e+004       2703       3487 1.071e+004       8201      -8003       7738       7062 -2.857e+004       8371       8425       7754       7920      -6349       8001      -7370       8138       7848       3039 -1.277e+004       7215       6921       7985       4114      -5325      -6250       7597       3922      53.81       3272       3879       3304       3540       3100 -1.469e+004      -2445       3063      -2424       5598
       1631      -3580      -1465       3939       5861       5639      -3819       6134       5698      -7118 -4.222e+004       2907       2641       4384      -5070       -710       4906       2763       3098     -273.1 -1.131e+004 -1.271e+005      836.6      -9195     -463.3 -2.975e+004      -8781 -1.199e+004       -672 -2.975e+004       2266       1759      -5008       4095       4214      -1126       2056        390       1955       3061      -3890       2718     -887.2       3845      -9402      -2248       3165      -6911       4098      -1830      -5252 -1.123e+004       1673 -1.118e+004       5691       6243       4096       5020     -263.3       3894       1076      -8243      207.7       1738      -9897       3779      -3240      319.1       29.2 -1.314e+004     -582.4      621.3       1499       1227      -8704       1491       1858       1509       2927      -1407      -1499      -8400      -2530       2768       2169       3127      499.4
       5740       2417       6553      -2996       1817       3662      -28.3 -4.234e+004       3986 -2.399e+004 -1.34e+004       3663       7113       5154       6132      24.14      -4165       5369       3498       1264 -1.517e+004      836.6 -1.84e+005 -1.21e+004       3011       3475       3714       5700      872.6 -3.319e+004      -5390     -623.1     -180.3       5876       6249      -9441      822.2       1636       7646       4201 -2.641e+004      -1610       2735       6342       6118      -2563     -339.4       2887       4950      -1872      -4669       7973       1449 -1.709e+004       2547      -2928       3737      -1326      -2027      -3656 -1.051e+004       2538       2913     -344.4       6444       6023       -507       6637       6210       5096       5250       6113       2581      -5470       3598       2559      -8025       2487       3147       3219      -3990       3250       3035       4079      -2066       2235       1766
       3288       2390       7220       2480 -2.806e+004     -744.6      -9242 -2.228e+004      -2453      -5909      98.73      -1137      -4556      -6055      -7072      -8370     -120.6       2879 -3.345e+004 -1.24e+004 -2.629e+004      -9195 -1.21e+004 -1.062e+005      -1277      -2151 -1.963e+004 -1.811e+004     -105.4       6978      -2619      -1147 -1.015e+004      -1959      -4516      -3149       4025       3538        113       3578 -1.146e+004      165.1      -5044      -2142      -8268       -863       1620      -6866      -2841      547.7      -1243 -2.201e+004      -4798       2003       6519       2827       5126      -3118       3805       4957      -7507       2638       1787      -3321 -1.214e+004      -2328       2159      -1569      -3408       4314       -204       7210       2691      -3321       3767       3968     -315.8       1787       3942      -4959       4523      -4225      -2080      -3184     -446.2       2452     -17.34
       4324       3218       6491 -4.596e+004       2515       6671      -8312       4356 -2.305e+004 -4.014e+004       2469      -3300       3613       5843       2424       -851     -688.2       4635       6629      -2486 -2.902e+004     -463.3       3011      -1277 -1.099e+006 -1.126e+005 -3.073e+004       1765       2234      -1125 -3.069e+004 -3.165e+004      -7292       4966       5577      675.2       3856       4575       2041       1972       6039      -7554      -2300       4309      -8982       3670       3717       4930 -4.658e+004 -1.818e+004 -3.612e+004     -80.31       6058       6244       6686       6876 -1.445e+004       5759       3224 -6.272e+004       5610       5709       3772       6986       4664       6560       2898     -302.5       3665       5583      -5575       7465      926.3        685       6282      734.7       3690       6398       5579       5066       5294       5106       4358       4835       5636     -357.8       5954
       2759       3357 -1.131e+004 -5.242e+004 -2.914e+004       2077      -5386       3965      -5608      -2345       4139      -5394 -2.521e+004       3837 -2.487e+004      -1653      -3321       4889       4072      -3965 -4.552e+004 -2.975e+004       3475      -2151 -1.126e+005 -2.032e+005 -3.149e+004 -2.45e+004      -8388 -9.607e+004 -1.793e+004      -2060      -4204     -918.9     -225.1      -4484      -1322       1283     -784.1       3675       3964 -1.757e+004 -1.001e+004       1985 -1.081e+004       1087       3464 -1.666e+004      171.9       93.6     -81.22       5884       2218       4406       4516     -55.54 -1.669e+004       5336       4895      61.96       5395       3470       3263       1519       4745       4725       4969       4119       1633       2463 -1.061e+004       5624     -235.2     -375.8       4688 -1.257e+004       3181       4102       2647       2916       2064 -1.379e+004      -3697       1073       1939      -1915       1634
       4152      -1423 -1.505e+004 -1.192e+004 -2.183e+004      -3849 -1.255e+004       5643      -4348 -1.327e+004 -3.074e+004       3823       6763     -48.51 -1.173e+004      -3547     -960.7 -2.212e+004       3806       3778 -8.469e+004      -8781       3714 -1.963e+004 -3.073e+004 -3.149e+004 -1.461e+005 -1.386e+004      -3698      -3505      -1795      -3049      -2536       1431       1493      -8647       3563 -2.026e+004       7333 -1.618e+004 -1.218e+004 -1.014e+004      -3148       1881       5033      -2621       4803      -6295      -4022      -5600      -2471       1274       5660       2565      282.7  -1.1e+004 -1.234e+004       2211      -2179       5057      -1718      527.7 -1.485e+004       3831       5070       6629       3204      -3911      -2560       4186 -1.01e+004       3845      -4206      -4083      401.4      968.6       2684       4528       4376      -4096       3511      -2961      -4598      -3671      -1711      -1579      -1519
      989.5      759.1       5847       5880       4420       6420     -848.8       7425       6585      -7962       5680       2474       6199      -1355      -2460      -3542      -6912      -1004       3064       6431       4275 -1.199e+004       5700 -1.811e+004       1765 -2.45e+004 -1.386e+004 -1.21e+005      -3402      -9004      -1475      -2281      -5740      -3805      777.5      -2223       3777       2974      -1235      -5249       6072       1627       5228      288.6      -7243      -2465      -4860 -1.546e+004      -4641      407.6      -2855 -3.959e+004       2460       1560      896.2      194.1       2928       1504       3474       3200       5864       1535      -2023       5022      -4477       5201       2065       5004     -617.9       2327      791.5     -943.4      -1007     -522.4       4009       3450     -128.7      -2435       4208       2478       4547      -3809       1942       3595      961.3       3795       1407
      -4263     -873.4       2552       5394      -7369     -440.4       3160 -1.11e+004       1105     -394.3       4110       3535      -6027      -5844       1386      -1381      -2923      -3981       3144       7139       5890       -672      872.6     -105.4       2234      -8388      -3698      -3402 -7.279e+004 -1.334e+004      -8983      -1353       2026      -4364      -2425      -8711       2228       2751       8577     -996.4       2198      -4134       5727      460.3      -4917      -2336      -2440      -1095      -7433     -635.2      -3127      -6184      -5360       4421       2791 -1.083e+004       3854      -3551      -2662       3143      256.7        517      -5749      380.1     -369.4 -1.348e+004       4144     -953.9      -4259      418.4       3102      -7363      -1016      -2685      -4549      -5327      604.3       3030       4861       3586      998.3       2015       1315       2024       1506      211.6     -911.9
       4591      -2948       7451       2869 -3.869e+004       4258     -843.7 -5.339e+004      -4062       1381       7023       2666 -3.496e+004       6240 -1.094e+004     -595.8      -6613       7676       3253       7815       5412 -2.975e+004 -3.319e+004       6978      -1125 -9.607e+004      -3505      -9004 -1.334e+004 -2.179e+005 -2.008e+004      -2224      -3761       2797       5404      -4909      -3655 -3.672e+004       8093       4050 -2.36e+004 -1.518e+004       1949       3457       6085      -2859      -4777      -5662       1262 -1.055e+004       2714       8328       3083 -1.799e+004       7740      402.9       7121       7605       6694      -4350       5450       3587       2782      29.15       6091       5902      -3398     -190.1      -3240       6644     -301.9       8508       2128       2002       2604 -1.214e+004       3993       5209       5312       3307       4084      -6315      -4843       3327      324.2       4359       2318
      -2473       2423       7422 -1.47e+004      240.8       5345      -3281       5678       -668       5144       7439       2502 -1.331e+004      -1205      -6394      716.9      -1805      -1592       3198       7731       4425       2266      -5390      -2619 -3.069e+004 -1.793e+004      -1795      -1475      -8983 -2.008e+004 -1.183e+005      -5220      -1701 -1.17e+004       1459       3799       4798       2825       6977       6971      -9728      -2716       4333     -403.6      -9491     -264.2      -8619      -7949       3716      -2022      -1233      -7369       3950       6088       4806     -622.1      262.6       3424       5970       3347      -2621       2849      -5097      144.2       4908      -1439      404.8      -4506      -5090       5868       2656       7787       1598       2348       3742       1335       2674      -1023       2287      -7447       2010      -1296      -1103       1773      -4803      -1442       1422
       2798      -1350      -2286      -3206      -2235      -4658      -4129       6730      750.1 -1.43e+004       3090       2992       1524      -1597     -810.5      -1880      -5971      156.6       3970       5420       6175       1759     -623.1      -1147 -3.165e+004      -2060      -3049      -2281      -1353      -2224      -5220 -4.715e+004      -3632     -732.1      -3375       1112       3851       3978      -7704      -6853      -4993     -44.63      156.2     -658.1      -4351      -2686       2781      -3818      -4052      -7335      731.9       5998       4258       1784       1126      -2033       3153       2440       3925      340.1     -369.5       3535       1091      -2647       4631     -95.82       1995     -356.9       1370      -3302      -7679      -1427     -652.6     -56.21       3760      164.6      648.1       2368       2348       3126       1607      730.7      901.5      598.6       2719      -56.8      956.3
       -897     -230.3 -1.386e+004      -7225      -8664       1461      -2308       7150      -2231       4387       6312      64.05 -1.295e+004       2032     -660.9      -5226      -1880       1012       4206       3408 -1.257e+004      -5008     -180.3 -1.015e+004      -7292      -4204      -2536      -5740       2026      -3761      -1701      -3632 -6.434e+004      -2773      -2141      -1700       4060       3690       5119       4299 -1.421e+004      810.5      -5200       2147      -4178      -1357     -729.3       2982      -3517      -2510      -4202 -1.169e+004      -6470      -8961       4266      871.7      728.7       1417       3620     -610.3      -4916       2746      482.3       3751       4609       5762      964.5     -679.2       2058      -5585      -3157       1552       4860       3494       6189       3325       2274       -197       3714       3079       1346       92.7       1120      997.8      344.3      208.2       1065
      -1651      931.1       4532       5320       5831      -2850       1400       7364       5451       6353       3926      279.4 -1.145e+004       3931 -1.311e+004       2516       2455       4368       3715       3869      -6432       4095       5876      -1959       4966     -918.9       1431      -3805      -4364       2797 -1.17e+004     -732.1      -2773 -9.425e+004      -2199       2819       3316       2627       3644 -1.344e+004       4881       2047      -7028      -4467       2063       1573      -2919      -2230      -4608     -18.38      507.9 -1.086e+004       4126       1908      -1586       2267       2781       2683      -4865      206.1      -1289       1177 -1.283e+004      621.2       3705       5259     -451.5     -96.75     -113.1       4506       2549      563.3       2140       2478       3478       3268       3129       1778       2617       2786      -4751       2364     -813.2      11.14      -1466      748.2       1759
      802.9       1377      -7401       5837       6920      -4262      735.2       8690       6108      -2784 -1.359e+004      683.7       4908      -3057      681.5 -1.908e+004       1297       4401       4075       2482 -3.348e+004       4214       6249      -4516       5577     -225.1       1493      777.5      -2425       5404       1459      -3375      -2141      -2199 -7.747e+004      -1638       2328      -9553       6886      -4499       5410       2140      -9637      -5859     -650.2     -746.6       3905      146.1      380.5      -5180       1427       4191      -1749       6459       2792       7225      507.6      -3015      -5122      538.5       3715       2708       4227      -4896      -1321     -319.6       3643       1518       3194       3676       6027      -6971       3338       1980       5889       3712       1588       1138       1234       2871      162.4       2605      -1019       2303       1417      754.3     -129.6
      -1372      686.9 -1.166e+004      -4074      106.9      -6815      -3911      -1575      -4627      -7495      -2302 -1.506e+004      -8578      485.7       3638      -7274      30.59       6378       1586 -3.875e+004      -7735      -1126      -9441      -3149      675.2      -4484      -8647      -2223      -8711      -4909       3799       1112      -1700       2819      -1638 -4.51e+004      -8059       3420      -1458      -4930      -1628      -3559      -2473     -175.3      -9576      -5159      -2623       3034       5143      -1201      -4846      -8593      -1955      -5188      -1623       1177       4571       2324      925.6       3699      200.7      820.4      -3764      869.9       2744      -5730      -1440      -2549      -2271      -2951       3031      -1702       2382      598.2      -1055      -1203      -1986       2097       3269       2849      796.3      577.2      47.36       1262       2681      187.3      684.8
       3918       2387       2441       4347       3646     -201.8       2734       4553       -132       1072 -1.013e+004       1475      -8985       2124       4111        290       3246       4357      367.9       7196      -1937       2056      822.2       4025       3856      -1322       3563       3777       2228      -3655       4798       3851       4060       3316       2328      -8059 -8.631e+005 -3.413e+004       7216       6261       6158       2214       3956       3646       2057       2674       1688       2942       3927       4164       2334       3368      -1213      221.8       3252       4515       1434       3792       3855       2118       2002      134.8       2885       1932       4275       3100       2320      816.2       3163      -3341 -2.739e+004       4018       2881      744.6       4369       1894      -1573       3153       3097     -803.1       2389     -762.5      653.9       2055       1571       1992       1892
     -781.3      911.8       4656       3189       4208       4141       3636       6352       3710       4461 -9.212e+004       1205       1112 -1.406e+004       1638       2405       2262       3901       3402       1537 -1.038e+005        390       1636       3538       4575       1283 -2.026e+004       2974       2751 -3.672e+004       2825       3978       3690       2627      -9553       3420 -3.413e+004 -3.321e+005       3280       6567       7001       3376       4297       4368       5141       3847       4678       4181       4298       3438       3742       5647       2575       4036       3885       4607 -1.785e+004       4224       4063       2747      -9591       1615       4486       4008       3965       3195       3890       4245       3834       2941       2367       4969      -2125      -2127       3712      372.6      993.3       2092       1549 -2.465e+004       1658      217.1      -2974       2402      -2320       2539       2340
       3245       5896       7891       9483      -2953       5326 -5.786e+004 -1.612e+004 -2.323e+004       5255       8134       2242       6980       8114       6597     -838.5       3153       7031 -1.586e+004       4570 -2.074e+004       1955       7646        113       2041     -784.1       7333      -1235       8577       8093       6977      -7704       5119       3644       6886      -1458       7216       3280 -9.663e+005 -5.774e+004 -1.669e+004      -2373      -2941      -5110 -8.499e+004       1127 -2.84e+004       3328       7826       7988       7942       8762       8548       7854       6409       9094       8161       8233       6345       2578       6162       5443       2062       7641       2133 -3.961e+004       5644       6587       5790       7621       5317       8466 -2.554e+004       4112       6914       4639       2710       6552       7469       5475 -3.862e+004       5527       4026       4465       7110       6678      -6921
       1310       1036       2678       4100      -1433      -1023     -120.1       3322 -1.35e+004 -3.538e+004       7126       4429       6385       6597 -2.069e+004      -3541       3156 -1.951e+004       5465      -3859 -4.048e+004       3061       4201       3578       1972       3675 -1.618e+004      -5249     -996.4       4050       6971      -6853       4299 -1.344e+004      -4499      -4930       6261       6567 -5.774e+004 -1.372e+005      -7708      -6418 -1.49e+004      -1355     -303.7     -355.4      -9248     -676.5 -1.183e+004 -1.42e+004       4197 -1.408e+004      379.9       5845     -416.7 -1.863e+004       4677       6400      715.1       5434       6042       1402 -1.327e+004      -3129      -2666     -895.4      -6239      -1252       3124       4164     -568.6 -1.454e+004       1321       4005       6130       4732       4121      -1313      189.6       4131      -3204       3176       5732       3864       4804       4649      -1611
     -771.9      984.6       5709      -2326      -2613 -1.754e+004 -1.089e+004       7093      -2234 -1.348e+004       8406       4225       7040       7493 -1.18e+004      -2666      -9494      -2546      652.7       2392       2153      -3890 -2.641e+004 -1.146e+004       6039       3964 -1.218e+004       6072       2198 -2.36e+004      -9728      -4993 -1.421e+004       4881       5410      -1628       6158       7001 -1.669e+004      -7708 -1.252e+005       1618 -1.012e+004       2798      -8314      -5059      -5333 -1.055e+004       4581      -4889      -2396 -2.092e+004 -1.299e+004 -1.101e+004      -3855      -2342      -2198 -2.26e+004       5587       5685      -3537      746.1      -1607      -1091       4982       1116      -2056       1959       4025       4229      -1349     -12.13       2419       3155       3812       1158     -483.4       5876       6006       1339       5555      398.1      285.2       3173     -543.6       3014       3567
       1223       1562       1557 -3.515e+004      -9239       1577     -209.7 -3.003e+004      -7737      40.31       5881       1889      -6283       1763       6285       3232      895.5       6134      831.7 -2.789e+004       2450       2718      -1610      165.1      -7554 -1.757e+004 -1.014e+004       1627      -4134 -1.518e+004      -2716     -44.63      810.5       2047       2140      -3559       2214       3376      -2373      -6418       1618 -6.292e+004 -1.024e+004      -4361 -1.357e+004      -1756 -1.058e+004       4902      -2838      -2900       2393      -6903       5514       5353      -3189      -1163      885.1       4735      -4219      -2041       4507      -1638       3750       3094      -8751      216.7       2442       5604      -2348     -467.4      -5822       5054      499.7       2348     -69.66      844.2       3165       3089       4533       2503       3981       3049       3412       1708     -70.06      559.5        828
       3859       4298 -1.383e+004 -2.012e+004      -3388      -2811      -9634       1049 -1.592e+004      -5378       5861      -1896       2756       5071       6011 -1.142e+004     -608.4       6176       2888 -1.047e+004 -3.041e+004     -887.2       2735      -5044      -2300 -1.001e+004      -3148       5228       5727       1949       4333      156.2      -5200      -7028      -9637      -2473       3956       4297      -2941 -1.49e+004 -1.012e+004 -1.024e+004 -1.404e+005      -3239      -7029      -1258      952.7      -1935       1636      -6139       2655      -1098       4643      376.7      -1700       3686       4512       4084     -417.1     -941.2       2438       2142       2658      -4539      -1956      -7976       1704      -6024       3635       1402       1588      -5716       4700       5106       6478       2912       2733       3249       4589       2204       4440      562.4       1242       1341       1385      -1307     -888.7
      -2708       2398      -3988     -258.4      117.5     -541.6      -4003      -4285 -1.248e+004      -9149       6458       3133      -1636      -6737      -1353       68.6      -1233       1105       3990 -1.574e+004       3505       3845       6342      -2142       4309       1985       1881      288.6      460.3       3457     -403.6     -658.1       2147      -4467      -5859     -175.3       3646       4368      -5110      -1355       2798      -4361      -3239 -4.059e+004       1361      -3272       5508       -928      -1947       2285      -4774      -3844       1778       3180      -1544       4953       3392       3808      -3109     -757.2       2498       3080      -4088       2058      -2457       3670       1387      596.4     -746.1       5553       3104       3030      -1410      496.6       5548       3536       1190      417.6       3207       3296       2680     -594.2      532.3      -1574     -710.9     -603.7     -98.69
      899.3     -541.1       2758       6911       3007      -5592 -2.525e+004       5952 -1.934e+004       5242       7138      -3789       2234       1262      -1086 -1.002e+004 -1.993e+004      -4643       4229      -2931 -7.604e+004      -9402       6118      -8268      -8982 -1.081e+004       5033      -7243      -4917       6085      -9491      -4351      -4178       2063     -650.2      -9576       2057       5141 -8.499e+004     -303.7      -8314 -1.357e+004      -7029       1361 -1.623e+005      -5977 -3.802e+004      -6734       3368       6833       4805 -1.357e+004      -5363 -2.638e+004       5099       1968       5646      -4658       3925       3947       1160 -2.046e+004       1630      -4852      -9401 -2.23e+004      -4648     -284.3      -7080       5401       3621      -5259      999.7      855.2 -1.237e+004       1855       1270       3623       4289       2333       1548       1732     -544.7     -520.3       1346       1243     -145.6
     -277.1      913.6     -455.6       2961      -1552     -168.5     -715.2      -6200      -7038      -4768       5100       1848      -4376       2432       4786      -4985     -586.9       2464       3356       5826       5710      -2248      -2563       -863       3670       1087      -2621      -2465      -2336      -2859     -264.2      -2686      -1357       1573     -746.6      -5159       2674       3847       1127     -355.4      -5059      -1756      -1258      -3272      -5977 -3.445e+004      -1477       1980       1324      -6866      -3068      -7504      -3966      -4189      -1026      -3391       1135      -7814       2287       2044      641.2      301.5       1106      798.7       3729       3428      -1276       1141     -557.6      -4032      -1231     -988.2       1012      -1004       2431     -827.8     -435.5      252.3       1186       1719      -1377     -876.4       1184       1104      -1005       1292      -1434
 -1.322e+004      -1117       1795       6856 -1.776e+004      -4716      -1425 -3.887e+004      888.6      -5672       8132       3206       7275      -6849       7320      -3634      -6312       4341       4340       7654       4355       3165     -339.4       1620       3717       3464       4803      -4860      -2440      -4777      -8619       2781     -729.3      -2919       3905      -2623       1688       4678 -2.84e+004      -9248      -5333 -1.058e+004      952.7       5508 -3.802e+004      -1477 -8.675e+004      -2743     -807.8       1535      -3188 -2.414e+004      -3505      -7903      720.3       5566     -659.4      -5549      -4290      149.8      -2438      -2072      -1172       2550      -4141       4477      191.1       1784      851.7       1594       4556       7022      -1912     -144.7      31.23       4019       2457       1145       5091       3794       2432       1956       1191       2669      -3321       1094      901.7
       2802       1047       3574       6870     -725.7     -16.11 -1.267e+004       3041 -2.492e+004     -730.2       1173       3349       6498      -3021 -1.96e+004     -355.4 -1.106e+004 -1.954e+004       2449       7372      -1914      -6911       2887      -6866       4930 -1.666e+004      -6295 -1.546e+004      -1095      -5662      -7949      -3818       2982      -2230      146.1       3034       2942       4181       3328     -676.5 -1.055e+004       4902      -1935       -928      -6734       1980      -2743 -9.044e+004       1730     -356.5     -127.4     -26.89 -1.032e+004      -6472       4447       4465       5791       3682     -69.65       4242     -294.6      -3987      -2484       3259      -2875      -2681      566.6      626.6      351.3       3622      -1702      -1268      866.9      624.7       4969       4444      -3455     -216.8       4120       2831       3761      -2981       1242       3827      952.6       2828       2047
       2197     -685.9       2915       3223 -1.124e+004     -24.24       2336      -1388 -1.319e+004       3231       6098       2905       5253       4003     -837.3      -3983      -8761 -2.553e+004      -1994       5646 -2.786e+004       4098       4950      -2841 -4.658e+004      171.9      -4022      -4641      -7433       1262       3716      -4052      -3517      -4608      380.5       5143       3927       4298       7826 -1.183e+004       4581      -2838       1636      -1947       3368       1324     -807.8       1730 -1.141e+005      -4728      -7413 -1.297e+004      -6334      -1255      -2262      -6270       1934      -1410      -7164      -2457      -2922       1641      -3290      -4211    -1e+004     -649.6       3045       2345      -1561       2216        718      -2562     -991.5      -1190       1276     -115.2       1064     -673.5     -613.4       1704     -664.1       1343      438.2     -418.7      264.5      -2185     -730.2
      90.34      421.5      -3448 -1.931e+004      -4354       4921      -1008       8242     -615.2      -8470       4099       3551       5562       5850       3066      -1786       5291       4137       3174       6811       2703      -1830      -1872      547.7 -1.818e+004       93.6      -5600      407.6     -635.2 -1.055e+004      -2022      -7335      -2510     -18.38      -5180      -1201       4164       3438       7988 -1.42e+004      -4889      -2900      -6139       2285       6833      -6866       1535     -356.5      -4728 -5.45e+004      -1911       5173     -941.6      -3487      -4841      -5487       3634      -5951      -1418      827.7     -208.2      115.9      -7528       1299      -1152       5429      -3347      -1985      -3531      -2947       2147      227.1       3072       1579       2134      -1340      982.1      -1245      760.1       2218      -3756       2025       2110     -16.62      716.8       1473      -1763
     -935.4     -163.2       2770       1548      -3410      248.6      828.9      -9566      -1392      -3392       5433       2517       3166      -2153       4619      -2640      -2143     -795.7       2766       6052       3487      -5252      -4669      -1243 -3.612e+004     -81.22      -2471      -2855      -3127       2714      -1233      731.9      -4202      507.9       1427      -4846       2334       3742       7942       4197      -2396       2393       2655      -4774       4805      -3068      -3188     -127.4      -7413      -1911 -5.992e+004      -3613      368.8       4771       2494       3901      820.8        450      -1928      -4591      -7745       2089      -4278       3878       3065       3927       1772      39.85      950.5       1966       2706      -2684      65.96       1717       2652       1493      930.8      -1774      529.4     -200.9     -510.2      -1794      249.4       2753     -125.9       2054      571.3
      -8107      396.3     -732.2       1874      -6911       6470       2831 -2.771e+004       1358 -2.592e+004       1324       5004      819.4     -415.7       7065       5151       5137       7819       1543       8501 1.071e+004 -1.123e+004       7973 -2.201e+004     -80.31       5884       1274 -3.959e+004      -6184       8328      -7369       5998 -1.169e+004 -1.086e+004       4191      -8593       3368       5647       8762 -1.408e+004 -2.092e+004      -6903      -1098      -3844 -1.357e+004      -7504 -2.414e+004     -26.89 -1.297e+004       5173      -3613 -2.279e+005 -1.644e+004 -2.478e+004     -768.9       7368       6182      899.4 -1.118e+004       2213      -4728 -2.213e+004     -862.7      -7197      -2406       4658      -4667       7319 -2.281e+004      -4300       6929       7975     -451.7      873.7       3153       2565       2171       4833       6056       2676       5749       2000     -554.3       1622      -4457     -421.5       3532
[truncated: 120,413 more chars]
