# Supplementary material for: Afrobatrachian mitochondrial genomes: genome reorganization, gene rearrangement mechanisms, and evolutionary trends of duplicated and rearranged genes
Source: BMC Genomics. 2013 Sep 21;14:633. doi: 10.1186/1471-2164-14-633 (PMC3852066; doi:10.1186/1471-2164-14-633)
Supplement: Additional file 4 — Sequence data and other setting files used in the dating analysis. [file 1471-2164-14-633-S4.zip › Additional_file4_AKetal/mcmctree.ctl]

          seed = -5
       seqfile = 45OTUs_forMCMCtree_used.phy
      treefile = Afrobat_MCMC_45OTU.tre
       outfile = out_usedata2_clock3_withallcalpoints

         ndata = 6
       usedata = 2    * 0: no data; 1:seq like; 2:normal approximation
         clock = 3    * 1: global clock; 2: independent rates; 3: correlated rates
       RootAge = '<4.0'  * constraint on root age, used if no fossil for root.

         model = 7    * 0:JC69, 1:K80, 2:F81, 3:F84, 4:HKY85
         alpha = 0.5   * alpha for gamma rates at sites
         ncatG = 5    * No. categories in discrete gamma

     cleandata = 0    * remove sites with ambiguity data (1:yes, 0:no)?

       BDparas = 1 1 0   * birth, death, sampling
   kappa_gamma = 6 2      * gamma prior for kappa
   alpha_gamma = 1 1      * gamma prior for alpha

   rgene_gamma = 1 17.2     * gamma prior for rate for genes
  sigma2_gamma = 1 3.5    * gamma prior for sigma^2     (for clock=2 or 3)

      finetune = 1: 0.06  0.5  0.006  0.12 0.4  * times, rates, mixing, paras, RateParas

         print = 1
        burnin = 100000
      sampfreq = 100
       nsample = 100000

*** Note: Make your window wider (100 columns) when running this program.
