# Supplementary material for: Afrobatrachian mitochondrial genomes: genome reorganization, gene rearrangement mechanisms, and evolutionary trends of duplicated and rearranged genes
Source: BMC Genomics. 2013 Sep 21;14:633. doi: 10.1186/1471-2164-14-633 (PMC3852066; doi:10.1186/1471-2164-14-633)
Supplement: Additional file 4 — Sequence data and other setting files used in the dating analysis. [file 1471-2164-14-633-S4.zip › Additional_file4_AKetal/Result_FigTree.tre]

#NEXUS
BEGIN TREES;

	UTREE 1 = (((((((((((((((RHASCH: 0.599926, BUEBUE: 0.599926) [&95%={0.478, 0.735}]: 0.127912, MANMAD: 0.727838) [&95%={0.586, 0.880}]: 0.041628, (Lithobates: 0.355910, Babihol: 0.355910) [&95%={0.272, 0.453}]: 0.413555) [&95%={0.623, 0.928}]: 0.049737, ((FEJLIM: 0.447671, HOPTIG: 0.447671) [&95%={0.350, 0.557}]: 0.205981, LIMFUJ: 0.653653) [&95%={0.523, 0.795}]: 0.165549) [&95%={0.665, 0.984}]: 0.219285, (((Breviceps: 0.742232, Hemisus: 0.742232) [&95%={0.596, 0.901}]: 0.168172, (Trichobat: 0.762356, Hyperolius: 0.762356) [&95%={0.616, 0.922}]: 0.148047) [&95%={0.742, 1.090}]: 0.090206, (MICORN: 0.598619, KALPUL: 0.598619) [&95%={0.470, 0.741}]: 0.401991) [&95%={0.819, 1.191}]: 0.037878) [&95%={0.852, 1.235}]: 0.273840, (NESTHO: 0.126483, SOOSEC: 0.126483) [&95%={0.086, 0.178}]: 1.185844) [&95%={1.089, 1.543}]: 0.057425, (((BUFMEL: 0.693070, TELBOL: 0.693070) [&95%={0.548, 0.853}]: 0.132567, HYLCHI: 0.825637) [&95%={0.664, 1.002}]: 0.395903, (LECMEL: 0.935170, CAUCAU: 0.935170) [&95%={0.759, 1.127}]: 0.286369) [&95%={1.014, 1.439}]: 0.148213) [&95%={1.141, 1.606}]: 0.071378, HELREG: 1.441131) [&95%={1.203, 1.688}]: 0.713275, (PELCUL: 1.461252, PELPUN: 1.461252) [&95%={1.197, 1.739}]: 0.693154) [&95%={1.834, 2.475}]: 0.109857, ((((XENTRO: 0.809443, XENLA2: 0.809443) [&95%={0.620, 1.025}]: 0.743878, (HYMBOE: 1.130553, PSEMER: 1.130553) [&95%={0.908, 1.374}]: 0.422768) [&95%={1.295, 1.831}]: 0.099856, (PIPPIP: 0.816867, PIPCAR: 0.816867) [&95%={0.626, 1.033}]: 0.836311) [&95%={1.384, 1.940}]: 0.323357, RHIDOR: 1.976534) [&95%={1.676, 2.284}]: 0.287729) [&95%={1.932, 2.593}]: 0.095530, ((OBSPER: 1.886880, DISGAL: 1.886880) [&95%={1.571, 2.205}]: 0.218646, BOMORI: 2.105526) [&95%={1.783, 2.426}]: 0.254267) [&95%={2.017, 2.695}]: 0.193299, (LEIARC: 2.307838, ASCTRU: 2.307838) [&95%={1.952, 2.660}]: 0.245254) [&95%={2.184, 2.905}]: 0.951117, ((CRYPTOB: 1.664468, HYNOBII: 1.664468) [&95%={1.410, 2.014}]: 0.585759, SIRENID: 2.250227) [&95%={1.894, 2.650}]: 1.253982) [&95%={3.025, 3.916}]: 0.200148, ((ICHTHYO: 2.197597, TYPHLON: 2.197597) [&95%={1.765, 2.621}]: 0.311664, RHINATR: 2.509260) [&95%={2.038, 2.945}]: 1.195096) [&95%={3.206, 4.121}]: 0.175641, ((LIZARD: 2.867784, GALLUS: 2.867784) [&95%={2.535, 3.394}]: 0.490724, HOMO: 3.358508) [&95%={3.001, 3.870}]: 0.521489) [&95%={3.487, 4.244}];

END;
