# Supplementary material for: Afrobatrachian mitochondrial genomes: genome reorganization, gene rearrangement mechanisms, and evolutionary trends of duplicated and rearranged genes
Source: BMC Genomics. 2013 Sep 21;14:633. doi: 10.1186/1471-2164-14-633 (PMC3852066; doi:10.1186/1471-2164-14-633)
Supplement: Additional file 4 — Sequence data and other setting files used in the dating analysis. [file 1471-2164-14-633-S4.zip › Additional_file4_AKetal/Result_usedata2_clock3]

MCMCTREE (paml version 4.6, August 2012) 45OTUs_forMCMCtree_used.phy


*** Locus 1 ***
     45    717

HOMO                            AGGTTTGGTC CTAGCCTTTC TATTAGCTCT TAGTAAGATT ACACATGCAA GCATCCCCGT TCCAGTGAGT TCACCCTAAG GGACAAGCAT CAAGCACGCT CAAAACGCTT AGCCGCCACA CCCCCACGGG AAACAGCAGT GATAAACCTT TAGCAAGTTT AACTAAGCTA TACTAACAGG GTTGGTCAAT TTCGTGCCAG CCACCGCGGT CACACGATAA CCCAAGTCAA TACCGGCGTA AAGAGTGTTT TTAAAGCTAA AAGTTGTAAA AAACTCTACG AAAGTGGCTT TAACAATAGC TAAGACCCAA ACTGGGATTA GATACCCCAC TATGCTTAGC CCTAAACCTC GCTCGCCAGA ACACTACGAG CGCTTAAAAC TCAAAGGACC TGGCGGTGCT TCATATCCCT CTAGAGGAGC CTGTTCTGTA ATCGATAAAC CCCGATCAAC CTCACCACCT CTTGC--TCA GCCTATATAC CGCCATCTTC AGCAAACCCT AGCGCAAGTA CCGTAAAGAC GTTAGGTCAA GGTGTAGCCC ATGAGGTGGC AAGAAATGGG CTACATTTTC TACCCCAGAA AATACGATAG CCCGAAGGTG GATTTAGCAG TAAACTGAGA GTAGAGTGCT TAGTTGAAGG CCCTGAAGCG CGTACACACC GCCCGTCACC TATATAGAGG AGACAAGTCG TAACATGGTA AGTGTACTGG AAAGTGC
GALLUS                          AGACTTAGTC CTAACCTTTC TATTGGTTTT TGCTAGACAT ATACATGCAA GTATCCGCAT CCCAGTGAAA ATGCCCCAAG GAGCAGGTAT CAGGCACGCC CAAGACGCCT TGCTGCCACA CCCCCACGGG TATCAGCAGT AATTAACCTT AAGCAAACTT GACTTAGCCA TAGCAACAGG GTTGGTAAAT CTTGTGCCAG CCACCGCGGT CATACAAAAA CCCAAATCAA TACCGGCGTA AAGAGTGGCC ATAAGATTAA AAGCTGTCAT AAGCC--CCC AAATCCATCT TAACGAAAGC TAGGACCCAA ACTGGGATTA GATACCCCAC TATGCCTAGC CCTAAATCTA ATCCGCCTGA GAACTACGAG CGCTTAAAAC TCTAAGGACT TGGCGGTGCC CCAAACCCAC CTAGAGGAGC CTGTTCTATA ATCGATAATC CACGATTCAC CCAACCACCC CTTGCCAACA GCCTACATAC CGCCGTCGCC AGCCCACCTC AGCTCAATAG CCGCTAATAA GACAGGTCAA GGTATAGCCT ATGGGGTGG- GAGAAATGGG CTACATTTTC TAACATAGAA CAAACGAAAA AGGGAAGGAG GATTTAGCAG TAAAGTGAGA TCATAAAGCT CACTTTAAGG CTCTGAGGCA CGTACATACC GCCCGTCACC GCTAAAGACG AGGCAAGTCG TAACAAGGTA AGTGTACCGG AAGGTGC
LIZARD                          AGTTTTGGTC CTAAACTTAA TGCTATTTTT AATTAAAATT ACACATGCAA GCATCCGCAC ACCAGTGAAA ATGCCCTACG GAGCAGATAT CAGGCACGCC CAAGACATCT AGCCGCCACA CCCACACGGG CACCAGCAGT GATAAACATT AAGCAAGCTC GACTTAGTTA TAATTACAGG GCCGGTCAAC CTCGTGCCAG CCACCGCGGT TATACGAGGG CCCAAAATAG CACCGGCGTA AATCGTGACT AAAGAGACAA AAACCGTAAA ACACA----- -----CCTCT TGACGAAAAC TAAGAAACAA ACTAGGATTA GATACCCTAC TATGCTTAGA CGTTAATATG GTTCGCCAGA GAACTACTAG CGCTTAAAAC TCAAAGGACT TGGCGGTGCT CCACCCCGAC TTAGAGGAGC CTGTCCTATA ATCGATAATC CACGATAAAC CTTACCATTT TTTGCCGTCA GCCTATATAC CGCCGTCGCC AACTTACCCC AGTACAACAG TAACTAAAAC GTCAGGTCAA GGTGTAGCTA ATAAAATGG- AAGCGATGGG CTACATTTTT TAATATAAAA CACACGGCAA AGTGAAGGCG GATTTAATAG T-AAGATAAA CAAGAAAACT TATCTTAACG CTCTGGAGCG CGCACACACC GCCCGTCACC CTAAAAGATG AGGCAAGTCG TAACATGGTA AGCGCACTGG AAAGTG-
CRYPTOB                         TGGTTTGGTC CTAGCCTTAC TATTAATTTA GGTTATATTT ATACATGCAA GTATCAGCTA TCCAGTGAAA ATGCCCTAAG GAGCAGATAT CAGGCACGCC CAAGACATCT TGCTGCCACG CCTTTACAGG AATCAGCAGT AATAAACATT GAACAAGCTT GATTCAGTAA TAACATTAAA GTCGGTAAAT CCCGTGCCAG CCACCGCGGT TATACGAAGA CTTCAATTAA TAACGGCTCA AAGGGTGGTT ATAGAATTAA AAGCTGTTTT ACGTATGACG AAAGTAATTC TAACGAAAAT TAGGTTACAA ACTAGGATTA GATACCCTAC TATGCCTAAT TGTAAACTTT ATCCGCCTGA GAACTACGAG CGCTTAAAAC TCAAAGGACT TGGCGGTGCT CTACACCCAC CTAGAGGAGC CTGTTCTATA ATCGACAATA CCCGATAAAC CTCACCATTT ATTGCCAACC GCCTATATAC CGCCGTCGTC AGCTTACCCT AGCACAATAA TCATTAAAAC GTCAGGTCAA GGTGTAGCGT ATTAAATGGG AAGAAATTGG CTACATTTTC TA--CTAGAA AAAACGAAAT ACTGAAGGCG GATTTAGCAG TAAAAAGAAA ACAGAGAGTT CTTTTTAAGG TCCTGGAGCG CGCACACACC GCCCGTCACC CAATAAGAAG AGGTAAGTCG TAACATGGTA AGTGTACCGG AAGGTGT
HYNOBII                         AGGTTTGGTC CTAGCCTTAT TATTAATTAA AATTATATTT ACACATGCAA GTCTCAGCAC CCCTGTGAAA ATGCCCTAAG GAGCAGATAT CAGGCACGCC CATAACATCT TGCCGCCACA CCTCCACAGG AATCAGCAGT GATAAACATT GAATAAGCTT GAATCAGTAA TAATTTTAGG GTTGGTAAAT TTCGTGCCAG CCACCGCGGT TATACGAAAA CCCAAATCAA TAACGGCCTA AAGCGTGGTT ATAGAAATAA AAACTGTTAT ACGTTAGCCG AAAGATATTC TAACGAAAGC TAAGAAACAA ACTAGGATTA GATACCCTAT TATGCTTAGC CTTAAACTTT CCCCGCCTGA GTACTACGAG CGCTTAAAAC TCAAAGGACT TGGCGGTGCT CTATACCCCC CTAGAGGAGC CTGTTCTATA ATTGATAATC CCCGCTAAAC CTCACCACTT ATTGCCAACC GCCTATATAC CGCCGTCGTC AGCTCACCAT GGCATAATGA TCATAAAAAC GTCAGGTCAA GGTGTAGCGA ATTAAGTGGA AAGAAATGGG CTACATTTTC TA-TATAGAA AATACGAAAA ATCAAAGGTG GATTTAGCAG TAAAAAGAAA ACATAGTGTT CTTTTTAAGG CCCTAGAGCG CGCACACACC GCCCGTCACC ACAAAAGAAG AGGTAAGTCG TAACATGGTA AGTTTACCGG AAGGTGT
SIRENID                         AGGCTTGGTC CTAACCTTAC TATTAATTTT AACTATACTT ACACATGCAA GTATCCGCCA CCCTGTGAAA ATGCCCTAAG GAGCTGATAT CAGGCACGCC CATGACATCT TGCTGCCACA CCCCCAAGGG AATCAGCAGT GATAAACATT GGTTAAGCTT GAACCAGTAA TAGTTAAAGG GCTGGTTAAT CCCGTGCCAG CCACCGCGGT TATACGAAAG CCCAAATTAA TATCGGCTCA AAGAGTGGTT ATAAGGTTAA AAGCTGTCGT ACGCAAAACG AAAGTTACCT TAACGACATC TGGGGCACAA ACTAGGATTA GATACCCTAC TATGCTCAGA CATAAACTTT TTCCGCCAGA GTACTACGAG CGCTTAAAAC TCAAAGGACT TGGCGGTGCT CCACACCCAC CTAGAGGAGC CTGTTCTATA ATCGATACCC CCCGCTATAC CTCACCATCT TTTGCTACCC GCCTATATAC CACCGTCGTC AGCTTACCCT AGCATAATGG CCACCAAAAC GTCAGGTCAA GGTGTAGCGT ATAAGATGGA CAGAAATGGG CTACACTTTC TTATTAAGAA AATACGAAAG ATCAAAGGGG GATTTAGCAG TAAAAAGAAA CAAGAATGTT CTATTTAAGG CCCTGGAGCG CGCACACACC GCCCGTCACC TAAAAAGAAG AGGAAAGTCG TAACATGGTA AGTCTACCGG AAGGTGA
RHINATR                         AAGTTTGGTC CTGGCTTTAA AATCAGCTAT AACTGACACT ACACATGCAA GTATCCGCCC GCCAGTGAAA ATGCCCTAAG GGGCCGATAT CAGGCACGCC AACGACATCT TGTTGCCACA CCCTCAAGGG CAGCAGCAGT GACAGACATT GAGACAGCTT GACTCAGCTA CAGTTTCTGG GCTGGTCAAT CTCGTGCCAG CCGCCGCGGT TACACGAAGG CCCTAGCCGA TAGCGGCGTA AAGAGTGACT ATAAGACAAA AGGCTGTCAT ACGCAACTCG AAAGTAGCCT TAACGACCGC TAGGGCACAA ACTGGGATTA GATACCCCAC TATGCCTAGC CACAAACCTT CTCCGCCAGG GGATTACAAG CGCTTAAAAC CCAAAGGACT TGGCGGTACC TCAAACCCGC TCAGAGGAGC CTGTTCTATA ATCGACACCC CGCGCTAAAC CCAACCACCT ATCGCAATCA GCCTATATAC CACCGTCCCC AGCTTACCTT AGCAAAGCGA CCATCAATAC GTCAGGTCAA GGTGTAGCAT ATTAGGTGGA ATGAAATGGG CTACATTTTC TTTTTAAGAA CAAACGGATA ATCGAAGGCG GATTTGACAG TAAAAAGAAA CCACTATATT CTCTTTAAGG CCCTGAGGCA CGCACACACC GCCCGTCACC ACACAAGAAG AGGCAAGTCG TAACATGGTA AGCGCACCGG AGGGTGC
ICHTHYO                         AAGTTTTGTC CTGGCTTTAA AGTCAACTAT AACCTATATT ACACATGCAA GCATCCGCAA ACCAGTGAGA AAGCCCA-AG GAGCTGATAT CAGGCACGCC AATAACATCT AGCTGCCACT CCCCCAAGGG TAACAGCAGT GATAAACATT AGTAAAACTC GAACTAGACA TGGCCAAAGG GTTGGCTAAT CTCGTGCCAG CCGCCGCGGT TATACGAAAA CCCAAGTTGA CAACGGCATA AAGTGTGATA ATAAGACTGA AAACTGTCAC ACGTAACACA AAAGTAGTCT TAACGACCGC TAAGACACAA ACTGGGATTA GATACCCCAC TATGCTTAGC TACAAACTGA TTCCACCAGA ACACTACGAG TACTTAAAAA TCAAAGGACT TGGCGGTGCT CAAAATCTAT CCAGAGGAGC CTGTTCTATA ATCGATAATC CACGCTAAAC CTTACCACTC TTTGCCAACA GCCTATATAC CACCGTCTAC AGCTTACCCT AGCAAAATAA AACTAAAAAC GTCAGGTCAA GGTGTAGCAT ATAGAGTGGC AAGAAATGGG CTACATTTTC TTATTAAGAA AAAACGAAAA AGAGAAGGCG GATTTGGCAG TAAAAAGAAA CAATCAAGTT CTTTTTAAAG CCCTTGAGCG CGCACACACC GCCCGTCACC TAAACAGAAG AGGAAAGTCG TAACATGGTA AGCGTACTGG AAAGTGC
TYPHLON                         AAGCTTAGTC CTAACTTTAA TATCAATTAT GGCCAGCCCT ACACATGCAA GTCTCAGCGA TCCAGTGACA ACGCCCGCAG GAGCCGATCT CAGGCACGCC CATAACATCT AGCAGCCACA CCCCCACGGG CCGCAGCAGT GACTAACATT GCCCAAACTT AACTCAGCCA TGGCCAAAGA GTTGGTAAAT CTTGTGCCAG CCACCGCGGT TAAACAAAAA CTCAAATTGA TAACGGCAAA AAGCGTGACA ATAAGATTAA AGGCCGTAAA ACGCTCATCG AAAGTAACCT TAACGACTGC TAAGACACAA ACTGGGATTA GATACCCCAC TATGCCTAGC TGTAAACCTC GTCCGCCAGA GCACTACGAG CGCTTAAAAC TCAAAGGACT TGGCGGTGCC CCAAATCTAC TTAGAGGAGC CTGTTCTATA ATCGATAACC CACGTTAAAC CTCACCATCT TTTGATCTCA GCCTATATAC CACCGTCGCC AGCTAGCCTT AGCCAAACAG GCCCAGATAC GTCAGGTCAA GGTGTAGCAC ATAAGATGG- AAGAAATGGG CTACATTTTC TTTTTAAAGA AACACGGAAA GTCCAAGACG GATTTAACAG TAAGCGGGAC CAATCATATC CCTCTTAAAG CCCTGGGGCG CGCACACACC GCCCGTCATC CCCCAAGATG AGGAAAGTCG TAACATGGTA AGTGCACTGG AAAGTGC
ASCTRU                          AGGTTTGGTC CTAACCTTAC TGTCAATTTC AACTAAATTT ATACATGCAA GTATCCGCAC CCCAGTGAAA ATGCCCTAAG GAGCTGGTAT CAGGCACGCC CATGACGCCT TGCTGCCACA CCCCCACGGG -AACAGCAGT AATAAACATT GATTAAGCTT GAATCAGTTA TAGTTAAAGA GTTGGTAAAT CTCGTGCCAG CCACCGCGGT TATACGAAAA CTCAAATTGA AAGCGGCGTA AAGGGTGATT ATAGAATTAA AAGCTGTCGC ACGCTCAACG AAAGTGATTC TAACGACCTC TGAGACACAA ACTGGGATTA GATACCCCAC TATGCTCAGC CTTAAACTTT CTCCGCCAGG GAACTACGAG CGCTTAAAAC CCAAAAGACT TGGCGGTGCC CCACACCCCC CTAGAGGAGC CTGTTCTATA ATCGATAATC CCCGCTGAAC CTCACCATTT CTTGCCCTCC GCCTATATAC CACCGTCGCC AGCCCACCCT GGCATAATGG TCACCAAAAC GTCAGGTCAA GGTGTAGCAT ATGAAATGGC AAGAAATGGG CTACATTTTC TACTATAGAA AACACGAAAG ATTGAAGGCG GATTTAGCAG TAAAAAGAAA TTAGAGTATT CTTTTTAAGG CCCTAAGGCG CGCACACACC GCCCGTCACC ACTCAAGAAG AGGCAAGTCG TAACATGGTA AGTATACCGG AAGGTGT
LEIARC                          AGGTTTGGTC CCGACCTTGC CATTAATTAA AGCTAAACTT ACACATGCAA GTATCCGCGC CCCCGTGAAA ACGCCCTAAG GGGCTGGTAT CAGGCACGCC CAAGACACCT GGCTGCCACA CCCACAAGGG ACTCAGCAGT GATAAACATT GAGTAAGCTC GACTCAGTTA CAGCTACAGA GCCGGTAAAT CTCGTGCCAG CCACCGCGGT TACACGAAGA CTCAAATTAA TGACGGCGTA AAGCGTGGTT ATAGAGTAAA AAGCCGTCAC ACGCTCTACG AAAGTGACTC TAACGACCGC TAGGACACAA ACTGGGATTA GATACCCCAC TATGCCTAAC CTTAAACTTT TTCCGCCAGG GTACTACGAG CGCTTAAAAC CCAAAGGACT TGGCGGTGCC CCATA-CCAC CTAGAGGAGC CTGTTCTATA ATCGATAACC CCCGCTAAAC CTCACCACTT ATTGCCAACC GCCTATATAC CACCGTCGCC AGCCCACCCT GGCACAATGG TCACCAAAAC GTCAGGTCAA GGTGTAGCAC ATGAAGTGGG AAGAAATGGG CTACATTTTC TACCCTAGAA CAAACGAACG ATCGAAGGTG GATTTAGCAG TAAAAAGGAA CAAAAGAGTC CTTTTAAAGG CCCTGGGGCG CGTACACACC GCCCGTCACC ACAAAAGAAG AGGCAAGTCG TAACATGGTA AGCATACTGG AAAGTAT
BOMORI                          AGGTTTGGTC CCTGCCTTAC AGTCAATTGT AGCTAAATTT ACACATGCAA GTATCCGCGC CCCAGTGAAA ATGCCCTAAG GAGCCGGTAT CAGGCACGCC CATGACACCT TGCTGCCACA CCCTCAAGGG AATCAGCAGT GATAAACTTT GAATAAGCTT GAATCGGTTA TAGCTAAAGA GTCGGTCAAT CTCGTGCCAG CCGCCGCGGT TATACGAAGA CTCGAACTGA CATCGGCGTA AAGAGTGATT ACAGAGCCAA AAGCCGTCGC ACGCATTACT AAAGTAGCCC TGACGATAGC TAGGAAACAA ACTGGGATTA GATACCCCAC TATGCCTAGC CTCAAACTAT ATCCGCCCGG GAACTACGAG CGCTTAAAAC CCAAAGGACT TGGCGGTGCC CCA--CCCAC CTAGAGGAGC CTGTTCTATA ATCGATAACC CCCGCTTAAC CTCACCACTT CTTGCCAACC GCCTATATAC CACCGTCGCC AGCCCACCCC GGCACAATGA TCACCAAAAC GTCAGGTCAA GGTGTAGCGT ATGAAGTGGG AAGAAATGGG CTACATTCTC TAACCTAGAG CACACGAAAA ATCGAAGGAG GATTTAGTAG TAAAAAGAAA CAATAGTGTT CTTTTTAAGG CCCTGGGGCG CGCACACACC GCCCGTCACC ACACAAGAAG AGGTAAGTCG TAACATGGTA AGTATACCGG AAGGTGT
OBSPER                          AGGTTTGGTC CTAGCCTTGT TATCAGCCCT GACTGAGATT ACACATGCAA GTATCCGCCT CCCCGTGAAA ATGCCCTAAG GAGCAGGTAT CAGGCACGCC CACAACACCT TGCAGCCACA CCCCCAAGGG AGTCAGCAGT GATAAACATT GAGCAAGCTT GACTCAGCTC CAGTCTAAGA GCCGGTTAAT CTCGTGCCAG CCACCGCGGT TATACGAAGA CTCAAACTGA TATCGGCGTA AAGCGTGATT ATAGAGTCAA AGGCCGTCGC ACGCTATGCG AAAGCAACTC TAACGACCGC TAGGAAACAA ACTGGGATTA GATACCCCAC TATGCCTAGC CTTAAACATT ATCCGCCCGG GAACTACGAG CGCTTAAAAC CCAAAGGACT TGGCGGTGCC CCAAACCCAC CTAGAGGAGC CTGTTCTATA ATCGATACCC CCCGCTTAAC CTCACCACCC CTCGCCAGCA GCCTATATAC CACCGTCGCC AGCCCACCTC GGCATAATGG TCACCAAAAC GTCAGGTCAA GGTGTAGCCT ATGGGGCGGA AAGCAATGGG CTACACTTTC TA-CACAGAA AATACGAAAG ACTGAAGGCG GATTTAGTAG TAAAAAGATT CAAGAGTGTT CTTTTTAAGG CCCTGGGGCG CGCACACACC GCCCGTCACC TAACAAGAAG AGGCAAGTCG TAACATGGTA AGTATACCGG AAGGTGT
DISGAL                          AGGTTTGGTC CTAGCCTTGT TGTCAATTAT AGCTCTACTT ACACATGCAA GTATCCGCAC CCCTGTGAAA ATGCCCTAAG GAGCTGGTAT CAGGCTCGCC CATAACACTT TGCTGCCACA CCCCCAAGGG AATCAGCAGT GATAAACATT GAATAAGCTC GACTCAGTTA CAGCTTAAGG GTCGGTCAAT CTCGTGCCAG CCACCGCGGT TATACGAAGA CCCAAACTGA CACCGGCGTA AAGCATGATT ATAGAGTTAA AGGCCGTCGT ACGCTCTACG AAAGTGACTC TAACGACCGC TATGACACAA ACTGGGATTA GATACCCCAC TATGCCTAGC TTTAAACATT ATCCGCCAGG GAACTACGAG CGCTTAAAAC CCAAAGGACT TGGCGGTGCC CTAAACCCAC CTAGAGGAGC CTGTTCTATA ATCGATAACC CCCGCTTAAC CTCACCACTT CTTGCCAACC GCCTATATAC CACCGTCGCC AGCCCACCCC GGCAGAATGG CCGCCAAAAC GTCAGGTCAA GGTGTAGCGT ATGAAGTGGA AAGAAATGGG CTACATTTTC TGACTCAGAA CACACGGAAG GTCAAAGGAG GATTTAGTAG TAAAGAAAAA CAAGAGAGTT CTCTTTAAGG CCCTGGGGCG CGCACACACC GCCCGTCACC AAAAAAGAAG AGGCAAGTCG TAACATGGTA AGTATACCGG AAGGTGT
RHIDOR                          AGGTTTGGTC CTGGCCTTGT TGTCAATTAT AGCTAAACTT ACACATGCAA GTATCCGCGT ACCAGTGAAA ATGCCCTTAG GAGCCGGCAT CAGGCACGCC CATGACGCCT TGCTGCCACA CCCACACGGG CATCAGCAGT GATAAACATT AAACAAGCTC GATTTAGTTA TAGCTAAAGA GCTGGTTAAT CTCGTGCCAG CCACCGCGGT TATACGAAGA CTCAAACTGA CACCGGCGTA AAGCGTGATT ATAGAGTTAA AAGCCGTCGC ACGCTTTACG TAAGTAACTC TAACGACCGC TAGGACACAA ACTGGGATTA GATACCCCAC TATGCCTAGC CTTAAACTTT AACCGCCTGG GAACTACGAG CGCTTAAAAC CCAAAGGACT TGGCGGTGCC CCAAACCCAC CTAGAGGAGC CTGTTCTATA ATCGATAATC CCCGCTTTAC CTCACCACTT CTAGCCAACC GCCTATATAC CACCGTCGCC AGCCCACCCT GGCTCAATGA CCATCAACAC GTCAGGTCAA GGTGTAGCGT ATGGAGTGGG AAGAAATGGG CTACATTTTC TAAGTTAGAA AAAACGGAAG ACCGAAGGCG GATTTAGCAG TAAAAAGAAA CAAGAGAGTT CTTTTTAAGG CCCTGGGGCG CGCACACACC GCCCGTCACC TCCAAAGAAG AGGCAAGTCG TAACACGGTA AGTATACCGG AAGGTGT
PIPPIP                          AGGCTTGGTC CCAACCTTGC AATCAACCAT GACTGAACTT ACACATGCAA GTATCCGCAC CCCAGTGAAA ATGCCCCAGG GAGCCGGTAT CAGGCTCGCC CAAAACACCT TGCTGCCACA CCCCCAAGGG AATCAGCAGT GATTAACATT GAAGAAGCTT GACTCAGTTA CAGTCAAAGA GTCGGTAAAT CTCGTGCCAG CCACCGCGGT TATACGAAGA CTCAAGTTGA TAACGGCGTA AAGCGTGATT ATAGAGTTGA AAGCTGTCGT ACGCTTCACG AAAGTAACTC TAACGACTGC CGGGACACAA ACTGGGATTA GATACCCCAC TATGCCTGGC CTTAAACCTT ATCCGCCGGG GGACTACGAG CGCTTAAAAC CCAAAGGACT TGGCGGTGCC CCACACCCAC CTAGAGGAGC CTGTTCTATA ATCGATAACC CCCGCTTAAC CTAACCACTT CTAGCCATCA ACCTATATAC CACCGTCGCC AGCCCACCCT GGCAAAATTA CCATAAAAAC GTCAGGTCAA GGTGTAGTTT ATGAAGTGGG AAGAAATGGG CTACATTTTC TGAAACAGAA TAAACGAAAG ACCGAAGGAG GATTTAGCAG TAAAAAGAAA CAATAGTGTT CTTTTTAAGG CCCCGGGACG CGCACACACC GCCCGTCACC TTTTAAGAAG AGGCAAGTCG TAACATGGTA AGCGCACCGG AAGGTGA
PIPCAR                          AGGTCTGGTC CCAGCCTTGT AGTCAACTTT GACTGAACTT ACACATGCAA GTATCCGCAC CCCGGTGAAA ATGCCCCGGG GAGCTGGTAT CAGGCACGCC CAAGACACCT TGCTGCCACA CCCCCAAGGG AGTCAGCAGT GATAAACATT GAGTAAGCTT GACTCAGTCA CAGTCCAAGA GCCGGTCAAT CTCGTGCCAG CCACCGCGGT TATACGAAGA CTCAAGTTGA CCACGGCGTA AAGCGTGATT ATAGAGTTGA AAGTTGTCGC ACACTTTACG AAAGTAACTC TAACGACCGC TAGGAAACAA ACTGGGATTA GATACCCCAC TATGCCTAGC CTTAAACTCT ATCCGCCAGG GAACTACGAG CGCTTAAAAC CCAAAGGACT TGGCGGTGCC CCAAACCCAC CTAGAGGAGC CTGTTCTATA ATCGATAACC CCCGCTTCAC CTCACCACTC CTAGCCTTCA GCCTATATAC CACCGTCGCC AGCCCACCCT GGCATAGCAA CCATTAAAAC GTCAGGTCAA GGTGTAGCTA ACGGAGTGAG AAGAAATGGG CTACATTTTC TA-AACAGAA TAAACGGAAG GCCGAAGGAG GATTTAGCAG TAAAGGGGGA CAAGAGCGCC CCCTTAAAGG CCCTGGGGCG CGCACACACC GCCCGTCACC AACTAAGAAG AGGCAAGTCG TAACATGGTA AGCACACCGG AAGGCGT
XENTRO                          AGGTTTGGTC CCAGCCTTGT CATCAACTTT ATCTGAACTT ACACATGCAA GCATCCGCAT TCCCGTGAAA ATGCCCTAAG GAGCCGGTAT CAGGCACGCC CACGACACCT TGCTGCCACA CCCACAAGGG AATCAGCAGT GATAAACATT GAACAAGCTC GACTCAGTTA CAGATAAAGA GTTGGTCAAT CTCGTGCCAG CCGCCGCGGT TATACGAAAA CTCAAGTTGA TAACGGCGTA AAGCGTGATT ATAGAGTCAA AAGCTGTCGC ACGCTTAACG AAAGTAACTC TAACGACCGC TAGGAAACAA ACTGGGATTA GATACCCCAC TATGCCTAGC CTTAAACCTT ATCCGCCAGG GAACTACGAG CGCTTAAAAC CCAAAGGACT TGGCGGTGCC CCAAACCCAC CTAGAGGAGC CTGTTCTATA ATCGATACCC CCCGCTTAAC CTCACCACTT CTTGCCACCC GCCTATATAC CACCGTCGCC AGCCCACCCC GGCTCAATGA TCATCAATAC GTCAGGTCAA GGTGTAGCAA ATGAAGTGGG AAGAAATGGG CTACATTTTC TATACTAGAA AAAACGAAAG ATCGAAGGCG GATTTAGCAG TAAAGAGAGA CAAGAGAGCT CTCTTTAAGG CCCTGGGGCG CGCACACACC GCCCGTCACC AACAAAGAAG AGGCAAGTCG TAACATGGTA AGCGCACCGG AAGGTGC
XENLA2                          AGGTTTGGTC CTAGCCTTAT TATCAACTTT TTCTGAACTT ACACATGCAA GCATCCGCAC TCCCGTGAAA ATGCCCTAAG GAGCCGGTAT CAGGCACGCC CATGACACCT TGCTGCCACA CCCACAAGGG AATCAGCAGT GATAAACATT GAACAAGCTC GATTCAGTTA CAGTAAAAGA GTTGGTCAAT CTCGTGCCAG CCGCCGCGGT TATACGAAAA CTCAAGTTGA TCTCGGCGTA AAGCGTGATT ATAGAGTCAA AAGCTGTCGC ACGCTTCACG AAAGTAACTC TAACGACCGC TAGGAAACAA ACTGGGATTA GATACCCCAC TATGCCTAGC CATAAACTTT ATCCGCCAGG GAACTACGAG CGCTTAAAAC CCAAAGGACT TGGCGGTGCT CCAAACCCAC CTAGAGGAGC CTGTTCTGTA ATCGATACCC CTCGCTAAAC CTCACCACTT CTTGCCACCC GCCTATATAC CACCGTCGCC AGCCCACCTC GGCTTAATGA TCATCAACAC GTCAGGTCAA GGTGTAGCAT ATGAAGTGGG AAGAAATGGG CTACATTTTC TACCTTAGAA TAAACGAAAG ATCGAAGGCG GATTTAGCAG TAAAGAGAAA CAAGAGAGTT CTCTTTAAGG CCCTGGAGCG CGCACACACC GCCCGTCACC CACAAAGAAG AGGCAAGTCG TAACATGGTA AGCACACCGG AAGGTGT
HYMBOE                          AGGTTTGGTC CCAGCCTTGA TATCAACTAA TACTGAACTT ACACATGCAA GTATCCGCAC CCCTGTGAAA ATGCCCTAAG GAGCTGGTAT CAGGCACGCC CACGACACCT TGCTGCCACA CCCCCACGGG AATCAGCAGT GATAAACATT GAAAAAGCTT GACTCAGTTA CAGCAACAGA GTCGGTTAAT CTCGTGCCAG CCACCGCGGT TATACGAAGA CTCAAATTGA TGACGGCGTA AAGCGTGATT ATAAAGTTAA AAGCTGTCGC ACGCTTCACG AAAGTAACTT TAACGACCGC TAGGAAACAA ACTGGGATTA GATACC---- --TGCCTAGC CTTAAACTTT TCCCGCCAGG GTACTACGAG CGCTTAAAAC CCAAAGGACT TGGCGGTGCC CCAAACCCAC CTAGAGGAGC CTGTTCTATA ATCGATAACC CCCGCTTAAC CTCACCACTT CTTGCCCCCC GCCTATATAC CACCGTCGCC AGCCCACCCC GGCATAATTA CCGTAAAAAC GTCAGGTCAA GGTGTAGCAC ATGAAGTGGA AAGAAATGGG CTACATTTTC TAACATAGAA TAAACGAAAG ACTGAAGGAG GATTTAGCAG TAAAGAGAAA CAAGAGTGTT CTTTTTAAGG CCCTGGGGCG CGCACACACC GCCCGTCACC CCCCAAGAAG AGGCAAGTCG TAACATGGTA AGTACACCGG AAGGTTT
PSEMER                          AGGTTTGGTC CTAGCCTTAA AATCAACTTT CTCTGAGATT ACACATGCAA GTCTCCGCAC CCCTGTGAAA ATGCCCTGAG GAGCTGGTAT CAGGCCCGCC CATGACACCT TGCTGCCACA CCCCCAAGGG AGTCAGCAGT GATTAACCTT GAGCAAGCTT GACTCAGCTA CAGAGAAAAA GTCGGTTAAT CTCGTGCCAG CCACCGCGGT TACACGAAGA CTTAAGTTGA TTACGGCGTA AAGCGTGATT ATAAAGCTAA AAGCTGTCGC ACGCTTAACG AAAGTAGCTT TAACGATCGC TGAGAAACAA ACTGGGATTA GATACCCCAC TATGCTCAGC CGTAAACTTT CTCCGCCAGG GGACTACGAG CGCTTAAAAC CCAAAGGACT TGGCGGTGCC CCAAATCCAT CTAGAGGAGC CTGTTCTATA ATCGATACCC CCCGCTTAAC CTCACCACTT TTTGCCACCC GCCTATATAC CACCGTCGCC AGCCCACCCT GGCCTAATGA TCATCAAAAC GTCAGGTCAA GGTGTAGCAA ATAAAGTGGA AAGAAATGGG CTACATTTTC TACCATAGAA CACACGAAAG ACCGAAGGCG GATTTAGTAG TAAGAAGAAA AAAGAGTGTT CTTCTTAAGG CCCTGGGGCG CGCACACACC GCCCGTCACC CACTAAGAAG AGGCAAGTCG TAACATGGTA AGCACACCGG AAGGTGT
PELCUL                          AGGTCTGGTC CTAGCCTTAC TATCAGCTTT TACTAAAATT ACACATGCAA GTATCCGCAC CCCTGTGAAA ATGCCCCAAG GAGCTGGTAT CAGGCCCGCC CAAGACACCT AGCTGCCACA CCCCCAAGGG AATCAGCAGT GATAAACATT AAAAAAGCTA GATTTAGTTA TAGTAAAAAA GTCGGTTAAT TTCGTGCCAG CCACCGCGGT TATACGGAGA CTTAAACTGA TATCGGCGTA AAGCGTGATT ATAAGGTGAA AAGCCGTTAT ACGCTCTACG AAAGTGACCT TAACGACAGC TGGGTCACAA ACTGGGATTA GATACCCCAC TATGCCCAGC CTTAAACTTT CTCCGCCAGG GAACTACGAG CGCTTAAAAC CCAAAAGACT TGGCGGTGCC CTACACCCAC CTAGAGGAGC CTGTTCTATA ATCGATACCC CCCGCTTTAC CTCACCAATT TTTGCCATCC GCCTGTATAC CGCCGTCGCC AACTTACCCT AGTATAATGG TCACCAGAAC GTCAGGTCAA GGTGCAGCGA ATGAATTGGA TAGAAATGGG CTACATTTTC TACTTTAGAA AATACGGAAA ATCGAAGGCG GATTTAGCAG TAAAAAGAAA CCAGAACGTT CTTTTTAAGG CCCTAGGGCG CGCACACACC GCCCGTCGCC ACCCTAGAGG AGGTAAGTCG TAACATGGTA AGTATACCGG AAGGTGT
PELPUN                          AGGTTTGGTC CTAGCCTTAC TATCAATTGT AACCAAGCTT ACACATGCAA GTCTCAGCAC CCCAGTGAAA ATGCCCTAAG GAGCTGGTAT CAGGCTCGCC CAAGACACCT TGCCGCCACA CCCACAAGGG TATCAGCAGT GATAAATATT GAATAAACTA GATTCAGCTA TGGTTAAAAG GCCGGTTAAT TTCGTGCCAG CCACCGCGGT TATACGGTGG CCTAAATTGA AATCGGCGTA AAGCGTGATT ATAGGGCTGA AGGCCGTGAC ACGCTATGCG AAAGCTGCCC TAACGACCGC TAAGTTACAA ACTGGGATTA GATACCTCAC TATGCTTAGC CGTAAACTTT ATTCGCCAGG GTACTACGAG CGCTTAAAAC CCAAAGGACT TGGCGGTGCC CCAAACCCAC CTAGAGGAGC CTGTTCTATA ATCGATACCC CCCGCTTTAC CTCACCACTT CTTGTCAACC GCCTGTATAC CTCCGTCACC AACCTACCCC AGTACAATGA TTATCTAAAC GTCAGGTCAA GGTGCAGCGT ATGAAGTGGA AAGAAATGGG CTACATTTTC TACATTAGAC TACACGAAAG ATTGAAGGCG GATTTAACAG TAAAGAGAAA CTAGAGTGTT CTCTTTAAGG CCCTGGGGCG CGCACACACC GCCCGTCGCC GAATCAGAGG AGGTAAGTCG TAACATGGTA AGTATACCGG AAGGTAT
HELREG                          AGGTTTGGTC CTAGCCTTAC TGTCAACTTT TACCCAACCT ACACATGCAA GTCTCCGCAC CCCTGTGAGA ATGCCCTAAG GAGCCGGTAT CAGGCACGCC TAAGACACCT AGCCGCCACA CCCACAAGGG CCTCAGCAGT GATAAACTTT GAATAAGCTT GATTCAGTTA GTGTAAAAGA GCCGGCCAAC ACGGTGCCAG CCGCCGCGGC TACACCGGGG CTCAAGCTGA CACCGGCGTA AAGCGTGATT ATAAAGTTAA ATGCTGTTAT AAGCTTCATG AAAATAACTC TAACGACAGC TGAGGAACAA ACCGGGATTA GATACCCCGC TATGCTCAGC CGTAAACTTT ACTCGCCGGG GAATTACGAG CGCTTAAAAC CCAAAGGACT TGACGGTACC CCA-ATCCCC CTAGAGGAGC CTGTTCTTTA ATCGATGACC CCCGTTAAAC CTCACCACTT CTAGCCCTCC GCCTGTATAC CTCCGTCGCC AGCCCACCGC GGCCTAAAGA GCCCCCTCAC GTCAGGTCAA GGTGCAGCGT ATGAAGTGGA AAGAAATGGG CTACACTCTC TAATCTAGAA AACACAAAAG ACTGAAGGCG GATTTAGCAG TAAAAAGAAA AAAGAGAGTT CTTTTTAAGG CCCTGGGGTG CGTACACACC GCCCGTCGCC AACAGAGAAG AGGTAAGTCG TAACATGGTA AGTGTACCGG AAGGTGT
CAUCAU                          AGGTTTAGTC CTGACCTTAC CATCAAGTCT TACTTAACTT ACACATGCAA GTTTCCGCAC CCCGGTGAAA ACGCCCTAAG GAGCTGGTAT CAGGCACGCC CAAGACACCT AGCTGCCACA CCCACACGGG CCTCAGCAGT GATTAACATT AAATAAGCTC GATTTAGTCA AAGTAAAAGG GCCGGCTAAT CTGGTGCCAG CCGCCGCGGC TATACCAAGG CCCAATTTGA TGCCGGCGTA AAGCGTGATT ATAGAGTCAA ACGCTGTGAT AAGCTGAACG AAAGTCACTC CAACGACAGC TGGGGTACAA ACTGAGATTA GATACCTCAC TATGCCCAGC CGTAAACCCT AACCGCCAGG GAACTACAAG CGCTTAAAAC CCAAAGGACT TGACGGTGCC CCA-ATCCAC CTAGAGGAGC CTGTCCTTTA ATCGATGATC CACGCTAAAC CTCACCACTC CTAGCCCTCC GCCTGTATAC CTCCGTCGTC AGCTTACCGC AGCTTAATGC CCGCCAACAC GTCAGGTCAA GGTGCAGCAA ATGAAGTGGG AAGTGATGGG CTACATTTTC TAATATAGAA CACACGAAAG ACAGAAGGCG GATTTAGAAG TAAAAAGAGA CAAGAAAGCT CTTTTTAAGG CACAGGGGCA TGTACACACC GCCCGTCGCC ACCCTAGAAG AGGTAAGTCG TAACATGGTA AGCATACCGG AAGGTGT
LECMEL                          AGGTTTGGTC CTAGCCTTAC TATCAAGTGT TACTTAATTT ACACATGCAA GTCTCCGCAC CCCGGTGAAA ACGCCCTATG GAGCTGGTAT CAGGCTCGCC CACGACACCT AGCCGCCACA CCCTCAAGGG TATCAGCAGT GATTAACATT AAAAAAGCTA GATTTAGTTA AAGTAGAAGG GCCGGCAAAT CTGGTGCCAG CCGCCGCGGC TACACCAAGG CCCAATTTGA TATCGGCGTA AAGCGTGATT ATAGAGTTAA ACACTGTGAT AAGTTGAACG AAAGTCACTC TAACGACAGC TAGGAAACAA ACTGAGATTA GATACCTCAC TATGCCTAGC CGTAAACCCT AATCGCCAGG GAACTACGAG CCCTTAAAAC CCAAAGGACT TGACGGTGCC CCATATCCCC CTAGAGGAGC CTGTCCTATA ATCGATGATC CACGTTTAAC CTCACCCTCT CTTGCCATCC GCCTGTATAC CTCCGTCGTC AGCTCACCGC AGCACAATGA TCATCAAAAC GTCAGGTCAA GGTGCAGCAC ATGAGAGGGG AAGAGATGGG CTACATTTTC TAAGATAGAA AATACGGAAG ACTGAAGGCG GATTTAGCAG TAAAAAGAAA CCAGAAAATT CTTTTTAAGG CCCAGGGGCA TGTACACACC GCCCGTCGCC TCTTAAGAAG AGGTAAGTCG TAACATGGTA AGTATACCGG AAGGTGT
HYLCHI                          AGGTTTGGTC CTAGCCTTGT AATCAACTGT TACTTAACTT ATACATGCAA GTTTCCGCAT CCCTGTGAGA ACACCCTAAG GAGCTGGTAT CAGGCACGCC CAAAACACCT AGCCGCCACA TCCACAAGGA ACTCAGCAGT AATTAACATT GAGTAAGCTT GACTCAGTTA AAGTAAAAGA GCCGGCAAAT ATGGTGCCAG CCGCCGCGGT TACACCAAGG CTCAAATTGA TTTCGGCGTA AAGCGTGATT ATATAGTTGT AAGCTGTGAC ACGCTAAACG AAAGTTACTA TAACGACAGC TGGGGCACAA ACTGGGATTA GATACCCCAC TATGCCCAGC CGTAAACCTT TATCGCCAGG GAACTACGAG CGCTTAAAAC CCAAAGGACT TGACGGTACC CCACATCCAC CTAGAGGAGC CTGTCCTATA ATCGATAACC CCCGCTTAAC CTCACCATTT TTAGCAATCA GCCTGTATAC CTCCGTCGTC AGCTTACCCC AGCTCAATGT CCATCAATAC GTCAGGTCAA GGTGCAGTAA ATGAAATGGG AAGAGATGGG CTACACTTTC TAACCTAGAA CATACGAAAG ACTGAAGGCG GATTTAGTAG TAAAAAGAGA CTATAGAGCT CTTTTTAAGG CACTGGGGTG TGTACACACC GCCCGTCACC AACCCAGAAG AGGCAAGTCG TAACATGGTA AGCGTACCGG AAGGTGT
BUFMEL                          AGGTTTGGTC CTGACCTTGA AGTCAGTTGT TACTTAATAT ACACATGCAA GTATCCGCCC CCCTGTGAAA ACGCCCTAAG GAGCTGGTAT CAGGCACGCC CAAGACACCT AGCTGCCACA CCCACAAGGG ACTCAGCAGT GATTAACATT GAGCAAGCTT GACTCAGTTA AAGTAAAAGA GCCGGCTAAT CTGGTGCCAG CCGCCGCGGT TACACCATGG CTCAAATTGA CCTCGGCGTA AAGCGTGATT ATAGAGTTAA AGGCCGTGAC ACGCTAAACG AAAGTTATTC TAACGACAGC TAGGAGACAA ACTGGGATTA GATACCCCAC TATGCCTAGC CGTAAACTTT AATCGCCAGG GAACTACGAG CGCTTAAAAC CCAAAGGACT TGACGGTACC CCATATCCCC CTAGAGGAGC CTGTCCTGTA ATCGATAATC CACGTTAAAC CTCACCATTT TTAGTTATCA GCCTGTATAC CTCCGTCGTC AGCTTACCAC AGCTTAATGT TCACCAATAC GTCAGGTCAA GGTGCAGCAA ATAAAGTGGG AAGAGATGGG CTACACTCTC TATTTTAGAA AAAACGAAAA ACTGAAGGCG GATTTAGCAG TAAAAAGGAA TCAGCATGTC CATTTTAAGG CACTGGGGTG TGTACACACC GCCCGTCACC ACGACAGAAG AGGCAAGTCG TAACATGGTA AGTATACCGG AAGGTGT
TELBOL                          AGGTTTGGTC CTAGCCTTGA GATCAATTCT TACTCGATAT ACACATGCAA GTCTCAGCAC CCCTGTGAAA ACGCCCTAAG GAGCTGGTAT CAGGCACGCC CAAAACACCT AGCTGCCACA CCCACAAGGG ATTCAGCAGT GATTAATATT GAATAAGCTT GATTCAGTTA GAGTAAAAGA GCCGGCAAAT CTGGTGCCAG CCGCCGCGGT TACACCATGG CTCAAATTGA CCTCGGCGTA AAGCGTGATT ATAGAGTTAA AAGCTGTGAC ACGCTAAACG AAAGTTACTC CAACGACAGT TGGGAAACAA ACTGGGATTA GATACCCCAC TATGCCTAAC CGTAAACTTT TATCGCCCGG GAACTACGAG CGCTTAAAAC CCAAAGGACT TGACGGTACC CCAT-TCCCC CTAGAGGAGC CTGTCCTATA ATCGATAACC CCCGTTTAAC CTCACCATTT TTAGTCTTCA GCCTGTATAC CTCCGTCGTC AGCTTACCTC AGCTTAATGC CCGCCAACAC GTCAGGTCAA GGTGCAGCAA ATGAAATGGG AAGAGATGGG CTACACTTTC TAATATAGAA AACACGAAAG ACTGAAGGCG GATTTAGCAG TAAAAAGAAA CTAGAGTGTT CTTTTTAAGG CACTGGGGTG TGTACACACC GCCCGTCACC ACTATAGAAG AGGCAAGTCG TAACATGGTA AGTATACCGG AAGGTGT
NESTHO                          AAGTTTAGTC CTAGCTTTAC TATCAATTAT TTTTCAACTT ACACATGCAA GTCTCCACAC CCCCGTGAAA ACGCCCTAAG GAGCTGGTAT CAGGCACGCC TAAAACACCT AGTCGCCACT CCCACAAGGG TTTCAGCAGT GATTAACATT GCTCAAGCTC GACTCAGTTA GAAAATAAGG GCCGGCAAAT CCTGTGCCAG CCGCCGCGGT TAGACCGAGA CCCAAATTGA CAACGGTGTA AAGTGCCATA ATGGAATCAA AAGCAGTAAT ACGCTGCACG AAAGTCATTC CAACGATAGC TAAGAAACAA ACTAGGATTA GATACCCTAC TATGCTTAGC CATAAACCTT CCACACCTGG GAACTACGAG CGCTTGAAAC CTAAAGGACT TGACGGTGCC CCAAACCCAC CTAGAGGAGC CTGTTCTATA ACCGACACCA CCCGATAAAC CTCACCACCA CTAGCCACCA GCCCGTATAC CTCCGTCGTC AGCTTATCAC AGCCAAATGG TCGCCAATAC GTCAGGTCAA GGTGCAGCAT ATGTCGTGGG CAGAAATGGG CTACACTCCC TCAACCAGGA AAAACAAAAG ACCAAAGGCG GATTTAGTAG TAAAAAGAAA ACAGAGTGTT CTTTTTAAGG CCCTGGGACA CGTACAGACC GCCCGTCACC CCCCAAGAAG AGATAAGTCG TAACAAGGTA GGCATACCGG AAGATGT
SOOSEC                          ---------- ---------- ----AATTAT TTCTCAACTT ACACATGCAA GCCTCCCCGC CCCCGTGAAA ACGCCCTAAG GAGCTGGTAT CAGGCACGCC TAAAACACCT AGTCGCCACT CCCACAAGGG TCTCAGCAGT GATTAACATT GCCCAAGCTC GATTCAGTTA GAAAATAAGG GCCGGCAAAT CCTGTGCCAG CCGCCGCGGT TAAACCGAGG CCCAAATTGA CAACGGTGTA AAGTGCTATA ATGGAATCAA AAGCAGTAAT ATGCTGCACG AAAGTCATTC CAACGATAGC TAAGAAACAA ACTAGGATTA GATACCCTAC TATGCTTAGC CATAAACTTC CCACACCCGG GAACTACAAG CGCTTGAAAC CTAAAGGACT TGACGGTGCC CCAAACCCCC CTAGAGGAGC CTGTTCTATA ACCGACACCA CCCGATAAAC CTCACCACCA CTAGCCACCA GCCTGTATAC CTCCGTCGTC AGCCTATCAC AGCCAAATAG CTGCCAACAC GTCAGGTCAA GGTGCAGCAT ATGTCGTGGG CAGAAATGGG CTACACTCCC TAAACCAGGA AAAACAAAAG ACCGAAGGCG GATTTAGTAG TAAAAAGAAA ACAGAGTGTT CTTTTTAAGG CCCTGAGGCA CGTACAGACC GCCCGTCACC ACACAAGAAG AGATAAGTCG TAACAAGGTA GGCATATCGG AAGATGT
FEJLIM                          AGATTTGGTC CTGGTCTTAT TGTCAGTTAT CTCTTGATTT ACACATGCAA GTCTCAGCAC ACCAGTGAGG ACGCCCTAAG GAGCTGATAT CAGGCACGCC CATAACATCT AGTCACCACA CCCCCAAGGG TATCAGCAGT GATAAACATT GTTTAAGCTT GACTCAGACA AAGAGAAAGG GCCGGCCAAC CCGGTGCCTG CCGCCGCGGC TAAACCCGGG CCCAAATTGA TATCGGCGTC AATCGTGATT ATAGAGTAGA AAGCTGTGAA AAGCAAAACG AAAGTTACTC TAACGACAAC TGGGAAACAA ACTGGGATTA GATACCCCAC TATGCCCAGT CGTAAAATAT AAACGCCCGG GAACTACGAG CGCTTAAAAC CCAAAGGACT TGACGGTGTC CCA--CCCAA CTAGAGGAGC CTGTCCTATA ATCGATGGTC CCCGATATAC CCAACCTTTT CTTGCTCTCA GTCTGTATAC CTCCGTCGCA AATCTACCAT GGTTCAACGA TCATCAGAAC GTCAGGTCAA GGTGCAACCT ATGAAAAGGC AAGTGATGGG CTACAATTTC TAACCTAGAA CAAACGAAAT ACTGAAGGAG GATTTAGAAG TAAAGAGAAA ATAACGAGTT CTCTTTAAGG CCCTGGGACA TGTACACACC GCCCGTCGCC GTAAGAGAAG AGGTAAGTCG TAACATGGTA AGTGTACTGG AAAGTGC
MANMAD                          AAGTTTGGTC CTAGCTTTAT TATCAAGTAT TTCTTAACTT ACACATGCAA GTCTCAGCAA ACCAGTGAGG ACGCCCTAAG GAGCTGACAT CAGGCTCACC CATAACGTCT AGTCACCACA CCCACAAGGG TATCAGCAGT GATAAAGATT GTCTAAGCTT GAATCAGTTA AAGAAAAAGG GCCGGCCAAC CTGGTGCCAG CCGCCGCGGC TACACCGGGG CTCAAATTGA TATCGGCGTT AAGCGTGGTT ATAGAGTTAA AAACTGTGAA AAGTTAAACG AAAGTTACTC TAACGACAGC TAGGATACAA ACTGGGATCA GATACCCCAC TATGCCTAGC CGTAAAAAAT AAGCGCCAGG GAATTACGAG CGCTTAAAAT CCAAAGGATT TGACGGTGTC CCA--CCCAC CTAGAGGAGC CTGTTCTATA ATCGATGATC CTCGATATAC CCAACCATTT CTTGCTTTCA GCCTGTATAC CTCCGTCGCA AGCTTACCAT GGTTTAAGGA TCATCAATAC GTCAGGTCAA GGTGCAGCCA ATGTAATGGA AAGTAATGGG CTACAATTTC TATAATAGAA CAAACGAAAC ACTGAAGGCG GATTTAGTAG TAAAAGGAGA ATAGAGAGCC CCTTTTAAGG CCCTGGGACG TGTACAAACC GCCCGTCACC AAATCAGAAG AGGCAAGTCG TAACATGGTA AGTGTACTGG AAAGTGC
RHASCH                          AAGTTTGGTC CTAGCTTTAT TATCAATTAT TTCTAAATTT ACACATGCAA GTCTCAGCGC CCCCGTGAGA ACGCCCTAAG GGGCTGGTAT TAGGCACGCC CACAACACCT AGTTACCACA CCTCCAAAGG CATCAGCAGT GATAAAAATT GTTTAAGCTT GAATCAGTTA TAGAAAAAGA GCCGGCCAAC CCGGTGCCAG CCGCCGCGGC TACACCGGGG CTCAAATTGA TATCGGCGTT AAGCGTGATT ATAGAGTTAA AAGCTGTGAA AAGCTAAACG AAAGTTACTC TAACGACAGT TAGGACACAA ACTGGGATTA GATACCCCAC TATACCTAGC CGTAAAATTT AAACGCCAGG GTACTACGAG CGCTTAAAAC CCAAAGGACT TGACGGTGTC CCA--CCCAA CTAGAGGAGC CTGTTCTATA ATCGATAATC CACGATACAC CAAACCATTT CTCGCCATCA GCCTGTATAC CTCCGTCGCA AGCTTACCGT GGCCTAAGGA CCGTCACAAC GTCAGGTCAA GGTGCAGCTA ATGAAATGG- AAGCAATGGG CTACAATTTC TAAATTAGAA CAAACGAAAT ACTGAAGGAG GATTTAGCAG TAAGTAGGAA ATAGAGAGTC CTACTAAAGG CCCTGGGATG TGTACAAACC GCCCGTCACC GTCTTAGAAG AGGCAAGTCG TAACATGGTA AGTATACTGG AAAGTGT
MICORN                          AGGTTTGGTC CTGACCTTAT TATCACCTCA TTCTCGACTT ACACATGCAA GTTTCAGCAC ACCCGTGAGA ACGCCCTAAG GAGCTGGTAT CAGGCACGCC CATGACACCT AGTTGCCACA CCCTCAAGGG TCTCAGCAGT GATTAACATT GTTTAAGCTT GAACCAGTTA GAGAACCAGA GCCGGCCAAT ACGGTGCCAG CCGCCGCGGC TACACCGAGG CTCAAGTTGA TATCGGCGTT AAGCGTGTTT ATAGAATTAA AAGCCGTGAT ACGCTAATCG AAAGTTATTC TAACGACAGC TAGGGAACAA ACTGGGATTA GGTACCCCAC TATGCCTAGC CGTAAAACAT TACCGCCCGG GAATTACGAG CGCTTAAAAC CCAAAGGACT TGACGGTGTC CCA--CCCAC CTAGAGGAGC CTGTTCTGTA ATCGATTCCC CCCGATCTAC CTCACCACTT CTAGCTTTCA GCCTGTATAC CTCCGTCGTA AGCTTACCAT AGCTAAAAGA TCATAAATAC GTCAGGTCAA GGTGCAGCCC ACGAAGTGGC AAGCAATGGG CTACAATTTC TATAATAGAA CAAACGAAAG ACTGAAGGCG GATTTAGCAG TAAAAAGAAA GTAGAGAGTT CTTTTTAAGG CGCTGGGACG CGTACACACC GCCCGTCACC ACCCCAGAAG AGGTAAGTCG TAACATGGTA AGTGTACTGG AAAGTGC
KALPUL                          AGGTTTGGTC CTAGCCTTAT TGTCAGCTGT TATTCGACTT ACACATGCAA GTATCCGCAC ACCCGTGAGA ACGCCCTAAG GAGCCGGTAT CAGGCACGCC CACAACACCT AGCTGCCACG CCCTCAAGGG TATCAGCAGT GATAAACATT GTTAAAGCTT GACCCAGTCA GAGTAATAGA GCCGGCCAAC CCGGTGCCAG CCGCCGCGGC TATACCGGGG CCCAAGTTGA CATCGGCGTT AAGCGTGTTT ATAGAATTAA AAGTTGTGAC ACACTAAACG AAAGTTATTC TAACGACAGC TAGGGCACAA ACTGGGATTA GGTACCCCAC TATGCCTAGC CGTAAAACAT AACCGCCAGG GAATTACGAG CGCTTAAAAC CCAAAGGACT TGACGGTGCC CCA--CCCAC CTAGAGGAGC CTGTTCTATA ATCGATTCTC CCCGATATAC CTCACCACTT CTAGCCTTCA GCCTGTATAC CTCCGTCGTA AGCTTACCAT AGCAAAAAGA TCATCAATAC GTCAGGTCAA GGTGCAGCTC ACGAAGCGGG AAGCAATGGG CTACAGTTTC TAACTTAGAA CAAACGAAAG ACTGAAGGCG GATTTAGTAG TAAAAAGAAA ATAGAGAGTT CTTTTTAAGG CGCTGGGACG CGTACACACC GCCCGTCACC ACAATAGAAG AGGTAAGTCG TAACACGGTA AGCGTACTGG AAAGTGC
Breviceps                       AGGTCTGGTC CTAGCCTTAT TATCAACTGA TCTTAAATTT ACACATGCAA GTCTCCGCAC ACCAGTGAAA ACGCCCTCAG GAGCCGGTAT CAGGCACGCC CATAACACCT AGCTGCCACG CCCCCAAGGG TATCAGCAGT GATAAACATT GTTCAAGCTT GACTCAGTTA AAGATATAGG GCCGGCCAAT CCGGTGCCAG CCGCCGCGGA TACACCGTGG CCCAAGTTGA TATCGGCGTA AAGCGTGATT ATAGAGTTAA AAGCCGTGAT ACGCCAAACG AAAGTTACTC TAACGACAGC TAGGAAACAA ACTGGGATTA GGAACCTCAC TATGCCTAGC CGTAAAATAT CATCGCCAGG GAACTACAAG CACTTAAAAC CCAAAGGACT TGACGGTGTC CCAC-TCCCC CTAGAGGAGC CTGTGCTATA ATCGACAACA CCCGCTAAAC CCGACTGCTT TTCGACCTCA GCTTGTATAC TTCCGTCGTA AGCTCACCGT AGCCAAAAGG CCACCAACAC GTCAGGTCAA GGTGCAGCCA ACAAAGCAGA AAGTAATGGG CTACAATTTC TATGATAGAA CCTACGAAAA GCCGAAGGAG GATTTAGAAG TAAAAAGAAA ATAAAGTGTT CTTTTTAAGG TACTGGGACG CGTACAGACC GCCCGTCACC AATCCAGAAG AGGCAAGTCG TAACAAGGTA AGTATACTGG AAAGTGT
Hemisus                         AGGTTTGGTC CTAGCCTTAT TGTCAACTGT AGCTTAACTT ACACATGCAA GTATCAGCAA ACCAGTGAAA AAGCCCTAAG GAGCCGGTAT CAGGCACGCC CACAACACCT AGCCGCCACA CCCCCAAGGG TATCAGCAGT GATTAAAATT GCCAAAGCTC GAACCAGTTA AAGCTCCAGG GTCGGCCAAC CCGGTGCCAG CCGCCGCGGA TACACCGGGA CCCAAATTGA CAACGGCGTT AAGCGTGATT ATAAAGTTAA GTGTTGTCAT ACACTAAACG AAAGTTACTT TAACGACAGC TAAAAAACAA ACTGGGATTA GATACCTCAC TATGTTTAGC CGTAAAT--- AATCGCCAAA GGATTACAAG CGCTTAAAAC TTAAAGGACT TGACGGTGTC TCA--TCCCA CTAGAGGAGC CTGTCCTATA ATCGATAACC CCCGATAAAC CCGACTGCTT TTTGCCTTCA GCCTGTATAC CTCCGTCGAA AGCTTACCTC AGCAAACAGA CCGCCTCAAT GTCAGGTCAA GGTGCAGCCA ACAAAGCAG- CAGAGATGGG CTACAGTTTT TC--CCAAAA CAAACGGATG ACCGAAGGTG GATTTAGAAG TAAAAAGAAG TCATAGTATT CTTTTTAAGG TCCTGAGACA AGTACACACC GCCCGTCACC CTTCCAGAAG AGGCAAGTCG TAACAAGGTA AGCGTACTGG AAAGTGC
Hyperolius                      AGGCCTGGTC CTTACCTTAT TATCAACTAT TACATAATTT ATACATGCAA GTATCCGCAC CCCTGTGAGA ACGCCC-AAG GAGCTGGTAT CAGGCCCGCC CATTACACCT AGCTGCCACA CCCTCAAGGG TATCAGCAGT AATAAACCTT GAATAAGCTT GATTCAGTTA TAGTACAAGA GCCGGCCAAT TCGGTGCCAG CCGCCGCGGC TACACCGAAG CTCAAGTTGA TAACGGCGTC AAGCGTGTTT ATAGAGTTAA ATCTAGTGAT ATGCTAAACG AAAGTTGCTC TAACGAAAGC TAAGAAACAA ACTGGGATTA GATACCCCAT TATGCTTAGC CGTAAAATAT AACCGCCAAA GAACTACAAG CGCTTAAAAC TTAAAGGACT TGACGGTGTC CCA--TCTAC CTAGAGGAGC CTGTTCTATA ATCGATAATC CTCGTTATAT CTTACCTTTT TTTGCTATCA GTCTGTATAC TTCCGTCGTA AGCTTACCAT AGTTAAATAG TTACCAAAAC GTCAGGTCAA AGTGCAGCCT ACAAAAAGGG AAGAAATGGG CTACAATTTC TACTTTAGAA CACACGAATT TAAGAAGGCG GATTTAGAAG TAAAGCGAAA ATAAAGTGTT CGCTTTAATG CTCTGGGACG TGTACACACC GCCCGTCATC TAATAAGAAG AGGCAAGTCG TAACACGGTA AGTATACTGG AAAGTGT
Trichobat                       AGATTTGGTC CTAGTCTTAC TATCAGCTAC TACTCAACTT ACACATGCAA GTCTCAGCAC CCCCGTGAGA ACACCCCAGG GAGTCGGTAT CAGGCACGCC CACAACACCT AGCAGCCACA CCCTCAAGGG TATCAGCAGT GATAAACATT GAAAAAGCTT GATTCAGTCA GAGTTTAAGA GCCGGCCAAC CCGGTGCCAG CCGCCGCGGC TACACCAGGA CACAAGTTGA TATCGGCGTC AAGCGTGTTT ATAGAGTTAA AAGTTGTGAT ACACTAACCG AAAGTTACTC TAACGACAGC TAAGAAACAA ACTGGGATTA GGTACCCCAC TATGCTTAGC CGTAAAACAT ATCCGCCAGA GTATTACGAG TACTTAAAAC TCAAAGGACT TGACGGTGTC CCA--CCCAC CTAGAGGAGC CTGTTCTATA ATCGATATTC CCCGCTAAAC CTACCCATTT CTTGCTTTCA GCCTGTATAC CTCCGTCGCA AGCTTACCCT AGCAAAAAGG CCACCCACAC GTCAGGTCAA GGTGCAGCCT ACGAAATGGT GAGAAATGGG CTACAATTTC TACCACAGAA CATACGAAAG ACCGAAGGAG GATTTAGTAG TAAAAAGGAA ATAGAGTGTC CTTTTTAAGG CACTGGGACG CGTACACACC GCCCGTCACC ATAAAAGAAG AGGCAAGTCG TAACATGGTA AGCATACTGG AAAGTGT
Lithobates                      AGGTTTGGTC CTAGCCTTAT TATCAACTGT TTCTCAACTT ACACATGCAA GTATCAGCAC ACCCGTGAGA ACGCCCTAAG GAGCTGGTAT CAGGCACGCC CACAACACCT AGTCACCACA CCCTCAAGGG TATCAGCAGT GATTAATTTT GCGTAAGCTT GACTCAGTTA GAGAAAAAGG GCCGGCTAAC CCGGTGCCAG CCGCCGCGGC TACACCGGGG CTCGAGTTGA TATCGGCGTT AAGCGTGATT ATAAGGTTAA AAGTAGTTTT ATGCTAAACG AAAGTTACCC TAACGACAGC TAGGAAACAA ACTGGGATTA GATACCCCAC TATGCCTAGC CGTAAACAAT AAGCGCCAGG GAATTACGAG CGCTTAAAAC CCAAAGGATT TGACGGTGTC CCA--CCCCA CTAGAGGAGC CTGTTCTATA ATCGATGATC CCCGATATAC CCGACCATTT CTCGCTTTCA GTCTGTATAC CTCCGTCGAA AGCTTACCAT GGCTTAATGA CCGTCAATAC GTCAGGTCAA GGTGCAGCTT AAGAAATGGG AAGTAATGGG CTACAATTTC TAATCTAGAA CAAACGAAAG ACTGAAGGTG GATTTAGTAG TAAAAAGAAA ATAGAGTGTT CTTTTTAAGG CTCTGGGACG CGTACACACC GCCCGTCACC ATTTTAGAAG AGGCAAGTCG TAACATGGTA AGTGTACTGG AAAGTGC
Babihol                         AGGTTTGGTC CTAGCCTTAT TATCAACTAT TTCCTAATTT ACACATGCAA GTCTCAGCAT GCCAGTGAGA ACGCCCTAAG GAGCTGGCAT CAGGCACGCC CACAACGCCT AGTCACCACA CCCCCAAGGG TATCAGCAGT GATAAATCTT GTGCAAGCTT GACCCAGTTA AGGAATAAGA GCCGGCCAAC CCGGTGCCAG CCGCCGCGGC TACCCCGGGG CTCAAGTTGA TATCGGCGTT AAGCGTGATT ATAAGGTCAA AGGTAGTTTA AAGCTAAACG AAAGTTACCC TAACGACAGC TGGGTCACAA ACTGGGATTA GATACCCCAC TATGCCCAAC CGTAAACAAT CAACGCCAGG GAATTACGAG CGCTTAAAAC CCAAAGGACT TGACGGTTTC CCA--CCCCA CTAGAGGAGC CTGTTCTATA ATCGATGATC CCCGCTACAC CTAACCATTC CTCGCTTTCA GTCTGTATAC CTCCGTCGAA AGCTTACCGC GGCTTAATGA TCATCAACAC GTCAGGTCAA GGTGCAGCTC AAGGAAAGGA AAGTAATGGG CTACAATTTC TAAGCTAGAA CAAACGAAAG ACTGAAGGCG GATTTAGTAG TAAAAAGAAA ATAGAGTGTT CTTTTTAAGG CTCTGGGACG CGTACACACC GCCCGTCACC GTCTTAGAAG AGGCAAGTCG TAACATGGTA AGTGTACTGG AAAGTGC
LIMFUJ                          AGGTTTGGTC CCAGCCTTAT TATCAACTCT CCCTAAACCT ACAAATGCAA GCATTAGCCA ACCCGTGAGG ACGCCCTAAG GAGCCGGTAT CAGGCACGCC CACAACACCT AGTCACCACA CCCACAAGGG TCTCAGCAGT GATTAATATT GTTAAAACTT GAACCAGTTA TAGAGAAAGA GCTGGCCAAC TCGGTGCCAG CCGCCGCGGC TAAACCGGAG CTCAAGTTGA TATCGGCGTT AAGCGTGATT ATAGGGCAAA AAGCCGTGAC AAGCTAAACG AAAGTTGCTC TAACGACAGT AGGGAAACAA ACTGGGATTA TATACCCCAC TATGCCCCAC CGTAAAATTT AAACGCCCGG GTATTACGAG CGCTTAAAAC CCAAAGGACT TGACGGTGTC CCA--CCCAA CTATAGGAGC CTGTTCTATA ATCGATAACC CCCGATATAC CTACCCCCCC CTCGCCATCA GCCTGTATAC CTCCGTCGCA AACTTACCAT AGTTAATAGT TAACAAACAC GTCAGGTCAA GGTGCAGCTC ATGATGGGGA AAGCAATGGG CTACAATTTC TAAAATAGAA CATACGAAAT GCTGAAGGCG GATTTAGTAG TAAAAAGCGA TCATAGAGCC CTTTTTAAGG CCCTGGGACG TGTACACACC GCCCGTCACC ACCTCAGAAG AGGCAAGTCG TAACATGGTA AGTGTACCGG AAGGTGC
HOPTIG                          AGGTTTGGTC CTAGCCTTAT TATCAATTAT CTCTTAACTT ACACATGCAA GTCTCAGCAC ACCCGTGAGG ACGCCCTTAG GAGCTGGTAT CAGGCACGCC CATAACACCT AGTCACCACA CCCCCAAGGG TATCAGCAGT GATAGATATT GTCTAAGCTT GACCCAGTTA TAGAGAAAGA GCCGGCCAAC TTGGTGCCAG CCGCCGCGGC TAGACCAGGA CTCAAATTGA TACCGGCGTT AAGCGTGATT ATAGAGTTAA AAGCAGTGAA AAGCAAAACG AAAGTTATTC TAACGACAGC TAGGACACAA ACTGGGATTA GATACCCCAC TATGCCTAGC CGTAAACTAT CCGCGCCAGG GAACTACGAG CGCTTAAAAC CCAAAGGACT TGACGGTGTC CCA--CCCAA CTAGAGGAGC CTGTTCTATA ATCGATGACC CCCGCTCCAC CCAACCCCCC CTTGCTTTCA GCCTGTATAC CTCCGTCGTA AACCCGCCGT GATTTAATGG TCACCAACAC GTCAGGTCAA GGTGCAGCCA ATGGGGAGGT AAGTGATGGG CTACAATTTC TAGTCTAGAA CAAACGAAAT TCTGAAGGAG GATTTAGTAG TAAAAAGAAA GTAGCGTGTT CTTTTTAAGG CCCTGGGACG TGTACACACC GCCCGTCGCC GCCAGAGAAG AGGTAAGTCG TAACATGGTA AGTGTACCGG AAGGTGC
BUEBUE                          AAGTTTGGTC CTAGCTTTAT TATCAATTGC TTCTCAACTT ACACATGCAA GTCTCAGCAC ACCCGTGAAA ACGCCCTAAG GAGCTGGTAT CAGGCACGCC CACAACACCT AGTAACCACA CCCCCAAGGG TATCAGCAGT GATAAAGATT GATGAAGCTT GAATCAGTTA GAGTAAAAGA GCCGGCCAAC ATGGTGCCAG CCGCCGCGGC TAGACCAGGG CTCAAGTTGA TATCGGCGTT AAGCGTGGTT ATAGAGTTAA AAGCTGTGAA AAGCTAAACG AAAGTTACTC TAACGACAGC TTGAA-ACAA ACTGGGATTA GATACCCCAC TATGCCAAGC CGTAAAAT-- CAACGCCAGG GAATTACGAG CGCTTAAAAC CCAAAGGACT TGACGGTGAC CCA--CCCAT CTAGAGGAGC CTGTTCTATA ATCGATAATC CACGCTATAC CTTACCGTTT CTTGCTTTCA GCTTGTATAC CTCCGTCGTA AATTCACCGT TGTCTGACGA CCGCCAATAC GTCAGGTCAA GGTGCAGCTC ATGAAACGGA AAGCAATGGG CTACAATTTC TAACATAGAA TAAACGAAAA ACTGAAGGCG GATTTAGTAG TAAATGGGGA GTAGAGAGCC CCCTTTAAGG CCCTGGGACA TGTACAAACC GCCCGTCACC GCCTTAGAAG AAGCAAGTCG TAACATGGTA AGTGTTCTGG AAAGTGC


Printing out site pattern counts


        45        445  P

HOMO                            --AAAAAAAA AAAAAAAAAA AAAAAAAAAA AAAAAAAAAA AAAAAAAAAA AAAAAAAAAA AAAAAAAAAA AAAAAAAAAA AAAAAAAAAA AAAAAAAAAA AAAAAAAAAA AAAAAAAAAA AAAAAACCCC CCCCCCCCCC CCCCCCCCCC CCCCCCCCCC CCCCCCCCCC CCCCCCCCCC CCCCCCCCCC CCCCCCCCCC CCCCCCCCCC CCCCCCCCCC CCCCCCCCCC CCCCCCCCCC CCCCCGGGGG GGGGGGGGGG GGGGGGGGGG GGGGGGGGGG GGGGGGGGGG GGGGGGGGGG GGGGGGGGGG GGGGGGGGGG GGGGGGGGGG GGGGGGTTTT TTTTTTTTTT TTTTTTTTTT TTTTTTTTTT TTTTTTTTTT TTTTTTTTTT TTTTTTTTTT TTTTTTTTTT TTTTTTTTTT TTTTTTTTTT TTTTTTTTTT TTTTT
GALLUS                          ACAAAAAAAA AAAAAAAAAA AAAAAAAAAA AAAAAAAAAA AAAAAAAAAA AAAAAAAAAA AAAAAAAAAA AAAAAAAAAA AAAAAAAAAA ACCCCCCCCG GGGGGGGGGG GGGGGGTTTT TTTTTT--AA AAAAAAAACC CCCCCCCCCC CCCCCCCCCC CCCCCCCCCC CCCCCCCCCC CCCCCCCCCC CCCCCCCCCC CCCCCCCCCC CCCCCCCCCC GGGGGTTTTT TTTTTTTTTT TTTTTAAAAA AAAAAAAAAA AAAACCCCCG GGGGGGGGGG GGGGGGGGGG GGGGGGGGGG GGGGGGGGGG GGGGGGGGGG GGGGGGGGGT TTTTTT-AAA AAAAAAAAAA AAACCCCCCC CCCCCCCCCC CCCCCCCCCC CCGGGTTTTT TTTTTTTTTT TTTTTTTTTT TTTTTTTTTT TTTTTTTTTT TTTTTTTTTT TTTTT
LIZARD                          GC--AAAAAA AAAAAAAAAA AAAAAAAAAA AAAAAAAAAA AAAAAAAAAA AAAAAAAAAA AAAAAAAAAA AAAAACCCCC GGGGGGGGGT T-AAACTTTA AAAAAAAAAG GGGGGGAAAA ACCTTT--AA AAAACCGT-- AAAAAAAAAC CCCCCCCCCC CCCCCCCCCC CCCCCCCCCC CCCCCCCCCC CCCCCCCCCC CCCGGTTTTT TTTTTTTTTT AGGGTAAACC CCCCTTTTTT TTTTTAAAAA AAAACGGGGG GGGT-CTTTA AAAAAAAAAA AAACGGGGGG GGGGGGGGGG GGGGGGGGGG GGGGGGGGGG GGGGGTTTT- AACCGT-AAA AAAACCCCGT TTT-AAACCC CCCCCCCCCT TTTTTTTTTT TTACGAAAAA ACCCCCCCCC CCCCCTTTTT TTTTTTTTTT TTTTTTTTTT TTTTTTTTTT TTTTT
CRYPTOB                         ACAAAAAAAA AAAAAAAAAA AAAAAAAAAA AAAAAAAAAA AAAAAAAAAA AAAAAAAAAA AAAAAACCGT TTTTTAAACG AAAAAAGGGA AAATTAATTA AAAAGGGGTA GGGGGGAATT TATCTTGT-A AACCACTCCT AACCCTTTTA AACCCCCCCC CCCCCCCCCC CCCCCCCCCC CCCCCCCCCC TTTTTTTTTT TTTCG-ACCC CGTTTTTTTT AACGTATTCC CTTTCCTTTT TTTTTAAAAA GGTTAAAAGG GGGGGAATTA AAAAAAAGGG GGTGAAAAAG GGGGGGGGGG GGGGGGGGGG GGGGGGGGGG GGGTTAGGGG AAATGTGAAA AAAGAACCAA TTTTACTCCC CCCCTTTTTA CCCCCTTTTT TTGCGAAAGT TACCTTTTTT TTTTTACCCC TTTTTTTTTT TTTTTTTTTT TTTTTTTTTT TTTTT
HYNOBII                         ACAAAAAAAA AAAAAAAAAA AAAAAAAAAA AAAAAAAAAA AAAAAAAAAA AAAAAAAAAA ACCGTTACAA AAATTAAACC AAAAAAAGGA TCATTACCTA AAAAAAGGTA AGGGGGAATT TATCATAA-A CTACACTCCT AACCTACCTA ACCCCCCCCC CCCCCCCCCC CCCCCCCCCC CCCCCCTTTT ACCCCCCTTT TTTCTTACCC CGCCTTTTTT AATGCAAAAC CCCTCCACTT TTTTTAAAAA GGAAAACGGG GGGGGTATTA AAAAAGGAGG GGTGAAGGGA AGGGGGGGGG GGGGGGGGGG GGGGGGGGGG GGTCGAGGGG AAATTTGAAA AGTGATTTAA TTTATCCCCC CCCTTTTTTA CCCTTTTTTT TTGAGAAAAT TCCTTTTTTT TTTTTACTTT TTTTTTTTTT TTTTTTTTTT TTTTTTTTTT TTTTT
SIRENID                         ATAAAAAAAA AAAAAAAAAA AAAAAAAAAA AAAAAAAAAA AAAAAAAAAA AAAAAACGGT TACATTACAA AGGATAAACA AAAAAGAAGA TATCCAATTA AACGAGGGTG GGGGGGAAAT TATCCCAAAA ATTCTCTCCA AACCCCACTC TCACCCCCCC CCCCCCCCCC CCCCCCCCCC CCCCCCCCTT ACCCCCCAAC CCTCATTCCC CGTTCCTTTT GATGCATTCC CCTTCCTTAC TTTTTAAAAA AACGAGTGGG GGGGGTAACA AAAAGATGGG GGAGGTGGGA GAGGGGGGGG GGGGGGGGGG GGGGGGGGGG GGCTGAGGGG AACTGTAAAA CGTGATCGAC TTTTAACCCC CCCCCCTTTA CCCTTCTTTT TTGTGAAAAT TACTCTTTTT TTTTTTTCCT CCCTTTTTTT TTTTTTTTTT TTTTTTTTTT TTTTT
RHINATR                         AAAAAAAAAA AAAAAAAAAA AAAAAAAAAA AAAAAAAAAA ACCGGGGGGG GGGTTTCAAC TACAACTAAA CAGTTAAACA AAAAGGGAAA TTAACCCTTA AGAGAGGGAA GGGGGGAAAT TCGCCCAATA GGTGCCTACC AACCACCTCC GCAACCCCCC CCCCCCCCCC CCCCCCCCCC CCCTTTCCAA CCCCCCCCCC CCTCATACCC TACCCCCCTT GATGCACTTC CCTTCCATAC CCTTTAACGG AGCAGACGAG GGGGGAACCA AAAGGGGGAA GGTGGGGGGG GAAAGGGGGG GGGGGGGGGG GGGGGGGGGG GGGGGGAGGG ATCCCTCAAA CGTGAAACAT CTTTACGCCC CCTCCTCCTT CCCCTTCCTT TTAACAAAAC TCCTCACCTT TTTTTTTTTC TTTACCCCCC CTTTTTTTTT TTTTTTTTTT TTTTT
ICHTHYO                         ACAA-AAAAA AAAAAAAAAA AAAAAAAAAA AAAAAAAAAG GACAAAAAGG GGTAACAAGT TACAATAATA AAAATAAACT AAAGAAAAGA CAAACAATTA GAAGAAAGAA AAGGGGAAAA CTATATCAAA ACTATCATCC AAACACCCTC ACAAACCCCC CCCCCCCCCC CCCCCCCCCC CCTCCTCCAA ACCCCCTAAA CTTTATTCCC CACTATACTT GAGGAACTCC CCTCCCATAT CTATTAGTAG AGAAGATGGA GGTGAAATCA AACGAGGAGG GGAAGTGGGG TAAGAAGGGG GGGGGGGGGG GGGGGGGGGG GGGAGAGGGG AACTTTCAAC CAAAAAACAA TTTTAAACCC TTCCCTATTC CCTTCTTTAA CTATTAAAAT TACTTTCTCC TTTTTTTTTT CTTACCCTTT TCCGTTTTTT TTTTTTTTTT TTTTT
TYPHLON                         CTAACAAAAA AAAAAAAAAA AAAAAAAAAA ACCCGGGGGA GATAAAAGAA AGAAACAACC TCTAATAAAA CAAACAAACC AAAAGAAAGA CTACAACATA AGAGGAAGGG AGAGGGATAA ACGCAC-CTG ACTAACCCCC AACCACCCCA ACCCCACCCC CCCCCCCCCC CCCCCCCCCC CTCCCTCCAC CCCCCTTAAC CCTTGTTCCC TATTGCCCTT GCTGCATCTC TCATCCATAC TACTTACCAA AAGAAAGGGA AGAGGATTCA AACGGAGGAA AGAAGCAGGC GAAGGGAGGG GGGGGGGGGG GGGGGGGGGG GGGAGAGGGG CTCCTTAAAA CATGACACAT CTTTTATCCC CTCCCCCCTC CCTCCCCTAG TTACGACGGT TACTTTTCTT CCTTTTTATT TTTTCTTCTT TCTTCTTTTT TTTTTTTTTT TTTTT
ASCTRU                          CCAAAAAAAA AAAAAAAAAA AAAAAAAAAA AAAAAAAAAA AACAAAGAAA AGAAAAAGAT AACGATACAA CGAATAAACG AAAGAAAGAA TAATCACCCA AGAAAAGGAG GGGGGGAAAT C-ACCTCCCA CAACACTCCT AACCCCCCTC GCCCCCCCCC CCCCCCCCCC CCCCCCCCCC CCCCCCCCTT ACCCCTCACC CCTCTTCCCC CATTTTTCCT GATGTGTTCC CTTTCCTTTT TTTTTAAAAA GAAGAACAGG GGGGGGATCA GGAGAATGAG GGGGGTAGGG AAGGGGGAGG GGGGGGGGGG GGGGGGGGGG GGAGGAGGGG AATTGTAAAA CGTGACCCAT TTTTTTCCCC CCCCTCCTTT CCCTTTCTTT TTAAGATAAT TCCTTTTTAT TTTTTCCTTT TCTTCTTTCT TTTTTTTTTT TTTTTTTTTT TTTTT
LEIARC                          ACAAAAAAAA AAAAAAAAAA AAAAAAAAAA GAACAAAAGA AACAAAGAAA GAAACAAAAT AACGCAACAA AAAATAAACC AAAAAAGGGA TAACCCCCCA AGAAGGAGAG GGGGGGAAAG CATCCCGCCA ATCCACTCCT AACCCCCATC ACACCCCCCC CCCCCCCCCC CCCCCCCCCC CCCCCCCCCT CCCCCTCCCC CCTCTCACCC CACTTTTCCT GATGCATCCC CCTTCCATTC TCCTTAAAGA GAGGAGTGGG GGGGGGATCA AGAGAGGGGG GGGGGGAAGG GAGGGGGGAG GGGGGGGGGG GGGGGGGGGG GGAGGAGGGG AACTAATAAA CGAGAATTAA TTTTTACCCC C-CCTCCTTT CCTCCTCTTT TTGAGGAAAT TCTCCACTTC CTTTTACTTT TTTCTTTTCC TTTTCCTTTT TTTTTTTTTT TTTTT
BOMORI                          ACAAAAAAAA AAAAAAAAAA AAAAAAAAGG AAAAAAAAAA AAAAAAGAAG TGAAAAAAAC AACGATGCAA CGAAT-AACA AAGGAAGGGA TAATCCCCCA AGAAGGGGAA GGGGGGAACT CATCCCGTAA AACCCCTCCT ATCCCACTTC TCACCCCCCC CCCCCCCCCC CCCCCCCCCC CCCCCCCCCT ACCCCTCATC CCTCTCCCCT CGCTTTTCCT GATGCTCTCC CCTTCCGTTC TTTTTAAAAA GGGAGGAGGG GGGGTAATCA AGAGAGGGGG GGGGGAAGGG GAGGGGGGGG GGGGGGGGGG GGGGGGGGGG GGAGGAGGGG AACTTTTAAA TGTGAC-AAA TTTTAACCCC CCCCCCCTCT CCCCCTCTTT TTAAGAAAAC CCCCTCTTCT CTTTTTCTTT TTTACCTTCT TTTATCCTTT TTTTTTTTTT TTTTT
OBSPER                          ACAAAAAAAA AAAAAAAAAA AAAAAAACAA AATGAAAAAA AACAAAGGAA AGGAAACAAA AACGCCAAAA CGATTAACCC AAAAAAGGGA CGAACAACCA GGAAAGGGAG AGGGGGAACT CATCCCAA-A AAACTCTCCT AACCTACCAC TCACCCCCCC CCCCCCCCCC CCCCCCCCCC CCCCCCCCTC CCCCCTCACC CCTCTCCCCT CCCTTCCCCT GACGTTTTTC CCATCCCTCC CTTTTAAGAA GGCGAGAGGG GGGGGAATCT AGAGGGGGGG GGGGGGAGGG GAGGGGGGGG GGGGGGGGGG GGGGGGGGGG GGAGGGGGGG AACTGTTAAA CGTGATACAG TTTCTACCCC CCCCTCCTCT CCCCTTCTTT CTATGGAAGC TTCCCCTTTT CTTTTTCTTT TTCTCTTTCC CTTTTTTCCT TTTTTTTTTT TTTTT
DISGAL                          ACAAAAAAAA AAAAAAAAAA AAAAAATAAA AAAAAAAAAA AACAAAGGAA AGCAAAAAAT GACGTTACAA AGATTAAACC AAAGGAGGGA TAACCCACCA AGAAGTGGTG AGGGGGAAAT TATCCCACAG AATCCCTCCT AACCTCCCAC CCACCCCCCC CCCCCCCCCC CCCCCCCCCC CCCCCCCCGT CCCCCCTACT CCTCTCCCCT CGCTCTTCCT GGTGCTTTCC CCTTCCATCC TTTTTAAAAA GGAGAGAGGG GGGGGGACCA AGGGAGGGGG GGGGGAGGGA GAGGGGGGGA GGGGGGGGGG GGGGGGGGGG GGAGGAGAGG AACTGTTAAA CGAGACAAAA TTTTTACCCT CCCCTCCTCT CCCCCTCTTT TTAAGGAAAC TCCCTTTTCC CTTTTTCTTT TTTTCTTTCC TTTTTTTTTT TTTTTTTTTT TTTTT
RHIDOR                          ACATTAAAAA AAAAAAAAAA AAAAAAAAAA AAAAAAAAAA AACAAAGAAA GGAAAAAAAC AACGATACAA AGAATAAACC AAAGGAGGGA TATCCACCCA GGAAGGGGAA GGGGGGAATT CCTTCTGTAA AATCTCTCCT AACCTCCATC CCCCCCCCCC CCCCCCCCCC CCCCCCCCCC CCCCCCCCCC TCCCCTCACC CCTCTGCCCC CGCTCTTCCT GACGCTTTCC CCTTCCAATC TTTCTAAAAA GGGGAGAGGG GGGGGAATCA GGAGAGGGGG GGGGGAAGGG GAGGGGGGGG GGGGGGGGGG GGGGGGGGGG GGAGGAGGGG TCCTGTTAAA CGAAAAACAA TCTTTAACCC CCCCTTCTTT CCCCCTCTTT TTATGGCAAC TTCTCTTTCC CTTTTTCTTT TTTTCTTTCT ATTTTTTTTT TTTTTTTTTT TTTTT
PIPPIP                          ACAAAAAAAA AAAAAAAAAA AAAAAGTAAA AAAAAAAAAG AATAAAGAAA AGGAAAAGAC GACGAAAAAA TGAATAGACC AAAAAAGGGA CAACCTTCCA AGAAAGGGAA AGGGGGATGT TATCACGTAA AGACACTACA AACCCCCCCC ACACCCCCCC CCCCCCCCCC CCCCCCCCCC TCCCCCCCAG CCCCCTCACC CCTCTACCCC CTCTCTTCCT GACGCTTTCC CCTTCCATCC CTTTTAAAAG GAAGAGAGGG GGGGGAATCA AGAGAGGGGG GGGGGAAGGG GAGGGGGGGG AAGGGGGGGG GGGGGGGGGG GGGGGAGGGG AACTTTCAAA CTTGAACAAT TTTTTACCCC CCCCTTCTTT CCCCTCCTTC TTATGGTAGT TCCCTTCCTT TTTTTTCTTT TTTACTTTCC ATTTTCTCTC CTTTTTTTTT TTTTT
PIPCAR                          TCAAGAAAAA AAAAAAAAAA AAAAAAAAAA CAAGAAAAGG AACAAGGAAA AGGAAAAAAT AACGGAAAAA TGACCAGACC AAAGGAGGGA CACCCTACCA GGAAAGGAAA GGGGGGAAAT CATCTCGT-G AAACCCTCCT AACCTACCTC ACACCCCCCC CCCCCCCCCC CCCCCCCCCC CCCCCCCCTT CCCCCTCACC CCCCTACCCC CTCTCTTCCT GGCGCTTACC CCTTCCTTCC CTTTTAAAAG GGAGAGAGGG GGGGGAACCG AGAGAGGGGG GGGGGGAGGG GAGGGGGGGG GGAGGGGGGG GGGGGGGGGG GGAGGAGGGG AACCGATAAA CACGAAAAAT TTTTTACCTC CCCCTTCTTC CCCCTTCTTC CTAAGGCGGT TCCCCTCCCT TTTTTTCTTT TTTACTTTCC ATTCCCTTTT TCCCTTTTTT TTTTT
XENTRO                          ACAAAAAAAA AAAAAAAAAA AAAAAAAAAA AAAAAAAAAA AACAAAGAAG AGGAAACAAC AACGCCACAA AGAATAAACC AAAAAAAGGA TAACCAACCA AGAATGGGAA GGGGGGAAAT CATCCCGTTA AACCCCTCCC AACCTACACC ACACCCCCCC CCCCCCCCCC CCCCCCCCCC CCCCCCCCCC CCCCCTCACC CCCCTACCCC CACTTTTCCT GGTGCTTACC CCTCCCTTTC CTTTTAAAAG GGAGAGAGGG GGGGGAACCG AGAGAGGGGG GGGGGAAGGG GAGGGGGGGG GGGGGGGGGG GGGGGGGGGG GGGGGAGGGG TTCTGTAAAA CGAGAAACAC TTTTTATCCC CCCCTTCTCT CCCCATCTTT TTAAGGCAAT TTCTTCCCTC TTTTTTCTTT TTTCCTTTCC TTTTTCTTTT TTTTTTTTTT TTTTT
XENLA2                          ACAAAAAAAA AAAAAAAAAA AAAAAAAAAA CAAAAAAAAA AACAAAGAAG AGGAAACAAC AACGCTACAA AGAATAAACC AAAAAAAGGA AAACCTACCA AAAATGGGAA GGGGGGAAAT CATCCCGTCA AATTCCTCCT AACCTACATC TCACCCCCCC CCCCCCCCCC CCCCCCCCCC CCCCCCCCTC TCCCCTCACC CCTCACCCCC CACTTTTCCT GGTGCATTTC CCTCCCTTTC CTTTTGAAAG GGAGAGAGGG GGGGGAACCA AGAGAGGGGG GGGGGAAGGG GAGGGGGGGG GGGGGGGGGG GGGGGGGGGG GGAGGAGGGG TCCTGTCAAA CGAGAAACAC TTTTTATCCC CCCCTTCTCT CCCCTTTTTT TTACGACATT TCCTTCCCTC TTTTTTCTTT TTTTCTTTCC TTTTTTTTTT TTTTTTTTTT TTTTT
HYMBOE                          CCAAA--AAA AAAAAAAAAA AAAAAAAAAA GAAAAAAAAA AACAAAGAAA AGGAAAAAAT AACGTCACAA CGAATAAACC AAAAAAGAGA AAACCTCCCA AGAAAGGGAA GGGGGGAAAT CATCACATAA ATACTCTCCT AACCAACCTC ACCCCC-CCC CCCCCCCCCC CCCCCCCCCC CCCCCC-CTA CCCCCTCCCC CCTCTCCCCC CACTCTT-CT GGCGTTTCCC CCTTCCACTC CTTTTAAAAA GGAGAGTGGG GGGGGAATCA AGGGAGGGGG GGGGGAAGGG GAGGGGGGTG GGGGGGGGGG GGGGGGGGGG GGAGGAGGGG AACTGTCAAA CTTGAAAAAC TTTTTACCCC CCCCTTCTCT CCCCCTCTTT TTACGGCATT TCCCTTTCTT TTTTTATTTT TTTTCTTTCC TTTTTCTTTT TTTT-TTTTT TTTTT
PSEMER                          ACAAGAAAAA AAAAAAAAAA AAAAAACAAA TAAGAAAGAA AACAAAGAAA AGGAAACGAT ACCGTTACAA TGAATAAACC AAAAAAGAGA GAAACCACCA AGAATAGGAA GGGGGGATAT CATCCCATCA AGACTCTCCT ACCCAACCTC ACACCCCCCC CCCCCCCCCC CCCCCCCCCC CCCCCCCCTC CCCCTTCACC CCTCGCTCCT CACTTTCCCT GACGCTCACC CCTTCCTTTC CCTTTAAGAG GGAGGGCGGG GGGGGAATCA AGAGAGGGGG GGAGGGAGAG GAGGGGGGGG GGGGGGGGGG GGGGGGGGGG GGAGGAGGGG CAATGTAAAA TGTGACACAC TTTTTACCCC TTCCTTCTTT CCCTATCTTT TTACGACACT TCCCTTCCTT TCTTTTTTTT TCTACTTTCC TTTTTTTTTT TTTTTTTTTT TTTTT
PELCUL                          ACAAAAAAAA AAAAAAAAAA AGGGGACAAA AAAAAAAAAA AAAAAAGAAA AGAAAACGAT AACATAACAA CATATAAACC AAAAGAGAGA AATATACTTA AGTGAGGGAG GGGGGGAAAA TATTCCACCA AATCTCTCCT AACCCCCCTC TCACCCCCCC CCCCCCCCCC CCCCCCCCCC CCCCCCCCTA TCCCTTCATT CCTCTTTCTC CGATTTTCCT GATGCTTACC CCTTCCTTTC CTTTTAAAAA AGAAAGCGGG GGGGGGGTCA AGAGATGGGG GAGGGAAGAG AGGGGGGAGG GGGGGGGGGG GGGGGGGGGG GGAGGGGGGG AACTGTTAAT CGCAATCCAT TTTTTCCCCC CCCTCCCTTT CCCCTTCTTC TTAAGACATC TCCCTGTTTA CTTTTTTTTT TCTTCTTTCT TTTTTTTTTT TCTTTCTTTT TTTTT
PELPUN                          ACAAAAAAAA AAAAAAAAAA AAGGGATAAC AAAAAATAAG GACAAAGGAA AGAAAACAAT ACCAAAACAA TATATAAACC AAAAAGGGGA TGTCGTATCA AGAGAAGGAA GGGGGGAAAT CTTCCCAACA ATTCTCTCCT AATCCTCATA TCACCTTCCC CCCCCCCCCC CCCCCCCCCT CCCCCCCCCT TCCCTCCATC CCTCGACCTC CGCTTTCCCT GGTGTTCTCC CCCTCCGTTC TTTTTAAGAA GGAGGGAGGA GGGGGTGCCA AGAGAGGGGA GAGGGAGGAG GTGGGGGGAG GGGGGGGGGG GGGGGGGGGG GGAGGAGGGG AACTGTTAAC CGTGACACTA TTTCTTCCCC CCCTCTCTCT CTCTTTCTTT TTAGAAAAAT TCCCCTTTAA CTTTTTCTTT TTTTCTTTCT TCTTTTTTTT TTTTTCTTTT TTTTT
HELREG                          CCAAAAGAAA AAAAAAAAAA GTGGGAAAAA AAACAACAAA TAAAAAGTAG AGCAAAAGAC ACTGTAACAA AAGATAAAAC AAAGAGGAGA AAACTAACCA AGAAAAGGAA GGGGGGAAGA TCTCCCATAA CACCCCTCTT ATCCCACATC CCATCCCCCC CCCCCCCCCC CCCCCCCCTC CCCCTCCCTT TCCCCTCATC CCTCGTCCCC CGCTGTTCCT GACGTATTGC GCCTCCTCTC CCTTTTGAAG GGAGAGAGGG CGGGGAATCA AGCGAGGGGG GGGGGAAGGG GTGAGGGGGG GGGAAGGGGG GGGGGGGGGG GGGGGAGGGA CCAAGTCAAG CGAGAC-CGT CTTTTACCCC CTCATCCTCT CTCTTTCTTT TTAAGACATC TCTCCTTTCT TTCTTTCTCT TCCTCTTTCG ACCTTTCTTT TTTTTCCCTT TTTTT
CAUCAU                          CCAAAAAAAA AAAAAAAAAA GAAGGAAAAA GAACAAAAAA AAAAAAGCAG GGTAAAAGAT ATCAGAACAA CAGATAATAC AGAAAGGGGA AAACGCCTTA AGAAAGGGAC GGGGGGATAA TCTTCTGGAA AAAATCTCCT AACCCTCACC CCCCCCTCCC CCCCCCCCCC CCCCCCCTCC CCCCCCCCTT TCCCCCCATC CCCCGTCCCA CACTCTTCCT GACGAATAGC GCTTACCATC GTCTTTAAAT AAAGAGAGAG CGAGGCATCG AGGGAGGGGG GGGGGAGGGG GTGGGGGGGG GGGAGAGGGG GGGGGGGGGG GGAGGAAGGG TCCTGTAAAT CGAAAC-CAT TTTTTACCCC CTCCTCTTCC CCCCTTCTTT CTAAGACATT TCTCCCCTTC TTTCTTCTTT TCTCCTTTCA ATCCTTTTTA TTTTTCCTCT TTTTT
LECMEL                          ACAAAAAAAA AAAAAAAAAC GAAGGATAAA AAAAAAAAAA AAAAAAGCAG AGTAAAAAAT ACTAGCACAA TAAGTATAAC AGAAGGGGGA AAATGACCTA AGAAAGGGAA GGGGGGATAA TTTTCTGGAA CAAAACTCCT AACCCACTCC TCACCCTCCC CCCCCCCCCC CCCCCCCTCC CCCCCCCCCA TCCCCCCATC CTTCGGCCCC CATTTCTCCT GACGTTTCGC GCCTCCGATC GCCTTAAAAT AGAGAGAGAG CGGGGCATCA AGAGGAGAAG GGGGGAGGGG GTGGCGGGGG GGGAGAGGGG GGGGGGGGGG GGAGGAGGGG AACTGTAAAA CGAAATTCAT TTTTTCCCCC CTCCTTTTCT CTCCTTCTTT TTATGATATT TCTCCTTTTA TTTCTTCTTT TTTTCTTTCA TTCCTTTTGA TTTTTCCTTT TTTTT
HYLCHI                          AAAAAAAAAA AAAAAAAATA AAAAGAAAAA TAACAAAAAG AAAAAAGAAG AGTAAAAGAT ATCATAAAAA CAGATAAACC AGAAAGGTGA AAACGCATTA AGAAAGGGAT AGGAGGATAA CATCCCGAAA AACCACTCCT AACCTCCACC TCACCCCCCC CCCCCCCCCC CCCCCCTTTC TCCCCCCCCT CCCCCTCACC CCCCGCTCCT CATTCTTCCT GACGTTTACC GTCTACGATC CCCTTAGAAA GGAGAGTAGG CGGGGTATCG AGAGAAGGGG GGGGGGAGGG GTGAGGGGGG GGGAGGAGGG GGGGGGGGGG GGGGGAGGGG TTCTTTAAAC CGAGATCCAT TTTTTTCCCC CTCATTTTCT CTCCTTCTTT TTAAGGCATT TTTCCTCTTT TTTCTTATTT TCCACTTTCA ATCTTTTTTT TTTTTCTTTT TTTTT
BUFMEL                          ATAAAAAAAA AAAAAAAAAA AAAAGAAAAA CAACAAAAGA AAAAAAGGAG GGTAACAAAT AATATAAAAA AAAAAAAACC AGAGAGGGGA AAATGACTTA AGAAAGGGAT GGGGGGATAA CATCCTGATA CATATCTCCT AACCAGCATC TCACCTCCCC CCCCCCCCCC CCCCCCCTTC CCCCCCCCTC CCCCCTCACC CCTCGTTCCC CATTTTTCCT GACGTATAAC GCTTACGATT TCCTTGAAAA AACAAGAGGG CGGGGTATCA AGAGAGGGGG GGAGGGAGGG GTGAGGGGGG GGGAGGGGGG GGGGGGGGGG GGAGGGGGGG TTTTGTAAAC CGTGAATCTT ATTTTCCCCC CTCCTCTTCT CTCCTTCTTT TTAAGGGATT TCTCCTTTCT CTTCTTCTTT TTCACTTTCA ATCTCTCTTT TTTTTCTTTT TTTTT
TELBOL                          TCAAAAAAAA AAAAAAAAAA AAAAGAAAAA CAATAAAAAA AAAAAAGAAG AGCAAAAGAT ACTATAAAAA AAAAT-AACC AGAAAGGGGA AAATGACTTA AGAAAGGGGC AGGGGGATCA CATCCCGAAA CAACACTCCT AACCAACATA TCACCTCCCC CCCCCCCCCC CCCCCCCTTT CCCCCCCCTT TCCTCTCACC CCTCGTTCCC CATTCTTCCT GACGTTTATC GCTTACCATC TCCTTAAAAA GGAGAGTGGG CGGGGTATCA AGGGAAGGGG GGGGGAAAGG GTGAGGGGGG GGGAGGGGGG GGGGGGGGGG GGAGGAGGGG TCCTGTAAAT CGTGACTCTT ATTTTTCCCC CTCCTCTTCT CTCCTTCTTT TTAAGGTATT TCTCCTTTCT TTTCTTCTTT TTCGCTTTCG ATCTTTTTTT TTTTTCTTCT TTTTT
NESTHO                          ACAAAAAAAA AAAAAAAGAA AAGAGAAAAA AAATAGAAAA AAAAAAGAAG AGCAAACACT CCAACAAATA CAATTAAACT AAAAAAGGGA AAACAACTTA TGCATAGGAG AGGGAGATTA TTTCCCGGAA AACCACTCCT AACCCACACC AAATCCCCCC CCCCCCCCCC CCCCTTCCCC CCCTCTCCAC CCCCCCCATC CCTCAACCCT CACTTCTTCT AACACATTAG TCCTCCACCT TGCTTAAAAA GGAGAACGAG CGAGGCATTA AGGACGGGGG GGGGGTGGGA GTAGGAGGGG AGGAAGGACG GGGGGGGGGG GGAGGAGGGG CTATGTCAAA TGTGAAACAC TATTTCCCCC CCCCTCTTCT CACTATCTAT ATACGACATT TCTCCCCTCC ATTTTTCTCC TTCTCTTTCG ATCTTTCTTT TTTTTCTTCC CTTTT
SOOSEC                          ACAAAAAAAA AAAAAAAGAA AAGAGAAAAA AAACAGAAAA AAAAAAGAAG -GCAAACACT ACAACAAAT- CAATTAAATT AAA-AGGGAA AAACAACTCA TGCATAGGAG AGGGAGATCA TTTCCCGGAA CACCACCCCT AAT--ACATC AAATCCC-CC CCCCCCCCCC CCCTTTCCCC CCCTC-CCAC TCCCCCCATC CCTCAACCCT CACTCCTTCT AACCCATTAG TCCCCCACCT TACTTAAAAA G-GGAACGAG CG--GCATCA AGGACGGGGG GGGGGCGGGG GT-GGAGGGG GGGAAGGAT- GGGGGGGGGG GGAGGAAGGG CCATGTCAAA TATGAAACAC TATTTCCCCC CCCCTCTTCT CACTA-CTAT ATAAG-AATT TCTCCCCTCC ATTT-TCTCC TTC--TTTCG ATCTT-CTTT T-TTTCTTCC T-TTT
FEJLIM                          CTAAAAAAAA AAAAACTAAT GGCGGAAAAA AAAAAAAAAG AAAAAAGAAG GGTAACGGTT ACAGATAAAA AAAAT-ATAC AGAGAGGGGA GATTGCTTCA AGAATGAGGA AGGGGGAACA ATTCCTCAAA AACCCCTACC AACTTATCTA TCACCCCCAC CCCCCCCCCC TTTCCCCTCC CCCTCCCCCT CCCCCCCATC CCTCGCCCTA CCTTTTACTT GGCGTATTAC GCCTCAAATC TACTTAGAAA GGATAGAGAG CGGAGTACCA AAAGAAAGGG GAGGGTGGGG GTGGGGGGGG AGGAGGGGGG AAGGGGGGGG GGGGGGGGTG TAACATAAGG CGAGAA-AGT TTTTATACCC ACCCTTCTTC CATCATCCTT TTAGGAAACT TCTCCATTTT TTCCTTCTCT TCATCTTTCA TTCATTTTAT TTTTTCCTTT TTTTT
MANMAD                          TTAAAAAAAA AAAAATAAAA GAGAGATAAA AAAAAAAAAA AAAAAAGAAG AGTAAAAATT ACAGATAAAA TAAAC-ATAC AAAAAGGGGA AATCGCATTA TGAATGAGAA AGGGGGAAAA ATTCCTAATA AAATCCTACC AACCTTCAAA TCACTCCCAC CCCCCCCCCT CCTCCCCTCG CCCTTTCCTT ACCCCTCACC CTCCGACCTT CCTTTTTCTT GACGTATAAA GCCTCAAATC GCCCTAGAAA GGACAGAGGG CGGGGTATCG GAAGAAGAGG GGGGGCGGGG GTAGGGGGGG AGGAGGGGGG AGAGGGGGGG GGGGGAGGGG TTAGGTAAGC CGAGAA-CGT TTTTTTACCC CCCCTTCTTT CGTCATCCTT TTGAGAAGTT TATCCTTTTT TTCTTTCTTT TTATCTTTCA TTCACTTTTT TTTTTCCTTT TTCTT
RHASCH                          ACAAAAAAAA AAAAATAAAA ACGAGAAAAA AAAAAAAGGA AAAAAAGAAG AGAAAAAATT ACAGCCAAAA TAAAT-ACAC AAAAAGGGGA AACTGCTTTA AGAATGAGAA AGGGGGAAAA ACTCCT-AAA ATTACCTACT AACCTCCCTA TCACCCCCAC CCCCCCCCTC CCTCCCCTTA CCCTCTCCTT ACCTCTCACC TCTCGACCCC CTTTCTTCCT GTCGTATAGA GCTTCAAATC TCCTTAGAGA GGGTAGAGGG CGGGGTAACA AGGGAAGGGG GGGGATAGGG GTAGGGGGGG AGGAGGGGGG AGGAGGGGGG GGAGGAGGGG CAAGGAAAAT CGAGAA-AGT TTTTTTCCCC ACCCTTCTTT CATCATCATT TTAGGACATT TCTCCTTTTT TCCTTTCTCT TTATCTTTCT CTCTCTTTTT TTTTTCCTTT TTTTT
MICORN                          TTAAAAAAAA AAAAGTAAAA TAGAGAAAAA AAACAAAAAA AAAAAAGAAG GGCAAACATT ATAACTAAAA CAGCT-ACCC AAAAAGGGGA ATTCGCCTTA AGAATGAGGA GGGGGGATCA TTTCACCATA AAACCCTCCC AACCTACTCA TCACCCCCAC CCCCCCCCCC CCTCCCCCCC CCCTTCCCAT ACCCCTCCTC CCTCGACCCC CCCTTTTCCT GACGTCTCAC GCTTGACATT CCCTTGGAAG GAAGAATGGG CGGGGTATCA AGAGAGGGGG GGGGGTAGGG GTGGGGGGGG AGGAGGGGGG GGGGGGGGGG GGGGGCGGGG TTGAGTAAAC CGAGAA-CAT TTTTTTACCC CCCATTTTTT CCTCATCTTT TTTAGACATT TCTCCTTTTT CTTTTACTCT CTATCTTTCG ATCATTTTTT TTCTTCCTTT TTTTT
KALPUL                          TCAAAAAAAA AAAAGTAAAA TAGAGAAAAA AAAAAAAAAA AAAAAAGAAG AGCAAACATC AAAACCAAGA AAGAT-ACCC AAAGAGGGGA AATCGCCTTA AGAAAGAAGA AGGGGGAAAA CTTCCTGAAA AATCCCTCCC AACCTCCTCC TCACCCCCAC CCCCCCCCCC CCCCCCCCCC CCCCTCCCAA CCCCCCCTTC CCTCGCCCCT CTCTTTTCCT GACGTATCAC GCTTGAGATT CTCTTAGAAG GGAGAAAGGG CGGGGTATTA AGAGAGGGGG GGGGGTAGGG GTGGGGGGGG AGGAGGGGGG GGGGGGGGGG GGGGGGGGGG ATAAGTAAAT CGAGAA-CGT TCTTTTACTC CCCCTTTTTC CCTCTTCTTT TTTAGAAATT TCTCCTCTCT TTCTTTCTCT CTGTCTTTCG ATCATTTTCT TTCTTCCTTT TTTTT
Breviceps                       CCAACAAAAA AAACGAAAAG AAGAGAAAAA AAAAAAAAAA AAAAAAGAAG AGAAAAAATC ACCAATAAGA CAAAT-ATCC AAAAAGGGGA TAATGCACTA AGAACGAGAG AGGGGGAAAA TTTCCCAATG CAACCCTGCT AACCTACCTC TAACCATCAC CCCCCTTTCC CCTCCCCCCC CCCCCCCCAC CCTCCCCTCC CCTCGGTCCA CCCTCTTCCT GACGCATAGG GCTTAAGATC CCCTTAAAAG GGAAAGCGGG CGGGGTATTA AGAGAGGGGG GGAGGTGGGG GTGGAGGGGG AGGAGGGGGG GGGGAGGGGG GGAGGAAGGG CCAAATAAAC CGTGATCATT TATTCTACCC CTCCTCTTTT CTTCATCCTT TTAAGATATT TCTCCTTTTT CTTGTACTCC TTATCTTTCA CTCATTTTCT TCCTTCATTT TTTAT
Hemisus                         TCAAAAAAAA AAGAATAAAG ACGAGAAAAA AAGAAATAAA AAAAACATAG AGTATAAACC CAAAACAAAA CAACT-AACC AGAGGAGAAA TAACCCTTTA AGCAGAAAAA AGGGGGATAA TTTCCC-A-A CGCCCT-GCC AACCTACC-A ACACCCTCAC CCCCTCCTCC CCTCCTCACA CCCCTCCCAA ACTCCCCCCC CCTCG-TTCA CCCTCTTCCT GACGCATATC GCCTCTGACC CCATTAAAAA GGAGAGAGAG CGGGGTATCA AGGGAGGGAG AGAGGCGGGG GTGGGGGGGG AGGAGGGGGG GGGGAAAGGG GGGGGAAGGG AATATTAAAC CGTGAA-TGT TATTTCACTC ATTCTCATCT CTTTCTCCTT TTACGATAAT TATCTTCTCC TTCCTTTTCT CTGTCTTTTA TTC-TTTTCT TTCTTCATTT TTTTT
Hyperolius                      ATAAAAAAAA AAAAACAAAT AAGAGACAAA AAAAAAAAAA AAAAAAATAG TGTATAAAAT AATATTAAAA TAACG-AATC AAAAAGAGGA AATTGCATTA AGAAAAAGAG TGGGGGAAAA TTTCCTGACT AATTCCTTCT ACTCTACTTC ACACCCCCAC CCCTCCTCCC CTTCCTCTCC CTCCCCTCAT TCCCCTCACC CCTTGTTCTA CCTTTTTCCT GGAGAATTAC GTTTTAAATC CCCTTAGAAG GAATGGAAGG CGGGGTACCA AGAGAAGCGG GGATGAAGGG GTGGGGGGGG AGGAGGGGGG GGGGGAGAGG GGAGGAAGGG TAATATAAAA AATGAC-CAT TCTTTTCCTC CTCTTCTTTT CCTTTCCTT- TTTTGAACTT TCTCCTTTTT ATTTTTCTCT TTATCTTTTT TACATTTTAT TCCTTCCTTT TTTTT
Trichobat                       TTAAAAAAAA ACAAGCAAAA AAAAGAAAAA AAAAAACAGA AAAAAAAAAG AGCAAATAAC ACCACCAAAA AAATT-GACC AAAAAAGGGA TCACGCTTTA AGGAAAAAAG AGGAGGAAAA TTTCCTTACA ATACCCTACT AACTCACTCA TCACCCCCAC CCTCCCCCCC CCTCCCCCCC CCTCTCCCAA TCCCCACACC CCTCGCCCCT CCTTCTTCCT GACGCATTCC GCATAAATCC CCCTTAGAAG GGAGAGAGGG CGGAGTATCA AGAGAAGGGG GGGGGAAGGG GTGGAGGGGG AGGAGGGGGG GGGGGGGGGG GGAGGGGGGG ACAAGTAAAA CGTGAT-AGT TTTTTTCCTC CCCCTCCTTC CCTTTTCTTC TTTAGAAATT TCTCCTCTTT TTCTTCCTCT TTATCTTTTG TTCACTTTTT TTCTTCCTTT TTTTT
Lithobates                      TTAAAAAAAA AAAAATAAAA GAGAGAAAAA AAAAAAAAAA AAAAAAGAAG AGCAAAAACT AAAGCCGAAA TTAAT-ATTC AAAAAGGAGA AATCTCTTTA AGAGTGAGAA AGGGGGATAA TTTCCTGAAA CACCTCTGCC ATCCTACTAA TCACCCCCAC CCCCCCCCCT CTTCCCCCCT CCCTTCCCTT CCCCCTCACC CCTCGTCCCT CTTTCTTCCT GACGTATTAC GCCTTCGATC CCCTTAGAAG GGAGAGAGGG CGGGGTATCA AGGGAAGGGG GGGGGGGGGG GTGGGGGGGG AGGAGGGGGG AGGGGGGGGG GGGGGAGGGG TTATGTAAAT CGTGAA-TGT TTTTTTACTC ACCCCTATTT CGTCATCCTT TTAAGATATT TCTCCTTTTT ATCTTTCTCT TTATCTTTCG CTCATTTTTT TTATTCCTTT TTTTT
Babihol                         TTAAAAAAAA CAAAATAAAA GAGAGAAAAA AAAAAAAAAA GAAAAAGGAG AGTAAAAGTT ACCGACAAAA TTTTT-ATAC AAAAAGGAGA AACTTCTTTA GGAGTGAGAA AGGGGGAAAA ATTCCTAAAA CACCCCTACC ACCCTCCCAA TCACCCCCAC CCCCCCCCCC CTTCCCCCCT CCCTTCCCTC CCCCCTCACC CCTCGGCCCT CTTTTTTCCT GACGTATCGC GCCTTCAATC CCCCTAGAAG GGAGAGCGGG CGGGGTATCA GGAGAAGGGG GGGGGGAAGG GTGTGGGGGG AGGAGGGGGG AGGGGGGGGG GGGGGAGGGG TCATGTAAAT CGTGAA-CGT TTTTTTGCTC ACCCCTATCT CATCATCTTT CTAGGACATT TTTCCCTTTT ATCTTTCTCT CCATCTTTCA CCCATTTTAT TTATTCCTTT TTTTT
LIMFUJ                          ACAAAAAAAA ACAAATAAAC AAGAGCAAAA AAACAAAACA AAAAATGAAG AGAAAAAGTC AAAACCAAAA TAAAT-ACAC AAAAAGAGGA GATCGCCTTA AGAGCGGGAT AGGGGGATCA CTTCACAAAG ATACCCTACC AAACTACATA TCACCCCCAA CTCCCCCCCC CCTCCCCTCT CCCTTCCCAA ACCTCTCACC CCCCGACCTT CTCTTCTCCT GACGTACCAC GCCCCACATC CACTTAGAAG GGCTGGAGGA CGGGGTATCG AGAGTGGGGG GAGGGTAAGG GTGGGGGGGG AGGAGGGGGG AGGGGGGGGG GTGGGAGGGG TCTATTAAGC CGAGAT-CGT CTTTTCACCC ACCTTCCTTT CACCATCTTT CTAAGACACT TATTCATTTT CTCTTTCTCT CCATCTTTCT CTCTCCTTGT ATTTTCCTTT TTTTT
HOPTIG                          TTAATAAAAA AAAAATAAAC GAAGGAAAAA AAAAGAAAAA AAAAGAGAAG AGTAACAATT ACCGCTAAAA AAAAT-ATAC AGAAAAGGGA GACCGCCCCA GGAATGGGAG AGGGGGAAAA ATTCCCTAGT AACCCCTACC AACCTCCCTA CCACCCCCAC CCCCCCCCCC CCTCCCCTCT CCCTCCCCTT CCCCCTCATC CCTCGTCCTT CCCTTCTCCT GACGTCTAGC GCCTCCACTT TGCTTAGAAA GGATAGCGGG CGGGGTATCA AGAGGGGGGG GAGGGCAGGG GTGGGGGGGG AGGAGGGGGG AGGGGGGGAG GGGGGAGGGG TCGTGTAAGG CGTGAA-AGT TTTTATACCC ACCTTCTTTT CGCCATCCTT CTAGGACACT TCTCCTTTTT ATCTTTCTTT CTATCTTTCT TTCATTTTAT TTTTTCCTTT TTTTT
BUEBUE                          TTAAAAAAGT AAAAATAAAG AAAAGAAAAA AAAAAAAAGA AAAAAAGAAG AGCAAAATAT ACCTCCAAAA TAAAC-ACAC AAAAAGGGGA AATCGTCCTA AGAATGAGAA AGGGGGAAAA ATTCCTAAAA AAAACC-TCC AACCT-CCTA TCACCCCCAC CCCCCTCCCC TCACCCCTCG CCCTTTCCTG ACCCCTCACC CCCCGCCCTT CTTTCTTCCT GTCGTATCGA GCATCAGATC TGCTTAAAAG GGAAAGCGAG CGGGGTACCG AGGGAAGGGG GAGGGTAGGG GTAGGGGGGG AGGAGGGGGG AGGGGGAGGA GGGGGAGGGG CTGCGTAAAT CGAGAA-CGT TTTTTTACCC TCCATCTTTT CATCTTCTTT TTGGGACGTT TCTCCTTTTT TTCTTCCTTT TAATCTTTCG TTC-CTTTCT TTTTTCCTTT TTTTT


    1    1    3    1    1    1    1   86    1    1    1    1    1    1    1
    1    1    3    1    1    1    1    1    1    1    1    1    1    1    1
    1    1    1    1    1    1    1    1    1    1    1    1    1    1    1
    1    1    1    1    1    1    1    1    2    1    1    1    1    1    1
    1    1    1    1    1    1    1    1    1    1    1    1    1    1    1
    1    1    1    1    1    1    1    1    1    1    1    1    1    1    1
    1    1    1    1    1    1    1    1    1    1    1    1    1    1    1
    1    1    1    1    1    1    1    1    1    1    5    1    1    1    1
    1    1    1    1    1    1    1    1    1    1    1    1    1    1    1
    1    1    1    1    1    1    1    1    1    1    1    1    1    1    1
    1    1    1    1    1    1    1    2    1    1   67    1    1    1    1
    1    1    1    1    1    1    1    1    1    2    1    1    1    1    1
    1    1    1    1    1    1    1    1    1    1    1    1    1    1    1
    1    1    1    1    1    1    1    1    1    1    1    1    1    1    1
    1    1    1    1    1    1    1    1    1    1    1    1    1    1    1
    1    1    1    1    1    1    1    1    1    1    1    1    1    1    1
    1    1    1    1    1    1    1    1    1    1    1    1    1    1    1
    1    1    1    1    1    1    1    1    1    1    1    1    1    1    1
    1    1    1    1    1    1    1    1    1    1    1    1    1    1    1
    1    1    1    1    1    1    1    1    1    1    1    1    1    1    1
    1    1    1    1    1    1    1    1    1    1    1    1    1    1    1
    1    1    1    1    1   61    2    1    1    1    1    1    1    1    1
    1    1    1    1    1    1    1    2    1    1    1    1    1    1    1
    1    1    1    1    1    1    1    1    1    1    1    1    3    1    1
    1    1    1    1    1    1    1    1    1    1    1    1    1    1    1
    1    1    1    1    1    1    1    1    1    1    1    1    1    1    1
    1    1    1    1    1    1    1    1    1    1    1    1    1    1    1
    1    1    1    1    1    1    1    1    1    1    1    1    1    1    1
    1    1    1    1    1    1    1    1    1    1    1    1    1    1    1
    1    1    1    1    3    1    4    1    1   42


Frequencies..
                                    T      C      A      G
HOMO                           0.22098 0.26154 0.30490 0.21259
GALLUS                         0.20028 0.27311 0.31653 0.21008
LIZARD                         0.21023 0.25142 0.33949 0.19886
CRYPTOB                        0.25175 0.21538 0.33287 0.20000
HYNOBII                        0.24441 0.22486 0.33799 0.19274
SIRENID                        0.22594 0.24826 0.31939 0.20642
RHINATR                        0.19386 0.28173 0.29986 0.22455
ICHTHYO                        0.20950 0.23603 0.36034 0.19413
TYPHLON                        0.19832 0.27933 0.31844 0.20391
ASCTRU                         0.22207 0.25838 0.31145 0.20810
LEIARC                         0.18994 0.27793 0.31145 0.22067
BOMORI                         0.20000 0.27273 0.30210 0.22517
OBSPER                         0.19274 0.28631 0.29190 0.22905
DISGAL                         0.20502 0.27057 0.29986 0.22455
RHIDOR                         0.20781 0.26918 0.29707 0.22594
PIPPIP                         0.19805 0.26918 0.30962 0.22315
PIPCAR                         0.18296 0.28631 0.29469 0.23603
XENTRO                         0.19247 0.27894 0.30683 0.22176
XENLA2                         0.20781 0.27197 0.30265 0.21757
HYMBOE                         0.20394 0.27286 0.30661 0.21660
PSEMER                         0.20781 0.27197 0.29707 0.22315
PELCUL                         0.22315 0.25941 0.30126 0.21618
PELPUN                         0.22594 0.25662 0.29149 0.22594
HELREG                         0.19972 0.27793 0.29050 0.23184
CAUCAU                         0.19693 0.27514 0.30168 0.22626
LECMEL                         0.21478 0.25523 0.30544 0.22455
HYLCHI                         0.22036 0.25384 0.30683 0.21897
BUFMEL                         0.21897 0.24826 0.30683 0.22594
TELBOL                         0.22486 0.25000 0.30447 0.22067
NESTHO                         0.19526 0.27755 0.32218 0.20502
SOOSEC                         0.18470 0.28139 0.32612 0.20779
FEJLIM                         0.21399 0.24615 0.31469 0.22517
MANMAD                         0.22517 0.22937 0.32168 0.22378
RHASCH                         0.21989 0.23810 0.32213 0.21989
MICORN                         0.21958 0.26014 0.29371 0.22657
KALPUL                         0.20699 0.26154 0.30070 0.23077
Breviceps                      0.20112 0.25838 0.31844 0.22207
Hemisus                        0.21016 0.25670 0.32017 0.21298
Hyperolius                     0.25210 0.22409 0.32213 0.20168
Trichobat                      0.20979 0.26154 0.31469 0.21399
Lithobates                     0.23357 0.23636 0.30070 0.22937
Babihol                        0.21538 0.25734 0.29930 0.22797
LIMFUJ                         0.20420 0.26713 0.31049 0.21818
HOPTIG                         0.21399 0.26014 0.29091 0.23497
BUEBUE                         0.21910 0.24298 0.31180 0.22612

Homogeneity statistic: X2 = 0.15588 G = 0.15590 

Average                        0.21147 0.25985 0.31018 0.21850
(Ambiguity characters are used to calculate freqs.)


# constant sites:    256 (35.70%)

*** Locus 2 ***
     45   1204

HOMO                            GCT--AAACC TAGCCAAACC ATTCCAAATA AAGTAAGGCG ATAGAAATTG GCGCAATAGA GTACCGCAAG GGAAAGATGA AA----AATT ATA---CCAA GCATAATATA GCAAGGACTA ACCCCTATAC CTTCTGCATA ATGAATTAAC TAGATTTGCA AGGAGAGCTA AGACCCCCGA AAACGAGCTA CCTAAGAACA GCGAGCACAC CCGTCTATGT AGCAAAATAG TGGGAAGATT TATAGGTAGA GGCGACAAAC CTACCGAGCC TGGTGATAGC TGGTTGTCCA AGATA-GAAT CTTAGTTCCT TGTAAATTTA ACTGTTAGTC CAAAGAGGAA CAGCTCTTTG GACACAGGAA AAAACCTTGT AGAGAGAGTA AAGTAGGCCT AAAAGCAGCC ACCAAAAAGC GTTCAAGCTC AACAAATCCC AAACACTCCT CACACCCAAT TGGACCAATC TATCTATAGA AGAACTAATG TTAGTATAAG TAACACGCAT AAGCCTGCTG ACAATTAACC CAACAAGTCA GTCAACCCAA CACAGGCATG CTCAGAAAGG TTAAAAAAAG TAAAAGGAAC TCGGCAAAT- ACCCCGCCTG TTTACCAAAA ACATCACCTC TAGATTAGAG GCACCGCCTG CCCAGTGACG TTTAACGGCC GCGGTACCCT AACCGTGCAA AGGTAGCATA ATCACTTGTT CCTTAAATAG GGACCTGTAT GAATGGCTCC ACGAGGGTTC AGCTGTCTCT TACTTTTAAC CAGTGAAATT GACCTGCCCG TGAAGAGGCG GGCATGACAC AGCAAGACGA GAAGACCCTA TGGAGCTTTA ATTTTAAAAA TTTCGGTTGG GGCGACCTCG GAGCAGAACC CAACCTCCGA GCAGTA---- CCAAGACTAC CAGTCAAAGA CTACCATAC- ----TCAATT GATCCATGAC CAACGGAACA AGTTACCCTA GGGATAACAG CGCAATCCTA TTCTAGAGTC CATATCAACA ATAGGGTTTA CGACCTCGAT GTTGGATCAG GACATCCCGA TGGTGCAGCC GCTATTAAAG GTTCGTTTGT TCAACGATTA AAGTCCTACG TGATCTGAGT TCAGACCGGA GTAATCCAGG TCGGTTTCTA TCTAAAATTC CTCCCTGTAC GAAAGGACAA GAGAAATAAG GCCTACTAAG C--GCCTTCC CGTAAATGAT ATCA
GALLUS                          GCCCCCCCTC TAACCAAAAC ATTATTGTCC CAGTAAGGCG ATAGAAAAGG GCGCAATAGA GTACCGCAAG GGAAAGATGA AATAGCAATG AAA---ATAA GCAAAAAACA GCAAAGACCA ACCCTTGTAC CTTTTGCATC ATGATTTAGC AAGACAAGCA AAGTGAGTTT GCCTTCCCGA AAGCGAGCTA CTTGCGAGCA GCGAGCGAAC CCGTCTCTGT TGCAAAAGAG CGGGATGACT TGCCAGTAGA GGTGAAAAGC CTACCGAGCT GGGTGATAGC TGGTTACCTG TCAAACGAAT CTAAGTTAAC GTTGGGGTTA AGAGCAATTC GATGGGGGTA CAGCTCCATC GAAAAAGAAC ACAACCTCCT CCAGCGGATA ATGTGGGCCT TCAAGCAGCC ACCAAAGTGC GTCAAAGCTC CCTCAAATCT AAAAACTCCC TCAACCAAAG CAGGTTAACC TATGAATAGA AGAATCAATG CTAAAATGAG TAATCGGCGT AAACTTA--- -CAACTTATA CAAGCAATAC GTTAAGCCAA CCCAGGAGCG CCCAGGATGA TTAAAACCTA CAGAAGGAAC TCGGCAAACA GACCCGACTG TTTCCCAAAA ACATAGCCTT CAGATTGAAG GTGATGCCTG CCCAGTGACG TTCAACGGCC GCGGTATCCT AACCGTGCGA AGGTAGCGCA ATCAATTGTC CCGTAAATTG AGACTTGTAT GAATGGCTAA ACGAGGTCTT AACTGTCTCC TGTAGGTAAT CTATGAAATT AGTATTCCCG TGCAAAAACG AGAATGTGAA CATAAGACGA GAAGACCCTG TGGAACTTTA AAACGACATT TTTCGGTTGG GGCGACCTTG GAGAAAAAAA AATCCTCCAA ACCCA-TTCA CTAAGACCAC TCCTCAAAGA CCAACAG--T AAC-----CA GACCCATGAG CAATGGACCA AGCTACCCCA GGGATAACAG CGCAATCTCC TCCAAGAGCC CATATCGACA AGGAGGTTTA CGACCTCGAT GTTGGATCAG GACAACCTAA TGGTGCAACC GCTATTAAGG GTTCGTTTGT TCAACGATTA AAGTCCTACG TGATCTGAGT TCAGACCGGA GCAATCCAGG TCGGTTTCTA TCTAACACTC CTCCTAGTAC GAAAGGACCG GAGAAGTGGG GTCAATAGAG CACACCCCAA CAGCAATGAA TACA
LIZARD                          ACCCAAAAAC TAAACAAACC ATTCACGGAC CAGTAAGGCG ATCAAACGTG GCGCTATAGA GTACCGCAAG GGAAACATGA AAAAACAATG AAAAA--CAA GTACAACACA GCAGAGACAA ACACTCGTAC CTCTTGCATC ACGATCCAGC AAGACAAGCA CGCCGAGCCT GTATCCCCGA ATGTGAGCTA CCATCAGGTA GCGAGCCAAC CCGTCCCTGT AGCAAAAGGG TGGGACAATC TGATGGTAGC GGTGAAAAGC CTACCGAACT TGCTGATAGC TGGTTGCCTG ATAAATAAAT CTAAGTTACC TTTAAGCCTA AAAGCTATTC AATTGGGGTA CAGCCCGATT GAAACAGGAA ACAACCTGAA GTAGAGAAAC ACGTAGACCT TAAAGCAGCC AACAAACTGC GTCACAGCAA ACCAAATCCC AAAACTTCCT ACTCCCCCAC CAGGCCACTC TATGCATAGA AGAACTTATG CTAGAACTAG TAACATGCAC AACTGTACTG AAAATTAACT CC----CACC GTTAACCCAA CACAGGAGTG CTCAGAAAGA TTAAAAGCCT AAGAAGGAAC TCAGCAAGCA A-TCCGACTG TTTACCAAAA ACATAGCCTT TAGATTAAAG GTAACGCCTG CCCAGTGACT GTAAACGGCC GCGGTATCCT AACCGTGCAA AGGTAGCGTA ATCACTTGTC TCCTAAATAG AGACTAGTAT GAACGGCTAA ACGAGGATTA ACCTGTCTCC TTAGACCAAT CAGTGAAACT GATCTGCCAG TACAAAAGCT GACATAACAA CATAAGACGA GAAGACCCTG TGGAGCTTTA AACTAAAAGT CTTAAGTTGG GGCGACTTCG GAGCAGAACA AAACCTCCAA GC--AATTTC CTGAGGCAAC ACGCCAAAGA C--------- ------AACA GACCCATGAC CATCGAACCA AGTTACCCCA GGGATAACAG CGCTATCTTC TTCAAGAGTC CCTATCGACA AGAAGGTTTA CGACCTCGAT GTTGGATCAG GACACCCAAA TGGTGCAGCC GCTATTAAAG GTTCGTTTGT TCAACGATTA AAGTCCTACG TGATCTGAGT TCAGACCGGA GCAATCCAGG TCGGTTTCTA TCTACCGCTT TTTTCAGTAC GAAAGGACCA AAAAAGCAGG ACCCATGAAG CACGTCCTAC TAGGGTTGAA ACCC
CRYPTOB                         GTTAGAAATA TAACAAAACC ATTTTTATCT TAGTAAGGTG ATAGAAACGA ACGCAATAGA GTACTGTAAA GGAAAAATGA AATAAAAATG AAATAATAAA ACACAAATAA GCATAGATTA ATTCTTTTAC CTTTTGCATC ATGGTCTATC AAGTCTGGCA AAAAGAGTCA GACATCCCGA AAACGAGCTA CTCCAAAGCA GCGAGCTAAC CCTTCTCTGT GGCAAAAGAG TGGGATGACT TTCGAGTAGA GGTGATAAGC CTATCGAGCC TAGTAATAGC TGGTTGCTCA AGAAATGAAT TTTAGTTAAA ATAATATTCT AAAGTTAATT TATAGAGGTA CAGCTCTATA AATAAAGGAT ACAACCTACC TATGTGAATA AAGTAGGCCT AAAAGCAGCC ACCAAAAAGC GTTAAAGCTT AGTTAATGTC ATTAAATTCA CATTAACAAT TGAGCCGATC TAT-CATAGA TGTGTTTATG TTAGAATGAG TAACGAGTGT AAGTATATTG ATATTTAACG CAAGAAATTT GTTAACCCAA CACAGGAACA CTAAGAAAGA TTAAAAGTCA AAGAAGGAAC TCGGCAAATA ACTTCGCCTG TTTACCAAAA ACATCGCCTC TTGATAAGAG GTCCTGCCTG CCCAGTGACG TTAAACGGCC GCGGTATCAT GACCGTGCAA AGGTAGCGTA ATCACTTGTC TTCTAAATAA AGACCGGTAT GAATGGCAAA ACGAGAGTTC AACTGTCTCC TTTAACCAAT CAGTGAAATT GATCTTTCCG TGCAGAAGCG GAAATTTAAA TATAAGACGA GAAGACCCTA TGGAGCTTAA AATTAAAATT TTTAGGTTGG GGCGACCACG GAATCAAATA AAACTTCCGA GATGAATAAT TCAAGGGTAC AACCCTAAAA ATAAAACATT AACAT-AATT GATCCATGAT CAACGGACCA AGTTACCCTA GGGATAACAG CGCAATCCTT TCCAAGAGTT CTTATCGACG AATGGGTTTA CGACCTCGAT GTTGGATCAG GACATCCTAA TGGTGCAGCT GCTATTAAGG GTTCGTTTGT TCAACGATTA AAGTCCCACG TGATCTGAGT TCAGACCGGA GCAATCCAGG TCAGTTTCTA TCTACAATTT CTTCTAGTAC GAAAGGACCG AAGAGATAGA GCCAATGAAA TACGCTCTAC TACTATTGAA AACA
HYNOBII                         GTAACAAATC TAAATAAAAC ATTACCATTT TAGTAAGGAG ATAGAAAAAA GCGCAATAGA GTACTGTAAA GGAAAAATGA AATAGAAATT AAATAAAAAA ACAATAAAAA GCAAAGACTA AACCTTTTAC CTTTTGCATC ATGGTCTAGT TAGTCTAACA TAAAGAGTTA GATATCCCGA AAGCGAGCTA CTCCGAAGCA GCGAGCTAAC CCTTCTCTGT GGCAAAAGAG TGGGACGACT TCCGAGTAGT GGTGATAAAC CTATCGAGCC TAGTAATAGC TGGTTACTTA ATAAATGAAC TTAAATTAAT ATAGTATTTT AAAGCTAATT AATAGAGGTT CAGCTCTATT AATAAAGGAT ACAACCTAAA ACAGTGAATA ATGTGGGCTT AAAGGCAGCA ATCATAAAGC GTTAAAGCTT AATTTATAAC AATAAATTCA TTAAAACTAT TAAGTCTACC TAT-AATAGG TGCGCTCATA CTAGAATTAG TAATAAGTGC AAGTGTATTG ATATTTAACA CAAGAAAATC GTTAACCCAA CACAGGAGCA CACCGAAAGA TTAAAAATAT AGGAAGGAAC TCGGCAAATA ACTTCGCCTG TTTACCAAAA ACATCGCCTC TTGATAAGAG GTCCTGCCTG CCCAGTGACG TTTAACGGCC GCGGTATTAT GACCGTGCAA AGGTAGCGTA ATCACTTGTC TTTTAAATAA AGACCAGTAT GAATGGCAAG ACGAAAGTTC AACTGTCTCC CTAAATTAAT CAATGAAATT GATCTTCCCG TGCAGAAGCG GGAATAAAAT TATAAGACGA GAAGACCCTA TGGAGCTTTA AATTCAAAAT TTTAGGTTGG GGCGACCACG GAGAAAAACA AAACCTCCGA GATGAATAAT TTATGAACAC AGTTCTAATA ATAAAATATT AACAT-AATT GATCCATGAT CAACGAACTA AGTTACCCTA GGGATAACAG CGCAATCCTT TCCAAGAGTC CCTATCGACG AATGGGTTTA CGACCTCGAT GTTGGATCAG GACACCCCAA TGGTGCAGCC GCTATTAAAG GTTCGTTTGT TCAACGATTA AAGTCCTACG TGATCTGAGT TCAGACCGGA GTAATCCAGG TCAGTTTCTA TCTAAAATTT TTTCTAGTAC GAAAGGACCG AAAAAATAGA GCCAATAAAA CAAGCTCTAC CCCTATTGAA AACA
SIRENID                         GCCTTAAATT TAACTAAACC ATTAACAATT AAGTAAGGCG ATAGAAAAAA GCGCTATT-- GTACTGTAAA GGAATAATGA AATAGAAATT AAATAAAAAA GCAAAAAAAA GAAAAGACTA ACACTTATAC CTTTTGCATC ATGGTCTAGC AAGTTTAACA AAAAGAGTTA AACACCCCGA AAACGAGCTA CTCTAAAGCA ATGACTTAAC CCTTCTCTGT GGCAAAAGAG TGGGATGACT TTTGAGTAGA GGTGAAAAGC CTAACGAGCC TAGAGATAGC TGGTTTCTCA AGAAATGGAT TTAAGTT-AA AGCATGCTTA AAAGTTAAAT AATTCAGGTT CAGCTGAATT ATTAAAGAAA ACAACCTATG TAAATGACTA ATGTAGGCTT AAAAGCAGCC ATCAAATAGA GTCAAAACTT AATTTATATT AATAAATTCA TAACACCTAT TGAGACATTC TAT-AATAGA AAAGTTTATG CTAGAACTAG TAATAAATGC AAGCGTACTG ATAATTAACA CAAGAAAACT GTTAAACCAA CACAGGAGCA TGATGAAAGA TTAAAAGAAC TAAAAGGAAC TCGGCAAACA ATTCCGCCTG TTTACCAAAA ACATCGCCTC TTGATAAGAG GTCCCGCCTG CCCAGTGACG TTTAACGGCC GCGGTATTAT AACCGTGCGA AGGTAGCGTA ATCACTTGTC TTTTAAATAA AGACCTGTAT GAATGGCAAA ACGAGAATTC AACTGTCTTT TAGTTTTAAT CAATGAAACT ATCCTTCCCG TGCAGAGACG GGAATACAAA TATAAGACGA GAAGACCCTA TGGAGCTTTA AACCTTAAGT TTTTGGTTGG GGCGACCACG GAATATAAAA CAACTTCCGA GATGATTTTC ATTAGAACCC AATTCAATGA TAAAAAATTT AACAT-AATT GACCCATGAT CAACGAACCA AGTTACCCTA GGGATAACAG CGCAATCCTT TCTAAGAGTT CCTATCGACG AATGGGTTTA CGACCTCGAT GTTGGATCAG GACACCCAAA TGGTGCAGCA GCTATTAAGG GTTCGTTTGT TCAACGATTA AAGTCCTACG TGATCTGAGT TCAGACCGGA GCAATCCAGG TCGGTTTCTA TCTAAAGTCT TTTTCAGTAC GAAAGGACCA AAAAGACAAA GCCAATAAGA TATGCTTTAT TATTATTGAA ATCA
RHINATR                         ACTAAAAAAC TAATTAAAAC ATTATTTTTT TAGTAAGGCG ATAGAAAACG GCGCAATAGA GTACCGCAAG GGAAAGTTGA AAAAGAAATG AAACAAAAAA GTAAAAAAAA GCAAAGATTT ATACTTGTAC CTTTTGCATC ATGGTCTAAC AAGCTAAGCA AAATGAGTTT CTCCCCCCGA AAACGAGCTA TTTAAAAGCA GCGGGCAAAC TCATCTCTGT GGCAAAAGAG TGAAAAGACT TTTAAATAGC GGCGACAAAC CTACCGAGCC TAGTGATAGC TGGTTGCCTG ACAAATGAGT ATCAGCTCAA TTAAAGTTTA TGAGCTATTC ATAAGAGGAA CGGCCCTTAT GAAAAAGGAT ACAACCTACA ACAATGGGTA AAGTTGGCTT AAAAGCAGCC ACCAAATAGC GTCACAGCTC TAATAATTCA CATAAACCCA CATACACCAA CAGGTCCATT CATATATGGA TAAGTTAATG TTAGAACCAG TAACACGCGC AAGTATACTG ATAATTACCA CAAGAAGAAA GTTAACCTTA CACAAGCACG CATAGAAAGA TTAAAAGATA AGGAAGGAAC TCGGCAAACA GCCTCGCCTG CTTACCAAAA ACATCGCCTC TAGATTAGAG GTACTGCCTG CCCAGTGAAT TTTAACGGCC GCGGTATTCT GACCGTGCAA AGGTAGCATA ATCACTTGTC TTTTAAATAA AGACCTGTAT GAACGGCAAC ACGAAGGCTT AACTGTCTCC TTTATCTAAT CAGTGAAACT AGTTATCCTG TACAAAAACA GGAATACTCA CACAAGACGA GAAGACCCTA TGGAGCTTTA AACCTGTCGT TTTCGGTTGG GGCGACCACG GAGAACAATA CATCCTCCGA GTACATTAAA CTAAGAACAC ATCACAAGGA CCAGAAATTT GA--TTTATT GACCCATGAT CAACGAACCA AGTTACCCTA GGGATAACAG CGCAATCCTA TTAGAGAGTC CATATCGATA ATGGGGTTTA CGACCTCGAT GTTGGATCAG GATCCCCAAA CAGTGCAGCA GCTGTTAAAG GTTCGTTTGT TCAACGATTA AAATCCTACG TGATCTGAGT TCAGACCGGA GCAATCCAGG TCAGTTTCTA TCTGCAATTT TTTCCAGTAC GAAAGGACCG AAAAAATGGG GCCAACAATG CGCGCCCTCC CACCTATGAA ACCA
ICHTHYO                         ACCACCAAGC TATCTAAAAC ATTATCAACA TAGTATGGCG ATAGAAATCG AAGCAATAGA GTACCGCAAG GGAAAGCTGA AAAAGAACTT AAATAAAAAA GTAAAAAAAA GCAAGGATTA ACCCCTGTAC CTTTTGCATC ATGGTCTAGC AAGCAAGGCA AAAAGAGTCT TTCCCCCCGA AAATGAGCTA TTTAAGAGCA GCGAGCGAAC CCATTTATGT GGCAAAATAA TGGGAAGACT TTTAAATAGA GGTGACAAAC CTAGCGAATA TAGTGATAGC TGGTTACTCA ATAAACAAGT CTAAGCTAGA TTAAAGTTCA AGAGTTATTC ATAAGAGGTA CAGCTCTTAT GAAAAAGGAA ACACCTATAA ACA--GGGTA AAGTAGGCTT AAAAGCAGCC ATCTCAAAGC GTCATAGCTC ACATAATTTT AATAAACCCA CAATACGCAT TGAGTTAAAC CATAAATGGT TGAATTAATG CTAGAATTAG TAATATGCGA ACCAATACTG ATAGTAACCA CAAGAAAAAT GTTAACCCCA CACAGGATCG CAATGAAAGA TAAAAAGACA AAGAAGGAAT TCGGCAAACA ACCTCGCCTG TTTACCAAAA ACATCGCCTC TAGATTAGAG GTACTGCCTG CCCAGTGATA TTTAACGGCC GCGGTATTTT GACCGTGCAA AGGTAGCATA ATCACTTGTC TTCTAAATAA AGACTAGTAT GAACGGCAAA ACGAAGGTTT AACTGTCTCC TTTGTCCACT CAATGAAATT GATCTCACAG TACAAAAGCT GTGATTCAAC AACAAGACGA GAAGACCCTA TGGAGCTTAA AACATACTGT TTTTGGTTGG GGCGACCACG GAGAAT-ACA TATCCTCCGA GATGA-TACA TCAGGA--AC AATCCAAAAT TCAGAAAACT GACAT-AATT GACCCATGAC CAACGAACCA AGTTACCCTA GGGATAACAG CGCAATCCTC TTCAAGAGCC CATATCGACA AGAGGGCTTA CGACCTCGAT GTTGGATCAG GATAACCTGA CAGTGCAACC GCTGTCAAAG GTTTGTTTGT TCAACAATTA AAATCCTACG TGATCTGAGT TCAGACCGGA GCAATCCAGG TCAGTTTCTA TCTGTAATTT TTTCTAGTAC GAAAGGACCG AAAAAACATG GCCAATGATG CATGCCATCA TACTAATGAA ATAA
TYPHLON                         GCCGCACGAC TAACTAAAAC ATTACCATCC AAGTAAGGCG ATAGAACGGG AAGCAATAGA GTACCGCAAG GGAACGCTGA AAGAGAAATT AAATAATAAA GTAAAAAAAA GCAAGGACTA AGCCCTGTAC CTTTTGCATC ATGATTTAAC AAGTTGGGAT AAAAGAACCC AGCCCCCAGA AAACGAGCTA TTTTTAAGCA GCGGGCAAAC TCATCTCTGT GGCAAAAGAG TGAGAAGACT TTCAAATAGA GGTGACACGC CTACCGAGCC TAGTGATAGC TGGTTGCTCA ATAAACGAGT CTAAGCTACA TTAAAACTTA AAAGTCATTC ACAAGAGGTA CAGCTCTTAT GAACCAGGAG ACAACCTAAA AAAATGGGTA AAGTGGGCCT AATAGCAGCC ACCTGACCGC GTCACAGCGC AACCAATACC AACTACCCCA CTAGCACAAA TGAGCCAACC TATATATAGA ACAATTAATG TTAAAACTAG TAACACGCAT AAGTGTAATA ACAATTACCA CAAG------ GTTAACCCAA CACAGGACTG CAAAGAAAGG CTAAAAGACA CTGAAGGAAT TAAGCAAACA GCTTCGCCTG TTTACCAAAA ACATCACTTC TAGATTAGAA GCACTGCCTG CCCAGTGACA TTTAACGGCC ACGGTATTTT GACCGTGCAA AGGTAGCATA ATCACTTGTT TTTTAAATAA AGACTTGTAT GAATGGCAAA ACGAAAGCTT AACTGTCTCC ACTGTCCAGC CAGTGAAACT GATCTTCCTG TTCAAAAGCA GGAATAAAAA TGTAAGACGA AAAGACCCTA TGGAACTTTA GACTCCACAT CTTTAGTTGG GGCGACTGCG GAGAACAA-A AATCCTCCGT GATA--TCTA CTAAATTAAC AAAACTAAGA CCAAGACACT GAAAC-AGCT GATCCATGAT CAACGAACTA AGCTACCCTA GGGATAACAG CGCAATCTTC TTACAGAGGC CATATCGACA AGAAGGTTTA CGACCTCGAT GTTGGATCAG GATATCCAGA CAGTGTAGCC GCTGTCACAG GTTTGTTTGT TCAACAATTA AAATCCTACG TGATCTGAGT TCAAACCGGA GTAATCCAGG TCAGTTTCTA CCTAAAATTT CTTCCAGTAC GAAAGGACCG AAAAAATAGG GCCAATAATA CAAGCCCTAA GAAACATGAC AACA
ASCTRU                          GTCATAAAAC TAACTAAAAC ATTCTGACTT TAGTAAGGAG ATAGAAAGAG GAGCAATAGA GTACCGCAAG GGAACAATGA AATAGAAATG AAATAATAAA ACACAAAATA GCAGAGATCA AGCCTCGTAC CTTTAGCATC ATGGTCTAGC TAGTCAAGCA AAATGAGTTT GACCCCCCGA AAGTGAGCTA CTCCAGGACA GCGAGCAAAC CCGTCTCTGT AGCAAAAGAG TGGGAAGATC CCCGAGTAGA GGTGATAGAC CTAACGAACT TAGTGATAGC TGGTTGCTCA GGAAAAGAAT TTTAGTTAAA TTATTAATTA AGAGTTACTC AATAGAGGTA CAGCTCTCTT GAAAAAGAAT ACAACCTAAA ATTTTGGGTA AAGTGGGCTT GAAAGCAGCC ACCTTAAAGC GTCACAGCTC TATCAATACC TATAAACCCA CCCCCTATAC TGAGCAGATC TATTAATAGA ATTATTAATG CTAGAATTAG TAACAAATGT AAGTGTACCG ATACTTAACA CAAGAAAAGC GTTAACCTAA CACAAGAGCA TTTAGAAAGA TTAAAAGACA TTGAAGGAAC TCGGCAAACA CCCTCGCCTG TTTACCAAAA ACATCGCCTC TTGATAAGAG GTCCAGCCTG CCCAGTGACG TTCAACGGCC GCGGTATTCT GACCGTGCAA AGGTAGCGTA ATCACTTGCC CTTTAAATAA GGACCAGTAT GAATGGCCTC ACGAGGGGTC GACTGTCTCC CATGTCCGAT CAGTGAAATT GATTTCCCAG TGCAGAAGCT GAGATAACAA CATAAGACGA GAAGACCCCA TGGAACTTAA AACTATTTGT TTTTGGTTGG GGCGACCACG GAGAAAAACA AAACCTCCGA GCCGAACTAA CTAAGAGCAC CCCTCTAAGA TTAGAACCTT AACGGTATTT GATCCATGAT CAACGAACCA AGCTACCCTG GGGATAACAG CGCAATCTAC TCTAAGAGTC CCTATCGACG AGCAGGTTTA CGACCTCGAT GTTGGATCAG GACACCCCCA TGGTGCAGCC GCTATTAAAG GTTCGTTTGT TCAACGATTA AAGTCCTACG TGATCTGAGT TCAGACCGGA GCAATCCAGG TCAGTTTCTA TCTAGCATCC TTCCTAGTAC GAAAGGGCCG GAAAGATAGG GCCCCTA-AG CAAGCCCTAA CCATAATGTA AACA
LEIARC                          GCTGTAAATC TAAAAAAAAC ATTCACCCTT TAGTAAGGCG ATAGAAAAAG GAGCCATAGA GTACCGCAAG GGAACGATGA AATAGAAATG AAACAAAAAA GCACTAAACA GCAAAGACTA ACCCTCGTAC CTCTCGCATC ATGGTCTAGC CAGTCAAGCA AAACGAGTTT GACCCCCCGA AAATGAGCTA CTCCGGGGCA GCGGGCCAAC CCGTCTCTGT AGCAAAAGAG TGGGACGACC CCCGAGTAGA GGTGACAAAC CTAACGAACC TAGTGATAGC TGGTTGCCCA GGAAAAGAAT TTTAGTTCAC AATGCCCATA AGAGCCATTC AAAAGAGGTA CAGCTCTTTT GAATAAGGAA ACAACCTAAA ACCACGGGTA AAGTGGGCCT AATAGCAGCC ACCTTACAGC GTCACAGCTT AAGCAATACG AATAAACCCA CCAACACTAC TGGGCCTATC TATACATAGA TCCGCTCATG CTAGAATGAG TAACAAATGT AAGTGCACTG GCAATTAACA CAAGAAAACC GTTAACCTAA CACAAGAACA TATTGAAAGA TTAAAAGACA AGGAAGGAAC TCGGCAAATA ACCTCGCCTG TTTACCAAAA ACACCGCCTC TTGATAAGAG GTATCGCCTG CCCAGTGACG TTCAACGGCC GCGGTATTCT GACCGTGCAA AGGTAGCGTA ATCATTTGTC TTTTAAATAA AGACCAGTAT GAACGGCACC ACGAGGGCTC AACTGTCTCC CCTGTCTAAT CAGTGAAATT GATTTCCCAG TGCAGAAGCT GGGATAATAA CATAAGACGA GAAGACCCCA TGGAGCTTAA GACTTTCTGT CTTCGGTTGG GGCGACCACG GAGAAAAATA -ATCCTCCGA GCCGAACTAA CCAAGAGCAC AACTCCAAGA ATAGGACCTT AACGGAATCT GATCCATGAT CAACGAACCA AGTTACCCTG GGGATAACAG CGCAATCCAC TCCGAGAGTC CATATCGACG AGCGGGTTTA CGACCTCGAT GTTGGATCAG GACTCCCTAA TGGTGAAGCC GCTATTAACG GTTCGTTTGT TCAACGATTA AAGTCCTACG TGATCTGAGT TCAGACCGGA GCAATCCAGG TCAGTTTCTA TCTAATAATT TTCCTAGTAC GAAAGGACCG GAAAAATGGG GCCCATG-AA CAAGCCCCCG CACTAATGAA AGCA
BOMORI                          GCCATAATTC TAACTAAAAC ATTCTAACTT TAGTAAGGCG ATAGAACAAG GAACAATAAA GTACCGCAAG GGAACGATGA AATAGAAATG AAAAAATAAA GCATAAAAAA GCAAAGACCC CCCCTTGTAC CTTTTGCATC ATGGTCTAAC AAGTCAAGCA AAAAGAGCTT GTTCCCCCGA AAGCGAGCTA CTCCTGGACA GCGAGCAAAC CCGTCTCTGT GGCAAAAGAG TGGAAAGATC CACGAGTAGT GGTGATAGAC CTAACGAGCT TAGTGATAGC TGGTTGCCCG AGAAAAGAAC ATAAATTCAC CCCAGCTTTA AGAGTTATTC AAACGAGGTA CAGCTCGTTT GAAACAGGAA ACAACCTAAC AC-CTAGGTA AAGTTGGCCT AAAAGCAGCC ACCTTAAAGC GTCACAGCTC AAACAATACC TATATACCCT ACCAAACTAT CGAGCCCATT TATATATAAA AAAGTTTATG TTAGGACTAG TAACAAATGC AAGTGTACTG ATAATTACCT CAAGAAAACC GTTAAACTTA CACAAGAGCA TCTCGAAAGA TTAAAAGGTG CGGAAGGAAC TCGGCAAACA ACTTCGCCTG TTTACCAAAA ACATCGCCTC TTGATAAGAG GTAACGCCTG CCCAGTGACG TTCAACGGCC GCGGTATTCT GACCGTGCAA AGGTAGCGTA ATCACTTGTC TTTTAAATAA AGACTAGTAT GAATGGCATC ACGAGAGTTC AACTGTCTCC CCCACCCAAT CAGTGAAACT GATCTCCCCG TGCAGAAGCG GGGATAAAAC CATAAGACGA GAAGACCCCA TGGAGCTTTA AACCTGTCGT TTTCGGTTGG GGCGACCACG GAGAAGAACA AATCCTCCGA GATGAATTAG CCAAGACCAC AATTCTAAGA ATAGAACATT AACG--CACC GATCCATGAT CAACGAACCA AGTTACCCTG GGGATAACAG CGCAATCTAT TTTCAGAGTT CATATCGACA AATAGGTTTA CGACCTCGAT GTTGGATCAG GGCCTCCTAG CGGTGCAGCC GCTGCTAAGG GTTCGTTTGT TCAACGATTA AAGCCCTACG TGATCTGAGT TCAGACCGGA GTAATCCAGG TCAATTTCTA TCTAAGAATT TTCCTAGTAC GAAAGGACCA GAAAAATGTG GCCACTA-CC TATGCCACAC TACTAATGTA GACA
OBSPER                          GCTGTAAACC TAACTAAATC ATTCACTCTT TAGTAAGGTG ATAAAAAAAA GCGCAACAGA GTACCGTAAG GGAAAGATGA AATAGCTATG AAATAACAAA GCACTAAAAA GCAGAGATAC ATCCTCGTAC CTTTTGCATC ATGGTCTAGC AAGATAAGCA AAACGAGTTT AACCCCCCGA AAACGAGCTA CTCCGAGGCA GCGAGCAAAC CCATCTCTGT GGCAAAAGAG TGGGAAGACC CCCGAGTAGA GGTGACAAGC CTACCGAGCC TAGTGATAGC TGGTTGCTTA CGAAGAGAAT ATTAGTTAAC AACAAACTTG AGAGTTAGTC AAAAGGGGTA CAGCCCATTT GACTCAGGAA ACAACCTAAC ACCCGGGGTA AAGTGGGCCT AAAAGCAGCC ACCTGAAAGC GTCATAGCTC TATCAATCCC AATAATCCCT C--CTAGTAG TAAGCCCTCC TATTTATAGA ATTGTTTATG CTAGAACTAG TAACTAATGC AAGTGCACTG ATAACTAACC CCAGAAAAAC GTTAACCTAA CACAAGAGCA TCCCAAAAGA TTTAAAGACG TGGAAGGAAC TCGGCAAACA ACTTCGCCTG TTTACCAAAA ACATCGCCTC TTGATAAGAG GTCCCGCCTG CCCAGTGACG TTCAACGGCC GCGGTATTAT GACCGTGCAA AGGTAGCGTA ATCACTTGTC TTTTAAATAA AGTCTAGTAT GAAAGGCACC ACGAAAGTTC AACTGTCTCC CACATCTAAT CAGTGAAACT GATCCCCCCG TGCAGAAACG GGGATACTCT CATAAGACGA GAAGACCCCA TGGAGCTTCA AACCAGCTGT TTTCGGTTGG GGCGACCACG GAGAACAAAA AATCCTCCGA GACGAATTAC CCAAGAATAC CACTCTAAGA ATTGAATATT AACATCA--T GATCCATGAT CAACGAACCA AGTTACCCTG GGGATAACAG CGCAATCCAT TTTTAGAGCC CCTATCGACA AATGGGTTTA CGACCTCGAT GTTGGATCAG GGTACCCCAG TGGTGCAGCC GCTACTAAAG GTTCGTTTGT TCAACGATTA AAACCCTACG TGATCTGAGT TCAGACCGGA GCAATCCAGG TCAGTTTCTA TCTAATGCTC TCTCTAGTAC GAAAGGACCG AAAGAACCTG GCCAATG-TG CAAGCCCTAA CCTTAGTGAA ATCA
DISGAL                          GCCAAAAATC TAACTAAAGC ATTCAAACTT AAGTACGGCG ATAGAAAAAG GAGCCATAGA GTACCGCAAG GGAACAATGA AATAGAAATG AAACAAAAAA GCACTAAAAA GCAGAGACTT ACCCTCGTAC CTTTTGCATC ATGGTCTAGC AAGTCAAGCA AAAAGAGTTT GGCCTCCCGA AAGTGAGCTA CTCCGAGGCA GCGAGCAAAC CCGTCTCTGT GGCAAAAGAG TGGGAAGACC TCCGAGTAGG GGTGACAGAC CTAACGAACT TAGTGATAGC TGGTTGCTCA TGAAAAGAAT TTAAGTCTAA AGTAATTATA AGAGTAATTC AATAGGGGTA CAGCCCTATT GAAGAAGGAA ACAATCTCCA TCTTTGGGTA AAGTGGGCCT AAAAGCAGCC ACCTCAAAGC GTCACAGCTC ATGCAATGTC GTTAAACCCG TAAGTACTAC TGAGCCTCTC TATACATAGA ACAGTTTATG CTAGAACTAG TAACAAATGC AAGTGTACTG ATAGTTAACT CAAGAAAACC GTTAATCTAA CACAAGAGCA TAAAGAAAGA TTAAAAGACA TATAAGGAAC TCGGCAAACA ACTTCGCCTG TTTACCAAAA ACATCGCCTC CTGATAGGAG GTCCAGCCTG CCCAGTGACG TTTAACGGCC GCGGTATTCT GACCGTGCAA AGGTAGCGTA ATCACTTGTC TTTTAAATAA AGACTAGTAT GAATGGCACC ACGAAAGTTC AACTGTCTCC TATGTCTAAT CAGTGAAACT GATCTCCCCG TGCAGAAACG GGGATATTAA CATAAGACGA GAAGACCCCA TGGAGCTTTA AACCCACTGT TTTCGGTTGG GGCGACCACG GAGAAAAGCA TATCCTCCGA GACGAATTAA CCTAGAGCAC TACTCCAAGA ATAGAACCTT AACGCCA--T GATCCATGAT CAACGAACCA AGTTACCCTG GGGATAACAG CGCAATCCAT TTTAAGAGTC CATATCGACA AATGGGTTTA CGACCTCGAT GTTGGATCAA GGTGTCCTAG TGGTGCAGCC GCTACTAAGG GTTCGTTTGT TCAACGATTA AAACCTTACG TGATCTGAGT TCAGACCGGA GTAATCCAGG TCAGTTTCTA TCTAGCATCC CCCCTAGTAC GAAAGGACCG GGGGAATGGG GCCAATA-GG CACGCCTCAC TGCTAATGAA ATTA
RHIDOR                          GTTAAACATC TAACTAAAGC ATTATCTCTT CAGTAGGGCG ATAGAACAAG GAGCCATAGA GTACCGCAAG GGAAAGATGA AATAGAAATG AAACAATTAA ACACTAAGCA GCAGAGATTA ACACTCGTAC CTTTTGCATC ATGGTCTAGC TAGTCAAGCA AAAAGAGTTT GACCTCCCGA AAGCGAGCTA CTCCGAGGCA GCGAGCCAAC CCGTCTCTGT GGCAAAAGAG TGGGAAGACC TCCGAGTAGG GGTGACAGAC CTACCGAGCT TAGTGATAGC TGGTTGCTCA GGAAAAGAAT TTAAGTTAAA ACCTATCTTA AGAGCTATTC GAGCGGGGTA CAGCCCGATC GAACAAGGGT AAAACCTATA ATGCTGGGTA AAGTGGGCCT AAAAGCAGCC ATCTTAAAGC GTCAAAGCTC ATTCAATTTT AAAAAACCCT AACACACTAC TGAGCTGTTC TATATATAGA ACCATTTATG CTAGAACTAG TAACAAATGC AAGTGTACTG ATAATTAACC CAAGAAAACC GTTAAACTTA CACAAGAGCA TTCCGAAAGA TTTAAAGACT TGGAAGGAAC TCGGCAAACA ACCCCGCCTG TTTACCAAAA ACATCGCCTC TTGATAAGAG GTCCAGCCTG CCCAGTGACG TTCAACGGCC GCGGTATTCT GACCGTGCAA AGGTAGCGTA ATCACTTGTC TTTTAAATAG AGACTGGTAT GAATGGCACC ACGAAGGTTC AACTGTCTCC CAAATCTAAT CAGTGAAACT GATCTCCCCG TGCAGAAGCG GGGATTTCCA CATAAGACGA GAAGACCCTA TGGAGCTTTA AACCCCTTGT TTTCGGTTGG GGCGACCACG GAGAAAAAAA AATCCTCCAT GAAGAATAAA CCAAGAACAC ATTTCTAAGA TCAGAACTTT GACTATAATT GATCCATGAT CAACGAACCA AGTTACCCTA GGGATAACAG CGCAATCTAT TTTAAGAGTT CATATCGACA AATAGGTTTA CGACCTCGAT GTTGGATCAG GGCCCCCCAG TGGTGCAGCC GCTACTAAAG GTTCGTTTGT TCAACGATTA AAGCCCTACG TGATCTGAGT TCAGACCGGA GTAATCCAGG TCAGTTTCTA TCTAGAATTT TCCCCAGTAC GAAAGGACCG GAAAAATATG GCCAATG-AG CAAGCCTTAA CCTCAATGAC ACTA
PIPPIP                          ACTCAAAGTC TAATTAAAAC ATTGAATACT TAGTATGGCG ATAGAACATA AAGCTATAGA GTACCGCAAG GGAAAGATGA AATAGAAATG AAA-AAAAAA GCCACCAACA GCAGAGACTT AACCTCGTAC CTTTTGCATC ATGGTCTAGC CAGTCAGGCA AAAAGAGTTT GACCCCCCGA AAGCGAGCTA CTCCGAGGCA GCGAGCAAAC CCGTCTCTGT AGCAAAAGAG TGGAAAGACC TCCAAGTAGC GGTGACAGAC CTAACGAGCT TAGTGATAGC TGGTTGCTCG AGAAAAGAGT ATAAGCTAAA ACAACCATTA AGACATATTC AATTAGGGTA CAGCCAAATT GAAAAAGGAA ACAGCCTAAA ACGACGGGTA AAGTTGGCTT AAAAGCAGCC ATCTAAAAGC GTCAAAGCTC ACACAATTCA AGCAAACCCA ACACCACTAT TGAGCCATTC CACGCGTGGA AGAACTTATG CTAGAACTAG TAACCAATGT AAGTGTACTG TTAATTAACA CAAGAAAACC GTTAACCTGA CACAAGAACA TACTGAAAGA CAAAAAGATA AGAAAGGAAC TCGGCAAATA ATCTCGCCTG TTTACCAAAA ACATCGCCTC TTGATAAGAG GTCCAGCCTG CCCAGTGACG TTCAACGGCC GCGGTATTCT GACCGTGCAA AGGTAGCGTA ATCACTTGTC TTTTAAATAA AGACTGGTAT GAAAGGCACC ACGAAGATTC AACTGTCTCT CTTATCTAGT CAGTGAAACT GATCTCCCCG TGCAGAAGCG GGGATGCACA CACAAGACGA GAAGACCCCA TGGAGCTTAA AACCCAATGT TTTCGGTTGG GGCGACCACG GAGAATAAAA CATCCTCCGC GAGATGTGAA --ACGAACAC AGTTCTAAAA TCAGAACATT GACCT-TCTT GATCCATGAT CAACGAACCA AGTTACCCTG GGGATAACAG CGCAATCTAC TTAAAAAGTT CATATCGACA AGTAGGTTTA CGACCTCGAT GTTGGATCAG GGCACCCAAG TGGTGCAGCC GCTACTAACG GTTCGTTTGT TCAACGATTA AAGCCCTACG TGATCTGAGT TCAGACCGGA GCAATCCAGG TCAGTTTCTA TCTGGGACCC TTCCTAGTAC GAAAGGACCG AAAGAGTGAG GCCAATA-AG CATGCCTCCA CCTCAGTGAC ACCA
PIPCAR                          GCCCTAAGTC TAAATAAACC ATT-AGCGTC TAGTAAGGCG ATAAAACGAG GAGCTATAGA GTACCGCAAG GGAAAGATGA AATAGAAATG AAA-AATAAA GCCAAACAAA GCAGAGGCTC CCCCTCGTAC CTTTTGCATC ATGGTCTAGC CAGTCGAGCA AAAAGAGTCC GGCCCCCCGA AAGCGAGCTA CTCCGAGGCA ACGAGCTAAC CCGTCTCTGT GGCAAAAGAG TGGGAAGACC CCTGAGTAGC GGTGACAGAC CTAACGAGCT TAGTGATAGC TGGTTGCTCA AGAAAAGAGT ATCAGCCAAA ACACCTATTA AGACCTATTC TATCCGGGTA CAGCCGGATA GAAAAAGGAA ACAACCTCCA ACCCCGGGTA AAGTGGGCCT AAGAGCAGCC ACCTGAAAGC GTCAAAGCTC GCTTAATACA AGCAAACCCA CCACCCCTAC TGAGCTATTC CATATATGGA AGAACTTATG CTAGAACCAG TAACATATGC AAGTGTACTG CTAACTAACA CAAGAAAACC GTTAACCTAA CACAAGAGCA TACAGAAAGA CATAAAGATC GGGAAGGAAC TCGGCAAACA ACCCCGCCTG TTTACCAAAA ACATCGCCTC TTGATAAGAG GTCCAGCCTG CCCAGTGACG TTCAACGGCC GCGGTATTCT GACCGTGCAA AGGTAGCGTA ATCACTTGTC TTTTAAATAA AGACTTGTAT GAAAGGCACC ACGAAGGTTC AACTGTCTCC CCCCTCTAGT CAGTGAAACT GATCTCCCCG TGCAGAAGCG GGGATAAACC CACAAGACGA GAAGACCCTA TGGAGCTTAA AACCCTATGT TTTCGGTTGG GGCGACCACG GAGGACAGAC CATCCTCCGA GAAGAATTAA CCAAGGGCAC AGCCCTAAGA CCAGAACTTT GACTACCTTT GACCCATGAT CAACGAACCA AGTTACCCTA GGGATAACAG CGCGATCCAC TTAGAAAGTT CATATCGACA AGTGGGTTTA CGACCTCGAT GTTGGATCAG GGCGCCCAAG TGGTGCAGCC GCTACTAAAG GTTCGTTTGT TCAACGATTA AAGCCCTACG TGATCTGAGT TCAGACCGGA GAAATCCAGG TCAGTTTCTA TCTGGAACCT CTCCTAGTAC GAAAGGACCG GAGAAGTGAA GCCTATA-AG CACGCTTCAA TCTCATTGAC CTCT
XENTRO                          GCCATAAACC TAACTAAACC ATTAAACTTT TAGTAAGGCG ATAGAAACAA GAGCTACATA GTACCGCAAG GGAAAGGTGA AATAGAAATG AAACAATAAA GCAACAAACA GCAGAGAAAA ACCCTCGTAC CTTTTGCATA ATGGTCTAGC AAGTCAAGCA AAAAGAGTTT GACCCCCCGA AAGCGAGCTA CTCCGAGACA GCGAGCCAAC CCGTCTCTGT GGCAAAAGAG TGGGAAGATC TCCGAGTAGG GGTGACAGAC CAAACGAGCT TAGTGATAGC TGGTTGCTCA GGAAACGAAT ATAAGATAAA ACACTTCTTA GAATTTATTC AACCAGGGTA CAGCCTGGTT GAAACAGGAT ACAACCTACA ACTATGGGTA AAGTGGGCCT AAAAGCAGCC ACCTGAAAGC GTCAAAGCTC CCTCAATACC GACAAACCCT TTTTCCGTAC TGAGCTGTTC AATTTATTGA AGCACCTATG CTAGAACTAG TAATGAATGC AAGTGTACTG ATAATTAACC CAAGAAAACC GTTAACCTAA CACAAGAGCA TTTAGAAAGA TTAAAAGATG CAGAAGGAAC TCGGCAAAAA ACCCCGCCTG TTTACCAAAA ACATCGCCTC TTGATAAGAG GTCCAGCCTG CCCAGTGACG TTCAACGGCC GCGGTATTCT GACCGTGCAA AGGTAGCGTA ATCACTTGTC TTTTAAATAA AGACTGGTAT GAATGGCACC ACGAAGGTTC AACTGTCTCC TGCATCCAAT CCATTAAACT GACCTCCCCG TGCAGAGGCG GGGATATTCC CATAAGACGA GAAGACCCTA TGGAGCTTTA AACCTAAAGT TTTCGGTTGG GGCGACCACG GAGAAAAAAA AATCCTCCTT GATGTATTAA CCAAGAACAC AGTTCTAAGA ACAAAACATT GACCACTATT GATCCATGAT CAACGAACCA AGTTACCCTA GGGATAACAG CGCAATCCAT TTCGAAAGTT CCTATCGACA AATGGGTTTA CGACCTCGAT GTTGGATCAG GGCATCCCAG TGGTGCAGCC GCTACTAAAG GTTCGTTTGT TCAACGATTA AAGCCCTACG TGATCTGAGT TCAGACCGGA GTAATCCAGG TCAGTTTCTA TCTAGTATTT TCTCTAGTAC GAAAGGACCG AGAAAATGAG GTCTATGAAA CAAGCCTCCT CATCAATGAA AACA
XENLA2                          GCCAAAAACC TAATTAAACC ATTAAAATTT TAGTAAGGCG ATAGAAACAA TAGCTATAGA GTACCGTAAG GGAAAGATGA AATAGAAATG AAATAACTAA GCAACAAAAA GCAGAGAACT TACCTCGTAC CTTTTGCATA ATGGTCTAGC CAGTCAAGCA AAACGAGTTT GACTACCCGA AAGCGAGCTA CTCCGAGACA GCGAGCAAAC CCGTCTCTGT GGCAAAAGAG TGGGAAGATC TCCGAGTAGG GGTGACAGAC CAAACGAGCC TAGTGATAGC TGGTTGCTCA GGAAATGAAT ATAAGTTAAA AGTCTACTTA GGATTTATTC AATCAGGGTA CAGCCTGATT GAAACAGGAT ACAACCTATA ATACTGGGTA AAGTGGGCCT AAAAGCAGCC ACCTGACAGC GTCAAAGCTC ACTCAATTAG TATAAACCCC CAAACAATAC TGAGCTATTC TATATATAGA AGCACTTATG CTAGAACTAG TAATGAATGT AAGTGTACTG ATAATTAACA CAAGAAAACC GTTAATCTAA CACAAGAACA TTACGAAAGA TTAAAAGACG CAGAAGGAAC TCGGCAAACA ACCCCGCCTG TTTACCAAAA ACATCGCCTC TTGATAAGAG GTCCAGCCTG CCCAGTGACG TTCAACGGCC GCGGTATTCT GACCGTGCAA AGGTAGCGTA ATCACTTGTC TTTTAAATAA AGACTGGTAT GAACGGCACC ACGAAGGTTC AACTGTCTCC TGCATCCAAT CCATTAAACT GACCTCCCCG TGCAGAGGCG GGGATACAAC CATAAGACGA GAAGACCCTA TGGAGCTTTA AACCTAAAGT TTTCGGTTGG GGCGACCACG GAGAATAAAA AATCCTCCTT GAAGAATTAA CCAAGAACAC CATTCTAAGA ACAAAATTTT GACTATAATT GATCCATGAT CAACGAACCA AGTTACCCTA GGGATAACAG CGCAATCCAT TTCAAAAGTT CCTATCGACA AATGGGTTTA CGACCTCGAT GTTGGATCAG GGCATCCCAG TGGTGCAGCC GCTACTAAAG GTTCGTTTGT TCAACGATTA AAGCCCTACG TGATCTGAGT TCAGACCGGA GTAATCCAGG TCAGTTTCTA TCTAGTATTT TTTCTAGTAC GAAAGGACCG AAAAAATGAG GCCAATG-AA TAAGCCTCTC TATCAATGTA GTCA
HYMBOE                          GCTATCAATA TAACTAAAAC ATTCTGTCTT TAGTAAGGCG ATAGAAATAG AAGCAATAAA GTACCGCAAG GGAACTATGA AATAGAAATG AAAAAATAAA GCACATAAAA GCAGAGACGA ACCCTCGTAC CTTTTGCATC ATGGTCTAGC AAGTCAAGCA AAATGAGTTT GACACCCCGA AAACGAGCTA CTCCGAGGCA GCGAGCCAAC CCTTCTCTGT GGCAAAAGAG TGGGAAGACC CCCGAGTAGC GGTGACAGAC CTAACGAGTC TAGTGATAGC TGGTTGCTCA GAAAAAGAAT ATTAGTTAAA ATAAGATTTA GAAGTTATTC AATAAGGGTA CAGCCTTATT GAATTAGGAC ACAACCTACT CAGATGGGTT AAGTAGGCTT AAAAGCAGCC ACCTAAAAGC GTCAAAGCTC ACCCAATCCC AGCAAACCCT CACTCACTAC TGAGCTGCTC CATATATGGA GCTATTAATG CTAGAACTAG TAACAAATGC AAACCTACTG ACAATTAACA CAAGAAAACC GTTAACCTAA CACAAGAGCA TTAAGAAAGA TATAAAGACG CATAAGGAAC TCGGCAAACA ACCCCGCCTG TTTACCAAAA ACATCGCCTC TTGATAAGAG GTCCAGCCTG CCCAGTGACG TTCAACGGCC GCGGTATTCT GACCGTGCAA AGGTAGCGTA ATCACTTGTC TTTTAAATAA AGACTGGTAT GAATGGCACC ACGAGGGTTC CACTGTCTCA TGCGTCCTAT CAGTGAAACT AACCTCCCCG TGCAGAGGCG GGGATATCAA CATAAGACGA GAAGACCCTA TGGAGCTTAA AACCAATGGT TTTCGGTTGG GGCGACCACG GAGAATAAAA CATCCTCCAC GAAGAATTAA ACGAGAGTAC CACTCAAAGA ATAAAATATT AACTTAAATT GACCCATGAT CAACGAACCA AGTTACCCTA GGGATAACAG CGCTATCCAC TTCAAAAGTT CATATTGACA AGTGGGTTTA CGACCTCGAT GTTGGATCAG GGCATCCCGG TGGTGCAGCC GCTACCAAAG GTTCGTTTGT TCAACGATTA AAGCCCTACG TGATCTGAGT TCAGACCGGA GAAATCCAGG TCAGTTTCTA TCTAGAACTC CCACCAGTAC GAAAGGACCG AGGGAGTGCG GTCAATA-AT CACACCGCAA CATCAATGAA CACC
PSEMER                          GCCATAATTA TAACTAAAAC ATTATTTCTT AAGTAAGGTG ATAAAAAAGA GAGCAATAAA GTACCGCAAG GGAAATATGA AATAGAAATG AAA-AAAAAA GCAAGTAAAA GCAGAGATTC AATCTCGTAC CTTTTGCATC ATGGTCTAGC AAGTCAAGCA AAACGAGTTT GACTCCCCGA AAGTGAGCTA CTCCGAGGCA GCGAGCAAAC CCCTCTCTGT GGCAAAAGAG TGGAAAGACC TCCGAGTAGG GGTGACAGAC CTAACGAACT TAGTGATAGC TGGTTGCTTA AGAAAAGAAT ATAAGTTACC ATTATGCTTA GAAGCTATTC AATAAAGGTA CAGCTTTATT GAATTAGGGC ACAGCCTATA ATCCCGGGTA AGGTAGGCCT AAAAGCAGCC ACCCAAAAGC GTCAAAGCTC ACCTAATTCA AGTAAACCCT TAATCAGTAT TAAGCTATTC TATATATAGA ATTAACTATG CTAGAACTAG TAACAAATGC AAGTGTACTG ATATTTAACA CAAGAAAACC GTTAACCTAA CACAAGAGCA TTAAGAAAGA TTAAAAAGAG CATAAGGAAC TCGGCAAAAA GCCCCGCCTG TTTACCAAAA ACATCGCCTC TTGATAAGAG GTCTAGCCTG CCCAGTGACG TTCAACGGCC GCGGTATTTT GACCGTGCAA AGGTAGCGTA ATCACTTGTC TTTTAAATAA AGACTAGTAT GAAAGGCATC ACGAGGGCTT AACTGTCTCA TGCACTAGAT CAGTGAAACT AACCTCCCCG TGCAGAGGCG GGGATGCTAA CATAAGACGA GAAGACCCTA TGGAGCTTAA AATTACAAAT TTTCGATTGG GGCGATCAAG GAGAATAAAA AATCCTCAAC GAAGAATTAA CCAAGAAAAC AGCTCTAAGA ATAGAACATT AACTATCATT GATCCATGAT CAACGAACCA AGTTACCCTA GGGATAACAG CGCAATCCAC TTTGAAAGTT CACATTAACA AGTGGGTTTA CGACCTCGAT GTTGGATCAG GGCATCCCGG GGGTGCAGCC GCTTCCAAAG GTTCGTTTGT TCAACGATTA AAGCCCTACG TGATCTGAGT TCAGACCGGA GAAATCCAGG TCAGTTTCTA TCTAGAGCCT TCTTCAGTAC GAAAGGACCA AGAAAGCATG GCCAATG-AG CAAGCCATAA CATCAATGA- CTAA
PELCUL                          GCCACCTTTC TAAATAAATC ATTAAATCCC AAGTAAGGCG ATAGAAACGG GAGCAATATA GTACCGCAAG GGAAAGATGA AATAGAAATG AAACAATTAA GCACAAAAAA GCAAAGACTA AATCTTGTAC CTTTTGCATC ATGATTTAAC TAGTCAGGCA AAAAGAGTCT GACTTCCCGA AAGTGAGCTA CTCCGAGGCA ACGAGTTAAC CCGTCTCTGT AGCAAAAGAG TGGGAAGACC TCCGAGTAGC GGTGACAGAC CTATCGAACT TAGTGATAGC TGGTTACTCA AGAAAAGAAT CTTAGTTAGC CTTTATCTTA AGCCATATTC AATAGGGGTA CAGCCCTATT GAAAAAGGAG ACAACCTAGA CCTTTGGATA AAGTAGGCTT AAAAGCAGCC ACCTAAAAAC GTCAAAGCTC ACCCAATACC TATAAATCCA TAACTCATAT TGAGTCATTC TATATATAGA ACAGTTTATG TTAAAACTAG TAACACATAC AAATGTGCTG ATAATTAACC CAAGAAAACA GTCAACCTTA CACAAGAGTA TATCGAAAGA TTAAAAAATA AGGAAGGAAC TCGGCAAATG GCTTCGCCTG TTTACCAAAA ACATCGCCTC TTGATAAGAG GTCCTGCCTG CCCAGTGACG TTCAACGGCC GCGGTATTCT GACCGTGCGA AGGTAGCGTA ATCACTTGTC TTTTAAATAA AGACTGGTAT GAATGGCCCC ACGAGAGCCT TACTGTCTCC CTTATTTAAT CAGTGAAACT GATCTTCCCG TGCAGAAGCG GGAATATTAC CATAAGACGA GAAGACCCCA TGGAGCTTAA AACTTTAAGT TTTCGGTTGG GGTGACCACG GAGAAAAGAA AATCCTCCTT GATGAATAAA CCACGAGCAC CGCTCTAAGA TTAGAACTTT AACTA-AATT GATCCATGAT CAACGGACCA AGTTACCCTG GGGATAACAG CGCAATCCAT TTCAAGAGTC CATATCGACA AATGGGTTTA CGACCTCGAT GTTGGATCAG GGTATCCCAG TGGTGCAGCC GCTACTAAAG GTTCGTTTGT TCAACGATTA AAACCCTACG TGATCTGAGT TCAGACCGGA GAAATCCAGG TCAGTTTCTA TCTAGAACTT TTTCTAGTAC GAAAGGACCG AAAAAGTAGA GCCCATACGT TACGCTCTTG TATTTATGAA CCCA
PELPUN                          GCCAAAACTC TACCTAAAAC ATTAATTCTA AAGTAAGGCG ATAGAAAAAG AAGCAATAAA GTACCGCAAG GGAATGATGA AATAAAAATG AAATAATTAA GCACTATAAA GTAGAGATTA ACACTCGTAC CTTTTGCATC ATGGTTTAAC TAGTCAAGCA AAAAGAGTTT GCCCTCCCGA AAGCGAGCTA CCTCGGGGCA ACGAGTTAAC CCTTCTCTGT GGCAAAAGAG TGGGAAGACC CCTAAGTAGC GGTGACAGAC CTAACGAGCT TAGTGATAGC TGGTTACTCA GGAAAAGAAT TTTAGTTAAA TTACCTCATA AGAGTAATTC TATAGGGGAA CAGCCCTATT GAAAAAGGAC ACAACCTTCA TAACAGGGTA AAGTGGGCTT AAAAGCAGCC ACCTTAAAGC GTTACAGCTC CACCAATACC AATAAACCCG -AACTAATAC TGAGTTATTC TATATATAGA ACTAATTATG TTAAAACTAG TAACATATGT AAACGTACTG ATAATTAACT CAAGAAAATT GTTAACCTAA CACAAGAACA TATCGAAAGA TTTAAAGATA CAGAAGGAAC TCGGCAAATA GCCCCGCCTG TTTACCAAAA ACATCGCCTC TTGATAAGAG GTCCCGCCTG CCCAGTGACG TTCAACGGCC GCGGTATTCT GACCGTGCGA AGGTAGCGTA ATCACTTGTC CTTTAAATAA GGACTAGTAT GAATGGCATC ACGAGGGCTT TACTGTCTCC TATATCTAAT CAGTGAAACT GATCTCCCCG TGAAGAAGCG AGGATTTTTA CATAAGACGA GAAGACCCCA TGGAGCTTTA AACCCTAGGT TTTCGGTTGG GGCGACCACG GAGAATAAAA CATCCTCCTT GATGAATTAA CCAAGAGCAC AGCTCTAAGA ATAAAATATT AACTTACATT GATCCATGAT CAACGAACCA AGTTACCCTG GGGATAACAG CGCAATCCAT TTCAAGAGTT CATATCGACA AATGGGTTTA CGACCTCGAT GTTGGATCAG GGCATCCCAG TGGTGCAGCC GCTACTAAAG GTTCGTTTGT TCAACGATTA AAGCCCTACG TGATCTGAGT TCAGACCGGA GTAATCCAGG TCAGTTTCTA TCTAGAACTT CTTCTAGTAC GAAAGGACCG AAGAAGTAGA GCCAATT-AT CAAGCTCTAG TATTAGTGAA ACAA
HELREG                          GCTAAAAGTC TAAATAAAAC ATTCACTTTT TAGTAAGGCG ATCGAAAAAA GAGCTATAGA GTACCGCAAG GGAAAAATGA AATAGAAATG AAATAATAAA GCAACATAAA GCAGAGCCCA ACACTCGTAC CTTTTGCATC ATGGTCTAGC CAGTCAAGCA AAACGAGTTT GACCCCCCGA AAGCGAGCTA CCCCGAGGCA GCGGGCCAAC CCATCTCTGT GACAAAAGAG TGGGAAGACC TCCAGGTAGA AGTGACAAGC CTATCGAGTC TGGTGATAGC TGGTTGCTTG AGAAAAGGAT TTAAGTCAAA AATAAATTTA AGAGCTATTC AAACAGGGCA CAGCCTGTCT GAAACAGGAT ACAACCTAAC ACCCCGGGTA AAGTAGGCCT AAAAGCAGCC ACCTTATAGC GTCAAAGCTT CACCAATCCC ACAAAACCCT CACCCACTAT CAAGCCATTC TATATATAGA ACACCTTATG CTAGAACTAG TAACAAATGC ATGTATACTG ATAATTAACA CAAGAAAACC GTTAACCTAA CACAAGAGCA CTTCGAAAGA TCTAAAGGGG AGGAAGGAAC TCGGCAAATG ACCCCGCCTG TTTACCAAAA ACATCGCCTC TTGATAAGAG GTCCAGCCTG CCCAGTGACG TTTAACGGCC GCGGTATTCT GACCGTGCGA AGGTAGCGTA ATCACTTGTT CTCTAAATAA GGACTAGTAT GAACGGCACC ACGAGGGCCA CACTGTCTCC CTCCCCCCAT CAGTGAAACT GATCCCCCCG TGAAGAAGCG AGGATCTAAA TATAAGACGA GAAGACCCCT TGGAGCTTCA AACCACTAGT TTTTGGTTGG GGCGACCCCG GAGAATAACA AAACCTCCGA GATGTATAAG CCAAAAGCAC TGCTTTAAGA TCAACCTCTT GACACCCCTT GACCCATGAT CAACGAACCA AGTTACCCCG GGGATAACAG CGCAATCCAT TTTCAGAGCC CCTATCGACA AATGGGTTTA CGACCTCGAT GTTGGATCAG GGTACCCCAG TGGTGAAGCC GCTACTAAAG GTTCGTTTGT TCAACGATTA AAACCCTACG TGATCTGAGT TCAGACCGGA GTAATCCAGG TCAGTTTCTA TCTAAAGTTT CTTCTAGTAC GAAAGGACCG AAGAAACATG GCCTATAAAG CAAGCCATAG CACTTATGCC CCCC
CAUCAU                          GCCTAACACT TAACTAAAAC ATTAACAATT TAGTAAGGCG ATTGAAAAAG GAGCTATAAA GTACCGCAAG GGAACAATGA AATAGAAATG AAATAATAAA GCACAAAACA GTAGAGACCC ACCCCCGTAC CTTTTGCATC ATGGTCTAGC CAGTCAAGCA AAAAGAGTTT GACCCCCCGA AAGCGAGCTA CCCCGAGGCA ACGCGCCAAC CCGTCTCTGT GGCAAAAGAG TGGGAAGACC TCCGGGTAGG GGTGATAGAC CTAACGAGCT TAGTGATAGC TGGTTGCTCA GGAAAAGGAT ATTAGTC--A CACAAATTTA AGAGCTATTC AAGCAGGGTA CAGCCTGCTT GAAAAAGGAT ACAACCTAGA ACACAGGGTA AAGTAGGCTT AAGAGCAGCC ACCTTATAGC GTCAAAGCTT AATCAATTCC AAGAAACCCT TCAACCGTAC TGAGTGATTC TATATATAGA ACCCCTTATG CTAGAACTAG TAATAAATAT AAGTGTATTG GTAATTAACA CAAGAAAATT GTTAACCTAA CACAAGAATA TTTAGAAAGA TTAAAAGGAG TGGAAGGAAC TCGGCAAATA ACCCCGCCTG TTTACCAAAA ACATCGCCTC TTGATAAGAG GTCCAGCCTG CCCAGTGACG TTCAACGGCC GCGGTATCCT GACCGTGCAA AGGTAGCGTA ATCACTTGTT CTTTAAATAA GGACTAGTAT GAATGGCACC ACGAGGGTTT CACTGTCTCC CCCCCCCAAT CAATGAAACT AATCTCCCCG TGAAGAAGCG GGGATAACAA TATAAGACGA GAAGACCCCA TGGAGCTTTA AACTATTAGT TTTCGGTTGG GGTGACCGCG GAAAAAAACA CAACTTCCAT GATGAATTAA CTAGAAGCAC CGCTTTAAGA TCAGCAACCT GACATCCATT GACCCATGAC CAACGAACCA AGTTACCCTG GGGATAACAG CGCAATCCAC TTCAAGAGCC CCTATCGACA AGTGGGTTTA CGACCTCGAT GTTGGATCAG GGTGCCCAAG TGGTGCAGCC GCTACTAATG GTTCGTTTGT TCAACGATTA AAACCCTACG TGATCTGAGT TCAGACCGGA GTAATCCAGG TCAGTTTCTA TCTAGAGCCC CCTCCAGTAC GAAAGGACCG AAGGGTCGTG GCCAATAAAG CAAGCCACAA CATTTATGAC TCCA
LECMEL                          GCCTAAAATC TAAATAAAAC ATTCACAATT CAGTAAGGCG ATCGAAAAAG GAGCTACAAA GTACCGCAAG GGAACGATGA AATAGTAATG AAAAAATAAA GCACACTAAA GTAGAGCTTT AACCTCGTAC CTTTTGCATT ATGGTCTAGC AAGTCAAGCA AAATGAGTTT GACTTCCCGA AAGCGAGCTA CTTCAAGGCA GCGAGCACAC CCGTCTCTGT GGCAAAAGAG TGGGACGACC TTCAAGTAGG GGTGACAGAC CTAACGAGCT TGGTGATAGC TGGTTGCTTA GGAAACGGAT CTTAGTCCCC CCGAGATTTA AGAGTCATTC AAATAAGGTA CAGCTTATTT GAATCAGGAA ACAACCTCCA TATTTGGGTA AAGTAGGCTT AAAAGCAGCC ATCTTATAGC GTCATAGCTT AAATAATTCC ACAAAACCCT ACCTCCATAC TAAGCAATTC TATATATAGA AAATATTATG CTAGAACTAG TAACAAATAC ACGTGTACTG ATAATTAGCT CAAGAAAAAC GTTAACCTAA CACAAGAGTA TTCTGAAAGA TTAAAAGAAA AGGAAGGAAC TCGGCAAACA ACCTCGCCTG TTTACCAAAA ACATCGCCTC TTGATAAGAG GTCCAGCCTG CCCAGTGACG TTCAACGGCC GCGGTATCCT GACCGTGCGA AGGTAGCGTA ATCACTTGTT CTTTAAATAA GGACTAGTAT GAATGGCATC ACGAGGGTTA AACTGTCTCC CTTTTCTAAT CAGTGAAACT AATCTCCCCG TGAAGAAGCG GGGATGATAA TATAAGACGA GAAGACCCCA TGGAGCTTTA AACTGCTAGT TTTTGGTTGG GGCGACCACG GAGAAGAACA AATCCTCCGC GTTGAATTAA CTAAAAGCAC ATCTTAAAGA TCAATAACTT GACAACCCTT GACCCATGAT CAACGAACCT AGTTACCCTG GGGATAACAG CGCAATCCAT TTCAAGAGCT CCTATCGACA AATGGGTTTA CGACCTCGAT GTTGGATCAG GGTATCCCAG TGGTGCAGCC GCTACTAATG GTTCGTTTGT TCAACGATTA AAACCCTACG TGATCTGAGT TCAGACCGGA GTAATCCAGG TCAGTTTCTA TCTAGAGCCC ACTTTAGTAC GAAAGGACCA AGTGGACATG GCCAATAAAG CAAGCCATAG TATTTATGCC CTCC
HYLCHI                          GCTAATATTC TAATCAAAAC ATTCACATCT TAGTAAGGCG ATCGAAAAAG GAGCCATATT GTACCGCAAG GGAAAGATGA AATAAAAATG AAATAATTAA GCAGAAAAAA GTAGAGATTT AACCTCGTAC CTTTTGCATC ATGGTTTAAC TAGTTAAGCA AAACGAGTTT AACCCCCCGA AAGCGAGCTA CCCCAGGGCA GCGAGCAAAC CCGTCTCTGT CGCAAAAGAG TGGGAAGACC TTTGGGTAGA GGTGACAGAC CTAACGAGCT TAGTGATAGC TGGTTACTCA AGAAAAGGAT TTTAGTCATA AAAATACTTT AGAGCAATTC AAATAAGGTA CAGCCTATTT GAAACAGGAT ACAACCTTTA ACGTCGGGTA AAGTAGGCTT AAAAGCAGCC ACCTTATAGC GTCAAAGCTT CATTAATTCC CCTAAACCCT CCACCACTAC TGAGTACTTC TATATATAGA ATATTTTATG TTAAAACTAG TAACAAATGC AAGTGTACTG ACTATTAACA CAAGAAAAAC GTTAACCTAA CACAAGAGCA TTTCGTAAGA TTAAAAGAAA AGGAAGGAAC TCGGCAAATA ACCTCGCCTG TTTACCAAAA ACATCGCCTC TTGATAAGAG GTCCAGCCTG CCCAGTGACG TTCAACGGCC GCGGTATCCT AACCGTGCGA AGGTAGCGTA ATCACTTGTT CTTTAAATGA GGACTAGTAT GAATGGCACC ACGAAGGTTA CACTGTCTCC CTTTTCTAAT CAGTGAAACT AATCTCCCCG TGAAGAAGCG GGGATAAACA TATAAGACGA GAAGACCCTA TGGAGCTTTA AACTATTAGT TTTAGGTTGG GGTGACCGCG GAGCAAAAAA TAACCTCCAC ATTGAATGAG ACACGAGCAC AACTCTACAA CCAATAAATT GACATCAATT GACCCATGAT CAACGAACCA AGTTACCCTA GGGATAACAG CGCAATCCGC TTCAAGAGCT CCTATCGACA GGCGGGTTTA CGACCTCGAT GTTGGATCAG GGTATCCCAG TGGTGCAGCC GCTACTAAAG GTTCGTTTGT TCAACGATTA AAACCCTACG TGATCTGAGT TCAGACCGGA GTAATCCAGG TCAGTTTCTA TCTAGGGCTT TTTCTAGTAC GAAAGGACCG AAAAAACATG GCCCATGATA CAAGCCATAC TATTTATGAT TAAA
BUFMEL                          GCCAAAATCC TAAATAAACC ATTATTATTT TAGTAAGGGG ATTGAAAAAG GAGCTATAGC GTACCGCAAG GGAATGGTGA AATATATAAT GAAACATTAA GCATTAAAAA GTAAAGATTA CATCTTGTAC CTTTTGCATC ATGGTTTAAC TAGTCAAGCA AAACGAGTTT GACCCCCCGA AAGTGAGCTA CTTCAGGGCA GTGAACGAAC CCGTCTCTGT GGCAAAAGAG TGGGAGGACC CTAAAGTAGC GGTGACAGAC CTAACGAACT TAGTGATAGC TGGTTACTCA AGAAACGGAT ATAAGTCTCA ACTTAATTTC AGCGTAATTC AAATAAGGTA CAGCCTATTT GAAACAGGAT ACAACCTAAA CCAGTGGATA AAGTCGGCCT AAAAGCAGCC ATCTTAATGC GTCAAAGCTT AGTTAATAAC TAAAAATCCC CAAGTAATAC TGAGTAATTC TATATATAGA AAATTTTATG TTAAAACTAG TAACAAATGC AAGTGTACTG ATATTTAACA CAAGAAAACC GTTAACCTAA CACAAGAGCA TTACGAAAGA TTTAAAGAAA AAGAAGGAAC TCGGCAAATA ACCCCGCCTG TTTACCAAAA ACATCGCCTC TTGATAAGAG GTCTAGCCTG CCCAGTGACG TTCAACGGCC GCGGTATCCT AACCGTGCGA AGGTAGCGTA ATCACTTGTT CTTTAAATGT GGACTAGTAT GAATGGCATC ACGAAGGTTA TACTGTCTCC TTTTTCTAAT CAGTGAAACT AATCCCCCCG TGAAGAAGCG GGGATAAGAA TATAAGACGA GAAGACCCTA TGGAGCTTTA AACTATATGT TTTTGGTTGG GGTGACCGCG GAGCATAACA CAACCTCCAT GTTGAATAAA CTAAGAACAC ACCTCTAAGA TCAAAAAATT GACATCCATT GACCCATGAA CAACGAACCA AGTTACCCTA GGGATAACAG CGCAATCCAC TTCAAGAGCT CCTATCGACA AGTGGGTTTA CGACCTCGAT GTTGGATCAG GGTCTCCCAG TGGTGCAGCC GCTACTAAAG GTTCGTTTGT TCAACGATTA AAACCCTACG TGATCTGAGT TCAGACCGGA GTAATCCAGG TCAGTTTCTA TCTAGAGTTT CTTCTAGTAC GAAAGGACCG AAGAAACGTG GCCAATAACA CAAGCCACTG CAGTTATGAC ATAA
TELBOL                          GCTAAAAGCC TAACTAAACC ATTAATAATT TAGTAAGGAG ATCGAAAAAG GAGCAATATA GTACCGCAAG GGAAAGATGA AATAAAAATG AAATAATAAA GCATAAAAAA GTAAAGACTA ATTCTTGTAC CTTTTGCATC ATGGTTTAAC TAGTCAAGCA AAACGAGTTT GACCCCCCGA AAGCGAGCTA CTTCAAGGCA GCGAGCAAAC CCGTCTCTGT TGCAAAAGAG TGGGAAGACC TTCAAGTAGC GGTGATAGAC CTAACGAGCT TAGTGATAGC TGGTTACTCA AAAAAAGGAT TTAAGTCACC ACCTAACTTC AGAGTAATTC AAATAAGGTA CAGCCTATTT GAAACAGGAT ACAACCTCAA CTACTGGGTT CAGTGGGCCT AAGAGCAGCC ACCTTATAGC GTCAAAGCTT AATTAATACC TATAAACCCT TTAACAGTAT TGAGTAATTC TATATATAGA ATCTTTTATG TTAATACTAG TAACAAATGC AAGCATACTG ATAATTAACA CAAGAAAACC GTTAACCTAA CACAAGAGCA TTTCGAAAGA TTAAAAGAAA AAGAAGGAAC TCGGCAAATA ACCTCGCCTG TTTACCAAAA ACATCGCCTC TTGATAAGAG GTCCAGCCTG CCCAGTGACG TTCAACGGCC GCGGTATCCT AACCGTGCGA AGGTAGCGTA ATCACTTGTT CTTTAAATGA GGACTAGTAT GAATGGCACC ACGAAGGTTA TACTGTCTCC TTTTTCTGAT CAGTGAAACT AATCTCCCCG TGAAGAAGCT GGGATTTTTA TATAAGACGA GAAGACCCTA TGGAGCTTTA AACTTTCAGT TTTAGGTTGG GGTGACCGCG GAGTAAAATA TAACCTCCGC ATTGAATAAG CAAAAAGCAC GACTTTAAGA TCAACAAATT GACACCAATT GACCCATGAT CAACGAACCA AGTTACCCTA GGGATAACAG CGCAATCCAC TTCAAGAGCT CCTATCGACA AGTGGGTTTA CGACCTCGAT GTTGGATCAG GGTATCCCAG TGGTGCAGCC GCTACTAAAG GTTCGTTTGT TCAACGATTA AAACCCTACG TGATCTGAGT TCAGACCGGA GTAATCCAGG TCAGTTTCTA TCTAGAGCTT TTTCCAGTAC GAAAGGATCG AAAAAACATG GCCTATAACA CAAGCCATCG TATTTATGAT TAAT
NESTHO                          GCCTAACCCC TAACTAAAAC ATTACCACTA TAGTAAGGCG ATCAAAACAG GAGCTATATA GTACCGCAAG GGAAAGATGA AATAACAATG AAAAA-CCAA GCATAAAACA GCAGAGACTA AAACTCGTAC CTTTTGCATC ATGATTTAGC CAGTTAAGCA AAACGAGTTT AACCTCCCGA AAATGAGCTA CTCTAAGGCA GCGGGCTAAC TCATCCCTGT TGCAAAAGGG TGAAAAGACC TTATAGTAGA GGCGACAAAC CTACCGAATT TAGTGATAGC TGGTTGCTTA AGAAAAGAAC CTAAATTCCC AAAAACTTTA AGAGCCATTC AAGCAAGGTA CAGCTTGCCT GAAAAAGGAT ACAACCTACC AACAAGGGTA AAGTAGGCCC AAAAGCAGCC ACCTTACAGC GTCACAGCTC ACCTAATCCC TCCAAACCCT AACACACCAT TAAGCAATCC TATTCATATG AACTATTATG CTAAAACTAG TAATAAATGC AAACATACCG ATACTTAACA CAAGAAAATT GTTAACCTAA CACAAGCGCA TTACGAAAGA TTGCAAGGAA AAGAAGGAAC TCGGCAAATA GCCTCGCCTG TTTACCAAAA ACATCGCCTC CTGATAGGAG GTCCTGCCTG CCCAGTGATA TTCAACGGCC GCGGTATTTT AACCGTGCAA AGGTAGCACA ATCACTCGTT CTTTAAATAA GGACTAGTAT GAACGGCCCA ACGAAGGCTG CGCTGTCTCC TTTCCCACAT CAATGAACCT GATTTCCCCG TGAAGAAGCG AGGATAAACC TATAAGACGA AAAGACCCTA TGGAGCTTCA GATTATCCAT CTTCGGTTGG GGTGACCACG GAGAAAAACA AACCCTCCAC GACAAA---- CCTAAATAAC AACTTAAAGA TCAACAATTT ATCAC---TT GACCCATGAT CAACGAACCA AGTTACCCTA GGGATAACAG CGCAATCCAT TTCAAGAGCC CATATCAACA AATGGGTTTA CGACCTCGAT GTTGGATCAG GGTATCCTAG TGGTGCAACC GCTACTAAAG GTTCGTTTGT TCAACGATTA AAACCCTACG TGATCTGAGT TCAGACCGGA GCAATCCAGG TCAGTTTCTA TCTAGAGCGC TCTTCAGTAC GAAAGGACCA AGAATGCATG GCCCATGAGA TAAGCCATAT AATTAATGAA CACA
SOOSEC                          GCCTAGCCCC TAACTAAAAC ATTACCACTA TAGTAAGGCG ATCAAAACAG GAGCTATACA GTACCGCAAG GGAAAGATGA AATAACAATG AAAAA-CCAA GCACAAAACA GCAGAGACTA AAACTCGTAC CTTTTGCATC ATGATTTAGC TAGTTAAGCA AAACGAGTTT AACCCCCCGA AAATGAGCTA CTCTAAGGCA GCGAGCCAAC TCATCCCTGT TGCAAAAGGG TGAAAAGACC TTATAGTAGA GGCGATAAAC CTAACGAATT TAGTGATAGC TGGTTGCTTA GGAAAAGAAC CTAAATTCCC CCTAACTTTA AGAGCTATTC AAGCAAGGTA CAGCTTGCCT GAAAAAGGAC ACAACCTACC AACAAGGGTA AAGTAGGCCT AAAAGCAGCC ACCTTACAGC GTCACAGCTC ACCAAATCCC CACAAACCCT AACACACCAC TAAGCAATCC TATTCATATG AATTATTATG CTAAAACTAG TAATAAATGC AAACATACCG ATACTTAACA CTAGAAAACT GTTAACCTAA CACAAGCGCA TTACGAAAGA TTACAAGGAA AAGAAGGAAC TCGGCAAATA GCCTCGCCTG TTTACCAAAA ACATCGCCTC CTGATAGGAG GTCCTGCCTG CCCAGTGACA TTCAACGGCC GCGGTATTTT AACCGTGCAA AGGTAGCGCA ATCACTCGTT CTTTAAATAA GGACTTGTAT GAACGGCCCC ACGAAGGCTG CGCTGTCTCC TTTTCCCCAT CAATGAACCT GATTTCCCCG TGAAGAAGCG AGGATAAGCC TATAAGACGA AAAGACCCTA TGGAGCTTCA GATTATCTAC CTTCGGTTGG GGCGACCACG GAGAAAAACT AACCCTCCAC GACAAA---- CCAAAACAAC AACTTAAAGA TAAACAACTT AACAT-TATT GACCCATGAT CAACGAACCA AGTTACCCTA GGGATAACAG CGCAATCCAT TTCAAGAGCC CATATCAACA AATGGGTTTA CGACCTCGAT GTTGGATCAG GGCATCCTAG TGGTGCAACC GCTACTAAAG GTTCGTTTGT TCAACGATTA AAGCCCTACG TGATCTGAGT TCAGACCGGA GCAATCCAGG TCAGTTTCTA TCTAGAGCCT TCTTCAGTAC GAAAGGACCA AGAATGCATG GCCCATGAAA TAAGCCATAC AATTAATGAA TACA
FEJLIM                          GCCTTAAACC AAGATAAAAC ATTGTTTATC TAGTAAGGCG ATCAAAAAAA GAGCTTCAAA GTACCGCAAG GGAATGATGA AATAGTTTTG AAATAGTAAA GCACATTACA GCAGAGTATA CCCCTCGTAC CTTTTGCATC ATGGTTTAGC CAGTCAAGCA AAGCGAGTTT GACTCCCCGA AAATGAGCTA CTTCGAAACA GCGAGCCAAC CCGTCTCTGT TGCAAAAGAG TGGGATGATT TCCAAGTAGA GGTGATAAGC CTATCGAATC CAGAGATAGC TGGTTATTCA GGAAAAGAAT TTTAGTTCCC TATAGACTTA AGAGCTATTC AAATAAGGCA CAGCTTATTT GAAAAAGGAT ACAACCTAGT ACAATGGGTA AAGTGGGCCT GAAAGCAGCC ACCTTAAAGC GTTAAAGCTT AATAAATTCC AACAAACCCT TATCTACAAC TGAATAATTC TATGTATAGA AGATATAATG CTAAAACTAG TAACAAATGC AAGCAAATTG GTTAATAACT CTAGTAAACC GTTAACCTTA CACAAGAGCA TTTCGAAAGA TTAAAAGAAA AAGAAGGAAC TCGGCAAATG GCCTCGCCTG TTTACCAAAA ACATCGCCTC TTGATAAGAG GTCCAGCCTG CCCAGTGATA TTAAACGGCC GCGGTACCCT AACCGTGCGA AGGTAGCATA ATAACTTGTT CTTTAAATGG GGACTAGCAT GAACGGCATC ACGAGGGTCT CACTGTCTCC TTTTTCTAAT CAGTGAAACT GATCTCCCCG TGAAGAAGCG GGGATAAAAA TATAAGACGA GAAGACCCCA TGGAGCTTTA AACTATTGGT TTTAGGTTGG GGTGACCACG GAGTACAATA AATCCTCCAT GACGTATTAT CCTTGAACAC ATTTCTAAGA TCAACAAATT GACGTTTGAT GATCCATGAT CAACGGACCA AGTTACCCTG GGGATAACAG CGCAATCCAT TTTAAGAGCC CCTATCGCCA A-TGGGTTTA CGACCTCGAT GTTGGATCAG GGTATCCTAG TGGTGCAGCC GCTACTAATG GTTTGTTTGT TCAACAATTA AAACCCTACG TGATCTGAGT TCAGACCGGA GCAATCCAGG TCGGTTTCTA TCTAGTGCTG CTCTTAGTAC GAAAGGACCA AAGCAGCGTG GCCAATAAAA CAAGCCACAA CACTAATGAA ATGA
MANMAD                          GCCAAAAATC TAAATAAAAC ATTTTTATTC TAGTAATGAG ATCAAAAAAA GCGCTTCAGA GTACCGCAAG GGAAAGATTA AATAATAATG AAATAACAAA GCATCTAATA GCAGAGTTTT ATTCTCGTAC CTTTTGCATC ATGGTCTAGC TAGTTAAGCA AAACGAGTTT AACCCCCCGA AAGTGAGCTA CTTCGAAACA GCGAGCCAAC CCGTCTCTGT TGCAATAGAG TGGAAAGATT TCCAAGTAGA GGTGATAAAC CTACCGCACT CAGAAATAGC TGGTTACTCA AGAAAAGAAT ATAAGTTTTA ATAAAACTTA AGAGCTATTC AAATAAGGCA CAGCTTATTT GAAACAGGAT ACAACCTTTA TTATAGGGTA AAGTGGGCCT AAAAGCAGCC ACCTTAAAGC GTCAAAGCTT AACAAATTCC TCAAAACCCC TCCCCAATAT TGAGTAATTC CATATATGGA AGATATTATG CTAGAACTAG TAACAAATGT AAGTCTAATG GCAATTAACC CAAGAAAATT GTTAACCTTA CACTAGAACA TTAAGAAAGA TTAAAAGAAA AAGAAGGAAC TCGGCAAATA ACCCCGCCTG TTTACCAAAA ACATCGCCTC TTGATAAGAG GTCTAGCCTG CCCAGTGATA TTCAACGGCC GCGGTACCCT AACCGTGCGA AGGTAGCATA ATCACTTGTT CTTTAAATGA GGACTTGTAT CAACGGCATC ACGAGGGTTA CACTGTCTCC TTTTTCCAAT CAGTGAAACT GATCTCTCCG TGAAGAAGCG GAGATTTTTT TATAAGACGA GAAGACCCCA TGGAGCTTTA AACTCTTGGT TTTAGGTTGG GGTGACCGCG GAGCACAATA CAGCCTCCAC GATGAATTAT CTAAGAGCAC ACCTCTAAGA TTAGCATTCT AACATAAAAT GATCCGCGAT CAACGAACCA AGTTACCCTG GGGATAACAG CGCAATCCAC TTCAAGAGCC CCTATCGACA AGTGGGTTTA CGACCTCGAT GTTGGATCAG GGTATCCTAG TGGTGCAGCA GCTACTAAAG GTTCGTTTGT TCAACGATTA AAACCCTACG TGATCTGAGT TCAGACCGGA GTAATCCAGG TCGGTTTCTA TCTAGAGTTG TTCCTAGTAC GAAAGGACCG GAACAACATG GCCCATGAAA CAAACCATCA TATTAATGAA TTTA
RHASCH                          GTTCAATATC TAAATAAAAC ATTATCTTTA TAGTAAGGTG ATCAAAAAAA GAGCTTCAGA GTACCGCAAG GGAAAGATGA AATAAAAATG AAATAACTAA ACAAGTTAAA GCAGAGATTT TTTCTCGTAC CTTTTGCATC ATGGTCCAGC TAGTCAAGCA AAACGAGTTT GCACCCCCGA AAGCGAGCTA CTTCAAAACA GCGAGCTAAC CCGTCTCTGT GGCAATAGAG TGGGAAGATT TTCAAGTAGA AGTGACAAGC CTAACGAGCT TAGAGATAGC TGGTTATTCA GGAAAAGAAT ATTAGTTCCC CCAAGATTTA AGAGCTATTC AATTAAGGCA CAGCTTATTT GAAACAGGAC ACAACCTAAA CAACAGGGTA AAGTGGGCCT GAAGGCAGCC ATCTTAAAGC GTTAAAGCTT ATTAAATACC AAAAAACCCT TACCCCTTAC TGAGTAATTC CATATATGGA AACTACCATG CTGGAACTAG TAACAAATGC AAGTGTATTG GTGATTAACA CAAGAAAAAC GTTAACCTAA CACTAGAGCA TTTCGAAAGA TTAAAAGAGA AAGAAGGAAC TCGGCAAACA ACCCCGCCTG TTTACCAAAA ACATCGCCTC TTGATAAGAG GTCCAGCCTG CCCAGTGAAA TTTAACGGCC GCGGTACCCT GACCGTGCGA AGGTAGCATA ATCACTTGTT CTTTAAATAG GGACTAGTAT CAACGGCATC ACGAGGGTTA CGCTGTCTCC TTTCTCCCAT CAGTGAAACT GATCTCCCCG TGAAGAAGCG GGGATATAAC CATAAGACGA GAAGACCCCA TGGAGCTTTA AATAAAAAAT TTTAGGTTGG GGTGACCGCG GAGTAAAAAT TAACCTCCAC GACGAATTAT CCAAGAGCAC AACTCTAAGA TTAGGACACT AACGA-CAAT GACCCGCGAT CAACGGAACA AGTTACCCTG GGGATAACAG CGCAATCTAC TTCGAGAGCT CATATCGACA AGTAGGCTTA CGACCTCGAT GTTGGATCAG GGTATCCCAG TGGTGCAGCC GCTACTAAAG GTTCGTTTGT TCAACGATTA AAACCCTACG TGATCTGAGT TCAGACCGGA GTAATCCAGG TCGGTTTCTA TCTAGTGTTA TTCTTAGTAC GAAAGGATCA GAATAACATG GCCAATGCCC TAAGCCATAC TACTAATGAC ACCA
MICORN                          GCTGAAAACC TAAATAAAAC ATTGTACATT TAGTAAGGCG ATTAAAAAAA AAGCTATAGA GTACCGCAAG GGAAAAGTGA AATATTAGTG AAAAACTCAA GCACAAAAAA GTAGAGCTAT AACCTCGTAC CTTTTGCATC ATGGTCTAAC TAGTCAAGCA AAATGAGTTT GACTTCCCGA AAGTGAGCTA CTTAAAAACA GCGGGCCAAC CCGTCTCTGT TGCAAAAGAG TGGGAAGATT TTTAAGTAGA GGTGATAGAC CTACCGAACC TAGAGATAGC TGGTTATTCA GGAAAAGGAT TTAAGTCATA ATTAACTTTA AGAGCTATTC AAATAAGGTA CAGCCTATTT GAAACAGGAT ACAACCTCCA CAAACGGGTA AAGTGGGCCT AAAAGCAGCC ATCTTAAAGC GTTAAAGCTT CATTAATACC ATTAAACCCT TCACCTGTAC TGAATGATCT CATATATGAG AGCCTATATG TTAGAACTAG TAACAAATGT AAGCGTATTG GCATTTAAAA CAAGAAAAAC GTCAACCTTA CACAAGCACA TTTCGAAAGA TAAAAAGAAT AGGAAGGAAC TCGGCAAACA ACCCCGCCTG TTTACCAAAA ACATCGCCTC CTGATAGGAG GTCCAGCCTG CCCAGTGACG TTAAACGGCC GCGGTACCCT AACCGTGCAA AGGTAGCGCA ATCACTTGTT CTTTAAATGA GGACTAGTAT GAACGGCATC ACGAGGGTTA TGCTGTCTCC CTACTCTACT CAGTGAAACT GATCTCCCCG TGAAGAAGCG GGGATAAAAA TATAAGACGA GAAGACCCCA TGGAGCTTTA AACTACTAGT TTTCGGTTGG GGTGACCACG GAGTAAAATT AAACCTCCAC GATGAATAAC CTATGAGCAC AGCTCTAAGA TCAACAAATT GAC--TAATT GACCCATGAT CAACGAACCA AGTTACCCTG GGGATAACAG CGCAATCCAT TTCAAGAGCT CATATCGACA AATGGGTTTA CGACCTCGAT GTTGGATCAG GGTATCCCAG TGGCGCAGCC GCTACTAACG GTTCGTTTGT TCAACGATTA AAACCCTACG TGATCTGAGT TCAGACCGGA GTAATCCAGG TCGGTTTCTA TCTAGAGTTT CTTCTAGTAC GAAAGGACCG AAGTAACATG GCCAATGCAT TAAGCCATAG CATTAGTGAA AACA
KALPUL                          GCCTAAAACC CAAATAAAAC ATTCAACATT TAGTAAGGCG ATTAAAAAAG GAGCCCTACA GTACCGCAAG GGAAATGTGA AATAATAATG AAATAATAAA GCACAAAAAA GCAGAGATTC AACCTCGTAC CTTTTGCATC ATGGTCTAGC TAGTCAAGCA AAAAGAGTTT GACCCCCCGA AAGCGAGGTA CTTCAAAACA GCGGGCCAAC CCGTCTCTGT TGCAAAAGAG TGGGAAGATT TTCAAGTAGA GGTGATAAAC CTACCGAGCT TAGAGATAGC TGGTTATTCA AGAAAAGGAT CTAAGTCATT AACAGATTTA AGAGCTATTC AAATAAGGTA CAGCCTATTT GAAACAGGAT ACAACCTAAA CAACAGGGTA AAGTGGGCCT AAGAGCAGCC ATCTTAAAGC GTTAAAGCTT AATTAATTCC ACTAAACCCT TATCCAGTAT TGAATGATTC CATATATGGA AAACCGTATG CTAGAACTAG TAATAAATAC AAGTGTGTCG GCACTTAACA CAAGAAAATT GTCAACCTTA CACTAGAGTA TTACGAAAGA TTAAAAGAAA GGGAAGGAAC TCGGCAAATA ACCCCGCCTG TTTACCAAAA ACATCGCCTC TTGATAAGAG GTCCAGCCTG CCCAGTGACG TTAAACGGCC GCGGTACCCT AACCGTGCGA AGGTAGCGCA ATCACTTGTT CTTTAAATGA GGACTAGTAT GAATGGCATC ACGAGGGTTG CACTGTCTCC CCTTTTTAAT CAATGAAACT GACCCCCCCG TGAAGAGGCG GGGATATAAC TATAAGACGA GAAGACCCCA TGGAGCTTTA AACTACTAGT TTTCGGTTGG GGTGACCGCG GAGTAAAACA AAACCTCCAC GATGAATAAT CATAGAGCAC AGCTCAAAGA TCAAAAAACT GACATAAATT GATCCATGAT CAACGAACCA AGTTACCCTG GGGATAACAG CGCAATCCAC TTCAAGAGCC CCTATCGACA AGTGGGTTTA CGACCTCGAT GTTGGATCAG GGTATCCCAG TGGTGCAGCC GCTACTAAAG GTTCGTTTGT TCAACGATTA AAACCCTACG TGATCTGAGT TCAGACCGGA GTAATCCAGG TCGGTTTCTA TCTAGAGTTT CTCCTAGTAC GAAAGGACCG GAGCAACATG GCCAATAACA CAAGCCATAT CATTAATGAT CCCT
Breviceps                       GCCCCATATC TAAACAAAAC ATTCTTAGTT TAGTAAGGTG ATCAAAAAAG AAGCTTTAGA GTACCGCAAG GGATTAATGA AATAGAAATG AAATAACAAA GCACATCAAA GCAGAGATTA ACTCTCGTAC CTTTTGCATC ATGGTCTAGC TAGCCAAGCA AAATGAGTTT GACCCCCCGA AAGTGAGCTA CCTCAGAACA GCGAGCCAAC CCATCTCTGT TGCAAAAGAG CGGGAAGATT CCTAGGTAGC GGCGAAAAAC CTATCGAACT TAGAGATAGC TGGTTATTCA AGAAACGGAT TTTAGTCAAT TTTATGCTTT AGCGCCACTC AAATAAGGTA CAGCTTATTT GAGCCAGGAT ACAACCTCAC ATCCAGGGTA AAGTTGGCCT AAAAGCAGCC ACCTTAAAGC GTCAAAGCTT AATTAATACC TATAACCCCC CCCCCCCCAT TGAATGACTC CATATATGGA AACCCTAATG CTAGAACAAG TAACAAATGT AAGTGTACCG GAACTCACCC CACTAAAACC GTCAACCTTA CACAAGAACA TTCCGAAAGA TTAAAAAAAC CGGAAGGAAC TCGGCAAACA GCCCCGCCTG TTTACCAAAA ACATCGCCTC CTGATAGGAG GTCCAGCCTG CCCAATGATT TTAAATGGCC GCGGTACCCT AACCGTGCAA AGGTAGCGTA ATCACTTGTC TACTAAATAT AGACCTGTAT GAACGGCACC ACGAGGGCCA CACTGTCTCC CCCCTTTAAT CAGTAAAACT GATCCCCCCG TGAAGAAGCG GGGATTCAAA TACAAGACGA GAAGACCCCA TGGAGCTTTA AACTCAAAGT TTTCGGTTGG GGCGACCGCG GAGCATAACA AAACCTCCAC GATGAATTAC CCAAGAACAC ACCACAAAGA CCACAAATGT GACATCCATT GACCCATGAT CAACGAACCT AGTTACCCTG GGGATAACAG CGCAATCCAT TTCAAGAGCC CATATCGACA AATGGGTTTA CGACCTCGAT GTTGGATCGG GGTATCCCAG TGGTGCAACC GCTACTAAAG GTTCGTTTGT TCAACGATTA AAACCCCACG TGATCTGAGT TCAGACCGGA GCAATCCAGG TCGGTTTCTA TCTAGAGCTT GCCCTAGTAC GAAAGGACCG AGCAAACATG GCCAATA-AA TAAGCCATCA CACTAATGCC ACCA
Hemisus                         ACCCTAACTA AAAACAAAAC ATTATCTGTT TAGTAAGGCG AAAGAAAAAA GAAGCCCAA- GTACCGCAAG GGAACAATGA AATACTAATT AAACA-TCAA GTAAAATAAA GCAAAGATTA AATCTTGTAC CTTTTGCATC ATGGTCTAGC AAGTTAAGCT AAACGTGCTT AAACCCCCGA AAGTGAGCTA CTTCAGAACA GCGGGCCAAC CCTCGTCTGT AGCAAAAGAC CGGGAAAATT CTCAAGTAGA GGCGACAAAC CTATCGAACT AAGATATAGC TGGTTTCTAG GGAAAAGGAT TTAAGTTACT CCTAAGCTTT AGAGCCATTC AAATAAGGAA CAGCTTATTT GAAAAAGGAC ACAACCTTGA CAATAGGGTA AAGTAGGCCT AAAAGCAGCC ACCTAACAGC GTTAAAGCTT CCTTAATCCC TCTAAACCCT TAACCAATAC CTAGTACTTC TATATATAGA ACTTATTATG CTAGAACTAG TAACATATGT AAGCTTACTG GACATTATCA CAAGAAAAAC GTTAATCTTA CACAAGAACA TACCGAAAAA TTAAAAGAAG AGGAAGGAAC TCGGCAAA-A GTCCCGCCTG TTTACCAAAA ACATCGCCTC TTGATAAGAG GTCCAGCCTG CCCATTGATA TTTAACGGCC GCGGTATTCT GACCGTGCGA AGGTAGCACA ATCACTTGTT CTCTAAATAA GGACTAGTAT GAACGGCATT ACGAGGACTT TACTGTCTCC CCCCTCTAAT TAGTGAAACT GATCTCCCCG TGAAAAAGCA GGGATTTACT TATAAGACGA GAAGACCCCA TGGAGCTTTA AACTTTTGGT TTTTGGTTGG GGCAACCGCG GAGAAAAACT AACCCTCCGT AATGAATAAG CTCTGAATAC CACTCTAACA TCAAAAACTT GATAT-TCTT GACCCATGAA CAATGAACCA AGTTACCCTG GGGATAACAG CGCAATCCAT TATTAGAGTT CATATCGACT TTTGGGTTTA CGACCTCGAT GTTGGATCAG GATATCCAAG TGGTGCAGCC GCTACTAAAG GTTCGTTTGT TCAACGATTA AAATCCTACG TGATCTGAGT TCAGACCGGA GTAATCCAGG TCGGTTTCTA TCTAGAGATT GTTCTAGTAC GAAAGGACCG GATGATCGTG GCCAATAATA CAAGCCACAG CATT-ATGCC ATAA
Hyperolius                      GCCTCCAATT TAAACAAAAC ATTTACAGTC TAGTAAAGTG ATCAAAAACA AAACTATATA GTACCGCAAG GGAAAAATGA AATAGTAATG AAATAAAAAA GCACAAAAAA GCAGAGAAAT ACCCTCGTAC CTTTTGCATC ATGGTCTAAC AAGTCAAGCA AAATGAGTTT GTTACCCCGA AAGTGAGCTA CTTTAAAACA ACTAGTCAAC TCGTCTCTGT TGCAAAAGAG TGAGAAGATT TTTAAGTAGA AGTGACAAGC CTACCGAACT TAGAGATAGC TGGTTATTTG GAAAAAGAAT TTTAGTTAAT AAACAATTTA AGAGTTATTT AAATAGGGAA CAGCCTATTT AAAACAGAAA ACAGCCTAAA GAATAGGGTA AAGTGGGCCT GAAAGCAGCC ATCTTAAAGC GTCAAAGCTT AAATATTTTT AACTAACCCA TCATCAATAC CAAATAATTT TATATATAAA AATTATAATG TTAGAATAAG TAATAAATAT AAGCATACTG CTAATTATTA CTAGAAAACT ATTGACCTAA CACAAGAATA TTACGAAAGA TTAAAACAGT AGGAAGGAAC TCGGCAAATA ACCCCGCCTG TTTACCAAAA ACATCGCCTC TTGATAAGAG GTCCCGCCTG CCCCGTGATA TTTAACGGCC GCGGTATCTT GACCGTGCAA AGGTAGCATA ATCAATTGTT CTTTAAATAA GGACTAGTAT GAATGGCATT ACGAGGGTTT AACTGTCTCC CTATTTTAAT CAATGAAATT GATCTTCCCG TGAAGAAGCG GGAATATAAT TATAAGACGA AAAGACCCCA TGGAGCTTTA AACTAATCGT TTTCGGTTGG GGCGACCCTG GAGAAAAATA AATCCTCCAA GCTGAATAAT GTTAGAGTAC AACTCAAACA TCAAAATCTT GACA--AAAT GACCCATGAT CAACGAACCA AGTTACCCTG GGGATAACAG CGCAATCCAT TTCAAGAGCC CTTATCGACA AATGGGTTTA CGACCTCGAT GTTGGATCGG GATATCCTAG CAGCGCAGCC GTTGCTTAAG GTTCGTTTGT TCAACGATTA AAATCCCACG TGATCTGAGT TCAGACCGGA GTAATCCAGG TCGGTTTCTA TCTAATGTCT ATTCCAGTAC GAAAGGACCG AAAAGACATG GCCTATGAAA CAAGCCATAT TATTTATGAC ATCA
Trichobat                       GCCACAAATC TACATAAAAC ATTCTCATCC TAGTAAGGCG ATTAAAAACA GAGCTATAGA GTACCGCAAG GGAATAATGA AATAGTAATG AAATAATAAA GCACCTAAAA GCAGAGACTC ACCCTTGTAC CTTTTGCATC ATGGTCTAGC TAGTCAAGCA AAACCAGTTT GAACCCCCGA AAGTGAGCTA CTTCAAAACA GCGGGCCAAC CCGTCTCTGT TGCAAAAGAG TGGGAAGATT TTCAAGTAGA GGTGATAAAC CTACCGAACT TAAAGATAGC TGGTTATTCA GGAAAAGAAC TTTAATTTAT AATAAGCTTA AGAGTTAATC AAACAGGGTT CAGCCTGTTT GATTTAGGGC ACAACCAAAA TCATAGGGTA AAGTAGGCCT AAGAGCAGCC ACCTTAAAGC GTCACAGCTT CGCCAATTCC ACTCAACCCC TCTCCCATAC TGAATAATTT TATATATAAA AGATATTATG CTAGAACTAG TAACAAATGT AAGTATATTG GCCACTACTG CTAGAAAACC ACTAACCTTA CACAAGAACA TTACGAAAGA TTTAAATAAG GGGAAGGAAC TCGGCAAATA GTCTCGCCTG TTTACCAAAA ACATCGCCTC TTGATAAGAG GTCCAGCCTG CCCAGTGACA TTTAACGGCC GCGGTACCCT AACCGTGCAA AGGTAGCATA ATCACTTGTT CTTTAAATAA GGACTAGTAT GAACGGCATC ACGAAGACTA TACTGTCTCC CCCCTATAAT CAGTGAAACT GATCTCCCCG TGAAGAAGCG GGGATACACC TATAAGACGA GAAGACCCCA TGGAGCTTAA AACTACTAGT TTTCGGTTGG GGTGACCACG GAGTAAAACA CAACCTCCAT AATGAATAAC TTAAGAGCAC AACTCAAAAA TTAAAATACT AACAC-ACTT GACCCATGAT CAATGAACCA AGTTACCCTG GGGATAACAG CGCAATCCAT TTTAAGAGCT CCTATCGACA AGTGGGTTTA CGACCTCGAT GTTGGATCAG GGTATCCTAG TGGTGCAGCC GCTACTAAAG GTTCGTTTGT TCAACGATTA AAACCCTACG TGATCTGAGT TCAGACCGGA GCAATCCAGG TCGGTTTCTA TCTAGTGCTC CTCCTAGTAC GAAAGGACCG GAAGAACATG GCCCATGAAA CAAGCCATAC TATTAATGAA AACA
Lithobates                      GCCCAAAATC TAAACAAATC ATTAACATTA TAGTAAGGCG ATCGAAAAAA GCGCTTCAGA GTACCGCAAG GGAAAGATGA AATAGAAATG AAATAATAAA GCCCTAATCA GCAGAGATAA CCTCTCGTAC CTTTTGCATC ATGGTCTAGC CAGTCAAGCA AAATAAGTTT GCCCTCCCGA AAGTGAGCTA CTTCAGAACA GTGGACCAAC CCATCTCTGT TGCAAAAGAG TGGGAAGATT CTTAAGTAGA GGTGATAAGC CTACCGAACT TAGAGATAGC TGGTTGTTCA GGAAAAGAGT CTTAGCTATC CCAAAGCTTA AGAGCTATTC AAATAAGGCA CAGCTTATTT GAAACAGGAA ACAACCTCTA ACACCGGGTG AAGTGGGCCT AAAAGCAGCC ACCTTAAAGC GTTAAAGCTT AACTAATACC TAAAAACCCT TCATTCCTAC TGAACTATTT TATATATAAA AGCAATTATG CTAGAACTAG TAACAAATGT AAGTATATTG GTGATTAACA CTAGAAAACC GTTAACCTTA CACTAGAACA TTCCGAAAGA TTAAAAGAGA AAGAAGGAAC TCGGCAAATA GCCTCGCCTG TTTACCAAAA ACATCGCCTC TTGATAAGAG GTCCAGCCTG CCCAGTGACG TTCAACGGCC GCGGTACCCT AACCGTGCGA AGGTAGCATA ATCACTTGTC CTTTAAATAG GGACTTGTAT CAACGGCACC ACGAGGGCTA TACTGTCTCC TTTCTCCAAT CAGTGAAACT GATCTCCCCG TGAAGAAGCG GGGATTATAA TATAAGACGA GAAGACCCCA TGGAGCTTTA AACTGCTAGT TTTAGGTTGG GGGGACCACG GAGTATAATT AAACCTCCAT AACAAATTAT CTACGAGAAC ACCTCTAAGA TTACTAAACT AATGTTTAAT GACCCATGAT CAATGAACCA AGTTACCCTG GGGATAACAG CGCAATCTAC TTCAAGAGCC CCTATCGACA AGTAGGTTTA CGACCTCGAT GTTGGATCAG GGTATCCTAG TGGTGCAGCC GCTACTAATG GTTCGTTTGT TCAACGATTA AAACCCTACG TGATCTGAGT TCAGACCGGA GTAATCCAGG TCGGTTTCTA TCTAGTGCTT CCCCTAGTAC GAAAGGACCG GGGCAACATG GCCAATGAAA CAAGCCATAT TACTAATGAA ATAA
Babihol                         GCCTATAATC TAAATAAAAC ATTATTATTT TAGTAAGGCG ATCGAAAAAG GCGCCACAGA GTACCGCAAG GGAATAATGA AATAGAAATG AAATAACAAA GCCTTAAACA GCATAGTTAC CCCCTTGTAC CTTTTGCATC ATGGTCTAGC TAGTCAAGCA AAATAAGTTT GAAATCCCGA AAGCGAGCTA CTTCAAAACA GCGAGCCAAT CCGTCTCTGT TGCAAAAGAG TGGAAAGATT TTCAAGTAGA GGTGATAAGC CTACCGAGCT TAGAGATAGC TGGTTGTTTA GGAAAAGAGT TTTAGCTACC CTTAAACTTA AGAGCTATTC AAATAAGGCA CAGCTTTTTT GAAACAGGGT ACAACCTCGA ACACCGGGTA AAGTTGGCCT AAAAGCAGCC ATCTTAAAGC GTTAAAGCTC AACTGATTCC TCAAAACCCT TCCCCACTAC TAAACTATTT TATATATAAA AGCTATTATG CTAGAACTAG TAACAAATGT AAGCTTATTA GTAACTAACA CCAGAAAACC GTCACCCTAA CACTAGAACA TTTCGAAAGA TTAAAAGAGA AAGAAGGAAC TCGGCAAACA GCCCCGCCTG TTTACCAAAA ACATCGCCTC TTGATAAGAG GTCCAGCCTG CCCAGTGATA TTCAACGGCC GCGGTACCCT AACCGTGCGA AGGTAGCATA ATCACTTGTT CTCTAAATAG GGACTAGTAT CAACGGCATC ACGAGGGCTA TACTGTCTCC TTTCTCTAAT CAGTGAAACT GATCCCCCCG TGAAGAAGCG GGGATTTAAA TATAAGACGA GAAGACCCCA TGGAGCTTTA AACTGTTAGT TTTAGGTTGG GGTGACCGCG GAGTATAATT TAACCTCCAT GACAAATTAT CCATGAACAC AACTCTAAGA TCA-TAAACT GATGTTTATT GACCCGCGAT CAACGAACCA AGTTACCCTG GGGATAACAG CGCAATCTAC TTCAAGAGCC CCTATCGACA AGTAGGTTTA CGACCTCGAT GTTGGATCAG GGTATCCTAG TGGTGCAGCC GCTTCTAATG GTTCGTTTGT TCAACGATTA AAACCCTACG TGATCTGAGT TCAGACCGGA GCAATCCAGG TCGGTTTCTA TCTAGTGCTT CCCCTAGTAC GAAAGGACCG GGGTAACATG GCCAATGTAA TAAGCCATAC TACTAATGAA ATAA
LIMFUJ                          GCCTAAAATT AAAATAAAAC ATTATCAGTC TAGTAAGGCG ATTAAAAAAA GCGCTTTATC GTACCGCAAG GGAAAAATGA AATAGTTCTG AAATAGTAAA GCAAAACACA GCAGAGATAT TCACTCGTAC CTTTTGCATC ATGGTTTAGC TAGTCAAGCA AAGTGAGTTT GACCCCCCGA AAGCGAGCTA CTTCAAAACA GCGAGCCAAC CCGTCTCTGT CGCAAAAGAG TGGGATGATT TTTAAGTAGT GGTGAAAAGC CTATCGAGCT TAGAGATAGC TGGTTATTCA GGAAAAGAAT TTTAGTTCCC ATTAAACTTA AGAGCTATTC AAATAAGGCA CAGCTTATTT GAAAAAGGAT ACAACCTATA AGAAAGGGTA AAGTGGGCCT AAAAGCAGCC ACCTTAAAGC GTTAAAGCTC TCTTAATACC CAAAAACCCT TTATTTTTAC TGAATGACTC TATATATAGA AGCCCCCATG CTAAAACTAG TAACAAGTAC AAACATATTG GTCGTTAACT CTAGAAAACT GTTAACCTTA CACAAGTGTA CTCCGAAAGA TTAAAAGAAA GGGAAGGAAC TCGGCAAATA ACCCCGCCTG TTTACCAAAA ACATCGCCTC TTGATAAGAG GTCCAGCCTG CCCAGTGATA TTAAACGGCC GCGGTACCCT GACCGTGCAA AGGTAGCATA ATCACTTGTT CTCTAAATAA GGACTCGTAT CAACGGCATC ACGAGGGTTA TACTGTCTCC CCATTCTAAT CAGTGAAACT GACTTCCCCG TGAAGAGGCG GGAATGCTAA TACAAGACGA GAAGACCCCA TGGAGCTTTA AACCATTGGT TTTGGGTTGG GGTGACCACG GAGAAAAACA AAACCTCCAT GACGAATAAT CTACGAGCAC TACTCCAAGA TCACTAATTT GACAC-ATCT GATCCGCGAT CAACGAACCA AGTTACCCTG GGGATAACAG CGCAATCCAT TTCAAGAGCC CCTATCGACA AATGGGTTTA CGACCTCGAT GTTGGATCAG GGTATCCCAG TGGTGCAGCC GCTACTAAAG GTTTGTTTGT TCAACAATTA AAACCCTACG TGATCTGAGT TCAGACCGGA GTAATCCAGG TCGGTTTCTA TCTGATGTTA CTTCTAGTAC GAAAGGACCG AAGTAACGTG GCCAATGCAT CAAGCCACAA CACTAATGAA GTCA
HOPTIG                          ACCTTAAATC AAAATAAAAC ATTTACTTTT TAGTAAGGTG ATCAAAAAAA GCGCTTTATA GTACCGCAAG GGAATGATGA AATAGCTATG AAATAGCAAA GTACTAAACA GCAGAGATT- CCACTCGTAC CTTTTGCATC ATGGTTTAGC CAGTCAAGCA AAGCGAGTTT GATATCCCGA AAGCGAGCTA CTTCGAAACA GCGAGCCAAC CCGTCTCTGT TGCAAAAGAG TGGGATGATT TCCAAGTAGA AGTGAAAAGC CTACCGAGCC TAGAGATAGC TGGTTATTCA AGAAAAGAAT TTTAGTTCAC ATCAAGCTTA AGAGTTATTC AATTAAGGCA CAGCTTATTT GAAAAAGAAC ACAGTCTTTA ACCAAGGGTA AAGTGGGCCT GAAAGCAGCC ACCTTAAAGC GTTAAAGCTC CCCAAATACC AATGAACCCT TCATCAATAC TGAATGACCC TATATATAGG AGACATAATG CTAGAACTAG TAACAAATGC AAGTGTATTG GCATTTACCC CTAGAAAAAC GTTAACCTAA CACAAGAGCA TTACGAAAGA TTAAAAGAGA AAGAAGGAAC TCGGCAAATA GCCCCGCCTG TTTACCAAAA ACATCGCCTC TTGATAAGAG GTCCAGCCTG CCCAGTGACG TTAAACGGCC GCGGTACCCT GACCGTGCGA AGGTAGCATA ATCACTTGTT CCTTAAATAG GGACTTGTAT GAAAGGCATC ACGAGGGCTT TACTGTCTCC TTTCTCCAAT CAGTGAAACT GATCTCCCCG TGAAGAAGCG GGGATACAAT TATAAGACGA GAAGACCCCA TGGAGCTTTA AACCGTTGGT TTTAGGTTGG GGTGACCGCG GAGCATAAAA TACCCTCCAC GACGAATTAC CCAAGAGCAC TCCTCTAAGA TCAATAAATT GACGTAAAAT GATCCATGAT CAACGGACCA AGTTACCCTG GGGATAACAG CGCAATCCAT TTCAAGAGCC CCTATCGACA AATGGGTTTA CGACCTCGAT GTTGGATCAG GGTATCCAAG TGGTGCAGCC GCTACTAATG GTTTGTTTGT TCAACAATTA AAACCCTACG TGATCTGAGT TCAGACCGGA GCAATCCAGG TCGGTTTCTA TCTAGTGTTA CTCTTAGTAC GAAAGGATTA GAGTAACGTG GCCAATAAAA CAAGCCACAG CACTAATGAA AAAA
BUEBUE                          GCCTACAATC CAGATAAAAC ATTATTATTT TAGTAAGGTG ATCGAAAAAA GAGCCCTAGA GTACCGCAAG GGAAAGATGA AATAATAATG AAATAATAAA GCTTCTAATA GCAGAGATTA TCACTTGTAC CTTTTGCATC ATGGTCTAGC AAGTCAAGCA AAACGAGTTT GACCCCCCGA AAGCGAGCTA CTTCAAAACA GCGAGCGAAC CCGTCTCTGT AGCAAAAGAG TGGGATGATT TTCAAGTAGC AGTGACAAGC CTACCGAGCT TAGAGATAGC TGGTTATTCA AGAAAAGAAT ATTAGTTATC CATAAATTTA GGAGCTATTC AAGTAAGGCA CAGCTTACTT GAAACAGGAT ACAACCTAAC CCAACGGGTA AAGTGGGCCT AAAAGCAGCC ATCTTAAAGC GTTAAAGCTT AGCTAATACC ACAAAACCCT TCTTCACTAT TGAATGAATC CATATATGGA TGACACCATG CTAGAACTAG TAACAAATAT AAATGTAATG GCATTTAACA CTGGAAAACC GTTAACCTAA CACTAGAGTA TTTCGAAAGA TTTACAGAGA GAGAAGGAAC TCGGCAAATA ACCCCGCCTG TTTACCAAAA ACATCGCCTC TTGATAAGAG GTCCAGCCTG CCCAGTGACG TTCAACGGCC GCGGTACCCT GACCGTGCGA AGGTAGCATA ATCACTTGTT CTTTAAATAG GGACTAGTAT CAACGGCATC ACGAGGGTTA CACTGTCTCC TCCCTCTAAT CAGTGAAACT GATCTCCCCG TGAAGAAGCG GGGATTTAAA TATAAGACGA GAAGACCCCA TGGAGCTTCA AACCAACGGT TTTAGGTTGG GGTGACCGCG GAGTAAAAAC TAACCTCCAC GACGCATTAT CCAAGAATAC TATTCTAAGA TCAGCAGACT GACGTAAAAT GACCCGCGAT CAACGAACCA AGTTACCCTG GGGATAACAG CGCAATCCAC TTCAAGAGCC CATATCGACA AGTGGGTTTA CGACCTCGAT GTTGGATCAG GGTATCCCAG TGGTGCAGCC GCTACTAATG GTTCGTTTGT TCAACGATTA AAACCCTACG TGATCTGAGT TCAGACCGGA GCAATCCAGG TCGGTTTCTA TCTAGAGCTA CTTCTAGTAC GAAAGGATCG GAGTAGCATG GCCAATAAAT CAAGCCATAC TACTAATGCA CTCA


Printing out site pattern counts


        45        730  P

HOMO                            ---------- ---------- --AAAAAAAA AAAAAAAAAA AAAAAAAAAA AAAAAAAAAA AAAAAAAAAA AAAAAAAAAA AAAAAAAAAA AAAAAAAAAA AAAAAAAAAA AAAAAAAAAA AAAAAAAAAA AAAAAAAAAA AAAAAAAAAA AAAAAAAAAA AAAAAAAAAA AAAAAAAAAA AAAAAAAAAA AAAAAAAAAA AAAAAAAAAA AAAAAAAAAA AAAAAAAAAA AAAAAAAAAA AAAAAAAAAA AAAAAAAAAA AAAAACCCCC CCCCCCCCCC CCCCCCCCCC CCCCCCCCCC CCCCCCCCCC CCCCCCCCCC CCCCCCCCCC CCCCCCCCCC CCCCCCCCCC CCCCCCCCCC CCCCCCCCCC CCCCCCCCCC CCCCCCCCCC CCCCCCCCCC CCCCCCCCCC CCCCCCCCCC CCCCCCCCCC CCCCCCCCCC CCCCCCGGGG GGGGGGGGGG GGGGGGGGGG GGGGGGGGGG GGGGGGGGGG GGGGGGGGGG GGGGGGGGGG GGGGGGGGGG GGGGGGGGGG GGGGGGGGGG GGGGGGGGGG GGGGGGGGGG GGGGGGGGGG TTTTTTTTTT TTTTTTTTTT TTTTTTTTTT TTTTTTTTTT TTTTTTTTTT TTTTTTTTTT TTTTTTTTTT TTTTTTTTTT TTTTTTTTTT TTTTTTTTTT TTTTTTTTTT TTTTTTTTTT TTTTTTTTTT TTTTTTTTTT TTTTTTTTTT TTTTTTTTTT 
GALLUS                          ----AAAAAA CCCCCCCGTT TT-----AAA AAAAAAAAAA AAAAAAAAAA AAAAAAAAAA AAAAAAAAAA AAAAAAAAAA AAAAAAAAAA AAAAAAAAAA AAAAAAAAAA AAAAAAAAAA AAAAAAAAAA AAAAAAAAAA AAAAAAAAAA AAAAAAAAAA AAAAAAACCC CCCCCCCCCC CCCCCCCCCC CCCCCCCCCC CGGGGGGGGG GGGGGGGGGG GGGGGGGGGG GGGGGGGGGG GGGTTTTTTT TTTTTTTTTT TTTTT---AA AAAAAAAAAA AAAAAAAAAA AAAAAAAAAA CCCCCCCCCC CCCCCCCCCC CCCCCCCCCC CCCCCCCCCC CCCCCCCCCC CCCCCCCCCC CCCCCCCCCC CCCCCCCCCC CCCCCCCCCC CCCCCCCGGG GGGGGTTTTT TTTTTTTTTT TTTTTTTTTT TTTTTTTTTT TTTTTT-AAA AAAAAAAAAA AAAAAAAAAA AAAAAAAAAC CCCCCCGGGG GGGGGGGGGG GGGGGGGGGG GGGGGGGGGG GGGGGGGGGG GGGGGGGGGG GGGGGGGGGG GGGGGGGGGG GGGGGGTTTT --AAAAAAAA AAAAAAAAAA AAAAAACCCC CCCCCCCCCC CCCCCCCCCC CCCCCCCCCC CCCCCCCCCC GGGGGGGGGG GGGGTTTTTT TTTTTTTTTT TTTTTTTTTT TTTTTTTTTT TTTTTTTTTT TTTTTTTTTT TTTTTTTTTT TTTTTTTTTT 
LIZARD                          --AA--AAAC -ACCCTTA-A TT-AAAA--- -AAAAAAAAA AAAAAAAAAA AAAAAAAAAA AAAAAAAAAA AAAAAAAAAA AAAAAAAAAA AAAAAAAAAA AAAAAAAAAA AAAAAAAAAA AAAAAAAAAA AAAAAAAAAA CCCCCCCCCC CCCCGGGGGG GGTTTTT--A AAAAAAAAAA CCCCCCCCCC CCCCCCCGGG TAAAAAAAAA AAAAAAACCG GGGGGGGGGG GGGGGGGGGT TTTAAAAAAA ACCCCCGGTT TTTTT--C-- -AAAAAAAAA AAAAAACCCC CCCCCCCCTT -AAAAAAACC CCCCCCCCCC CCCCCCCCCC CCCCCCCCCC CCCCCCCCCC CCCCCCCCCC CCCCCCCCCC CCCCCCCCCC CCCCTTTTTT TTTTTTT-AA CCCGTAAAAA AACCCCCCCC CCCCCCCCCG TTTTTTTTTT TTTTTTGAAA AAAAAAAAAA ACCCGGGGGG GGGGGGGGT- AGTTTTAAAA AAAAAAAAAA CCCGGGGGGG GGGGGGGGGG GGGGGGGGGG GGGGGGGGGG GGGGGGGGGG GGGGGGGGGG GGGGTTAGTT -TAAAAAAAA AAAACCCCCC CGGGTT-AAA AAACCCCCCC CCCCCCCCCC CGGTTTTTTT TTTTTTTTTT -AACCCCGGG GTTTAAAAAA CCCCCCCCCC CCCCCCCGTT TTTTTTTTTT TTTTTTTTTT TTTTTTTTTT TTTTTTTTTT TTTTTTTTTT 
CRYPTOB                         AAATAAAAAT CGAACATATT ATAAAAAAAA AAAAAAAAAA AAAAAAAAAA AAAAAAAAAA AAAAAAAAAA AAAAAAAAAA AAAAAAAAAA AAAAAAAAAA AAAAAAAAAA AAAAAAAAAA AACGGGGGGT TTTTTTTTTT AAAAAAAAAA ACTTAAAAAA GTAAATTATA AAAAACGTTT AAAACCCCCC GTTTTTTGTT GAAAAAAAAA ACGGGTTATA AAAAAAAGGG GGGGGGTTTA CGTAAAAAAG TAACTTTTAA ATTTT-TTAC TAAAAAAAAA AACCTTAAAC CCCCTTTTGT AACCCTTTAA AAAAAACCCC CCCCCCCCCC CCCCCCCCCC CCCCCCCCCC CCCCCCCCCC CCGTTTTTTT TTTTTTTTTT TTTTACCCCC CTTTTTTGAT ACT-AACCTT TTACCCCCCC CGTTTTTTTA ACCCCCCTTT TTTTTTGAAA AAAAAAGGGG GAAGAAAGGG GGGGGGGGAG CCAAAGAAAG GGGGGGGGGT AAGAAAAAAA AAAAAAAAAG GGGGGGGGGG GGGGGGGGGG GGGGGGGGGG GGGGGGGGGG GGGTGGGTAT TTAAAAAAAA GTTTAAACCT TACGTTTAAC CTTAACCCCC CTTTTTTTTT TATACCCTTT TTTTTTTTTT CAACCTTACG GAGTCCGTTT CCCCTTTTTT TTTTTTTTAA AAACCTTTTT TTTTTTTTTT TTTTTTTTTT TTTTTTTTTT TTTTTTTTTT 
HYNOBII                         AAATAAAAAT CCAAAATGTT ATAAAAAAAA AAAAAAAAAA AAAAAAAAAA AAAAAAAAAA AAAAAAAAAA AAAAAAAAAA AAAAAAAAAA AAAAAAAAAA AAAAAAAAAA AAACGGGTTT TTAAGGGGTA AACTTTTTTT AAAAAAAATT TAACAAAAAA AAAAACTATA AAAAATATTT AGGTCCCCCC ACTTTTTAAT GAAAAAAAAG GCAGGTTATA AAAAAGGAGG GGGGGGCGTA CTTAAAAAAG AATACCATAA ATTTT-TTAC AAAAAAAAAA GTCCTTAAAA CCCCAACTAA AAACTCTTAA AAACCTACCC CCCCCCCCCC CCCCCCCCCC CCCCCCCCCC CCCCCCCCTT TTAAAACCCC CCTTTTTTTT TTTTACCCCC TCTTTTTGAA ACT-AACTAC CTACCCCCCT TACTTTTTTG ACCCCTTTTT TTTTTTGAAA AAAAACAGGG GAAGAAAAAG GGGGGGGGTG ATACTTAAGA AGGGGGGGGA AAGAAAAAAA AAAAAAGGTA AAAGGGGGGG GGGGGGGGGG GGGGGGGGGG GGGGGGGGGG GGGTGGGTAT TTAAAAAAAT AATTAAAAAC TAAATTTATC TCTATCCCCC TACCTTTTTT TATACCCACT TTTTTTTTTT TACTTTTACG TAATACAATT CTTTCTTTTT TTTTTTTTAA AATTTCCTTT TTTTTTTTTT TTTTTTTTTT TTTTTTTTTT TTTTTTTTTT 
SIRENID                         AAATAAAAAC CTATTTTGTT TTTAAATAAA A-AAAAAAAA AAAAAAAAAA AAAAAAAAAA AAAAAAAAAA AAAAAAAAAA AAAAAAAAAA AAAAAAAAAA AAAAAACGGT TTTTAAAAAA TTAGAGGGAA AAAAAAATTT AAAAAAATAA TACCAAAAGT AAAATTTATA AAAAACAATT AAAACCCCCC ATAATTTGTT GAAAAAAGTA ACGAGTTTTA AAAAGAGGAA AGGGGGTGAT TTAAAAAAAG CATACTGAAA ATTTT-TCAT A-AAAAAAAC AACCATAAAC CCCTATACAA ATCCTATTAA ACTATTCAAC CCCCCCCCCC CCCCCCCCCC CCCCCCCCCC CCGTTTTTCC TTACCTACCT TTAACCTTTT TTTTACCCCT TTCTTTTGAA AAT-AACTGA ATACCCCCTA TATCCCTTTG ACCCCCTCTT TTTTTTGAAA AAACGAGGGG GAAGAATATA AAGGGGGGCG TTAATGAAGA AGGGGGGGGA AAGAAAAAAA AAAGGGAGGA GGG-AAAAAC CGGGGGGGGG GGGGGGGGGG GGGGGGGGGG GGGTGGATAG TTAAAAAAAA AATTAATAAC CTAATTATTT TCTAACCTTT CCCTCCCTTT TAAACCCGTC TTTTTTTTTT ATTTTCTATG TAATGCTATT CTTTCCCTTT TTTTTTTTAA ACTTTTTAAC TTTTTTTTTT TTTTTTTTTT TTTTTTTTTT TTTTTTTTTT 
RHINATR                         -AACAGAAGA -AAACATGTA ATTAATTAAA AAAAAAAAAA AAAAAAAAAA AAAAAAAAAA AAAAAAAAAA AAAAAAAAAA AAAAAAAAAA CCCCCGGGGG GTTTTTAATA AGGAAAGAAA AAAAGAGGCA AAAAAATACT AAAAAACAAC CCAAAAATAA AAAAAAAAAA AAATTCATTT AATACCCCCC AAATACTGAC AAAAGGGAGA TAAGGAGTAA AAGTGAAACG GAGGGGTAGA ACTAAAAATG CTATTAGTAA TAATTTTCGC ACAAAAACCC CACCCAAAAA CCTCAATAAT ACTTCACTCC TACTCTCCCA CCCCCCCCCC CCCCCCCCCC CCCCCCTTTT TTCACCCCCC TTACTCACTC CCCCCTACCC CCCTACCCTC TCTCTTTGGA TCTACATCTA TAACCCCCAT CTTCCTATTA CCCCCTTTCC CTTTTTGAAA AAAGAAAAGG GAGGAACGGA AGGGGGGGAC CCTCTCAAGA AAAGGGGGGA AGGAAGGGGG GGGAGGGGGG AGGGAAGGGG GAAAAAAGGG GGGGGGGGGG GGGGGGGGGG GGGAATGTTT TTAAAAAGTA ACATAACATC CAAATTCATT TCTAACCCCT CTTCCCCCTT TATACCTATC CTTTTTTTTT ATTCTTATCG GTCTATTATT CATTCCTCCT TTTTTTTTAA TATTTTTTTT AACCCCCTTT TTTTTTTTTT TTTTTTTTTT TTTTTTTTTT 
ICHTHYO                         AAATAGAAAA CCAATCCGTA ATAAAA-AAA AA-AAAAAAA AAAAAAAAAA AAAAAAAAAA AAAAAAAAAA AAAAAAAAAA AAACCCCTTT AAACTAAGGG GAACCTAATA AAATATAACG AAAAGAAGAA AAAAAGTACT AAAAAATAAA CTTAAAAAAA AAAAAAAATA AACACCAA-T AAAAACCCCC CTATCAAGAT AAAAAAGAAA AAAGGAAAGA AAAAGATATG TAGGGGTGGA ATTAAAAATG CAACCAGAAA TATTT-CCGC AAAAAAAACT ACCCCAAGGA CGCAAACAAA ATCATCCTAT ACTACTCCCT AACCCCCCCC CCCCCCCCCC CTTTTTCCCC TTCCCCCCCC TT-CCTCATC CCGTCTCCCC CCTTACCTTC TTACTTTGGA ACCATATCTT TGACCCCTTT TTTCTTATTA CACCTCCTCT TCTTTTGAAA GGTGAAGAGG GAACAATAAG GGAGGGGGAG ATTCTTAGTA AAAAAGGGGT AGGAAAGGGG GGGAGGGAAG AGGG-GGGGG GAAAGGGAAG GGGGGGGGGG GGGGGGGGGG GGGATAGCTT TTAAAAAATA GAATAATAAA CGTGTTCATT C-TAACCACA CCCTCCCTTT TTTACCTAAA TCTTTTTTTT ATTCCTTGCT TTCTATAATT CCCCATCCTT TTTTTTTTAA TAACTTTTTT ATCCCCTAAA CCTTTTTTTT TTTTTTTTTT TTTTTTTTTT 
TYPHLON                         AAATAGAAAA ACAGATCGTG CTAAGA--AA AAAAAAAAAA AAAAAAAAAA AAAAAAAAAA AAAAAAAAAA AAAAAACCCG TTTAAAGAAT AAACCAGAAG GAAACCAATA CACAAATAGA AAAAGAAAAA AAAATAAATC AAAAACCAAA AAGAAAACAA TAAAAAA-TA CGAAACAGTC ATATCCCCCC A-AACTCGAA AAAAAGGAAA GAAGAAACAA AAAAAACGAG GAAGGGTAGA TTCAAAAATG AAACCAATAC CATTT-CAAC TAAAAATAAA AACCCACACA CCCAAA--AA GTCTCCCCCT AACACTCCCC ACACCCCCCC CCCCCCCCCT TCCCTTCCCT TTCACCCCCT CTTCGCCCCC CCCCCTCCCC CCTTCCTCTC CGTTTTTGAA ACTACATCTA CAACCCCCCC CATCCTCCTG CCCTTCTTTT TCCTTTAAAG GGAGAAGAAG GA-GAACGGG GGGAAGGGAA AAGATTAAGA AGTGGAGGGA AGGAAAAAGG GGGAGGGAGG AGGGACGGGG GAAAAGGAGA AAGGGGGGGG GGGGGGGGGG GGGAAAGTTT CT-AAACCTA GAGTAAAATT CGGACTCCTC CATAACTCCT TCTTCCTTCT TATACTTACT CGCTTTTTTT CTCCTCAGAG TTGTATT-GT TACCTCTTTC TTTTTTTTAG TATTTATTTT ATCCCTTTTT CTCCTTTTTT TTTTTTTTTT TTTTTTTTTT 
ASCTRU                          GAATAAAAAA CTAAAAAGTT TCCATAAAAA AAAAAAAAAA AAAAAAAAAA AAAAAAAAAA AAAAAAAAAA CGGGGTAAGA AAAAAAAAAT AATATAAAAA AAAAAAAAAA CATAAATATA AAAGGGAGGA ATTATCATTT AAAAAACAAA TGCCAAGAAA AGAAAAAACA AAATTCATTC CACCCCCCCC ACATCCTGAT G-AAACGAAT GCAGGTCAAA AAAAAGGAGG GGGAGGCGGA CTAAAAAGAA ATACGAGCGA TTTTTTTCGC TAAAATAAAA CACCTAAGAA CATACACGAC ATCACCCTCC CTTTCTCCCC ACCCCCCCCC CCCCCCCCCC CCCCCCCCTC CCCTCCCTCC TTGAGCCCTC CCACTTTCCC CTTTACCTCC TCTCCCCGGA CCTTACCCTC TAACCCCACC CATCTATTTG CTCTCCTTTT TTTTTTGAGA ACAGACGGAG GAAGAAAGGG GAGAGGGGAG ACATTGGGAA AGGAGGGGGA AAGAAAGGAG GGGAAGGGGG GGGGTTAGGG GGGGGAGGGG GGGGGGGGGG GGGGGGGGGG GGGGTGGCCT GCAAAAAACT ATATACACAC CGGATTTTCC TCCTACCCCC CCCTCCTTTT TATATCCTTT GTCATTTTTT CTACTACGAG GTATACAATT CTCTTTTTTT CCTTTTTTCA AAATTCTTTC TTCTTTTTTT TTTTACCCTT TTTTTTTTTT TTTTTTTTTT 
LEIARC                          GAACAAAAAA CTAGAAAGTT TCCGTAAAAA AAAAAAAAAA AAAAAAAAAA AAAAAAAAAA AAAAAAAAAA AAAAGAATAG AATAAAAAAT ATAATAGAAA AAAAAAAAAA CATTAAGTTA AAAAGGGGTA ACCACATTTT AAAAAACAAA TAAAAAGAAA AAAACCAACA AAAACCAACC TGACCCCCCC ACATCCTGAT G-AAGAGAAG GACGGCCCCA AAACCAAAGG GGGGGGCGGA CGCAAAAGTA ACACCCGCAA TATTTATCGC ACAAACAAC- CACTCAAGAA TCTGCATCAA GCAACCTCCC CAATCACCCC ACCCCCCCCC CCCCCCCCCA CCCCCCCCTC CCCCCCCTCC CTGCCCCCCC CCACCTTCCC CTCTACCTCC TCTCCTTGGA TCTAAACCTT ATACCCCCGC CACCTCGTTG CCCCCCCTTT TTTTTTGAAA AAAGAAGGGG GAAGAAAGGG GGGGGGGGAG ACACTGGGGA AGGAGGGGGA AGGAAGAGAG GGGAGGGGGG GGGGACAGGG GGGGGAGGGG GGGGGGGGGG GGGGGGGGGG GGGGTGGCTA GTAAAAAGTC ATATACGCCC CGAGCTTACC TCTCCCCCCC CTCCCTTTCA TATACCCATT CTTACTTTTT CTTCTCCGCG GAATACAATT CTTTTTTCTC CCACTTTTAA ATATTCTTTT TTCTTTTTTT TTTTCCCTCC TTTTTTTTTT TTTTTTTTTT 
BOMORI                          GAAAAAAAAG CTAATAAGTT TTAAACAAAA AAAAAAAAAA AAAAAAAAAA AAAAAAAAAA AAAAAAACGG CAAAGTAAGA AAAAAAAAAT ACTCCAAAAA GACTAAAACA CAGCAAGATA AAAAGAGGCA A-AATAATTT AAAATCCAAT TAAAAAGAAA AAAAATAATA ATAATTAATC GTACCCCCCC ACGTTCTGAT G-AAGAGAAA TAGAGGTAAA AAGACGGAGG TGGAGGAAGC CTCAAAGATG AAATAAGCAA TATTT-TCGC TCAAATAAAA CCCATACGAA CCCCCACCTC ACCCCCCTAC AAATCTCCCC ACCCCCCCCC CCCCCCCCCC CCCCCCCTTC CCCTCCCTCC CTCCCCCCCC TTACCTACCC CTCTACCCCC TTTTCTTGGA AATAAACACT TTACCCCCCC CATCTCACTG CTCTTCCTTT TTTTTTGAAA AAAGAAGGAG GAAGAAGGGG GGGGGGGGGG ATTCTGGGGA AGGGGGGGGA AGGAAACAAG GGGAGGGGGG GAGACAAGGG GGGGGAAGGG GGAAAGGGGG GGGGGGGGGG GGGGGGGCTC -TAAAGACTA AAACAAATTT CAAATTTCCC TCCACCCACC TCTTCCTCCA TAGTTCTCTC TTTACTTTTT CCTCTTTACG GCATCCAATT CTCTCCTTTT CTTTTTTTAA ACTTTCCTTT TTCCTTTTTT TTTTTCCTTT CCTTTTTTTT TTTTTTTTTT 
OBSPER                          AAATAAAAAC CTCGAAAGTT TTAA-AAAAA TAAAAAAAAA AAAAAAAAAA AAAAAAAAAA AAGGTTTAGG AAAAGAATAA AAAAAAAAAT CAAATAAAAA AACAAAAATA AAGCAAGTGA AAAAGAGGCA ACTGTAATAT AAACAATTAA TACCAAGAGA AGAAATGACA AAATCCTAGC TGA-CCCCCC ACATTCTGAT G-AACAGAAA GCAGGATAAA AGATAAGGAG TGGGGGCGGA CTAAAAACTG CCACCAGCAA TATTTCTCGC CAAAACAAAA CTCCCCCGAT CGCACAAAC- ACCCCCCTTA AAACCTCCCC CCCCCCCCCC CCCCCCCCCC CCCCCCCCTC CTCTCCCTCC CTATTCCCTC CCCCCTACCC TTTTTCCCCC TCTTTCTGGA TCTTACCCCC ACACCCCCCC CCTCTCTTTG CCCCTTCTTT TTTTTTGAAA AAAGACAGGG GAAGAACGGA GGGGGGGGGG ACACTGAAGA AGGGGGAGGA AGGAAAGAAA GGGAGGGGGG AGGGCTAGGG GAGGGAGGGG GGGGGAGGGG GGGGGGGGGG GGGAGGGCGA TTAAAAATTA ATATAATCTC CAAGTTTTCC TTAACCCCCT CTCTCCTT-C TAATCCTCCC TCTATCTTTT TTACTCGATG GAATCCAATT CTTTCCCACT CCTTTTTTAA ACCTTCTTTT TCCTTTTTTT TTTTTCCTCT CCCCTTTTTT TTTTTTTTTT 
DISGAL                          GAACAAAAAA CAAACAAGTT TTCA-AAAAA AAAAAAAAAA AAAAAAAAAA AAAAAAAAAA GGAGAAAAGG AAAAGAAGGA AAAAAAAACT AGGATAAAAA AATAAAAAGA CAAAAAATCA AAAAGAGGTA TTAACGATTT AAAAAACCAG TGGAAAGAAT AGAACTAACA AAAACCAATC CGAACCCCCC TCAATCTGTT G-AGGAGAAA GCGGGATAAA AGAATGGAGT GGGGGGCGGA CTAAAAATTG TAACAAGCAA TTTTTCTCGC ATAAACAAAT CACCCAAGAG CCCCCACCTA ACCCCCCTTC AAAACTCCCC ATCCCCCCCC CCCCCCCTTC CCCCCCCCTC CTCTCCCTCC CTGCCTCCCC CCACCTTCCC CTTTACCTCC CTTTCCTGGA TTTAATCTTT ATACCCCCCC CGTTTAGTTG CTCCTCCTTT TTTTTTGAAA AAAGAGGGGG GAAGAAAGGA GGGGGGGGAG CCGCTGGAGA GGGAGGGGGA AAGAAAGAAG GGGAGGGGGG AGGGTCAGGG GAGGGAGGGG GGGGGGAGGG GGGGGGGGGG GGGGGGGCTG CTAAAAAAAA AAATAATCCT CGAAATTTTC TCTAACCTCC TCCTCCTT-T TCTGCCTATC TTTACTCTTT CTCCTTCACG GAATACAATT CTTTCCTTCT CCATTTTTAA ATTTTTTTTC TTCTTTTTTT TTTTTCTTTT CCCTCTTTTT TTTTTTTTTT 
RHIDOR                          TAACAGAAAA CAAAAAAGTT ATTAAAAAAA AAAAAAAAAA AAAAAAAAAA AAAAAAAAAG AAAAAATAGG AAAAAAACGA ATAAAAAAGT CCAATAAAAA AAATAAAAAA AACCAAGTTA AAAAGAAGGG AGCATAATTA AAAAACATAG TGAAAAGAAA AGAACTAAAA CAAATCATTC AGTACACCCC TCACTCTGAC G-AAAAGAAT GCAGGATACA AGATTGGAGG TGGGGGCGGC CTAAAAAGTG TAACCAGCAA TGTTTTTCGC TAAAACAAAA CACCCAAGAG CCCAAAACCC ACCCTACTCC AATCCTCCCC ATCCCCCCCC CCCCCCCCCC CCCCCCCCTC CCCTCCCTCC CTACCTCCTC CTCCTCTCCC CTTTACCCCC TCTCCTTGGG CATAAACAAC TTTCCCCTTC CTTTCATTTG CTCTTCCTTT TTTTTTGAAA AAAGACGGAA GAAGAAAGGG GGGGGGGGTG TTATCGGAGA AGGGGGGGGT AGGAGAGGAG GGGAAGGGGG AGGGCCAGGG GGGGGAGGGG GGGGGGGGGG GGGGGGGGGG GGGGGGGCTC ATAAAACAAT AAATAACCTC CAAGTTCTCC TCTCACCTCC TTCCCCTTTT TAGTCCTTTC TTTATTTTTT CTCCTCCATG GAATACGATT CTTTCCTTCT CCTTTTTTAA ACTTTCTTTT TTCTTTTTTT TTTTTTTTTT CCCTTTTTTT TTTTTTTTTT 
PIPPIP                          CAA-AGAAAA CAACTAAGTT GTATCTGAAA AAAAAAAAAA AAAAAAAAAA AAAAAACCGA AAAGAAAAGG AAAAGAAAGA ACAAAGGATT CAAATAAGGG AATGAAAAAA AAATAAGCAC AAAAGAAGAA GGAATAATTC AAAAACATAC TGCAAAGAAA AGAATTGAGA AGAAACCACC GGGCCCCCCC CCATCCTGAC A-AAGAGAAA TCCGGCTAAA GGGTCGAAGA AGGGGGCGGT CTTAAAAATA CAATAAGAAA TTTTT-TCGT AAAAACAACC CACCCAAGAA CCCAGAACAA ACTCTCCTCC AATCCTCCCC ACCCCCCCCC CCCCCCCCCC CCCCCCCCTC CCAACCCTCC TTACACCCCC CTA-CTACCC CTTTACCCCC TCTCCCTGGA ACTGAACATA ATACCCCCAC CTCCTAATTG CTCTTC-TCT TTTTTTGAAA AAAGACGGAG GAAGAATGGG GGGGGGGGAA ATACTGAAGA AAGGGGGGGG AGGAAAGGAA GGGAGGGAAG AGGGAGAGGA GGGGGAAGGG GGGGGGGACG GGGGGGGGGG GGGGGGACTC TTTAAACAAC GAATAACACC CAAATTCACC CCTCACCTTC CTCACTTTTC TAAACCTATC TTTACTTTTT CTCCTATGTG GATTACGATT CTTTTCTACT CCTTTTTTAA AAATTCTTTC TTCTCCTATT TTCTTCTTTT CCTTTCTTTT TTTTTTTTTT 
PIPCAR                          TAA-AGAAAA CTACCAAGTT TTTCTCAAAA AAAAAAAAAA AAAAAAAAAA AAAAAGACAA AGAAAATCGG AAAAAAAAGA AAGAAAGAAT CGAATAAGGG AACAAAAAAA AATAAAGAGA AAAAGAAGAA GCAATAATTC AATAACATAC TGCAAAGAAA GGAGTTTAAA AGAGACAACT AGGCCCCCCC CCATCCCGAC G-AAGAGAAC GCAGGCTATA GGACTGGAGG AGGGGGCGGC CCCAAACATG AAATGAGGAA CTTTTCTCGC TAAACCAAAC CCCCCAAGAC CCCA-GACAA ACACCCCTCC ACCCCTCCCC ACCCCCCCCC CCCCCCCCCC CCCCCCCCTC CCGACCCTCC CTGCCCCCCC CTACCCACCT CTTTACCCCC CTTCCTTGGT ACTATACCCA ATACCCCTAC CACCTATTTG CTCCTCCTCT TTTTTTGAAA AAAGACGGGG GAAGAACGGG GGGGGGGGCG CCGCAGGAGA GGGGGGAGGA AGGAAAGGAG AGGAGGGGGG AGGGCGAAGC GGGGGAGGGG GGGGGGGACG GGGGGGGGGG GGGGGGGCTC ATAAAACGAC ACGTCTTATC CCGATTCGCT TCTAACCTCC ACCCCCCTTC TCGACCTATC TTTACCTTTT CTCCTACGTG GAATACTATT CCTCCCTACT CCTTTTTTAA AAATTCTTTC TTCTCCTATT TTCTTTCTTT CCTTCTTTTT TTTTTTTTTT 
XENTRO                          CAACAGAAAA CTAAAACGTT TTAAATAAAA AAAAAAAAAA AAAAAAAAAA AAAAAAAAAA GAAAAAAAGG AAAAAAAAGA ATAAAAAAAT CAGAAAAATA AGAAGAAAAA AAAAAAACGA AAAAGAAGGA ATCATAATTC AAAAAAATAG TGTCAAGAAA AGAATTAATA AAACACGTTC TGGTCCACCC CCATTCTGAC GAAAGAGAAC GCAGGTTACA AGACTGGAGG AGGAGGCGGC CTGAACAGTG TAATAAGTAA TCTTTCTCAC TAAAACAACA CCCCCACGAC CGCTAAACCT ACCCCCCTCC ACATCTCCCC ACCCCCCCCC CCCCCCCCCC CCCCCCCCTC CCTCCCCTCC CTACCCCCAC CTACCCACCC CTTTACCCCC TCTCTTTGAA TCTTAACTCC ACACCCTTCC TACCTATTTG CTCCTCCCTT TTTTTTGAAA AAAGGAGGGT GAAGAAAAGG GGGGGGGGGG CTACTGAAGA AGGGGGGGGA AGGAAAAGAA GGGAGGGGGG AGGTAGAGGA GGGGGAGGGG GGGGGGGATG GGGGGGGGGG GGTGGGGCTC ATTAAAAGGA AAATATAATT CACGTTCCCC TCACACCTCC TCCTCATTTT TAGTTCTTTC TTTACTTCTT CTTCTCCATG GAATACGATT CTCTCCTTCT CCTTTTTTAA AATTTTTTTT TTCTAATTTT TTTTTTTTTT CCCCTTATTT TTTTTTTTTT 
XENLA2                          TAATAGAAAA CAAAAATGTT TTTAAAAAAA AAAAAAAAAA AAAAAAAAAA AAAAAAAAAA AAAAAAATGG AAAAATAAGA ATAAAAAAAT AATAAAAAAA AGTAAAAAAA AAACAAACGA AAAAGAAGAA AACATAATTT AAAAAAATAG TGACAAGAAA AGAATTAAAA AAAAACGTTC TGAACCACCC CCATTCTGAC G-AAGAGAAC GCAGGTTCAA AGAAAGAAGG AGGAGGCGGC CTGAACGGTG CCACAAGTAA TTTTTTTCAC CAAAACAATA CCCCCACGAC CACCAAACAA ACTCCCCTCC AAAACTCCCC ACCCCCCCCC CCCCCCCCCC CCCCCCCCTC CCTCCCCTCC CTACAACCAC TTACCCACCC TTTTACCCCC TTTCTTTGGA ATTAACCCCC ACTCCCCTGC TTCATATTTG TCCCTCCCTT TTTTTTGAAA AAAGGAGGGT GAAGAATAGG GGGGGGGGGG TTATTGAAGA AGGGGGGGGA AGGAAAAGAA GGGAGGGTGG AGGGCGAGGA GGGGGAGGGG GGGGGGGATG GGGGGGGGGG GGTGGGGCTG ATAAAAAAAC AAATAATATT CACGTTCCCC TCCAACCTCC TCCTCCTTTT TAGCTCTTTC TTTACTTTTT TTTCTCCATG GAATACGATT CTCTTCTCCT CCTTTTTTAA ATTTTTTTTT TTCTTTTTTT TTTTTTTTTT CCTTTTATTT TTTTTTTTTT 
HYMBOE                          TAAAAAAAAA CTAACAAGTT TTAAAAAAAA AAAAAAAAAA AAAAAAAAAA AAAAAATAAA GAAGAATAGG AACTAAATGA ACAAAAAAAT AAAAGAAAGA AGAAAAAAAA CAAAAAAAAA AAAAGAAGGA GGTAAAGTTC ATCAAAACAC TGTAAAGAAG AGATAAAAAA AACATCACTC AGAACCCCCC CCATCCTGCC G-AAGAGAAA ACAGGGTACA GGATAAGAGT CGGGGGCGGA CTGAAACGTG TTACGAGCAA TTTTTATCAC TAAAACAAAC CACCCATGAA CCCACAACAC ACCCCCCCCC AAAAATCCCC ACCCCCCCCC CCCCCCTCCC CCCTCCCCTC CCTCCCCTCC TTGCCCCCCC CTAACCACCC CTTTACCCCC CCCCACTGAA CCTAACCCCC TTACCCTTCC CCTCCACTTC ACCCTCCCTT TTTTTTGAAA AGAGGAGGGA GAAAAATGGG AGGGGAGGGG CCAATAAAGA GGGGGGGGGA ATGAAATGAG GGGAGGGAGG GGGAACAGGA GGGGGAGGGG GGGGGGGAGG GGGGGGGGGG GGGTGGGCTT TTAAAAAAAA ATATAAACTT CGTATTTCCC TTGAACCGAC ATCTCCCTTC TATTCCTTTC TTTACTTTTT TTACTTCGTG GAATTCGATT CTCTCCTTCT CCTTTTTTAA AAATTTTTTT TTCTTCTATT CTTTTTCTTT CCCTTTTTTT TTTTTTTTTT 
PSEMER                          TAA-AAAAAA CTAAAAAGTT TTAAACAAAA AAAAAAAAAA AAAAAAAAAA AAAAAATAAG GAAAAAAAGG AAAGAAATGA ACAAAGAAAC AAAAAAAAAA TGCAAAAAAA AACAAAAGAA AAAAGAAGAA GCTATTATTT AAAAAAATAG TGTAAAGAGA AGAAATAAAA ATAAACACCT AGGACCCCCC CCGACCTAAC G-AAAGGAAA ACAAGTTAAA GAATGGGAGT TGGGAGCGGA CTGAAACATG CCGATAACAA TTTTTTTCGC AAAAATAAAA CACTCATGCA CGCAAAACAA ACCCCTCTCT AAAAATCCCC AACACCCCCC CCCCCTTCCC CCCCCCCCTC CCTTCCCTCC CTATACCCTC CTACCCACCC CTTTACCTCT TCTCTTTGAA TCTAAATTCC TTAACCCTAC CTACCACTTG TTCCTTCCTT TTTTTTGAAA AGAGGAAGGA GAAGAATGGG AGGGGGGGGG TCATTGAAGA AGGAGGAGGG ATGAAAGGAA GGGAGGGGGG GGGACTAGGA GGGGGAAGGG GGGGGGGAGA GGGGGGGGGG GGGCGGGCTT ATAAAA-GAA AAATAATATT TAAGTTTCCC TATACCCAAC ACCCCATTTC TATTCCTTTT CTTATTTCTT CCATTCTGTG GAGTACAATT CTATCCCATT CCTTTTTTAA ATATTTTTTC TTCGTTTTTT CTTTTTTTTT CCCTTTTCTT TTTTTTTTTT 
PELCUL                          TAACAAAGAA CCAACAAGTT ATTAAAAAAA AAAAAAAAAA AAAAAAAAAA AAAAAAAAAA AGAAAAAAGG AATAGAAAGA ATAAAAAAAT AATAAAAAAA AAATAAAAGA AATCAAGAAC AAAAGAGAAA ATAATAATTT AAAAAAATAC TGCAAAGTAA AAAAATAATA TTCAACAGTC AGGACCCCCC CAAATCCACT GCAAAGGGAT ACAGAATATA GGATTGGAGG GGGGGGCAGA CTTAAACATA TAATAAGCAA TTTTT-TCGC TAAAACAATA CCCCCAAAGT CACGAAACCA ACACCTCTTC ACTTCTCCCC ACCCCCCCCC CCCCTCCCCC CCCCCCCCTC CTCCCCTTCC TTGCACCCCC TCTCCTCCCT CTTTACCTCC TTTTTTTGGA TCTACCTTTC ATTCCCCCCT CATTTTCTTG TTCCTCCTTT TTTCTTGGAA AAAAAAGGGT GAAAAAAGAG GGGGAGGGAG GCACTGAAGG AGGAGGGGGA AGGAAATAAG AGGAGGGGGG GGGTTCAAGG GAGGGAGGGG GGGGGGGGCG AGGGGGGGGG GGGGGGGTTT ATAACAAAAT GTATACCCTT CACATTTACC CCTACCCCCC ACTACTTTTC TATACTTATT CTTATTTTTT CTTTTCTATG GCGTACGATT TTTCCCTTCT CTTTTTTTCA ATATTCTTTT TTTTTTTTTT TTTTTCTTTT CCTTTTTTCT TTTTTTTTTT 
PELPUN                          TAATAAAAAA CAAAAAAATT TTAAACAAAA AAAAAAAAAA AAAAAAAAAA AAAAAAAAAA AAAAAATAGG AATAGAAAGA ATAAAAAAAT TAAAGAAAAA AAAAAAAAAA TATCAAATTA AAAAGAAGAA AATATAATTT AAAAAACTAC TGCAAAGAAA AGAAATGATA ACACACACAC AGGACCCACC ATAATCAGTT A-AAAGGGAC GCAGGCTATA GGATTGAAGG GGGGGGCAGA CTAAAAAGTG TAATTAGCAA TTATTATCAC TAAAATAAAC CACCCAAGAA CACGAAATTA ACCCCACTTC AAATCTCCTC AACCCCCCCC CCCCCCCCCC CCCCCCCCTC CCCCCCTTCC TTGCCCCCTC CTACCCTCCT CTTTACCCCC CTCCTTCGGT TCTATAT-TC ATTCCCCTCT CAATTCCTCG CTCCTCCTTT TTTTTTGAGA AACGAAGGGT GAAAAATGAG GGGGAGAGAG CCCATGAGGA GGGGGGGGGT AGGAAATGAG AGGAGGGAGG GGGACCAAGG GGGGGAGGGG GGGGGGGGGG GGGGGGGGGG GGGTGGGCTT TTAAAAAAAT ATATTACCTT CAATATTCCT TCTAACCCCC TCTTTTTTTC TTTGCCTATC CTTATTTTTT TTCCTCCATG GTATATAATT TTTTTCTTCT CCATTTTTAA AATTTTTTTT TTCTTTTTTT TTTTTCCTTT CCTTTTTTTT TTTTTTTTTT 
HELREG                          AAATAGAGAG CAAAAAAGTT ATCACCAAAC AAAAAAAAAA AAAAAAAAAA AAAAACAAAA AAAAAATAGG AACCGCAAAA AAAATAAAAT AAAAAAGAAA AAAAAAAGAA AACCAAGCTA AAAAGACGAA CCAATAATTA CACAAAATAA TACCAAGTGA AGAATTAATA AGACTCATCC AGGACCCACC ACGTTTTGAT AAAAAAGGAA ACAGGATTCT AGGTAGGGGG TGGGGGCGGC CTTAAACAAG TCAGCAGTAA TACTTCTCAC TAAAACAAAA CACCCACGAA CCCGCACCAC CTACCATTCC AATTCTCCCC ACCCCCCCCC CCCTCCCCCA CCCTCCCCTC CTTTCCCCCC CTGCCCCCCC CCTCCCTCCC CTTTACCCCC CCTCTTCGGA ACTAATACCC ATACCCCCCC CCCCTACTCA CCCCTTCTTT TTTTTTGAGA AAAGAAAGGG GAAGAGTGGG GGGGGGAGGG ACACTGAAGA GGGGGGGGGC AAGGAAGGAA GGGAGGGGGG GGGGCCAGGA GAGGGAGGGA GGGGGGGGGG GAAGGGGGGG GGGAGGGCTA CTTAAACCTC AAATTTCATC CCAATTCATC TCCAACTACC TTCCCTCCTT CAGTCCTTTC CCTATTTTTT TCACCTTACG GAATCCAATT CTCTCCCCCT CCTTTTTTAC ATCTTCTTTT CCCTTTTCTT TTTTTCTTTT CCTTCTTTCT TTTTTTTTTT 
CAUCAU                          AAATAGAAAA CAATAAAGTT TTCGACAAAA AAAAAAAAAA AAAAAAAAAA AAAAAAAAAA AAAGAAAAGG AACAGAAAGA ATGAAAAAAT AGAAAACAAA AACAAAAGAA CATAAAGATG AAAGGACGAA AACATAATTG TAAAAAATAG TGACAAGTGA AGAATTAATA CAAATCATAC AGGCCCCACC ATGTCTTGAT GAAAGAGAAA ACTGAATTCA TGAAAGAAGG TGGGGGCGGC CTCAAATGAG AAAACAGAAA TGTTTCCTGC T-AAACAAAC CACCTAAG-A CGCAAACTAA CCCCCCTTCC ACTTTTCCTC ACCCCCCCCC CCCTTCCCCC CCCCCCCCTC CTTCCCCTCC TCGCCCCCCT CCACCCACCC CTTTACCCCC CCTCTCCGGA CCCAACTTCA ACACCCCGCT TTCCCATTCG CTCCTCTTTT TCTTTTGAGA AAAGAAGGGA GAAGAGAAGG AGGGGGGGGG GCACTGAAGA GGGGGGGGGA AAGAAAGGAG GGGAGGAGGG GGGACCAAGA GAGGGAGGGA GGGGGGGGGG GGGGGGGGGG GGGGGGGCTA TTAAAACACC ATATAACCTC CCAATTCTCC TCCCACTACC TCCCCTCTTC TAGTCTTTTT TCTACTTTTT ACACTTCGTG GCATACAATT CTCTTCCTCT CCTTTTTTAG ACTTTCTTTC TTCTTTTTTT TTTTTCTTTT CCCTCTTTTT TTTTTTTTTT 
LECMEL                          AAAAAGAAAA CATTAACGTT TTCACCAAAA AAAAAAAAAA AAAAAAAAAA AAAATCCAAA GAAGAAAAGG AAAAGCATGA ACAACAAAAT AAAGAAAAAA AATAAAAGAA CACTAAGATA AAAGGATGAA CTAAAAATTA CACAAATTAG TGTCAAGTGA AGAATTAATA AAAATCAATT AATCCCTACC ACACTTTGTT AAAAAAGGAA ACTAAGTTAA AAAAAGGAGG TGGGGGTGGT CTTAAACGTG ATAACCGAAA TATTTCTCAC TCACATAAAA CACCCACGCA CACGCACATC TTACTCTTCC TCTCCTCCTC ACCCCCCCCC CCCTCCCCCC CCCCCCCCTC CTTCCCCTCC TCGCACCCTC CTACCTCCCC CTTTACCCCT ATTCTCCGGA TCTAAAAATC ATACCCCACC CTATTAATTG TTCCTTTTTT TTTTTTGAGA AAAGAAAGGG GAAGAAGGGG AGGGGGGGAG CCAATGAAGA TGGGGGGGGG AGGGAAGGAG GGGAGGGGGG GGGATAAGGA GAGGGAGGGA GGGGGGGGGG GGGGGGGGGG GGGGGGGCTC ATAAAACATA ATATTATCTT CTAACTCACC TCTACCTACC TCCTCCCTTC TCATCTTTTT TCTATTTTTT ATGCTTCATG GCATATAATT CTTTCCCTTT CCTTTTTTAA AGTTTCTTTC TTCTTTTTTT TTTTTCTTTT CCCCCTTTTT TTTTTTTTTT 
HYLCHI                          AAATAGAAAG CAAAAAAATT GTAAAAAAAA ATAAAAAAAA AAAAAAAAAA AAGTAAAAAA AAAAAAAAGG AACAAAAAGA ACAAAAAAAT CACAAAAAAA AATAAAAGTA ACTCAAGATC AAAAAATGCA CGATTAATTT CAAAAAATAA TGCCAAGTGA AGAACTAATA ATTCTCATCT GAACCCCACC ACATCTTGAT GATAAAGGAA ACAGGTCTAA AAAAAGGAAG TGGGGGTAGT CTTAGATAAC ACAACAGTAA TATTTCTCAC TAAAACAAAT CACCCACGTA CCCCCCAAAA TATCCCTCCC TACTCCCCTC AACCCCCCCC CCCCTCCCCC CCCCCCCCTC CTTCCCCTCC TCGCACCCTC CTAACTTCCC CTTTACCCCC TTTCTTCGGA ACTAAAACTC ATTCCCCACT CTTCTATTCG CTCCTCCTTT TTTTTTGAGA AAAGAAGGGA GAAGAGAGAG AGGGAGGAAG TCACTGAGGA AGGGGGGGGA AGGAAAAGAG GGGAGGGGAG AGGTTTAGGA GAGGGAGGGG GGGGGGGGGG GGGGGGGGGG GGGGGGGCTA TTAAAATATT ATATACAGTT CTAGATCACT CCTAACTACT TTTCCTCTTC TTATCCTTTT TCTGTTTTTT ATACTCCGTG GAATACAATT TTTTCCCTCT CCTTTTTTAG AATTTCTTTT TTCTTTTTTT TTTTTTTTTT CCTTCTTTTT TTTTTTTTTT 
BUFMEL                          AACAAGAAAA CAAAAACTTT ATAAACAAAA ACAAAAAAAA AAAAAAAAAA AGAAAAAAAA AAAAATTCGG AATAAAAAGA ATAAAAAAAT ACTATAAAAA AAAAGAAGCA TATCAAATTA AAAAAATGAA AAACTTATTA TAAAAAATAC TGGCAAGTGA AAAATTAATA ATAAACATTT AACACCCACC GCATCTTGCT AAAAGAGGAT CCAGGATAGA AAAAAGGAGG TGGGGGTAGT CTTAGAAAAG ACAATGGTAT TATTTCTCAC TTAAATAATC CACTCACGCC CACGACCCAA ATACTTTTTC TATACTCCTC AACCCCCCCC CCCCTCCCCC CCCCCCCCTC CTTCCTCTCC CCAGAACCTC CTACCCACCC CTTTACCTCC CCTCTTCGGA GCAAAAACTC TCTCCCCACT CATCTATTTG CTCCTCTTTT TTTTTTGAGA AAAAAAGGGA GAAGAATGAG AGGGAGGGAG ACACTGAGGA GGGAGGGGGA AGGATAAGAG GGGAGGGGGG AGGGGAAGGA AAGGGAGGGG GGGGGGGGGG GGGGGGGGGG GGGGGGGCTC TTAACACATT AAATAATTTT CTAAATCACA TCTAACTACC TCTTCTCTTT TAACCCTTTT TCTACTTTTT ATACTTCGGG TAATATAATT TTTTCCCTCT CTTTTTTTAG ATTTTTTTTT TCTTTTTTTT TTTTTTCTTT CCTTCTTTTA TTTTTTTTTT 
TELBOL                          AAATAGAAAG CAAAAAAATT ATAAAAAAAA AAAAAAAAAA AAAAAAAAAA CAAAAAAAAA AAAAAAAAGG AATGAAAAGA ACGAAAAAAT TATAAAAAAA AAAAAAAGCA AATCAAAATA AAAAAATGAA AACCTAATTT CTTAAAATAC TGACAAGTGA AAAAATAATA AGAACCATTT AAATCCCACC ACATCTTGCT AAAAAAGGAT GCAGGATTAA AAAAAGGAGG TGGGGGTAGT CTTAGATAAT TCAATAGAAA TATTTCTCAC TAAAACAACT CACCTACGCC CGCGATTCAA CACCCTTTCC TATTCTCCTC AACCCCCCCC CCTTTCCCCC CCCCCCCCTC CTTCCCCTCC CCGATCCCCC CTACCTTCCC CTTTACCCCC TTCCTTCGGA TCTAAGATTC ACACCCCACT CATCCATTTA CTCCTCATTT TTTTTTGAGA AAAGAAGGGG GAAGAAAGAG AGGGAGGAAG ACATTAAAGA AGGGGGGGGT AGGAAAAGAG GGGAGGGGGG AGGTCTAGGA GAGGGAGGGA GGGGGGGGGG GGGGGGGGGG GGGGTGGCTC CTAAATTATT AAATATATTT CTAAATCACC TCTACCTACC TTTTCTCTTC TCATCCTTTT TCTATTTTTT ATTCTCTGTG GAATATAATT TTTTCCCTCT CTTTTTTTAG ACTTTTTTTT TTCTTTTTTT TTTTTTTTTT CCTTCTTTTT TTTTTTTTTT 
NESTHO                          A-AATAAAA- CACTA-AATT --TA--AAAA AAAAAAAAAA AAAAAAAAAC AAAAAAAAAA GAAAAAGAGG AACCAAAAAG ACAAAAAAAT CATACAGAAA AAAAAAAAGA AATCAGAATA AAATAATAAA CCCAACATTC CAAAAACTAA CGAAAGGAGT AGAATTAACA CCAACCATAT AAAACCCACC CTGTTTAGAT TAAGAGGAAA ACAAGATCTA GAAACAGAAG TAGGAGTGGC TTTAAACACT ACAACAACAA TGTTT-TCAC CCAAACACAA ACCCCAAGCA CCTTAACTAC CCCCCACTCT AATACTCCCT ACCCCCCCCC CCCTTCCCCC CCCTCCCCTT CTTCCCCTCC CTTCACCCCC TCCCCTCCCC CTTTACCTCT TACCTCCGGA ACTTAAGATT CCCCCCCACC TCATCTCTTA CTCCTTCTTC TTTTTTGAGA AAAGAAAGGA GGAAAAAAGG GGAGAGAGAA CCAATGAAGA AGGAGGAGGA AGGAAAAGAG GGGAGGGGGG AAGTAAAGGA GAGGAAAGGA AGGGTGGGGG GGGGGGGGGG GGGAGAGCTA CCAAAAAACC AAATACATCT TCCGCTCACA TATCCCTACT CCCCCTCTTC TAGTCCTTCT CCTATTCTCT ACACTTTATG GAATCCAATT TTATCCCCTC CCTTCTTTCA AACTTTCTTG CTCTTTTTTT TTTTTTTTTT CCCTTTTTTT CCTTTTTTTT 
SOOSEC                          A-AAAAAAA- CACTA-AATT --CAATAAAA AAAAAAAAAA AAAAAAAAAC AAAAAAAAAA GAAAAAAAGG AACCAAAAAG ACAAAAAAAT CACATAAAAA AAAAAAAAAA AATCAGAATA AAATAATAAA ACTAACATTC CAATAACTAA CGAAAGGAGA AGAATTAACA CCGACCACAA AAAACCCACC CTGTTTAGAT TAAGAGGAAA ACAAGATCCA GAAACAGAAG TGGGAGTGGC TTTAAATGCT ACAACAACAA TGTCT-TCAC CCAATCACAA CCCCTAAGCA CCTCAACCAC CCCCCACTCT AATACTCCCC ACCCCCCCCC CCCTCCCCCC CCCTCCCCTT CCTCCCCTCC CTCCACCCCC TCACCTCCCC CTTTACCTCT TACCTTCGGA GCTTAAGATT CCCCCCCACC TCACCTCTTA CTCCTTCTTC TTTTTTGAGA AAAGAAAGGA GGAAAAAAGG GGAGAGAGAA CCAATGAAGA AGGAGGAGGA AGGAAAAGAG GGGAGGGGGG AAGCAAAGGA GGGGAAAGGA AGGGTGGGGG GGGGGGGGGG GGGAGAGCTC TCAAAAAACT AAATACACCT TTCGTTAACA TATCCCTACT CCCCCTCTTC TAGTCCTTCT CCTATTCTCT ACACTTCATG GCATCCTATT TTCTCCCCTC CCTTCTTTCA ATCTTTCTTC CTCTTTTTTT TTTTTTTTTT CCCTTTTTTT CTTTTTTTTT 
FEJLIM                          GGATAGAGAT CTTTAAAGTT TTAGGTAAAA AAAAAAAAAA AAAAAAACTA AAATATTAAA AAACATACGG AACAGAAAAA ATATAAAAAT AAAAGAAAAA AAATAAAAAA TATCAAAATT AAAAAATGAA AAAATAATTC CAATAAATAA AGCCAAAAGT AGAATAATCA AAAATCATTA TGTACCCACC ACATTTCGAT AAAAGGGGAA GCTAGGTACA GAATAAGGGG TAGAGACGGT CTTAGAAGTT ACAATTGAGA TACTTTTTAC TCAAATAAAA CACCTAAGCA CCCAGTTCTT CAACCCTTTC AATTCTCCCT AGCCACCCCC CCCCTCCCCC CCCTCTCCTC CTTTCCCTCC CCACCCCCAC CCTCCTTCCC CTTTACCTCT CCCCCGCGGA ACTGAATTTT TCACCCCACT CTACTATTTA TCCCTCCTTT TTTTCTGAGA AAGGAAGGGA GAAGAACGAG GGGGAGGGAG GTACTGAAGG GGGAGGAGGA GGGAGAAGAA GGGGGGGGGG GGGAAGAGGA GAGGGAGAGG GGGGGGGGGG GGGGGGGGGG GGGGGAGCTA TTTAAAAATC ATATTATCTT CTAATTCAAC TCTCCTTACC CCCCTTTTAC TAATTCTTTT TCTACATTTT ATACTCC-CG GTACTTAATT TTTTCCCCTT TCTTTTTTAA ATTTTTTATT TTCTTTTTTT TTTTTCTTAT CCTCTTTTCT TTACTTTTTT 
MANMAD                          AAATAAAAAT CATAAAAATT TTTGAAAAAA AAAAAAAAAA AAACGTTATA AAAAATTAAA AAACAAAAGG AACAGAAAAA ACAAAAAAAT TATAGAAAGA AATTAAAAAA AATAAAACTA AAAAAATGAA CAAATAATTA CAAAAAATAA TGCCAAAAGA AGAATTAATA AAAATCATAA AGCCCCCACC ATATCTCGTT AAAAAAGGAA GCAGGATACA AAAAAGAAAG TAGAGGCGGT CTTAGATAGT TCAATAGTAA TACTTACAGC CTAAATAACC CTCTTACGTA CACATCTTCC CAACCTTCCC AATACTCCCT CTCCCCCCCC CCCCTCCCCC CCCCCCCCTC CTTCCCCTCC CCGATCATTC CCCCCCACCC CTTTACCTCC TTTCCGCGGA TCTAAAATTT TTACCCCACT CTACTACTTC CTCCTCTTTT TTTTCTGAGA AAAGAAGGGA GAAGAACGAG GGGGGAGGAG TCATTGGAAA AGGAGGAGGT AGGAAAAGAA GGGGGAGGGG GGGGTGAGGA GAGGGAAGGG GGGGGGGGGG GGGCGGGGGG TTGGGAGCTT TTAAAAAATT AAATACTTTT CTAGTTTACC TCTTACTACT TCCCCTTTAT TTACTCTTTT TCTATTTTTT TTCCTCTGTG GAACATTATT CTCTTCCCTT TCTTTTTTAG AATTTTTATT TTCTTCTTTT TTTTTCTTTT CCTCTTTTTT TTTTCTTTTT 
RHASCH                          GAATAAAAAT CAACAAAATT TTAGACAAAA AAAAAAAAAA AAGAGTTATA AAAGAATAAA AAATAAATGG AACCGAAAAA ACAAAAAAAT AAAAAAAAGA AATAAAAACA AAACGAAGTA AAAAGATGAA AACATAATTA CAAAAAATAA TGCAAAAAGA AGAATCAACA TAAAAAACAA TAAACCCAAC TCATCCAGCT ACAAAAGGAA GCAAGGTATA AAATAGGGGG TAGAGGTGGT CTTAAAAGAG TCAGCAATGA TTCTT-CTGC CCAATTAAAT CCCCCACGCA CTCCATAAAC GAACTTTTCC ACTTCTCCCA ACCCCCCCCC CCTCTCCCCC CCCCCCCCTC CTTCCCCTCC CCGTTCCCTC TTACTCACCC CTTTACCCCT TTTCCACGGA ACTAAAATTC TTTCCCCACT CAACTATTTG CTCTTCCTTT TTTTCTGAGA AAAGAAGGAA GGAGAAAGAG GGGGGGGGAG ACCATGGAGG AGGGGGAGGA AGGAGACGAA GGGGAGGGGG GGGGCAAGGA GAGGGAGGGG GGGGGGGGGG GAGCGGGGGG GGGGGAGCTC ATAAAACGTT ATATTACATT TCAGTTTATC TCTACTTACC TTCCTCCTAT TAATTCTTTA TCTATTTCTT CTACTTCGCG GCATATAATT CTCTCCCCTT TCTTTCTTAG AATTTTTATT TTCTTCTTTT TCTTTCTTTT CCTCTTTTTT TTTTCTTTTT 
MICORN                          -CAAAGAAAC CATGAAATTT ATAGAAAAAA AAAAAAAAAA AAAAAAAAAA AAAAACAAAA AAATAAAAGG AATAGAAAGA ACAGAACAAT AAAAAAGAGA AATTGAAGAA AACCAGGATT AAAAAACGAA TACATTATTT TAAAAAATAA TGCAAAAAGA AGAATTGATA AAACTCATCT AAGCCCCACC ACATTTTGCT ACAGAAGAAA GCCGGATACA AAACCGAAGG TGGAGATAGT ATTAGAAGAT ATAAAAGAAA TATTTTTTAC TAAATTACAA CACCTACGTA CGCGGTTAAA CCACTCTCCC ATTTCTCCTC ACCCCCCCCC CCCCTCCCCC CCCCCCCTTC CTTCCCCTCC CCGCACCCTC TTCCCCTCCC CTTTACCTCC CCCCTTCGGA ACTAAAATAC TCCCACCGCT CATTTATTTG TCCCTCTTTT TTTCCTGAGA AAAGAAGGGA GGAGAAAGAG GGGGGGGGTG CCAATGAAGA GGGAGGAGGA AAGAAATGAA GGGGGGGAGG GGGGAGAGGA GAGGGAGGGG GGGGAGGGGG GGGGGGGGGG GGGGGGGCTT -TAAAAAATT AAATAAACTT CCAGTTCAAT TCAAATTACC TTTCTCCTTT TCATTCTTCT TCTATTCACT ATACTTCATG GAATATAATT CTTTTCCCCT TCTTTTTTAA ATTTTCTATT TTCTTCTATT TTTTTCTTTT CCTTCTTTTT TTTTTCTTTT 
KALPUL                          AAATAGAAAT CATTAAAATT ATAGAAAAAA AAAAAAAAAA AAAAAATACA AAAAAAAAAA AAACAAAAGG AACAGAAAAA ACGAAAAAAT AAAAAAGAGA AACTGAAGCA AACCAAGATA AAAAAACGAA CAAAACATTT TATAAAATAA TGCCAAAAGT AGAACTAATA AAAATCATAT AAGACCCACC ATATCTTGCT AAAAAAGGAA GCAGAGTACA AAACAGGAGG TGGAGATGGT CTCAGACAAT TAAAAAGAAA TATTTACTAC TAAAATAAAA CCCCTACGTA CGCTCTCTAT ACACTCTCCC AATACTCCCC ACCCCCCCCC CGCCTCCCCC CCCCCCCCTC CTTCCCCTCC CCGCACCCTC CCCCCCCCCC CTTTACCCCC CCTCCTCGGA ACTAAAGTTC ACACCCCGCT TTCCTATTTG CTCCTCACTT TTTCCTGGGA AAAGGAGGGA GAAGAAAAAG GGGGGGGGAG ACAATGGAGA GGGGGGAGGA ATGAAAAGAG GGGGGGGGGG GGGCCAAGGA GAGGGAGGGG GGGGGGGGGG GGGGGGGGGG GGGGGGGCTA TCAAAATATT AAATAACCTT CTAATTCGAC TCTATTTACC TCCCTTTTTT TAATTTTTTT TCTATTTGCT ATATTTTGTG GAATATAATT CTTTCCCTCT TCTTTTTTAG ACTTTCTATT TCCTTCTTTT TTTTTCTTTT CCTTCTTTTT TTCTTTTTTT 
Breviceps                       AAATAGAAAC CCACAACGTT TTTGACAACA AAAAAAAAAA GTAAAAAATA AAAATATAAA GAAAAAAAGG AACAGCACAA ACAAAAAAAT AATCAAAAGA AAATAAAGAA TAACAAGATA AAAAAACGAA ACCTACATCT CAAAAAACAC CGCAAAAAGA AGAATAAATA TAAAACATAT AACCCCCACC ACATTTTAAT A-AGAGGAAA TCAGGTTACA AAAAGGAAGG TGGAGACGGT CACAAAAAAT CTAATAGGAA TATTTCGCCC CAAAACAACA CACCAGCGAA CCCACCCCCC ACACCTTACC ACCCCCCCCT ACCCCCCCCC TCCCCCCCCC CCCCCCCCTC CTTCCCCTCC CCATCCCCTC TCTCCCTCCC CTTACCCTCC GCTCCTTTGA ACTAAAACCC TTACCCCGCT CACCTATTCG CTCCCCCTCC TTTCCTGAAA AAAGAAGGGA GAAGAGTGAG GGAGGGGGCG ACATTGAGGA CGGAGGAGGT AAGATAAGAG GGGGGGGAGG GGGGCAAGGA GAGGGAGGGG GGGGGGGGGG GGGGAGGGGG GGAAGTGCCT TCAACACATT ATATCACCTT CCAACTCCAT TCTATTCACC CCCCCCCTTC TCACTCTTTT CCTATTCTTC ATCTCCTACG GTATCTTATT CATTTCCCTT TCTTTTTTAG ATTTCCTATT TCCTTCTTCT TTTTTCCTTT CCCTCTTTCT TTTTTTTTTT 
Hemisus                         A-ACAGAAAG TTTCAAACTT ATCGCTAAAA A-AAAAAAAT AAAAAAAACA AATCAAAAAA AAAGAAAAAG AATAGCAAAA TTAAAAAAAT CATTGAGAAA AAATAAAGTA CATCAAGAAT AAAAGTTGCA CATTTAATTT AAAAAAATAA TGCAAAA-GC AAAACTAATA ACACTAACAT AAAACCCACC CCATTTTGCT AAAAGGGGAA ACAGGATCCA TAGTGGAAAG TAGAGGTGGT CTCAAAAGCA TCAACAGGAA TAATT-TCAT TAAATTAAAA TTCCCAAGCA CACGAACAAA ATACCTTACC AATCACCCCT AACCCCCCGT CCCCCCCCCC CCGCCCCCTC CTTTCCCTCC CTACACCCTC CTTCCCTCCC CTTTACCTTC GCCCTTCGGA ATAATCTTCA TTCCCTCACT CCACTATCTT CTCCTATTTC TTTTTTGAGA AAAGAATAGG GAAGAAAGTG GGGGGGGAGG GCAATGGGGA TAGAGGGAGT AAGAAAAGAA GGGGGTGGCG GGGATCAGGA GAGGGAGGCG GGAGGGGGGG GGGGTAGGGG GGGTAAACTC TTAAAACTTA AAATTATATT CCAACTCATC TTTATCTACT TCCCT-CCTA TTATTCAATT CTTACTTTCC ATTCCCCTTG TCAAATAATT CTTTTCCCTT TTTTTTTTAG ATTTTCTATT TTCTTTTTTT TTTTTCCTTT CTTCTTTTTT TTATTTACTT 
Hyperolius                      AAATAGAAAT CCTTAAAGTT ATCCAAAAAA AAAAAACGTA GAAAAAAAAA AAAAAAAAAA AAAAAAAAAG AAAAGAAAAA AAAAAGAAAT AAATCAAAAA GATAAAAAAA AAACAAGATA AAAGGATGAA AATAAAATTC CAATAAATAA TATTAAATGT AGAATAAATA AACATTAAAT TAACCCCACC ATATTTCCGT AAAAAAGAAC GCAGAATACA AGGAAGAGGG TAGAGATAGT TATAAAAGTT TTAGCAGGGA TAATT-TCAC AAAAATTAAA TTCCCACAAA AACTTATCAA ACACTCTTCT CATATCCCCT ACCCCCCTCC CCCCCCCCCC CCCCCCCTTT CTTCCCTTCC CCGTCTCCAC CCCGCCTCTC CTTTACCTCC ATCCTTCGGA ACTAAATTAT ATATTCCATT TTACCCATTA ATCCTTTTTT TTTTTTGAGA AAAGAAAGGA GAAGAAAAAG GAGGGGGGTG ACTATAAAGA AGGAGGAGGA AAGAAAAGAA GAGGGGGACG GGGTTAAAGA GAAGAAGGGG AGAGAGGGGG GAGGGGAGGT AGGGGAGTTA -TAAAACATA ATATATTCTT CTAGTTCATT TTAATTTACC TCTTCTCCAT TAAATTTTTT TCTATTTTTT TTATTTCATG GACTATAATT CTTTTTCTCT TCTTTTTTAC AATTCCTATC TTCCTTTTTT TTTTTCTTTT CTTTTTTTTT TTTTTCTTTT 
Trichobat                       AAATAAAAAC CCTAAAAGTT ATAGCAAAAA AAAAAAAAAA AAAAAAAAAA AAACAATAAG AAAGAATAGG AATAGAATAA ATGAAAAAAT CAACAAGAAA AACTAAAAAA TACCAAGCTA ATAAAATGAA CAAAAAATTT TAATAACTAA TGCCAAAAGA AGAATTAATA AAACTAACAC TAACCCCACC GCATTTCTTT AAAAAGGAAA ACAGGATACA AGAAGGAAGG TAGAGATGGC CTCAAAAGAT CCAACAGTAA TATTT-CTAT TTAAATCAAC CCCCTTTGAA CACCCTCCGT ACACCCTCCC ACTACTCCCC ACCCCCCCCC CCCCTCCCCC CCCCCCCTTC CTTTCCCTCC CCGCCCCCCC CTCTCTTCCC CTTTACCTCC CTTCCCCGGA ACTAAAATCT TTACTTCACT CTACTACTTA CTCCTCTTTT TTTTCTGAGA AACGAAGGGA GAAGAAAGAG GGGGGGGAGG ACACTGGAGA AGGAGGAGGA AAAAAAAGAA GGGGGGGGAG AAGGTGAGGA GAGGGAGGGG GGGGAGGGGG GGGGGGACGG GGGGGAACAA CTAAAAAATT ATATACACTT CCAGTTTGTC CCTATTTACC CCCTCTCTTC TAGCTCTTTT CCTATCTTTT TTAATCCGTG GACTATAATT CTTTTCCCCT TTTTTTTTAA ATATTCCATT TTCTTTTTTA TTTTTCTTTT CCTTTTTTTT TTTTTTTTCT 
Lithobates                      GAATAAAAAT TAACAAAGTT TTAGATAAAA AAAAAAAAAA AAAAAATATA AAAGAAACAA GAACAAACGG AATAGAAAAA ATAAAAAAAT AATAAAGAAG AAATAAAAAA AACCAAATTC AAAAAAAGAT AACATAATTA CGATAAATAA TGTCAAAAGA AGAATTAACA AAAATCAACT TACCCCCACC ACATCTAGAT AAAAAGGGAA GCTGGATACA AAAAGGAGGG TAGAGATGGT CTTAAAAGAT ATAGCAGTAA TACTTTCTCC TAAATCAAAA CACCTACGTT CCCTATTCAA TAACCTTTTC ACTCCCCCCC CACCCCCCCC CCCCGCCCCC CCCCCCCTTC CTTCCTCTCC CCGCCCCCTC CCCCCTCCCC CTTTACCTCC CTTCCTCGGA TCTAAAATTT ATACCTCTCC CAATTACTTA CTCTTCTTTT TTTTCTGAGA AAAGAAGGAA GAAGAATGGG GGGGGGGAAA TCCCTGGGGA GGGAGGGGGT AGGAGAAGAA GGGGGGGGGG GGGGCGAGGA AAGGGAGGGG GGGGAGGGGG GGGCGGGAGG GGGAGGGCTC TTAAAAAATC ATATAATCTT CCAGTTTACT TAACCTCACC TCCCTTCTAC TCATTCTTTT CCTATTTTTT ATGCTCCGCG GCATATTATT CTCTTCCCTT TCTTTTTTAA AATTTTTATT TTCTCTTTTT TTTTTCCTTT CCCCTTTTTT TTTTTTTTTT 
Babihol                         GAATAGAAAT TAATAAAGTT TTAGATAAAA AAAAACAAAA AAAAGATAAA AAAAATACAG GAATAAACGG AATAGAAAAA ATAAAAAAAT AATAAAAAAG TACAAAAAAA TATCAAATTT GAAAAATGAA CACATAATTA CAACAAATAA TGCCAAAAGA ATAACTAACA AATATAATCT TAACCCCACC ACATCTTGAT ATAAAGGGAA TCTGGATACA AAAAAGAGGG TAGAGATGGT CTTAAAAGAT TTAGTAGTAA TACTTTCT-C CAAATTAAAT CACCTACGCA CCCCATTCAC TAACTCCTCC AATTCTCCCT CACCCCTCCC CCCCTCCCCC CCCCCCCTTC CTTCCCCTCC CCACCCCCTC TCCCCCTCCC CTTTACCCCC CTCCCTCGGA ACTAAAATTT TTACCCCTCC CTATTACTTT ATCTTTCTTT TTTCCTAAGA AAAGAAAGAA GAAGAATGGG GGGGGGGGAA GCACTGGAGA GGGGGGGGGT AAGAGAAGAG GGGGGGGGGG GGGGCGAGGA GAGGGAAGGG GGGGAGGGGG GGGCGGGAGG GGGGGAGCTT TTAAAAAATT ATATAATTTT CCAGTTCACC TCACCTTACC CCCCTCCTTC TCTTTCTTTT CCTATCTTTT ATGCCCCGCG GCATATAATT CTTTTCCCTT TTTTTTTTAG ATTTTTTATT TCCTCTTTTT TTTTTCTTTT CCCCTTTTTT TTTTCTTTTT 
LIMFUJ                          AGATAGAAAT CATTAAAGTT ATTGTAAAAA ACAAAAAAAA AAAAGAAATA AAACAAAAAA AAATATATGG AATAGAAAAA ATACAAAAAT AACAGAAGAA AATTAAAAAA AATCAAGATC AAAAGACGAA AACACGATTA TAATAAACAT TATCAAAAGA AGAATCAACA AAATTCATAT TAATCCCACC CTATTTCGAT ACAAGAGAAA GCAGAATACA AAAAAGGGGG TAGAGATGGT CTCAAAGGAC CTAACTGGAA TACTT-TTCC TCAAATATAA CACCAAAACA CTTAAACCTA TGACCACTTC ATTCTTCCCT CCCCCCCCCC CCCCTCCCCC CCCCCTCCTC CTTCCCCCCC CCGCCCCCTC CCTCCCTCCC CTTTACCCCC CCCCTACGGA TCTAATATAC TTACCCCGCT CACCTATTTA CTCCTCTCCT TTTTCTGAGA AAAGGAGGGA GAAAAAAGAG GGGGAGGGAG TCAGTGAAGA GGGGGGAGGG GAGAAATGAA GGGGGGGGGG GGGTAGGGGA GAGGGAGAGG GGGGGGGGGG GGGCGGGGGG GGGGGAGCTT CTAAAAAATT ATATCATATT CTAGTTCGAT TCACCTTACC TCCCTTTTCT TAATTTTTTC TCTACTTCTT ATACCCCACG GAATATCATT TTTTCCCCTT TCTTTTTTAA ATTTTCTATT TTCTTTTTTT TTTTTCTTTT CCTTTTTTTT TTATCTTTTT 
HOPTIG                          GGATAGAAAC CTCTAAAGTT TTAGAAAAAA AAAAAAAAAA AAAAAAAATA AAAAAAAAAA AAATATACGG AATAGAAAAA ACAAAGAAAT AAACGAAAAA AA-AAAAAAA TATCAGATTA AAAAGACGAA ACAATTATTT CAATAAACAA TGTCAAAAGA AGAATAAACA AAACTTACAA TGCCCCCACT CCATTTTGAT AAAAGGGGAA GCTAGATACA AAATGGGGGG TAGAGACGGT CTTAAAAACT CCAGCTGTGA TTCTTATTAC CCAAATGAAT CTCCAAAGAA CACGTCAACA TAACCACCCC AATACTCCCC CACCCCCCCC CCTCTCCCTC CCCCCTCCTC CTTCCCCTCC CCGTCCCCTC CCCCCCTCCC CTTCACCCTT CCTCCACGGA ACTAATTTTA ATACCCCGCT CAATTACTTG ACCCTCCTTT TTTTCTGAGA AAAGAAGGGA GAAGAATGAG GAGGGGGGAG TCACTGGAGG GAGGGGAGGA GGGAGAAGAA GGGGGGGGGG GGGTAGAGGA GAGGGAGAGG GGGGGGGGGG GAGGGGGGGG GGGGGGGCTT TTAAAAAATC ATATAAACTT CCAATTCAAC TCTCCTTACC CCCTTTTTAT TTATTCTTCC CCTACTTTTT ATGCTCCACG GAATATTATT TTCTCCCATT TCTTTTTTAG ACTTTTTATT TTCTTTTTTT TTTTTCTTTT CCTTTTTTTT TTATTTTTTT 
BUEBUE                          GAATAGAAAT CATTAAAATT TTAGAAAAGA AAAACAAAAA AAAAGATACA AAAAAATTAA AAATAATTGG AACAGCAAAA ACAAAAAAAT AAAAGAAAGA AGAAAAAAAA AAACAAACTA AAAAGACGAA CAAATTTTTA CAATAAAAAC TGTAAAAAGA AGAACCAACA AACACCATCT AAACCCCACC GCATCTTGCT AAAAAAGGAA GCTGAATAGA GAAAAGGGGG TAGAGATGGT CTCAAACAAA TCAGTTGTAA TGCTTACAGC TAAACTAAAT CACCCACGTA CCCCATACAT CAACTATCCC AATTCTCCCC ACCCCCCCCC CCTCTCCCCC CCCCCCCCTC CTTCCCCTCC CCATCCCCTC CCCCCCACCC CTTTACCCCC CTTCTACGGA ACTAATATCC TTACCCCGCT CAACTACTTG CTCCTCCTTT TTTTCTGAGA AAGGAAGGGA GAAAAAAGAG GGGGGGGGAG ATACTGGAGA GGGGGGGGGT AGGAGATGAA GGGGGGGGGG GGGGAGAGGA GAGGGAGGGG GGGGGGGGGG GAGCGGGGGG GGGGGGGCTA TTCAAAAACA ATATAATTTT CCAATTCGCC TTTTCTTACC CCCCTTCTAC TAATTTTTTC TCTATTTCTT GTACTTTGCG GCATCTAATT CTTTTCCCTT TTTTTTTTAG ATCTTTTATT TTCTTCTTTT TTTTTCTTTT CCTTTTTTTT TTCTCTTTTT 


    1    1    1    1    1    1    1    1    1    1    1    1    1    1    1
    1    1    1    1    1    1    1    1    1    1    1    1    1    1    1
    1    1    1  155    1    1    1    1    2    1    1    1    1    1    1
    1    1    1    1    2    1    1    1    1    1    1    1    1    1    1
    1    1    1    1    1    1    1    1    1    1    1    1    1    1    1
    1    1    1    1    1    1    1    1    1    1    1    1    1    1    1
    1    1    1    1    1    1    1    1    1    1    1    1    1    1    1
    1    1    1    1    2    1    1    1    1    1    1    1    1    1    1
    1    1    1    1    1    1    1    1    1    1    1    1    1    1    1
    1    1    1    1    1    1    1    1    1    1    1    1    1    1    1
    1    1    1    1    1    1    1    1    1    1    1    1    2    1    1
    1    1    1    1    3    1    1    1    1    1    1    1    1    1    1
    1    1    1    1    1    1    1    1    1    1    1    1    1    1    1
    1    1    1    1    1    1    1    1    1    1    1    1    1    1    1
    1    1    1    1    1    1    1    1    1    1    1    1    1    1    1
    1    1    1    1    1    1    1    1    1    1    1    1    1    1    1
    1    1    1    2    1    1    1    1    1    1    1    1    1    1    1
    1    1    1    1    1    1    1    1    1    1    1    1    1    1    1
    1    1    1    1    1    1    1    1    1    1    1    1    2    1    1
    1    1    1    1    1    1    1    1    1    1    1    1    1    1    1
    1    1    1    1    1    1    1    1    1    1    1    1    1    1    1
    1    1    1    1    1    1    1    3    1    1   94    1    1    1    1
    1    1    1    1    1    1    1    1    1    1    1    1    1    1    1
    1    1    1    1    1    1    1    1    1    1    1    1    1    1    1
    1    1    1    1    1    1    1    1    1    1    1    1    1    1    1
    1    1    2    1    1    1    1    1    1    1    2    1    1    1    1
    1    1    1    1    1    1    1    1    1    1    1    1    1    1    1
    1    1    1    1    1    1    1    1    1    1    1    1    1    1    1
    1    1    1    1    1    1    1    1    1    1    1    1    1    1    1
    1    1    1    1    1    1    1    2    1    1    1    1    1    1    2
    1    1    1    1    1    1    1    1    1    1    1    1    1    1    1
    1    1    1    1    1    1    1    1    1    1    1    1    1    1    1
    1    1    1    1    1    1    1    1    1    1    1    1    1    1    1
    2    1    1    2    1    1    1    1    1    1    1    1    1    1    1
    1    1    1    1    1    1    1    1    1    1    1    1    1    1    1
    1    1    1    1    1    1    1    1    1    1    1    1    1    1    1
    1    4    1    2    1    1    1    1    1    1    1    1    1    1    1
    2    1    1  112    1    1    1    1    1    1    1    1    1    1    1
    1    1    1    4    1    1    1    1    1    1    1    1    1    1    1
    1    1    1    1    1    1    1    1    1    1    1    1    1    1    1
    1    1    1    1    1    1    1    1    1    1    1    1    1    1    1
    1    1    1    1    1    1    1    1    1    1    1    1    1    1    1
    1    1    1    1    1    1    1    1    1    1    1    1    1    1    1
    1    1    1    1    1    1    1    1    1    1    1    1    1    1    1
    1    1    1    1    1    2    1    1    1    1    1    1    1    1    1
    1    1    1    1    1    1    1    1    1    1    1    1    1    1    1
    1    1    1    1    1    1    1    1    1    1    1    1    1    1    1
    1    1    1    1    1    1    1    1    1    1    1    1    1    1    1
    1    1    1    1    1    1    1    1    1   92


Frequencies..
                                    T      C      A      G
HOMO                           0.21574 0.23689 0.34179 0.20558
GALLUS                         0.20269 0.24222 0.33389 0.22119
LIZARD                         0.19576 0.25424 0.34746 0.20254
CRYPTOB                        0.25874 0.18220 0.36606 0.19301
HYNOBII                        0.25541 0.18136 0.38020 0.18303
SIRENID                        0.25938 0.17848 0.38032 0.18182
RHINATR                        0.22962 0.21547 0.36190 0.19301
ICHTHYO                        0.23141 0.20217 0.37678 0.18964
TYPHLON                        0.21357 0.22111 0.37437 0.19095
ASCTRU                         0.22444 0.22195 0.34497 0.20865
LEIARC                         0.20133 0.24293 0.34110 0.21464
BOMORI                         0.22000 0.23083 0.34583 0.20333
OBSPER                         0.21685 0.24103 0.33611 0.20601
DISGAL                         0.22148 0.22231 0.33805 0.21815
RHIDOR                         0.22776 0.22444 0.33583 0.21197
PIPPIP                         0.20601 0.23186 0.34946 0.21268
PIPCAR                         0.19567 0.25562 0.32473 0.22398
XENTRO                         0.22010 0.22841 0.34302 0.20847
XENLA2                         0.22776 0.21613 0.35162 0.20449
HYMBOE                         0.21197 0.23192 0.34830 0.20781
PSEMER                         0.22565 0.20566 0.36303 0.20566
PELCUL                         0.24273 0.21363 0.34331 0.20033
PELPUN                         0.24126 0.20882 0.34942 0.20050
HELREG                         0.20847 0.25083 0.33389 0.20681
CAUCAU                         0.21547 0.23295 0.33694 0.21464
LECMEL                         0.23837 0.21844 0.33555 0.20764
HYLCHI                         0.24003 0.21429 0.34468 0.20100
BUFMEL                         0.24419 0.20515 0.34884 0.20183
TELBOL                         0.24834 0.20515 0.35050 0.19601
NESTHO                         0.21488 0.24164 0.35870 0.18478
SOOSEC                         0.21202 0.24708 0.35559 0.18531
FEJLIM                         0.24771 0.20781 0.33832 0.20615
MANMAD                         0.25083 0.21013 0.34635 0.19269
RHASCH                         0.23275 0.21530 0.34580 0.20615
MICORN                         0.23544 0.21048 0.34859 0.20549
KALPUL                         0.22674 0.21761 0.34801 0.20764
Breviceps                      0.21114 0.25686 0.33666 0.19534
Hemisus                        0.24687 0.21435 0.34779 0.19099
Hyperolius                     0.25790 0.18719 0.37354 0.18136
Trichobat                      0.23441 0.22444 0.34830 0.19285
Lithobates                     0.23920 0.21927 0.34053 0.20100
Babihol                        0.24688 0.22111 0.33333 0.19867
LIMFUJ                         0.23940 0.21945 0.33915 0.20200
HOPTIG                         0.23525 0.21613 0.34081 0.20781
BUEBUE                         0.23173 0.22342 0.33638 0.20847

Homogeneity statistic: X2 = 0.17292 G = 0.17360 

Average                        0.22900 0.22106 0.34812 0.20183
(Ambiguity characters are used to calculate freqs.)


# constant sites:    453 (37.62%)

*** Locus 3 ***
     45   1424

HOMO                            AAGGCGCTAG CTTAATTAAA GTGTGTGGAT TGCGTTCAGT TGATGCAGAG TGGGGTTTTG CAGTCCTTAG TATATAGTTT AAACAAAACG AATGATTTCG ACTCATTAAA TTATGA--TA A--TCATATT TACCAATAGA TTGAAGCCAG TTGATTAGGG TGCTTAGCTG TTAACTAAGT GTTTGTGGGT TTAAGTCCCA TTGGTCTAGA GGTATTAGAA AAA-TTTCAT AACTTTGTCA AAGTTAAATT ATAGGCTAAA T-CCTATATA TCTGCTCCGA GGTGATTCAT ATTGAATTGC AAATTCGAAG AAGCAGCTTC ACCTGCCGGG GCTTTAGGAT GGGGTGTGAT AGGGGCACGG AGAATTTTGG ATTCTCAGGG ATGGGTTCGA TTCTCATAGT CCTAAGTTGA AATACAACGA TGGTTTTTCA TATCATTGGT CGTGGTTGTA GTCCGTGCGA GAAACTCTTT TAGTATTAGT ACCGTTAACT TCCAATTAAC TAGTTTTGAC AACA--TCAA AAAAGAGTAG TAAATATAGT TTAACCAAAA CATCAGATTG TGAATCTGAC AACAGAGGCT TACGACCCCT TATTTACCAG AAATAT-GTC TAAAGAGTTA CTTTGATAGA GTAAATAATA GGAGCTTAAA CCCCCTTATT TCTACTTTTA AAGGATAACA G-CTATCCAT TGGTCTTAGG CCCCAA-AAA TTTTGGTGCA ACTCCAAATA AAAGTAGTTA AGATGGCAGA GCCCGGTAAT CGCATAAAAC TTAAAACTTT ACAGTAGAGG TTCAATTCCT CTTCTTAACA CACTGTAAAG CT---AGCAT TAACCTTTTA AGTTAAAGAT TAAGAGACCT CTTTACAGTG AGTAAGGTCA GCTAAAAAGC TATCGGGCCC ATACCCCGAA ATGTTGGTT- ATACCCCTCC CGTACTAAAA GCAATACACT GAAAATGTTT AGACGGGCTC -ACATCACCC CATAAACACA GAGAATAGTT TAATTAGAAT CTTAGCTTTG GGTGCTAATG GTGGAG-TTA A-GACTTTTT CTCTGTGAGA AAG-----CA CAAGAACTGC TAACTCATCC ATGT-CTAA- AACATGGCTT TCTCAGTCAT GGAGGCCATG GGGTTGGCTT GAAACCAGCT T-TGGGGGTT CGATTCCTCC TTTTTTGTGT CCTTGTAGTA TAAAATACAC CAGTCTTGTA AACCGGAGA- TGAAA--CCT TTTTCCAAGG ACAAGAGCCT TCAAAGCCCT CA--GTAAGT TGCAAT-ACT TAATTTCTGG GTAAAATGGC TGAGGAAGCA TTGGACTGTA AATCTAAAGA CAGGGGTT-- AGGCCTCTTT TTACCACAGA GTGTAGCTTA ACAAAGCACC CAACTTACAC TTAGGAGATT TCAACTT-AA CTTGACCGCT CTGA
GALLUS                          GAGGCCTTAG CTTAATTAAA GCGTCTGATT TGCATCAGGG AGATACAGGT TAATGTCCTG TTGGTCTTAA AAGTTAGTCT AACTAAGACA GCTGGTTTCG ACCCAGCAAA TTATAGACCC A-CCTATAAT TTTCTTTAGG CAGAAGCCAA TTGGTGTTGG CATTTAGCTG TTAACTAAAA TTGTACGGGA TCGAAGCCCA TCTGTCTAGA GACGTTAGTA AA-ATTACAT AGACCTGTCA AGACTAAATC ACAGGTGCAA ACCCTGTACA TCTACTCTGT AGTGAAGCAT AATGAGTTGC AAACTCGTTG ATGTACACTA ATGTGCCGGG GTCTTAGAAA ATAATATAGA GGGGTAT-GA AGAGTTTTGA TCTCTTCTGT GTAGGTTCGA TTCCTACTTT TCTAAGTTGA GA-ACAACAA TGGCTTTTCA AGCCGTAGTC CTTGGGGTCT AACCAAGCGG GAAGCTCTTC TAGTATCATT ACAACTGACT TCCAATCTTT AAAATCTGGT ATCAA-CCAG AGAAGAGCAG CAAACATAGT TTAACCCAAA CATTAGATTG TGATTCTAAA AATAGGAGTT TAACCCTCCT TGTTCGCCGG AAGCGTGCCT GAAAGGATCA CTATGATAAA GTGAAC-ATA GAGGTATAAC AACCCTCTCA CTTCCTTTTA AAGGATAAGA G-CAATCCGT TGGTCTTAGG AACCAC-CTA TCTTGGTGCA AATCCAAGTA AAAGTAGCTA GCGTGGCAGA GCTCGGCAAA TGCAAAAGAC TTAAGCCCTT TATC-AGAGG TTCAAATCCT CTCCCTAGCT CATTAAGAAG CTAT-AGCAC TAGCCTTTTA AGCTAGAGAG AGGGGACCTC CCCCTTAATG GATAAGGTCA GCTAACAAGC TATCGGGCCC ATACCCCGAA ATGATGGTTT AACCCCCTCC CCTACTAAAA GCATGGCACT GAAGATGCCA AGATGGTACC T-ACTATACC TGTGGGCACA GAGAGTAGTT TTTTGAAAAT ACCAGCTTTG GGAGCTGGAG ATGGAGGTTT GACCCTCCTT TTCTGAAGGG GAGG-CCCAG CAAGAACTGC TAATTCCTCT GAGCTTTAA- -CCTCAG-TC CCCTATTAAG TGGTTTGATG CGGTTGGCTT GAAACCAACA TGTGAGGGTT CGATTCCTTC CTTTCTTGAC TCTAATAGTT TA-AAAACAT TGGTCTTGTA AACCAAAAAC TGAAGTCCAC CCTTCTTAGA GTAAGGCCTT CAAAGCCTTA -AATAAGAGT TAAACTCTCT TAGTTTCTGG GTAAGATGGC TGAGGAAGCG TTAGGCTGTA GTCCTTTTTA CAGAGGTTCA ATTCCTCTTC TTATCACAAG GCGTAGCTAT ACAAAGCATT CAGCTTACAC CTGAAAGATA CCCTCAAAGA CAAGGTCGCC TTGA
LIZARD                          GAGGCCTTAG CTTAATTAAA GTGTCTGAGT TGCATTCAGA AGATGCGTTT TAGTATTTCG CAGGTCTTGG GCGTTAGTCT AAACAAGACA GCTGATTTCG ACTCAGCAAA TCTGGTCAAA C--ACCAGAC ACCTACCGGG AGAAGCGGAC AGAGCCCGCT GGCTGGGGTG TTTAGCTGTT AACTAAATTT TTGT-GGGAT CGAGGCCCTA GACCTTAGTA AAAATTACAT AGCCCTGTCA GAGCTAAATC ATAGGACACC ACCCTATAGG CCTCTCTGGG GTGTGA-CAC ATCAAAATGC AAATTTGAAG AAGAGCCCTA AGGGCTCCGG GGCT-AGAAG GTAGTATAAG -GGAGTGCTG GAGATTTTGA GTCTTTAGGT GCAGGTTCGA GTCCTGTTCT TCTAAGTTGA ATAACAACGG TGGTTTTTCG GACCAAAGGT CCTGGTTTGA GTCCAGGTGA GAAATTCTTC TAGTATCAGT ACAAGTGATT TCCACTCACT AAGTCTTAAT AAAAA-TTAA GGAAGAATAG TTAGCATAGT TTAACAAAAA CACTAGGATG TGGCCCTAAA AACAGAAGTT TAACCCTTCT TGCAAACCGG AAATGTGCCC GTAAGGGCTA CTTTGATAGA GTAAACTACA GAGGTTAAAA TCCCCTCATT TCC-CTTTTA AAGGATAAAA GACAATCCAT TGGTTTTAGG CACCAA-AAA TCTTGGTGCA ATTCCAAGTA AAAGTAGTTG GGGTGGCAGA GCCAGGTT-A TGCAAAAGGC CTAAGCCCTT TCACAAGAAG TTCAAATCTT CTCCCCAACC CACTGAGAAG CTT--CAGCG CTAGCCTTTT AAGCTAGAGA GGGAAAACCT TCCCTCAGTG AGTAAAGTCA GCTAACAAGC TATCGGGCCC ATACCCCGAA ATGTTGGTTT AAACCCTTCC TCTACTAAAA GCACGGCACT GAAAATGCCG CGATGGGCTA CAAAAAGCCC CAAAAACACA GAAGATAGTT TATTTAAAAT GCCAGTTTTG GGGGCTGGAG ATGGGGGTTA --TGCCCCTC TTTTGAGAGA GGTGTTACAC TAAGAACTGC TAATTCTTCT GAAGTTAAAT -CCTCAGACC CCTCAAGCAT TACGGTAATG TGGTTGGCTT GAAACCAATT AAAGGGGGTT CAATTCCTTC CT------GC CCTAGTAGCT TAAAAAGCAT TGGTCTTGTA AACCAAAGCT GGGAC-AAAC CGCCCCTAAG GCAAGGGCCT TCAAAGTCCG AAATAGGAGT GAAACCCCCC TAGTTTCTGG GTAAAGTGGC CGATTAGGCG GTAGGCTGTA GTCCTATTCA GGAAGGTTTA ATTCCTTTCT TTATCAACAA AAAGTAGCTT ACAAAGCATT CAGCTTACAA TTGAGTAATG TTA------- --GCTACCAA ACTA
CRYPTOB                         GAGGTTTTAA CTTAATAAAA GTAGCTGAGT TGCATTCAGA ATATGTGGGA TAAAGTCCTG CAAACCTTCA TTTAGTCCAA TAAA--GACC GCTGATTTCG ACTCAGTAAA TTTTGGTTTG ACCCCAAAAA TATTTTTAGA TTAAAGCTCG CTGGATTGAG CGTTTAGCTG TTAACTAAAA GGTCGTGGGA TAAATGCCCG CTAGTCTAGA GACATTAGTA AAAATTACAC AACCTTGTCA TGGTTAAATT ATAAGTTAAA ACCTTATATG TCTGCTCTGT AGTGTACCAC ATGAAATTGC AAATCTCAAA GAGCAGAATA ATCTGCCAGG GCTTTAAAAG GTGGTGTAGG GGGAACACAA AGAGTTTTGA TCTCTTAGTA AAAGGTTCAA ATCCTTTTCT TTTAAGTTGA AT-ACAACAG TGGTTTTTCA GGCCACAGGT TTTGGTTAAA AGCCAAATAA AAAGCCTTTT TAGTAAAAAT ACAAATGACT TCCAATCATT TAATCTTAGT AAAAAACTAA GAAGAGGTAG TATGTATAAT TTAATTAAAA TTTTAGATTG TGATTCTAAA TATGAGAGTT AAAA-CCTCT CTACGACCGG ACACGTGCCC G-AGGGGCCA CTTTGATAGA GTGTAATATA GAGGTTAAAA TCCCCTCGTC TCCTCTTTTA AAGGATAATA G-CCATCCAT TGATTTTAGA GGTCAA-ATA TCTTGGTGCA AGTCCAAGTG AAAGTTGCTA AGATGGCAGA GCTTGGTAAT TGCAAAAGAT CTAAAATCTT TCAACCGAGG TTCAAATCCT CTTCTTAGCT CATTAAGAAG CTTA-AGCAA TAGCCTTTTA AGCTATAGAT CGGTGAACTC ACCCTTAATG AGTATGATAA GCTAAAAAGC TCTTGGGCCC ATACCCCAAA ATGTTGGTTA AACTCCTTCT CTTACTAAAA GCGTGGCACT GAAAATGCCT AGATAGATTT TAAAAAATCT TGCAGACACA AGAGATAGTT TTTCCAGAAT TCTGGCTTTG GAGGCCAGGG GCAAGGGTGA AATCCCATTT TCTTGAGAGA GGGGGTACAA GAAAGTTGGC TAACTATCCT TAAGCTAGA- TCTAAGGCCC ATTCTGGCAG ACCGGTTATG CAGCTGACTT GAAATTAGCT AACGGGGGTT CAACTCCTTC ATTCCTTGGT CGCAATAGCT TATAAAGCGT GGGTCTTGTA AACCCAAGAT TGAAAAAAAG CTTTCCTGCG GCAAGAGCCT TCAAAGCCCT AAGTAGAAGT TAAAATCTTC TAGTCTTTGG GTAAAATGAC TGAACAAGTG TAGGGTTGTA ACCCCTTTCA TAAAGGTTAA AGTCCTTTTT TTATCACAAA GAGTAGCTTA AAAAAGCATC TTATTTACGC TAAGAAAATA TCTATT-GAC CCAGATCTTT TTGA
HYNOBII                         AAGGTCTTAG CTTAATTAAA GCATCTGGGT TGCATTCAGA TAATGTAGAA TAAAGTCCTG CAGGTCTTAA TTTAATCTAA GAAA--GATT ACTAATTTCG ACTTAGTAAA TTTTGGTTAA A--TTCCAAA AATATTTAGA TTAAAGCTCG CTGGATTGAG CGTTTAGCTG TTAACTAAAA GGTCGTAGGA TAAAAGCCTT CTAATCTAGA GATGTTAGTA AAAATTACAA AACCTTGTCA TGGTTAAATT ATAAGTTAAA ATCTTATACA TCTGTTCTGT AGTGTAACAC ATAAAATTGC AAATTTTATA GAGTAAATTA ATTTTCCGGG GCTTTAAGAA GTGGTGTAGA GGATGCACAA GGAGTTTTGA TCTCCTAGGA ATAGGTTCAA ACCCTTTTTT CTTAAGTTGA AT-ACAACAT TGGCTTTTCA GGTCAGGGGT CTAGGTTAAA ATCCTGGTAA AAAATCTTTT TAGTAAAATT ACAAATGACT TCCAATCATT TAATTCTAGT TAAAA-CTAG GAGGAGATAG TTTAAATAAT TTAATTAAAG TACTAGATTG TGATTCTAGA AATAAGAGTT AAACTCTCTT TTTAAACCGG ACATGTGCCC GTAGGACTCA CTTTGATAAA GTGAAA-ATA GGGGTTCAAA CCCCCTCATC TCCTCTTTTA AAGGATAATA G-TAATCCAT TGGTTTTAGG AACCAAAAAC TCTTGGTGCA ACCCCATGTA AAAGTTGTTA GAGTGGCAGA GTCTGGTAAT TGCAAAAGAT CTAAAATCTT TCACCAGGGG TTCAACTCCC CTTTCTAACT CATTAAGAAG CTTTCAGCAA TAGTCTTTTA AGCTATAGAT CGGTGAACCC ACCCTTAATG AGTAGAATAA GCTAAAAAGC TTTTGGGCCC ATACCCCAGA ATGTTGGTTA AAATCCTTCT TCCACTAAAA GCATAGCACT GAAGATGCTA AGATAGATTT TTAAACATCT TAAAAACACA AGAGGTATTT TTCCCAGAAT TCTGGCTTTG GAGGCCAGTG GCGGGGGTGA AATCCCCCCC TTTTGAGAGA AGAGTCGACA TGGAAACTGC TAATTATCCT ACGGTTAAAT -CCGTAGTCT ACTCTGACAG AGTGGTTATG TGGTTAACTT GAAATTAACC CATGTGGGTT CAATTCCCTC CTTTCTTGAC TCAGATAGCT TAAAAAGCAT CGGTCTTGTA AGCCGAAGAT GAGAATAATA CTCTCTCTGA GTAAAGGCCT TCAAAGCCTT TAGCAGAAGT TAAAATCTTC TAGCCCTTGG GTAAGATGGC CGAATAGGTG AAGGGTTGTA ACCCCTTTAA TAAAGGTTAA AGTCCTTTTT TTATCACAAA ATATAGCTAA ATATAGCATC TTGTTTACAC CAAGAAGATA CTTGTT-AAT TCAAGTTATT TTGA
SIRENID                         AAGGCTTTAT CTTAATTAAA GTATCTGAGT TGCATTTAAA AGATGTGGGG TAAAATCCTG CAAGTCTTAA NNNNNNNNNN NNNNNNNNNN NNNNNNNNNN NNNNNNNNNN NNNNNNNNNN NNNNNNNNNN NNNACTTAGA CTAAAGCTAG TTTATTAAAG CATTTAGCTG TTAACTAAAG ATTTGTGGGT TAAAGTCCTG CTAGCCTAGA GATATTAGTA AAAATTACAA AGCCTTGTCA AGACTTAATT ATAAGTGAGA ACCTTGTATA TCTGCCTTGT GATGTATCAT ATAAAATTGC AAATTTTAAA GAGCAGAATA GTCTGCCGGG GCTTTAAGAA GTGGTGTAGA GGAAGCACAA AGGGTTTTGA TCTCTTTAGG GTAGGTTCAA GTCCTATCTT TTTAGGTTGA AT-TCAACAG TGGTTTTTCA GGCCAAAGGT CTTGGTTAAA ATCCAAGTAA AAAATCTTCT TAATATTAAT ATTAGTGACT TCCAATCACT AAATCTCAAT TTAAA-TTGA GGGAAGATAG TTTGTATAAT TTAAAAAAAA TACTAGATTG TGATTCTATA AATAAGAGTT AAAGCCTCTT TACAAACCGG ACATGTGCCC GTAAGGATCA CTTTGATAGA GTGAGTAATA GAGGTTCAAA CCCTCTCATT TCCTTTTTAA AGGATATTAG ATAATCCATT GATCTTAGGA GTCAAA-AAC TCTTGGTGCA ACTCCAAGTA AAAGT-GTTT GAGTGGCAGA GCCCGGTAAT TGCAAAAGAT CTAAAATCTT TCTACAGAGG TTCAACTCCT CTCTCCAACA CATAAGAAGC TACNNNNNNN NNNNNNNNNN NNNNNNNNNN NNNNNNNNNN CACCCTTATG AGTAAAATAA GCTAAAAAGC TTTTGGGCCC ATACCCCAAA ATGTTGGTTA AAATCCTTCT TCTACTAAAA GCACGGCACT GAAAATGCCA AGATAGATTT TAGTAAATCT CACAAACACA GAGGGTAGTT TAAGCAGAAT TTCGGCTTTG GGTGTCGACG GCGAGAGTTT AACCCCTCCC CCCTGAGAGA AGGTTTAAAA TAGAAACTGC TAATTATCCT GTGGTTAAAT CCACAGCCTA CTTATGGCAG AGTGGTTATG CGGTTGACTT GAAATCATCC AATGTGGGTT CAATTCCCCC CTTTCTTGGT CTTAGTAGCT TAAAAAGCAT TGACCTTGTA AGCCAAAGAA TGAGATAATA TTCTCCTAAG ACAAGGACCT TCAAAGCCCT AAGTAGGAGT TAAACCCTCC TAGTCCTTGG GTAAGATGGT CGAACAGACG GAGGGTTGTA GCCCCTAGAA TAAAGGTTCA AGTCCTTTTC TTATCACAAA GAGTAGCTTA ATAAAGCATC TTGCTTACAC CAAGAAAATA CTAGTTCAAA CCTAATCTCT TTGA
RHINATR                         AAGGCTTTAG CTTAATTAAA GTGTCTGAGT TGCATTCAGT TGATGTTAGA TAAAATCTTG CAAGTCTTAG CGGTTAGTCC AACAAAGACT ATTAGTTTCG ACCTAGTTAA TTGTGGTGAA CCCCCACAAC CTCTCTTAGG TTGAAGCTCT CTGGAATGAG CGTTTAGCTG TTAATTAAAA GGTCGTAGGA TAAAGGCCTA CCAATCTAGA GGTGTTAGTA AAAATTACCC TGCTTTGTCA TAACAGAATT ATAAGATAAA TACTTGTACA CTTGCCTTGT GGTGTAACAC ACAGGGGTGC AAATCCTGAG GGGCAGGTGA GTCTGCCGGG GCTTTAGGAA GTGGTGTAGT GGAAGCACAA AGAGTTTTGG TCTCTTGGGC GTAGGTTCGA AACCTATTTT TCTAGGTTGA ATAACAACGA TGGTTTTTCA GGTCAGTAGT CTTGGTTAGA GTCCGAGCGG GAAACCGCCC TAGTATCATT ACAAATGACT TCCAATCATT TTATCTTGGC CTAAC-CCAA GGGGCGATAA CAAGCATAGT TTAAATAAAA CACTAGATTG TGAATCTAGA AACAGAAGTT AAAACCCCCT TGCTCGTCGG ATACGTGCCC GTAAGGACTA CTTTGATAGA GTAATTTACA GGGGTTAAAG CCCCCTCATA TCCCCTCTTA AAGGATAACA GAAATCCATT GGTCTTAGGC CCCAAA--CA TCTTGGTGCA AATCCATGTA ATAGCTGTTT TAGTGGCAGA GCCCGGTAAT TGCAAAAGAC CTAAGCCCTT TTATCAAGAG TTCAAATCTC CTCTAAAACA CATTAAGAAG CTATAAGCGT TAGCCTTTTA AGCTAACGAC AGATGAGCCC ATCCTTAATG AGTAAAGTCA GCTAAGAAGC TTTCGGGCCC ATACCCCAAA ACGTTGGTTA AAACCCTTCC TTTACTAAAA GCATGGCACT GAAGATGCTA AGACAAACAA TTAATGGTTT CATGAGCACA GGAAGTAGTT TAATAAGAAT TTTGGCTTTG GGTGCCAAGG GTGGAGGTTA AATCATCCCT TTTTGAGAGA GAAGTTTAAG TAAGAACTGC TAATTCCTTT ATGGTTAAAA TCCATATTTC CCTCTGGCAG ATTGGGTATG TAGTTGGCTT GAAACCAGCC TATGTGGGTT CGATTCCTAC TCTTTTTGGT CTTAATAGTT TAAAAAACGT CGGCCTTGTA AACCGAAAAT AGAAA-AAGC CATCTTTCAG ACAAGGGCCT TCAAAGCCCT AAGCAAGAGA CAGCCCCTCT TAATTTTTGG GTAAAATGGC CGAGTAGGCG GTGGGTTGTA GCCCTAATAA CAAAGGTTCA AGTCCTTTTT TTATCACAAA GTGTAGTGTA AAAAAACATT TCGCTTACAC CGAAAAAATA CCAGCGAAGA CCTGGTCGCT TTGA
ICHTHYO                         AAGGCTTTAG CTTAAATAAA GCGTCTGGGT TGCATTCAGA AGATGTTAGG TATAGTCTTG CAGGCCTTAG AAGTTAGTCT AAAAAAGACA ATTAATTTCG ACTTAATAAA TTGTGATATG C-TTCACAAC TTCTTTTAGA CTGAAGCTCT CTGGGATGAG CGTTTAGCTG TTAATTAAAA GGTCGTGGGA TAAAAGCCCA TCAGTCTAAA GATGTTAGTA AAGTTTACAC TATCTTGTCA AGATAAAATC ACGAGTTAAA CCCACGTACA TCTGCCCCGT AGTGTATCAT ATAAGATTGC AAATCTTAAG AAACAGAATA ATCTGTCCGG GCTTTAGAAT GTGGTGTATT GGTAGCACGG AGATTTTTGA TTTCTTATGT ATAGGTTCAA GTCCTATTTT TCTAAGTTGA AGTACAACAG TGGTTTTTCA GATCATTGGT CTTGGTTAAA GTCCTAGTAA AAAACTTCTC TAGTATCAAT ACCAATGGCT TCCAACCATT AAATCTTAGC TTTAA-CTAA GGAGAAGTAG TAAATATAGT TTAAA-AAAA CATTAGATTG TGATTCTAAA GACAGAAGCC AATAACTTCT TATTTACCGG CTATGTGCCC G-AAGGGTCA CTTTGATAGA GTGAACAATA GGGGTTTAAA CCCCCTCATA TCCTCTTTTA AAGGATAGTA GTTATCCATT GGTCTTAGGA ACCAT--GAT TCTTGGTGCA AATCCATGTA AAAGTTGCTT GAGTGGCAGA GCCTGGTAAT TGCAAAAGAC CTAAGATCTT TTGATAGAGG TTCAAATCCT CTCTCCAGTT CATTAAGAAG CTAACAGCAC TAGCCTTTTA AGCTAGCACC -GGTGAAACC ACCCTTAATG AGTAAGGTCA GCTAAAAAGC TTTCGGGCCC ATACCCCGAA ATGATAGTTA AAACCAATCC CTTGCTAATA GCGCAACACT GAAGATGCTG AGATGAAATA TTAAGATTTC CGTCGACACT GGAAGTAGTT TAAAAAGAAT TTTGGCTTTG GGTGCCATTG GTGAGGGTGA AAATCCTCCT TCTTGAAAGA GAAAAATTAA TAAGAACTGC TAACTACTCT GAGGTTTAAT TCCTCAGCTC TCTTAAGCAT GGTGGTTATG TAATTAGCTT GAAACTAGTT GATGTGGGTT CAATTCCTAC CCTTTTTGGT TTAAGTAGCT TATAAAGCAT CAGTCTTGTA AACTGAAGAT CAGAGTAACC CCTCTCTTAA ACAAGGGCCT TCAAAGCCCT AAGCAAGAGA CAGCCCCTCT TAATTTTTGG GTAGAATGGC TGAGTAAGCG GCGGATTGTA GTCCCGACAA CAGAGGATAA AAGCCTCTTT CCACCACAAA ATGTAGTTTA AAAAAACATT CCGCTTACAC CGGAAAAAAA TCTGAT-AAA CCAGAACTTT TTGA
TYPHLON                         AAGGTCTTAG CTTAATTAAA GCGCTTGAGT TGCATTCAGG AGATACAGGT TAGACTCTTG TAGATCTTAG AGATTAGTCT AAATAAGACA GCTGATTTCG ACTCAGCAAA TTATGTTT-A A-CCCATAGT CCCCCATGGA CTGAAGTTCT CTGGGTTGAA TGTTTAGTTG TTAACTAAAA GGTCGTGGGA TAAAAGCCCA TCAGTCTAGG AGTGTTAGTA AA-ATTACAC TGCCTTGTCG TGACAACATA ATGAGCCTCA CCCTCATACA CTCTAGTGGT GAGC---CAC GTAAGGTTGC AAACCTTAAA AAGGCGGAGT TCTCCCCCCG GACTTAGAGA GTAGTGTACT -GAAGCACAG GGGGTTTTGA TCCCCCAGGG GCAGGTTCGA GTCCTGTTTT TCTAAGTTGA ATAACAACGG TGGTTTTTCA GACCGACGGC TTTGGTTAAA GGCCAAATAA GAAGCTCTCT TAGTAATAAT ACAAATGACT TCCACTCATT TAATCTTAGA CCCG--CTGA GAGAGGGCAG CAAATATAGT TTAACTAAAA CCCTAGATTG TGATTCTAGT AACAAAGACT AA-CCTCTTT TATTTGCCGG GCACGTGCCC GCAGGGATCA CGTTGATACA GTGAAAAATA AGAGTTCAAA CCTCTTCGCA GCCTCTTTTA AAAGATAGAA GTAATCTATT GGTCTTAGGC TCCAAA-CAC TCATGGTGCA ACCCCGTGTA AAAGCTACTT GATTAGCAAA ACAATCAA-A TGCAAAAGGC CTAAGCCCTT TCA-CAAAGG TGCGAACCCT CTCTCCAGTA CATTAAGAAG CCAACGGCGC CGGCCTTTTA AGCCGGAGTT TGGTGTCCCC ACCCTTAGTG AGTAAAGTCA GCTAAAAAGC TTTTGGGCCC ATACCCCAAA ATGTTGGTC- AACCCCCTCC TTTACTAAAA GCATGGTGCT GAAGACACCA AGACGAAAT- -TAACACTTC CAAAACCACA GAAGGTAGTT TAGGTAGAAT TTTGGTTCTG GGTACCAATG GCGAGGATGT T-ATCCTCTC TTCTGAGGGA GGCGCCCTAG TAAAAGCTGC TAACTTACCT GAGGTGTAAC CCCTCAGGCC ACCCTGATAG AGTGATTATA TGGTTGTTTT GAAATCAGCT TATGTGGGTT AGATTCCTAC CCCTTTTGGC TAAAGTAGCT TAAAAAGCAT CAGCCTTGTA AACTGAAATT AGAGA--CCC CCTCTCTTTA GCGAAAGCCT TCAAAGCTTT AAATAGAAGT CTAA-CCATC TAACTTCTGG GTAAAATGGC CGAGTAGGCG GCGGAGTGTA GTTCCGAGGA CGGAGGTTTG AGTCCTCTTG TTACCACAAA ATGTAGTTTA -AAAAACACT TCGCTTACAC CGAAAAAATG CCCC---CAC AGAGGCCATT TTGA
ASCTRU                          AAGACTTTAG CTTAATTAAA GTGTCTGAGT TGCATTCAGT TGATGTTGGA TAATATCTTG CAAGTCTTAG CATTTAGTCT AAGTAAGACT GCTAATTTCG ACTTAGCCGA TTAAGGTTTA AACCCCTAAC TACCCTTAGA ATGAAGCTCG CTGGATAGAG TGTTTAGCTG TTAACTAAAG TGTCGTGGGA TCAAGGCCCA TCTTTCTAGA GGGGTTAGTA AATATTACAT TATCTTGTCA AGATAAAATA ACGAGTTAAA ATCCTGTACC CTTGTCCTGT AGTTGA-TAC GTGAGATTGC AAATCTCAAG AAGCGAGTTA ACTCGCCGGG GCTTTAGAAA ATAGTATAAT GGAAATACGG AGGGTTTTGA TCTCTCAGCT GTAGGTTCAA ATCCTATTTT TTTAAGTTGA AGCACAACGG TGGTTTTTCA TATCATTAGT CCTAGTTAAA GTCTTGGTAA AAAATTTTCT TAGTATTAGT ACAAGTGACT TCCAATCACT TAGTCTTGGT TAAGC-CCGA GAGAAGATAG TGGATTTAAT TTAAACAAAA TATTAGATTG TGATTCTAAA TATAGAAGTT AAACCCTTCT TATTCACCGG AAATGTGCCC G-GGGGATTA CTTTGATAGA GTAACACACA GGGGTTAAAA TCCCCTCATC TCCTCTTTTA ATGGTAAATA GTTTTTCCGT TGGTTTTAGG AGCCAAAGTT TCTTGGTGCA ACTCCAAGTA AAAGCTGTTT GTGTGGCAGA GCCTGGAAAT TGCAAAAGAT CTAAGACCTT TTAGTAGGGG TTCAAACCCT CTCACAAACA CACTAAGAAG CTAATAGCAA CAGCCTTTTA AGCTGTAGAC TGGTGAAACC ACCCTTAGTG AGTAAAATCA GCTAAAAAGC TTTTGGGCCC ATACCCCAAA ATGTTGGTTA AACCCCCTCT TTTACTANNN NNNNNNNNNN NNNGATGCTG AGACAAAACT TAAAAATTTT CGTAGGTACA GGGGGTAATT TACTTAGAAT GTCGGCTTTG GGGGCCGGTA GGGGGGGTTT AATCCCCTTC CCCTGAAAGA GAGGT-ACAA CAGGAACTGC TAATTACCCC ATGGTTCAAT TCCAAGGCTC GCTT--TGGC AGAAGCTATG TGGCTGATTT GAAATTAGCA GATGGAGGTT CAATTCCTTC CTTTCTCGGC CTAGATAGCT TAAAAAGCAC TGGACTTGTA AACCAACGAC TGGAGTAAAC CCTCCTCTAG ACAATAGCCT TCAAAGCTTT AAGTAGAAGT TAAAACCTTC TAGTTTCTGG GTAAAATGGC TGAGTAAGCG GCGGGTTGTA GCCCTGAATA CAGAGGTTTA AGTCCTCTTT TTACCACAAA ATATAGCTTA ATAAAGCCTT TCGCTTACAC CGAAGTGATA CCCGTTAAAA CCGAGTTCTT TTGA
LEIARC                          AAGGCTTTAG CTTAATTAAA GTACTTGATT TGCATTCAGG TGATGTTGGA TAAAGTCCTG CAGGTCTTAG TAATTAGTCC AATTAAGACT GCTAATTTCG ACTTAGCAAA TTATGGTGTA ACCCCATGAT TACCCTTAGA ATGAAGCTCG CTGGATTGAG TGTTTAGCTG TTAACTAAAA TATCGCGGGA TCGAGGCCCG TCTTTCTAGA AGCATTAGTA AATATTACAC CACCTTGTCA AGGCGGATTA ATAGGTGAAA ACCCTGTATA CTTGCTCTGT AGTGTA-TAC GCCAGATTGC AAATCTGGAG AAGCGGT-TG ACCCGCCGGG GCTTTAGATA ATGGTGTACA GGGGGCACGA AGAGTTTTGA TCTCTTAAGT ATGGGTTCAA TTCCTATTTA TTTAAGTTGA AATACAGCAG CGGTTTTTCA GACCGCAGGT CTTGGTTAAA ATCCAGGTGA AAAATTTTCT TAGTATTAGT ACAAATGATT TCCACTCATT AAGCCCCAGT TAAACCCCGG GAGAAAATAG TTGGCATAGT TA-AATATAA CATTAGATTG TGATTCTAAA GATAGAAGTT AAACCCTTCT TACCGACCGG AAATGTGCCC GCAAGGATCA CTTTGATAGA GTGAACAATA GGGATTAAA- TCCCCTCATC TCCTCTTTTA AGGGAAAATA GTTGATCCAT TGGCCTTAGG AGCCAAATAC TCTTGGTGCA ACCCCTAGTA AAAGCCGCTA GTGTGGCAGA GCCTGGTAAT TGCAAAAGAC CTAAGCCCTT TTAATAGAGG TTCAACCCCT CTCGCTAGCC CATTAAGAAG CTAATAGCAA CAGCCTTTTA AGCTGTAGAC TGGTGAAACC ACCCTTAGTG AGTAAAGTCA GCTAAAAAGC TTTTGGGCCC ATACCCCGAA ATGTTGGTTA AACCCCCTCC TTTACTAAAA GCACAGCACT GAAGATACTG AGATGGGTAA T-AATAACCC CGCAAGCACA AGGGGTAGTT TAA-TTGAAT GTTGGCTTTG GGGGTCAACG GTGGGGGTTT AATCCCCCCC TCTTGAGAGA GAGA-CATTG CAAGAACTGC TAACTCACCT GTGGCTCAAC TCCACAGCTC ACTCTGGTAG AGTGGGCATG CGATTGACTT GAAATCAATT TATGGGGGTT CGATTCCCTC CTTTCTCGGC CTTAGTAGCT AACAAAGCAC CGGCCTTGTA AGCCGAAGAG CGGGGCACAC ACCCCCTAAG ACAAAAGCCT TCAAAGCTTT AAGTAGAAGT TAAAATCTTC TAGTTCCTGG GTAAGATGGC CGAGAAGGCG GCGGGTTGTA GCCCCGACGA CAGAGGCAGC AC-CCTCTTC CTACCACAAA ATGTAGCTTA ATAAAACCAT TCGCTTACAC CGAAACCATG TCTGTGCGAC CCAGACCATT TTGA
BOMORI                          AAGGCTTTAG CTTAATAAAA GTGTCTGAGT TGCATTCAGG TGATGTTGGA TAAAGTCCTG CAAGTCTTAG TAACTAGTCC AAACAAGACA GCTGATTTCG GCTCAACAAA TTGTGGTTCA AACCCACAGT CACCCTTAGA ATGAAGCTCG CTGGATAGGG CTTTTAGCTG TTAACTAAAC TTTTACGGGA TCGAGGCCCG TCTTTCTAGA GATATTAGTA AAT-TTATAC TGCCTTGTCA AGGCAAAGTT GTAGGTTAAA CCCCTGCATA TCTGTCCCGT GGTGTATCAC ATGAGATTGC AAATCTCAAG AAGCGAGATA ACTCGCCGGG GCTTTAGGAA GAAGTATAGT GGGAGTACAG AGAGTTTTGA TCTCTCAGGG GTAGGTTCAA TTCCTATCTT TCTAAGTTGA AAGACAACGG AGGTTTTTCA GACCTCTGGT CTTGGTTAGA ATCCAGGTAA GAAATTTTCT TAGTATCAGT ACAAGTGACT TCCAATCACA TAGCCTCGGT TAAACCCCGG GAGAAAATAG TAGCTATAGT TTAGC-AAAA CACTAGATTG TGATTCTAGA ATCAGAAGTT AAACCCTTCT TATCTACCGG AAATGTGCCC GCAAGGATCA CTTTGATAGA GTGAAACATA GGGGTTCAAA CCCCCTCATT TCCTCTTTTA AAGGAAAAAA GTCGATCCGT TGGTCTTAGG AACCAGAGAC TCTTGGTGCA ACTCCAAGTA AAAGCTGTTA GTGTGGCAGA GCCCGGTAAA TGCAAAAGAC CTAAGCCCTT TGACCAGGGG TTCAATTCCC CTCACTAACT CACTAAGAAG CTAATAGCAA CAGCCTTTTA AGCTGTAGAT AGGTGGAATC ACCCTTAGTG AGTAAAGTCA GCTAAAAAGC TTTTGGGCCC ATACCCCAAA ATGTTGGTTA AACCCCCTCC TTTACTAAAA GCACAGCACT GAAGATGCTG AGATGAGCCC TAAAAAGCCC CGTGAGCACG AAACATAGTT TAAGAAGAAC GTCGGCTTTG GGGGTCGATA GTGGGGGTTT AATCCTCTTG TTTCGAGAAT AAGGT-ACAC CAAGAACTGC TAATTACTCC GTGGTTCAAT TCCACGGCTT CTTCTGACAG AGCGGTTATG TGGCTGACTT GAAATCAGTT GATGGGGGTT CGATTCCTTC CCTTCTCGGT CAACGTAGCT TAAAAAGCAC CGGTCTTGTA AACCGAAGAG TGAAGTCACC CCATCCTTTG ACAAAAGCCT TCAAAGCTTT TAGCAGGAGT TAAACTCTCC TAGTTTCTGG GTAGAATGGC CGAGTAGGCG GCGGCTTGTA GCTCCGCAAA CAGGGGTTAA AGTCCTCTTC CTACCACAAG ATGTAGCTTA A-AAAGCAAT TCGCTTACAC CGAATAGATG CCCGCTGAAA CCGGACCATT TTGT
OBSPER                          AAGGCCTTAG CTTAATAAAA GTATTTGAGT TGCATTCAAG TGATGTTGGA TAGAGTCCTG CAGGCCTTAG CGGTTAGTCT AATCAAGACA ACTAATTTCG ACTTAGTAAA TACTGGTTTA AACCCTCTAC CACTCTTAGA ATGAAGCTCG CTGGATTGAG CGTTTAGCTG TTAACTAAAA TGTCGCGGGG TCGTAGCCCG TCTTTCTAGA GATGTTAGTA AAAATTATAC TGCCTTGTCA AGGCAGAGTC GCAGGCGAAA CCCCCGCACA CCTGTCTCGT GGTGTAACAC ACAAGATTGC AAATCTTGAG TAGCGAG-TG ACTCGCCGGG GCTTTAGGAA GTGGCATAGG GGGAATACGG AGGGTTTTGA TCTCTCAGTC ACAGGTTCAA TTCCTGTTTT TCTAAGTTGA AAGACAACGG TGGTTTTTCA GATCATTGGT CTTGGTTAGA GTCCTAGTAG AAAATTTTCT TAGTACTAGT ACAAGTGACT TCCAATCACA AGGCCTTGGT TAAACTCCAG GAGAAAATAG TGAGCATAGT TT-AATAAAA CACTAGATTG TGATTCTAGA ATTAGAAGTT AAAACCTTCT TGCCCACCGG AAACGTGCCC GTAGGGATTA CTTTGATAGA GTAAACAATA GGGGTTCAAA CCCCCTCATT TCCTCTTCTA AAGGAGAACA GTCTATCCGT TGGTCTTAGG AACCAAAGCC TCTTGGTGCA ACTCCAAGTA GAAGCTGTTA GCGTGGCAGA GCCTGGCTAT GCA-AAAGAC CTAAGCCCTT TTAAGAGGGG TTCAAATCCC CTCGCTAACT CACTAAGAAG CTTACAGCGA CAGCCTTTTA AGCTGTAGAT TGGTGAGACC ACCCTTAGTG AGTAAAGTCA GCTAAAAAGC TTTTGGGCCC ATACCCCAAA ATGTTGGTTA GATCCCCTCC TCTACTAAAA GCACAGCACT GAAGATGCTG AGATGGGCCC TAAAAAGCCT CAATAGCACG AAATGTAGTT TTTAGAGAAC GTTGGCTTTG GGGGTCATCG GTAGGGGTTC AATCCTCTTG TTTCGAAAGA GAGA-CCTAC CAAGAACTGC TAATTACTCC GAGGTTCAAT TCCGCGGCTC ACTTTGACAG AGTGGTGATG TGGTTGACTT GAAATCAGCA TATGGGGGTT CGATTCCCTC TTTTCTCGGT CTACGTAGCT TAAAAAGCAC CGGTCTTGTA AACCGAAGAT TGAGGTAATT CCCTCCTTAG ACAAGAGCCT TCAAAGCCCT AAGTAGAAGT TAAAATCTTC TAGTTTCTGG GTAAGTTGGC CGAGTAGGCG GCGGGTTGTA GCCCCGAAGA CGGAGGTTAA AGTCCTCTTC TTACCACAAA ATGTAGCTTA ATAAAGCCTC TCGCTTACAC CGAGATAATG TCCGTTAAAC TCAGATCATT TTGA
DISGAL                          AAGGCTTTAG CTTAATTAAA GTATTTGAGT TGCATTCAGA TGATGTTGGA TAGAGTCCTG CAGGCCTTAG TAGCTAGTCT AATCAAGATA GTTAATTTCG ACTTAGCTGA CAGCGGTTAA ATTCCGCTGC TACCCTTAGA ATGAAGCTCG CTGGATAGAG CGTTTAGCTG TTAACTAAAA TGTTACGGGA TCGAGGCCCG TCTTTCTAGA GGTGTTAGTA AAAATTACAC TACCTTGTCA AGGCAGAGTT GCGAGTTAAA ACCACGCACA CCTGCCCTGT GGTGTAGCAT GCAAGATTGC AAATCTTGAG AAGCGAGCTA ACTCGCCGGG GCTTTAGGAA GTGGTATAGG GGAAGTACAG AGAGTTTTGA TCTCTCAGGC ACAGGTTCAA GCCCTGTCTT TCTAAGTTGA GTTACAACAG TGGTTTTTCA GACCGCGAGC CTTGGTTAGA GTCCTGGCAG GAAATTTTCT TAGTATTAGT ACAGGTGACT TCCAATCACA CAGCCTCGGT TGAATCCCGG GAGGAAATAG TAGGCATAGT TCAACCAGAA TTTTAGATTG TGATTCTAAA GATAGAAGTT AAAATCTTCT TGCCAACCGG AGATGTGCCC GTAGGAATTA CTTTGATAGA GTAATCTATA GGGGTTCAAA CCCCCTCTTC TCCTCTTTTA AGGGAAAACA GCTCATCCGT TGGTCTTAGG AACCAAAGTC TCTTGGTGCA ACTCCAAGTA AAAGCTGTTA GTGTGGCAGA GCCCGGTAAA TGCAAAAGAC CTAAGCCCTT TTAATAGGGG TTCAACTCCC CTCACTAACT CACTAAGAAG CTAATAGCGA CAGCCTTTTA AGCTGTAATT TGGTGAAACC ACCCTTAGTG AGTAAAGTCA GCTAAAAAGC TTTTGGGCCC ATACCCCAAA ATGTTGGTTA AACCCCTTCC TTTACTAAAA GCACGGCACT GAAGATGCCG AGAAGAGCCC TAAAAAGCCC CGATAGCACG GGATGTAGTT A-TGAAGAAC GCTGGCTTTG GGGGTCAGCA GAGGGGGTTT AATCCCTCCG TCTCGAGAGC CTGA-CCTAA CAAGAACTGC TAACTACTCC GTGGTTCAAC TCCACGGCCG GCTCTGGCAG AGTGGCTATG CAGCTGACTT GAAATCAGTT CATGGGGGTT CGATTCCTTC TTTTCTCGGC CCTAGTAGCT TAAAAAGCAC CGGTCTTGTA AACCGAAGAC TGGAGAAACT CCCCCCTAGG GCAAAAGCCT TCAAAGCTTT AAGTAGAAGT TAAAATCTTC TAGTTCCTGG GTAAGATAGC CCAGTAGGCG GCGGGTTGTA GCCCCGAAGA CGAGGGTTTA AGTCCCTCTC TTATCACAAA GTGTAGCTTA ATAAAGCATT TCGCTTACAC CGAAGTAATA TCTGTTAAAC CCAGATCACT TTGA
RHIDOR                          AAGGCTTTAG CTTAATTAAA GTGCTTGAGT TGCATTCAGG CGATGTTGGA TAGAGTCCTG CAAGTCTTAG TAGATAGTCC AAACAAGATA GTTGATTTCG GCTCAACAGA TTATGGTTTA AACCCATATC CGCTCTTAGA ATGAAGCTCG CTGGATAGAG CGTTTAGCTG TTAACTAAAA AGTTACGGGA TCAAGGCCCG TCTTTCTAGA GATGTTAGTA AAAATTACAT TACCTTGTCA AGGTAGAATA ATAGGTTAAA CCCCTGTACA TTTGTCCCGC GGTGTATCAT GTTAGATTGC AAATCTTAAG AAGCAGGTTG GCCTGCCGGG GCTTTAGAAG GTGGTATAGT GGGAGTACGG AGGGTTTTGA TCTCTCAGGT GCAGGTTCAA TTCCTGTCTT TCTAAGTTGA AGTACAACGG TGGTTTTTCA GATCACAAGT TCTGGTTAAA GTCCTGATGG AAAATTTTCT TAGTATTAGT ACAGGTGACT TCCAATCACT TAGCCTTGGT TAAACTCCGA GAGAAAATAG TAGATATAGT TTAAACAAAA CACTAGATTG TGATTCTAGT AATTGAGGTT AAACCCCTCA TATCAACCGG AAATGTGCCT GTAAGGATCA CTTTGATAGA GTGAACAATA GGGGTTCAAA CCCCCTCATC TCCTCTTTTA AAGGAAAATA GTCTATCCGT TGGTCTTAGG AACCAAAAAC TCTTGGTGCA ACTCCAAGTA AAAGCTGCTA ATGTGGCAGA GCCCGGCTAA TGCAAAAGAC CTAAGCCCTT TTCACAGGGG TTCAAATCCC CTCACTAGCT CATTAAGAAG CTAAAAGCGG CAGCCTTTTA AGCTGCAGAC TGGTGAAACC ACCCTTAGTG AGTAAAGTCA GCTAAAAAGC TTTTGGGCCC ATACCCCAAA ATGTTGGTTA AACTCCTTCC TTTACTAAAA GCACAGCACT GAAGATGCTG AGATGAGCCT TTAAAAGCTC CATGAGCACG GAAAATAATT TAAAAAGAAT GTTGGCTTTG GGGGTCAGTA GTGAGGGTTT GATCCTTCTT TTCCGAGAGA GAAA-CTTAC CGAGAACTGC TAATTACTCC GTGGTTCAAT TCCGCGGTTC ACTCTGGCAG AGAGGTAATG CGTCTGACTT GAAATCAGAG TACGGGGGTT CAATTCCCTC TTTTCTCGGC CTTGATAGCT TAAAAAGCAT CGGTCTTGTA AGCCGAAGAT CGGGGAGACC TCCCCTCAAG ACAAGGGCCT TCAAAGCCCT AAGTAGAAGT TAAAACCTTC TAGTTTCTGG GTAAGATGGC CGAGTAGGCG GTGGATTGTA GCTCCAATTA CAAAGGTTCA AGTCCTTTTC TCACCACAAA ATGTAGCTTA GTAAAGCCCT TCGCTTACAC CGAACTGACA TCTGTTAGAC CCAGATCATT TTGA
PIPPIP                          AAGGCTTTAG CTTAATTAAA GTAGTTGAGT TGCATTCAGT TGATGTTGGA TAAAGTCCTG CAGGTCTTAG ATTTTAGTCC AATAAAGACA GTTGATTTCG ACTCAACAAA TTATGGTTTA ACCCCATAAG CTCTCTTAGA AAAAAGCTCG CTGGATAGAG TGCTTAGCTG TTAACTAAGA TATTGAGGGA TCGAGGCCCC CTTTTCTAGA GATGTTAGTA AAAATTACAT CGCCTTGTCA AGACGAAATA GCTAGTTAAA CCCCAGCACA CCTAGTCCCG CGTTGTCCAT ATTCGATTGC AAATCGAAAG AAGCAGACGA ATTTGCCGGG GCTTTAGGAG GTTGTATATT GGGAGTACGG GGGGTTTTGA TCTCTCAGGT GCAGGTTCGA TTCCTGTTCT TCTAAGTTGA AGGACAACAG TGGTTTTTCA GATCACAGGT TTTGGTTAAA ATCCTGATGG GAAACTTTTT TAGTATCAGT ACACGTGACT TCCAATCACA TAGTCTTAGT TAAAACCTAG GAAGAAGTAG TCAGCATAGT TT-AAAAAAA CACTAGATTG TGATTCTAAA GATAGGGGCT AACCACCCCT TGCCGACCGG AA-TGTGCCC GTAGGGATCA CTTTGATACA GTGAACCATA GGGGTTCAAA CCCCCTCATA TCCTCTTTTA TAGGATAACA GCCTATCCAT TGGTCTTAGG AACCAAAAAC TCTTGGTGCA AGTCCAAGTA AAAGCTGTTA GTGTGGCAGC ACCCGGTTAT GCA-AAAGAT CTAAGCTCTT TTAACAGGGG TTCAAATCCC CTCACTAACT CACTAAGAAG CTAATAGCGA CAGCCTTTTA AGCTGAAGAA TGGTGAAACC ACCCTTAGTG AGTAAGGTCA GCTAAAAAGC TTTTGGGCCC ATACCCCAAA ATGTTGGTTA GACTCCCTCC CGTACTANNN NNNNNNNNNN NNNNNNNNNN NNNNNNNNNN NNNNNNNNNN NNNNNNNNNN NNNNNNNNNN NNNNNNNNNN NNNNNNNNNN NNNNNNNNNN NNNNNNNNNN NNNNNNNNNN NNNNNNGAGC CGGG-CACAT TGAGAACTGC TAATTACTCC GTGGTTCAAC TCCACGGCCT GCTCTGGCAG ATTGGCCATG TGTCTGACTT GAAATCAGTT TATGGGGGTT CGACTCCCTC TTTTCTCGNN NNNNNNNNNN NNNNNNNNNN NNNNNNNNNN NNNNNNNNNN NNNNNNNNNN NNNNNNNNNN NNAGGGGCCT TCAAAGCCCA AAATAGGAGT TAAACTCCCC TAGCCTCTGG GTAGGATGGT CGAGTAGGCG GTGGGTTGTA GCTCCAATAA CAAGGGTTAG ATCCCCTTTC CTGCCACAAA ATGTAGCTTA ATAAAGCCCT TCGCTTACAC CGAACCAATG TTCGTTTGAA CCGAACCATT TTGG
PIPCAR                          AAGGTTTTAG CTTAATGAAA GTGGCTGAGT TGCATTCAGT TGATGTGGGG TAGAGTCCTG CAAGCCTTAG ATCTTAGTCC AACAAAGACA GTTGATTTCG ACTCAACAAA TTATGGTTAA ACCCCATAAG ATCTCTTAGA ATAAAGCTCG CTGGATAGAG CGTTTAGCTG TTAACTAAAA TGTTGTGGGA TCGAGGCCCG CTTTTCTAGA GGTGTTAGTA AAAATTACCC CGCCTTGTCA AGGCGAAGTA GCTGGTTAAA CCCCGGCACA CCTGCTCCGC GGTGACACAT GTTCGATTGC AAATCGAAAG AAGCAAACGA GTTTGCCGGG GCTTTAGGAG GTTGTATATA GGGAGTACGG GGAGTTTTGA TCTCCCAGGT GCAGGTTCGA TTCCTGTCTT TCTAAGTTGA AAAACAACAG TGGTTTTTCA GATCACAGGT TTTGGTTAAA GTCCTAATGG GAAACTTTCT TAGTATAAGT ACATGTGACT TCCAATCACT CAGCCTTAGT TAAATCCTAG GAGAAAGTAG TAAACATAGT TTAAAAAAAA CACTAGATTG TGATTCTAGA AACAGGGGTT AAACCCCCCT TGTCGACCAG GAATGTGCCC GTAGGGATCA CTTTGATACA GTGAATTATA GGGGTTCAAA CCCCCTCATA TCCTCTTTTA TAGGAGAACA GCTTATCCAT TGGTCTTAGG AACCAAAAAT TCTTGGTGCA AGTCCAAGTA AAAGCTGTTA GTGTGGCAGC ACCCGGTT-A TGCAAAAGAC CTAAGCCCTT TGAGTAGGGG TTCAAATCCC CTCACTAACT CACCTAGAAG CTAAAAGCAG CAGCCTTTTA AGCTGCAGAA TGATGGACCA TCCTAAGTGA AGTAAAGTCA GCTAAAAAGC TTTTGGGCCC ATACCCCAAA ATGTTGGTTA AACCCCCTCC TCTACTAAAA GCATGGCACT GAAGCCGCCA AGATGGGCTG TAAAAAGCCC CGCTAGCATG AGACATAGTT AAACTAGAAT GCTGGCTTTG GGGGTCAGTG GTGAGGGTTG AACCCCTCTG TCTCAAGAAC TCGG-CACAC TGAGAACTGC TAATTACTCC GTGGTTCAAC TCCACGGCTT GTTCTGGCAG AGTGGAGATG TGGCTGACTT GAAATCAGTT CACGGGGGTT CGATTCCCTC CTTTCTCGGT CCTGATAGCT TAAAAAGCAC CGGTCTTGTA AGCCGGAGAC TGGGGAACTC CCCCCTCAAG ACAAAGGCCT TCAAAGCCTT AAACAGGGGT TAAACCCCCC TAGCTTCTGG GTAAATTGGC CGAGTAGGCG GCGGGTTGTA GCCCCGACGA CGAGGGTTAG AGCCCCTCAG TTACCACAAA ATGTAGCTTA ACAAAGCCAT TCGCTTACAC CGAATCAATG CCCGTTAAAC TCGAGCCATT TTGA
XENTRO                          AAGGCTTTAG CTTAATTAAA GTGTTTGAGT TGCATTCAAT TGATGTTGGA TAAAGTCCTG CAAGCCTTAG AAGTTAGTCC AACCAAGACA GTTGATTTCG GCTCAACAAA TTATGGTTAA ACCCCATAAC TACCCTTAGA ATGAAGCTCG CTGGTTTGAG CGTTTAGCTG TTAACTAAAA TGTTACGGGA TCAAGGCCCG TCTTTCTAGA GACGTTAGTA AAAATTACAC CGCCTTGTCA AGACGGAATC ACTGGTTAAA CCCCGGTACA TCTAGCCTGC GGTGTTTCAT GCCAGATTGC AAATCTCGAG AAGCAAACGA AGTTTGCCGG GCTTTAGAGA GTGGTATAGT GGGAGTACGG AGGGTTTTGA TCTCTCAGGT GCAGGTTCAA TTCCTGTCTT TCTAAGTTGA AGAACAACAG TGGTTTTTCA GATCACAGGT TCTGGTTAGA GTCCTGATGG GAAACTTTCT TAGTATAAGT ACACGTGACT TCCAATCACA AAGCCTCAGT TAAAATCTGA GAGAAAGTAG TAGACATAGT TTAACTAAAA CACTAGATTG TGATTCTAGA AACAGAGGTT AAACCCCTCT TGTCAACCGG AAACGTGCCC GTAGGGATCA CTTTGATAGA GTGAAACATA GGGGTTCAAA CCCCCTCGTC TCCTCTTTTA AAGGAAAACA GTCTCTCCGC TGGTCTTAGG AACCAGAAAC TCTTGGTGCA AATCCAAGTA AAAGCTGCTA GTGTGGCAGA GCCTGGCTAA TGCAAAAGAC CTAAGCTCTT TGATTAGGGG TTCAAATCCC CTCACTATCT CACTAAGAAG CTAAAAGCGA CAGCCTTTTA AGCTGTAGAC TGGTGAAACC ACCCTTAGTG AGTAAAGTCA GCTAAAAAGC TTTTGGGCCC ATACCCCAAA ATGTTGGTTA AACTCCTTCC TTTACTAAAA GCACAGCACT GAAGATGCTG AGATGAGCCC TAAAAAGCTC CGAAAGCA-- AGGGGTAATT TAAATAGAAT GTTGGCTTTG GGGGTCAATA GTGGAGGTTT GATCCTTCTT CCTCGAGAAC CAGAC-ATGC CAAGAACTGC TAATTACTCC GCGGTTCAAT TCCGCGGCTT GTTCTGGCAG AGTGGTGATG CGACTGACTT GAAATCAGAT TATGGGGGTT CGATTCCTTC TTTTCTCGGT CCTGATAGCT TAAAAAGCAT CGGTCTTGTA AGCCGAAGAC TGGAGAACGC CCTCCTCAAG ACAAGGGCCT TCAAAGCCCT AAGAAGGAGT TGAAATCTCC TAGACCCTGG GTAAGATGGC CGAGTAGGCG GTGGGTTGTA GCCCCAATTA CAGAGGTTCA AGTCCTCTTC TTCCCACAAA GTATAGCTTA ATAAAGCCCC TCGCTTACAC CGAGACGATA TCCGTTAAAC CCAGATTACT TTGA
XENLA2                          AAGGCTTTAG CTTAATTAAA GTGTTTGAGT TGCATTCAAT TGATGTTGGA TAAAATCCTG CAAGCCTTAG TTGTTAGTCT AAACAAGACA GTTGATTTCG GCTCAACAAA TTATGGTTAA ACCCCATAAT AACTCTTAGA ATGAAGCTCG TTGGATTGAG CGTTTAGCTG TTAACTAAAA TGTTGCGGGA TCGAGGCCCG TCTTTCTAGA GATGTTAGTA AAAATTACAC CGCCTTGTCA AGGCGAAATT GCTGGTTAGA CTCCGGCACA TCTAGTGCGG TGTTTGACAT GCCAGATTGC AAATCTCGAG AAGCAAACGA ATTTGCCGGG GCTTTAGGAA GTGGTATAGT GGGAGTACGG AGGGTTTTGA TCTCTCAGGT GCAGGTTCAA TTCCTGTCTT TCTAAGTTGA ATAACAACGG TGGTTTTTCA GATCACAAGT TCTGGTTAGA GTCCTGGTGG GAAACTTTCT TAGTATCAGT ACACGTGACT TCCAATCACA AAGTCTTAGT TAGAATCTAA GAGAAAGTAG TAGATATAGT TT-AATAAAA CACTAGATTG TGATTCTAGA GTCAGAGGTT AAACCCCTCT TATCAACCGG AAATGAGCCC GCAGGGATCA CTTTGATAGA GGGAAATATA TGGGTTCAAA CCCCATCATC TCCTCTTTTA AAGGAAAACA GTCTATCCGC TGGTCTTAGG AACCAGAAAC TCTTGGTGCA AATCCAAGTA AAAGCTGCTA GCGTGGCAGA GCCTGGCTAA TGCGAAAGAC CTAAGCTCTT TTTTTAGGGG TTCAAATCCC CTCGCTAACT CACTAAGAAG CTAAAAGCGA CAGCCTTTTA AGCTGTAGAT TGGTGAAACC ACCCTTAATG AGTAAAGTCA GCTAAAAAGC TTTTGGGCCC ATACCCCAAA ATGTGGGTTA AACCCCTTCC TTTACTAAAA GCACAGCACT GAAGATGCTG AGATGAGCCC TAGAAAGCTC CGAAAGCACG GGAGATAATT TAATTAGAAT GTTGGCTTTG GGGGTCAATA GTGGAGGTTT GATCCTTCTT TCTCGAGAAC TTGA-CACCC TAAGAACTGC TAATTACTCC GTGGTTCAAT TCCACGGCTT GTTCTGGCAG AGTGGTGATG CAACTGACTT GAAATCAGAG TATGGGGGTT CGATTCCCTC TTTTCTCGGT CCTGATAGCT TAAAAAGCAT CGGTCTTGTA AGCCGAAGAT TGGAGAAAAC CCTCCTCAAG ACAAGAGCCT TCAAAGCCCT AAGCAGGAGT TAGAATCTCC TAATCTCTGG GTAAGGTGGC CGAGTAGGCG GCGGATTGTA GCTCCGTGTA CAGAGGTTCA AGTCCTCTTC TTATCACAAA GTATAGCTTA ACAAAGCCTT TCGCTTACAC CGAAACAATA TCTGTTAAAC CCGGATTACT TTGA
HYMBOE                          AAGGCTTTAG CTTAATTAAA GTGTTTGAGT TGCATTCAAT TGATGTTGGA TAGAGTCCTG CAAGCCTTAG TTGTTAGTCC AAACAAGACA GCTGATTTCG ACTCAGCAAA TTGTGGTTTA ACTCCACAAC TACTCTTAGA TTGAAGCTCG CTGGATAGGG CGTTTAGCTG TTAACTAAAA TTTTACGGGA TCGAGGCCCG TCTTTCTAGA GACGTTAGTT AAAATAACAC CACCTTGTCA AGGTGAAGTC ATCGGTTAAA CCCCAGTACG CCTGCCCTGC AGTGTA-CAT ACCAGATTGC AAATCTGAAG GAGCAAGTGA GCTTGCCGGG GCTTTAGAGA GTGGTATAGT GGGAGTGCGG AGGGTTTTGA TCTCTCAGGT GCAGGTTCAA TTCCTGTCTT TCTAAGTTGA ATTACAACAG TGGTTTTTCA GACCACAGGT TCTGGTTAGA GTCCTGATGG GAAACTTTCT TAGTATAAGT ATACGTGACT TCCAATCACT AGGCCTCAGT TAAACCCTGA GAGAGAGTAG TAGATATAGT TTATGTAAAA CACTAGATTG TGATTCTAGA GAGAAAGGTT AAAACCCTCT TATCCACCGG AAACGTGTCC GTAGGAATCA CTTTGATAGA GTGAACCATA GGGGTTCAAA CCCCCTCATT TCCTCTTTTA AAGGAAAATA GCTGATCCGT TGGTCTTAGG AACCAAAAAC TCTTGGTGCA ACTCCAAGTA AAAGCTGCTA GTGTGGCAGA ACCTGGCTAA TGCAAAAGAT CTAAGTCCTT TAAACAGGGG TTCAAATCCC CTCACTAGCT CATTAAGAAG CTAAAAGCGG CAGCCTTTTA AGCTGCAGAT TGGTGAAACC ACCCTTAGTG AGTAAAGTCA GCTAAAAAGC TTTTGGGCCC ATACCCCAAA ATGTTGGTTA AACTCCTTCC TCTACTAAAA GCACAGCACT GAAGATGCTG AGATGAGCCC TAAAAAGCCC CAAAAGCACA GGACATAGTT AAATTAGAAC GTCGGCTTTG GGGGTCGGTG GTGGGAGTTT AATCTCCTTG TCTTGAGAGC TAGA-CCCAC AAAGAACTGC TAATTACTCT GCGGCTCAAT TCCGCAGCTA ACTCTGGCAG AATGGTCATG TGGTTGACTT GAAATCAACC TAAGGGGGTT CGATTCCCTC TTTTCTCGGT CCTGATAGCT TAAAAAGCAT CGGTCTTGTA AGCCGAAGAT TGGGAAACCA TTTCCTCATG ACAAAGGCCT TCAAAGCCTT AAGCAGGGGT TAAAATCCCC TAGTTTCTGG GTAAAATGGC CGAGTAGGCG GCGGGTTGTA GCCCCGATCA TGAAGGTTAA AGTCCTTTTT TCACCACAAA ATGTAGCTTA ATAAAGCCCT TCGCTTACAC CGAAAAGATA CCTATT-AAC CCGGGTCATT TTGA
PSEMER                          AAGGCTTTAG CTTAATTAAA GTGTCTGAGT TGCATTCAGT TGATGTGGGG TAGGGTCCTG CAAGTCTTAG TAATTAGTCT AAAAAAGACA GCCGATTTCG ACTCAGCAGA TTATAGTTCA AATCTATAAT AACCCTTAGA ATGAAGCTCG CTGGATAGAG CGTTTAGCTG TTAACTAAAA TGTTACGGGA TCAAGGCCCG TTTTTCTAGA AGTATTAGTA AAAATTACAT TACCTTGTCA AGGTAAAATT ACTAGTTAGA CCCCGGTATA CTTGTCCTGC GGTGTTACAC AAAAGATTGC AAATCTTAAG GAGCAAATGA GTTTGCCGGG GCTTTAGAAG ATAGTATAGT GGAAGTACGG AGGGTTTTGA TCTCTTTGGT GTGGGTTCGA GCCCCATTCT TCTAAGTTGA ATAACAACGG TGGTTTTTCG GGTCATTGGT TCTGGTTAGA GTCCTGATGG GAAACTTTCT TAGTATCAGT ACACGTGACT TCCAATCACA AAGTCTCAGT TAGACTCTGA GAGAAAGTAG TAGGCGTAGT TTAATAAAAA CACTAGGTTG TGATTCTAAA GATAGAGGTT AAACCCCTCT CACCAACCGG AAATGTGCCC GTAAGGGCCA CTTTGATAGA GTGATCAATA GAGGCTAAAA TCCTCTCATT TCCTCTTTTA AAGGAAAATA GACGATCCAT TGGCCTTAGG AGCCAAAGAC TCTTGGTGCA ACCCCAAGTA AAAGCTATTA GTGTGGCAGA GCCCGGCCAA TGCTAAAGAC CTAAGCCCTT TCACCAAGGG TTCAAATCCC TTCACTAATT CATTAAGAAG CTTAAAGCGA CAGCCTTTTA AGCTGTAGAC TGGTGAAATC ACCCTTAATG AGTAAAGTCA GCTAAAAAGC TTTTGGGCCC ATACCCCAAA ATGTCGGTTA AACTCCCTCC TTTACTAAAA GCACAGCACT GAAGATGCTG AGATAAGCCC TTAAAAGCTT CAAAAGCACA GGACATAGTT AAAATAGAAT GCTGGCTTTG GGGGTCAGAG GTGGGAGTTT AATCTCTTTG TCTTGAGAAT AGGGT-ACAC AAAGAACTGC TAATTACTCC GCGGTTCAAC TCTGCGGCCT CTTCTGGCAG AGCGGTAATG CGATTGATTT GAAATCAGTT TATGGGGGTT CGACTCCTTC TTTTCTCGGT CTTGATAGCT TAAAAAGCAT CGGCCTCGTA AGCCGAAGAG TGGAGTAGCC GCTCCTCAAG ACAAAAGCCT TCAAAGCTTT AAGCAGGAGT TAAAACCTTC TAGTTTCTGG GTAAGATGGC CGAACAGGCG GCGGGTTGTA GCCCTGATTA TAGAGGTTCA AGTCCTTTTC TCACCACAAG ATGTAGCTTA ATAAAGCCTT TCGCTTACAC CGAAAAAATG TCTATTAAAC CTAGATTATC TTGA
PELCUL                          AAGGCTTTAG CTTAATTAAA GTACTTGGTT TGCGTCCAGG TGATGTGGGG TAGTGTCCTG CAAGTCTTAG TAGTTAGTCC AAACAAGACA GTTGATTTCG GCTCAACAAA TTTTGGTTAA ACCCCAAAAC TTCCTTTAGA AGGAAGCTCG CTGGATAGAG TCTTTAGCTG TTAACTAAAG TCTTGCGGGA TCAAGGCCCG CCCTTCTAGA AGTGTTAGTA AATATTATAT CACCTTGTCA AGGTGAAGTT ATAGGCTAAC TCCCTGTACA TTTGCCCCGA GGTGTTCCAC GTCAGATTGC AAATCTGAAG AGGCGAGTTG ACTCGCCGGG GCTTTAGGAG GTCGTATAGT GGAAGTACAG GGAGTTTTGA TCTCTCAGGT GCAGGTTCAA TTCCTGTTCT TCTAAGTTGA ATTACAACAG TGGTTTTTCG TATCACAGGC CTTGGTTAGA ATCCTAGTGA GAAACTTTCT TAGTATTAGT ATTAGTGACT TCCAATCACT CAGCCTTGGT TAAACCCCAA GAGAAAGTAG TAGGTATAAT TTAAATAAAA TACTAGATTG TGATTCTAGA AATAGAAGTT AAATTCTTCT TACCCACCGG AAATGTGCCT GCAAGGTTCA CTTTGATAGA GTGAAATATA GGGGTTCAAA CCCCCTCATC TCCTCTTTTA AAGGAAAACA GTTCATCCGT TGGTCTTAGG AACCAAAACC CCTTGGTGCA AATCCAAGTA AAAGCTACTA ATATGGCAGA GTCTGGTAAT TGCGAAAGCT CTAAGATCTT TTTCCAGGGG TTCAACTCCC CTTATTAGTT CACTAAGAAG CTAGAAGCGA TAGCCTTTTA AGCTATAAAC GGGTGGAACC ACCCTTAGTG AGTAAAGTCA GCTAACAAGC TCTTGGGCCC ATACCCCAAA ATGTAGGTTA AACCCCTTCT TTTACTAAAA GCACAGCACT GAAGATGCTG AGATGGGCCC TAAAAAGCCC CAACAACACG GGACTTAATT TAAGTAGAAT GCTGGCTTTG GGGGTCAGTA GTGGGGGTTA GATCCCTCAG TCTCGAGAGA TAAA-CACAA CGAGAACTGC TAATTACTCC ATAGTTCGAT TCTATGGTTA ACTCTGGCAG ATTGGTGATG CGTTTGACTT GAAATCATAT GAAGGAGGTT CGATTCCTTC CTTTCTCGGC CATAGTAGCT TAAAAAGCAC CGGTCTTGTA AACCGGAGAT TGGAGAACCC CCTCCCTAAG GCAGAAGCCT TCAAAGCTTC AAGTAGGAGT TAAAATCTCC TAGTCTCTGG GTAAAATGGC CGAGTAGGCG GCAGGTTGTA GCCCTGATTA CAAAGGTTTA AGTCCTTTTT TTACCACAAA ATGTAGCTTA ATAAAGCTTT TCGCTTACAC CGAAACAATG TCTGTGAAAA CCAGATCATT TTGA
PELPUN                          AAGGCTTTAG CTTAATTAAA GTATTTGAGT TGCATTCAGA TGATGTTGGA TAAAGTCCTG CAAGCCTTAG CCTTTAGTCT AACCAAGACA GCTGATTTCG ACTCAGCAAA TTAAAGTTAA AATCCTTAAT GGCCTTTAGG AGGAAGCTCG CCGGTTAGAG TTTTTAGCTG TTAACTAAAA TTTTGTGGGA TCAAGGCCCG CCCTTCTAGA AGTGTTAGTA AATATTACAT TACCTTGTCA AGGTAAAATA ATAGGTTAAA CCCCTGTACA TTTGCTCTGG GGTGTCACAC ATCAGATTGC AAATCTGAAG AAGCGAGCGA ACTCGCCGGG GCTTTAGAAA GTAGTATAGA GGAAATACGG AGAGTTTTGA TCTCTCAATG GCAGGTTCAA TTCCCGCTTT TCTAAGTTGA ATAACAACAG TGGTTTTTCG TATCACAGGT TTAGGTTAAA GTCCTAATAG GAAATTTTCT TAGTATTAGT ACAAGTGACT TCCAATCACA CAACCTCGGT TAAACTCCGG GAGAAAATAG TAAATATAGT TTAATAAAAA CACTAGATTG TGATTCTAGA AACAAAAGTT AAACCCTTTT TATTTACCGG ATATGTGCCC GTAAGGATTA CTTTGATAGA GTAAACAATA GGGGTTCAAA CCCCCTCATC TCCTCTTTTA AAGGAAAATA GTCTATCCAT TGGTCTTAGG CGCCAAAATT TCTTGGTGCA ACTCCAAGTG AAAGCTGCTA ATATGGCAGA GCCTGGTAAT TGCAAAAGCT CTAAGATCTT TCTCCAGAGG TTCAAATCCT CTTATTAGCT CACTAAGAAG CTAGAAGCAA CAGCCTTTTA AGCTGTAAAC GGGTGGAGCC ACCCTTAGTG AGTAAAGTCA GCTAAAAAGC TCTTGGGCCC ATACCCCAAA ATGAAGGTTA AACTCCCTCC TTTACTAAAA GCACGGCACT GAAGATGCCG AGATGGGCCC TAAAAAGCCC CAACAACACG AAACTTAATT TTGGCAGAAT GCCGGCTTTG GGGGTCGGTA GTGAAGGTTA GATCCTTCAG TTTCGAGGGA TTGA-CTAAA CGAGAACTGC TAATTACTCC GCGGTTCAAT TCCGCGGCTT TCCCTGGCAG ATTGGTTATG CATCTGATTT GAAATCAGAT CAAGGGGGTT CGATTCCTTC CTTTCTCGGC CTTAGTAGCT TAAAAAGCAT CGGCCTTGTA AGCCGAAGAA TGGAGAACAC TCTTCCTAAG GCAGAGGCCT TCAAAGCCTC AAGTAGAAGT TAAAATCTTC TAGTTTCTGG GTAAAATAGC CGAGTAGGCG GCGGGTTGTA GCCCTGAAAA CAAAGGTTAA AGTCCTTTTT TTACCACAAA GTGTAGCTTA AGAAAGCCTT TCGCTTACAC CGAAATCATG CCTGTTAAAA CCAGGTCACC TTGA
HELREG                          GAGGTTTTAT CTTAATTAAA GAGTCTGAGT TGCATTTAGA TGATGTGGGA TAGTAGCCTA CAAGCCTTAG AGGCTAGTCT AACA-AGATA GCTAATTTCG ACTTAGCAGA TTATGGTGTA ACCCCATAGC CCCCTATAGA ATGAAGCTCA CTGGAAAGAG CGTTTAGCTG TTAACTAAAA TGTTGTGGGA TCAAAGCCCT CCTTTCTAGA GGTGTTAATT AAAATACTTC CCCCTTGTCA AGGGGGCATT ATGGGTTAAA CCCCCATACC CCTGTCCTAG GGTGTAACAC GTGAGATTGC AAATCTCAAG AGGCAGAAGG ATCTGCTGGG ACTTTAGGAA GTGGTATAAT GGGAGTACGA GGAGTTTTGA TCTCCTGGGA ATAGGTTCAA TTCCTGTCTT TCTAGGTTAA ATAATAACGG CGGTTTTTCA GGCCGCAGGT CCAGGTTAGA TTCTTGGCAG AAAACTTTCT TAGTACAAGT ACAGATGACT TCCAATTATC AAATCTTGGT GAAACCCCAA GAGAAAGTAG TGAGTATAGT TT-AAAAAAA TTCTAGTCTG TGACCCTAGA GATGGGAACT AA-CCACCCC TACCCACCGG AAGCGTGCCC GTAAGGACCC CTTTGATGTG GGGGCACATA GGGGATCATA TCCCCTCACT TCCTCTTTTA AAGGAAAATA GTTATTCCCC TGGTCTTAGG CTCCAGTACC TCTCAGTGCA ACTCTGAGTA AAAGCTGTTA GTGTTGCAAA GCCTGGTT-T AGCAAAAGGC CTAAACCCTT TATACAGGGG TTCAAATCCC CTCACTAACT CGCCAAGAAG CTGTAAGCAC CAGCCTTTTA AGCCGGAGAT AGGTGAACCC ACCCTTGACG AGTAAAGTCA GCTAAAAAGC TTTCGGGCCC ATACCCCGAA ATGTTGGTTA AAACCCCTCC TCTACTAAAA GCATGACACT GAAGATGTTA AAATGGACCC TTAAAAGTCC CGCGAGCACA AGAGGTAATT TAATTAGAAT GTTGGCTTTG GGGGCCTATT GCAGGGGTTT AATCCCTTCT TCTTGAGAAC CTGT-CATAA TGAGAACTGC TAATTACTCC GTGGTTCAAT TCCACGGCCT GTTCTGACAG AGTGGTTATG TGATTGACTT GAAATTAATT GATGGGGGTT CAACTCCCTC CTTTCTCGGC CCTGGTAGCT TAAAAAGCAT TGGCCTTGTA AACCAAAGAC CGTAGTAAAA TCTTCCCGGG GCAAGGGCCT TCAAAGCCCC AAGTAGGGGT TAGACCCCCC TAGATTCTGG GTAAGGTGGC CGAGTAGGCG GCGGGTTGTA ACCCCGCAAA CAGAGGT-AG TATCCTCTTC TTACCACAAA GTGTAGCTTA ATAAAGCCTC TCGCTTACAC CGAGCAAATG CCTGTGCGAC CCAGGCCATT TTGA
CAUCAU                          AAGATTTTAT CTTAATTAAA GAGTCTGAGT TGCATTCAGG AGATGTGGGG TAACGTCCCG CAAGTCTTAG AAGCTAGTCT AACA-AGACA GCTGATTTCG ACTCAGCAGA TTATGGTTCA ACCCCATAGC CTCTCTTAGA ATGAAGCTCG TTGGATAGAG CGTTTAGCTG TTAACTAAAA TGTTGCGGGA TCAAGGCCCG TCTTTCTAGA GGGGTTAGTT AAAATAACAC CCCCTTGTCA AGGGGGAATA GCGAGTTAAA CCCCCGTACC CCTGCTCTGG GGTGTTACAC GTGGGGTTGC AAACCCCAAG AAGCAGACTA GTCTGCCGGG GCTTTAGAGA GTGGTAAAAT GGAATTGCAG GGGGTTTTGA TCTCCCAGGT ATAGGTTCAA CTCCTATTTC TCTAAGTTGA ATTACAACTA CAGTTTTTCG GGCTGTGAGT CTGGGTTAAT ACCCCAGTGA AAAATCTTCT TAGTATTAGT ACAAGTGACT TCCAATCATT AAAACTCGGT TAAATCCCGA GAGAAGATAG TGAATATAGT TT-ATAAAAA TCCTAGCTTG TGATTCTAGA GAAGAGGACT AACACTCCCC TATTCACCGG AAGCGTGCCT GTAAGGATCT CCTTGATAGG GAGAACCATA GGGGTTCAAA CCCCCTCACT TCCTCTTTTA AAGGAAAATA GCCTTCCCCT GGTCTTAGGA TCCAGCAA-C TCTTGGTGCA AATCCATGTA AAAGCTGTTA ACGTAGCAAA ACCCGGCC-A TGCAAAAGAC CTAAACTCTT TCTATAGAAG TTCAAATCCT CTCGTTAACA CATTAAGAAG CTATAAGCAA CAGCCTTTTA AGCTGTAGAT AGGTGCAAAC ACCCTTAATG AGTAAAGTCA GCTAATAAGC TTTTGGGCCC ATACCCCAAA ATGTTGGTTA AAACCCCTCC TTTACTAAAA GCGTAGCACT GAAAATGCTA AGATAGACCG TAAAAAGCCT CTTAAGCACA GGACATAATT AAAGTAGAAT GCTGGCTTTG GGGGTCAGTT GTGGGGGTTT AATCCCTCTG TCTTGAGGGC CTGA-CGTAA CGAGAACTGC TAATTACTCC GTGATTACAC -CCGCGGCAG GCCCTGACAG AGTGGTTATG TGCCTGGCTT GAAACCAGTG GATGGGGGTT CAATTCCTTC CTTTCTTGGC CTCGATAGCT TAAAAAGCAC TGGTCTTGTA AACCAGAGAT TGGGGTAAAA CCCCCTCGAA GCAAGAGCCT TCAAAGCCCT CAGTAGAAGT TAAAATCTTC TAGTTTCTGG GTAAAGTGGC CGAGAAGGCG GCGGGTTGTA GCCCCGAACA CAGAGGTTTA AGTCCTCTCT CTACCACGAA ATGTAGTTTA ACAAAACATC TCGTTTACAC CGAGAAGACG CCCGTGAAAA CCAGGTCGCT TCGA
LECMEL                          AAGGCTTTAG CTTAATTAAA GCGCCTGGGT TGCATTCAGG AGATGTGGGG TAGCGTCCTG CAAGTCTTAG AAGCTAGTCT AACA-AGATA GTTGATTTCG ACTCAACAGA TTATGGTTTA ACCCCATAGT TTCTCTTAGA ATGAAGCTCG CCGGATTGAG CGATTAGCTG TTAACTAATT TGTTGCGGGA TCAAGGCCCG TCTTTCTAGA GGCGTTAGTT AATATAACAC CCCCTTGTCA AGGGGGAATA ACAGGTTAAA CCCCTGTACC CCTGTCTTGG GGTGTTACAC GTGGGGTTGC AAACCCCAAG ATGCAGT-TA GCCTGCCGAG GCTTTAGAAA ATGGTAAAAA GGAATTACGG GGGGTTTTGA TCTCCCAGTT GTAGGTTCAA TTCCTACTTT TCTAAGTTGA ATTACAACGG CAGTTTTTCA GGCTGCTAGT CTGGGTTAAA GCCCCAGTAG GAAGTCTTCT TAGTGTTAAA ACAAGTGACT TCCAATTACT AGAACCCGGT TTAACCCCGG GAGAAGATAG TAAACATAGT TTAAAAAAAA TCCTAGCCTG TGACTCTAGA GAAGAAGACT AGCCCTCTTC TGTTTACCGG AAACGTGCCT GTAAGGGCCT CCTTGATAGG GAGGACTATA GAGGTTCAAA CCCTCTCGTT TCCTCTTTTA AAGGAAAACA GTTATCCCCT GGTCTTAGGC TCCAGTA--T TCTTGGTGCA AATCCAAGTG AAAGCTGTTA ACGTAGCACA ACCTGGCT-A TGCAAAAGAC CTAAACTCTT TCTATATGGG TTCAAATCCC CTCGTTAACT CACTAAGAAG CTTCAAGCGA CAGCCTTTTA AGCTGTAGAC AGGTGAGACC ACCCTTAGTG AGTAAAGTCA GCTAATAAGC TTTCGGGCCC ATACCCCGAA ATGTTGGTTA AACTCCCTCC TTTACTAAAA GCGTAGCACT GAAAATGCTA AGATGGACCC TAAAAAGTCC TTTGGGCACA GGATGTAATT TAAAAAGAAT GCTGGCTTTG GGAGTCAGTT GCAGAGGTTA AATCCTTTCG TCCTGAGGGC CCGA-CGTAA CGAGAACTGC TAATTACTCT TTGGTTCAAC TCCAAGGCGG ACCCTGACAG AGTGGTTATG TGACTGGCTT GAAACCAGTA GATGGGGGTT CGATTCCTTC CTTTTTTGGC CCCGATAGCT TAAAAAGCAT TGGTCTTGTA AACCAAAGAT TGAGTTAACG CCCTCTCGGG GCAAGAGCCT TCAAAGCCCT CAGTAGGAGT TAAAATCTTC TAGTTTCTGG GTAAAGTGGC CGAGTAGGCG GCGGGTTGTA GCCCCGATAA CAGAGGTTTA AGTCCTCTTT TTACCACGAA ATGTAGTATA ATAAAACTAC TTGCTTACAC CAAGCCGATA TCTGTGAAAC TCGGATCATT TCGA
HYLCHI                          GAGGCTTTAT CTTAATTAAA GTATCTGATT TGCATTCAGA AGATATAGGT TAATGTCCTA TAAGTCTTAG GAGGTAGTCT AAAAAAGACA GCTGATTTCG ACTTAGCAAA TTATGGTTCA ACCCCATACC CCCTCTTAGA ATGAAGCTCG CTGGATAGAG CGTTTAGCTG TTAACTAAAA TGTTGTGGGA TCAAGGCCCG TCATTCTAGA GGAGTTAGTT AAAATAACAT CACCTTGTCA AGATGAAGTA ATGGGTTAAA ACCCCATACA CCTGGCCCTG GGGTGTCCAC GTGGGATTGC AAATCCCAAG AAGCAGAGTA GCCTGCCGGG GCTTTAGGGG GTTGTAAAAT GGAATTACGT GGAGTTTTGA TCTCCAAGTT ATAGGTTCGA TTCCTATCTC TCTAAGTTGA ATA-CAACAA TAGCTTTTCA GGCTATGGGT CTAGGTTAAA ATCCTTGTAA GAAACTTTCT TAGTATTAGT ACAAATGACT TCCAATTATT CAGTCTTGGT TAAATTCCAA GAGAAAGTAG TGAATATAGT TTAACAAAAA CCCTAACTTG TGATTTTAGA AATGAGAGTT AACACCTCCC TATTCACCGG AAGCGTGCCC GTAAGGACCT CCTTGATAGG GAGGATAATA GGGGTTCAAA CCCCCTCACT TCCTCTTTTA AAGGAAAATA GT-CTTCCCC TGGTCTTAGG CTCCAGTACC TCTTGGTGCA AGTCCAAGTA GAAGCTGTTA ATGTAGCAAA ACCTGGTATT GCA-AAAGAC CTAAACCCTT TCCA-AGAGG TTCAAATCCC CTCATTAACT CACTAAGAAG CTATAAGCGA CAGCCTTTTA AGCTGTAGAC AGGTGAAACC ACCCTTAGTG AGTAAAGTCA GCTAAAAAGC TTTTGGGCCC ATACCCCAAA ATGTTGGTTA AACCCCCTCC TTTACTAAAA GCGTAGCACT GAAAATGCTA AGACGAACCC TAAAAAGTTC TTTAGACACA GGATATAATT TAAATAGAAT GCTAGCTTTG GGGGTTAGCT GTGGGAGTTA AATCTCTCTG TCCTGAGAGT TTGAT-TAAG CAAGAACTGC TAATTACTCT ACGGCTCGAT TCCGTAGCAA ACTCTGACAG AGTGGTTATG TGCCTGGCTT GAAACCGGTG AATGGGGGTT CAATTCCCTC CTTTCTC-GC CCCAGTAGCT TAAAAAGCAT TGGTCTTGTA AACCAAAGAA TGAAGTAAAA CCTTCCTGAG GCAAGAGCCT TCAAAGCCCT TAGTAGAAGT TAAACTCTTC TAGTTTCTGG GTAAGATGGC CGAATAGGCG GTGGGTTGTA GCCCCAATCA CATAGGTTAA ATTCCTATTT TTGCCACAAA ATATAGCTTA ATAAAGCATC TCGCTTACAC CGAGAAAATA TCTGTTAGAC TCAGATTATT TTGA
BUFMEL                          GAAGGCTTTA GCTTATAAAA GTATCTGATT TGCATTCAGG TGATGTAGGT TAATGTCCTG CAAGTCTTAG GGGTTAGTCT AAAAAAGACA GCTGATTTCG GCTCAGCAAA TTATGGTTTA ACCCCATAAC CCCTTTTAGA ACGAAGCTCG CTGGATAGAG CGTTTAGCTG TTAACTAAAA TTTTGCGGGA TCAAGGCCCG CCCTTCTAGA GGAATTAGTT AAAATAACTT TGCCTTGTCA AGACAAAATT ACAAGTTAAA TCCTTGTATT CCTGCCCTGG GGTGTCACAT GCCAGATTGC AAACCTGGAG AAGCAGAAGA ATCTGCCGGG GCTTTAGAAA GTGGTAAAAT GGAATTACAG AGAGTTTTGA TCTCTCAGTT ATAGGTTCAA TTCCTATCTT TCTAAGTTGA ATA-CAACAA CAGTTTTTCA GACTGTGGGT CTAGGTTAAA ATCCTTGTAA GAAATTTTCT TAGTATTAGT ACTAATGACT TCCAATCATT AAGTCTTGGT TAAACACCAG GAGAAAATAG TGAACATAGT TTATTAAAAA TTCTAGCTTG TGATTCTAGA GAAGGGAATT AATTACTCCC TGTTTACCGG AAACGTGCCT GTAAGGGCCT CCTTGATAGG GAGGATCATA GGAGTTCAAA CCTCCTCATT TCCTCTTTTA AAAGAAAACA GTC-TTCTCC TGGTCTTAGG CTCCAGTACC TCTTGGTGCA ACTCCAAGTA AAAGCTGTTA ACGTAGCAAA ACCTGGTATT GCA-AAAGAC CTAAACCCTT TTTATAGAAG TTCAAATCTT CTCGTTAACT CATTGAGAAG CTATAAGCAA CAGCCTTTTA AGCTGTAGAC AGGTGAAACC ACCCTTAATG AGTAAAGTCA GCTAAAAAGC TTTTGGGCCC ATACCCCAAA ATGTTGGTTA AACCCCCTCC TTTACTAAAA GCATAGCACT GAAAATGCTA AGATGGACCC TAAAAAGTCC TTTAAACACA GGACATAATT TAAATAGAAT GCTAGCTTTG GGGGTTAGCT GTGGGAGTTA AATCTCTCTG TTCTGAGAGC TTGA-CCCAA CGAGAACTGC TAATTACTCT ATGGTTCAAT TCCATAGCAA GCTCTGACAG AGTGGTTATG TACCTGGCTT GAAACCAGAG GATGGGGGTT CAATTCCCTC CTTTCTCGGC CTCAGTAGCT TAAAAAGCAT TGGTCTTGTA AACCAAAGAA TGAAGTAAAC CCTTCCTGAA GCAAGAGCCT TCAAAGCCCT AAGTAGAAGT TAAAATCTTC TAGTTTCTGG GTAAGATGGC CGAGTAGGCG GTGGCCTGTA GTTCCACCGA GGAAGGTTTA AGTCCTTCTC TTACCACGAA ATATAGCTTA ATAAAGCACC TCGCTTACAC CGAGAAAATG TCCATGAAAA CCGGACTATT TCGA
TELBOL                          GGGGCTTTAT CTTAATTAAA GTACCTGAGT TGCATTCAGG AGATGCGGGT TTGTTTCCTG CAAGTCTCAG GAGTTAGTCT AAAGTAGACA GCTGATTTCG ACTCAGCAAA TTATGGTTTA ACCCCATAAC ACCTCTTAGA ATGGAGCTCG CTGGATAGAG CGTTTAGCTG TTAACTAAAA TTTTACGGGA TCGAGGCCCG TTTTTCTAGA GGCGTTAGTT ATAATAACAT TACTTTGTCA AGGTAAAATA ATGAGTTAAA ACCTCATACC CCTGCCCTGG GGTGTCACAC GTGCGATTGC AAATCTCAAG AAGCAGAATA ATCTGCCGGG GCTTTAGAGA GTAGTAAAAT GGAATTACAG GGAGTTTTGA TCTCTCAGCT ATAGGTTCAA TTCCTATCTT TCTAAGTTGA AT-ACAACAA CAGTTTTTCA GATTGTGAGT CTAGGTTAAA GTCCTTGTAG GAAATTTTCT TAGTATTAGT ACTAATGACT TCCAATCATT AAGCCCTGGT TAAACCCCGG GAGAAAATAG TGAACATAGT TT-ATCAAAA TTCTAGTTTG TGAATCTAGA GATGAGGACT AA-TCCCCTC TGTTCACCGG AAATGTGCCC GTAAGGACCT CCCTGATAAA GAGGACCATG GGGGTCCAAG TCCCCCCACT TCCACTTTTA AAGGAAAATA GTCTTCCCCT GGTCTTAGGA TCCAGTA-CC TCTTGGTGCA AATCCAAGTA AGAGCTGTTA ACGTAGCAAA ACTTGGTA-T TGCAAAAGAC CTAAACCCTT TCTACAGAAG TTCAAATCTT CTCGTTAACT CATTAAGAAG CTATAAGCAA CAGCCTTTTA ATCTGTAGAT AGGTGAAACC ACCCTTAGTG AGTAAAGTCA GCTAAAAAGC TTTTGGGCCC ATACCCCAAA ATGTTGGTTA AACCCCCTCC TTTACTAAAA GCATAGCACT GAAAATGCTA AGACGAACCC TAAAAAGTCC TCTAAACACA GGATATAATT TAAATAGAAT GCTAGCTTTG GGGGTTAGCT GTGGGAGTTA AATCTCTCTG TCCTGAGAGT CTGAT-AAAA CGAGAACTGC TAATTACTCT ATGGTTCGAT TCCATGGCAA ACTCTGACAG AGTGGTTATG TGCCTGGCTT GAAACCAGTG AATGGGGGTT CAATTCCCTC CTTTCTCGGC TACAGTAGCT TAAAAAGCAT TGGTCTTGTA AACCAAAGAA TGAAGTAAAA CCTTCCTGAA GCAAGAGCCT TCAAAGCCCT CAGTAGAAGT TAAAATCTTC TAGTTTCTGG GTAAGATGGC CGAGTAGGCG GTAGGTTGTA GCCCTAATAA CAGAGGTTCA AGCCCTCTTC TTACCACAGG ATATAGCTTA AAAAAGCATT CCGCTTACAC CGAAAAAACA TCTGTGAAAA CCAGATTATC CTGA
NESTHO                          AAGGCTTTAG CTTAATTAAA GTTCTTGATT TGCATTCAAG AGATGTGAGG TAGTGTCTTG CAGGTCTTAG GGATTAGTCT AAAAAAAACA GTTAATTTCG ACTTAACAGA TTTTGGTTTA ATCCCTTGAT CCCCCTTAGA ATGAAGCTCG CTGGATAGAG TGTTTAGCTG TTAACTAAAA TATTATGGGA TCGAGGCCCG TCTTTCTAGA GATATTAGTT AATATAACGC TTCTTTGTCA AAGAAAAATA AAAGGTTAAA TCCCATTATA TCTGTCCCGG GGTGTTACAC GCCTGGTTGC AAGCCATGAG AAGTAGGGTG ACCTACCGGG ACTTTAGGAA GTAGTATATT GGAAATACGG GGGGTTTTGA TCTTCCAGAT GTGGGTTCGA TCCCCATTTT TCTAAGTTGA ATTACAACGG CAGTTTTTCA TGTTGTTGGT TTAGGTTAAA GCCCTGATAA GAAATTTTCT TAGTA-TAGT ATAGATGACT TCCAATCACC TGGCCCCAGT TAAACCCTGG GGGAAAATAG TGAATATAGT TTAATAAAAA CCTTAGATTG TGACTCTAAA AACAGGAAAT TCCCCCCCCT TATTCACCGG AAGAGTGCCT GTAAGGATTT CCTTGATAGG GAAACAAATA GGGGTTCAAA CCCCCTCACT TCCCCTTTTA AAGGAAAACA GCCTTCCCCT GGTCTTAGGA GCCAACA-CT TCTTGGTGCA AATCCAAGTA AAAGTTGCTA ATGAAGCAAA ACCTGGCA-A TGCAAAAGAC CTAAGCTCTT CTATTATGGG TTCAAATCCT ATCATTAACT CACTAAGAAG CTATTAGCAA CAGCCTTTTA AGCTGCAGAT AGGTGGAACC ACCCTTAGTG AGTAAAGTCA GCTAAAAAGC TTTTGGGCCC ATACCCCAAA ATGTTGGTTA ATCCCCCTCC TTTACTAAAA GCATAGCACT GAAAATGCTA AGATGAACCA TAAACAGTTC TATCGGTACA AGACATGATT TAAGTAGAAT GTTGGCTTTG GGGGCCAATT ATGGGAGTTA AATCTCTCTG TCTTGAGACT TGGTT-AGAC TGAAAACTGC TAATTTCTCC GAGGTTCAAC TCCACGGCCA TCTCTGGCAG AGTGGTTATG CACTTGGTTT GAAACCAGTG TATGGGGGTT CGATTCCTTC CTTTCTCGGC CCCCGTAGCT TAAAAAGCAC TGGTTTTGTA AACCAAAGAC TGAAATGACA CCTTCCCGGG GCAAAGACCT TCAAAGCCTT TAGTAGAAGT TAAAACCTTC TAGTTTCTAG GTAAGATGGC CGAGTAGGCG GCGGTTTGTA GTCCCGAGCA CAAAGGTTTG ATTCCTTTTC TTACCACAAA ATGTAGCTTA ACAAAGCACC TCGCTTACAC CGAATAAATA TCTATTAAAC CCAGATCATT TTGA
SOOSEC                          AAGGCTTTAG CTTAATTAAA GTTCTTGATT TGCATTCAAG AGATGCGAGG TAGTGTCTTG CAGGTCTTAG GGATTAGTCT AAAAAAAACA GTTAATTTCG ACTTAACAGA TTTTGGTTTA ATCCCTTAAT CCCCTTTAGA ATGAAGCTCG CTGGATAGAG TGTTTAGCTG TTAACTAAAA TATTACGGGA TCGAGGCCCG TCTTTCTAGA GGTATTAGTT AATATAACAC TTCTTTGTCA AAGAAAAGTA AAAGGTTGAA CCCCATTATA TCTGCCCCGG GGTGTCACAC GCCTGGTTGC AAGCCATGAG AAGTAGGGTA ACCTACCGGG GCTTTAGGAA GTAGTATATT GGAAATACAG GGGGTTTTGA TCCCTCAGAT GTGGGTTCGA TTCCTATTTT TCTAAGTTGA ATTACAACGG CAGTTTTTCA TGTTGTCGGT TTAGGTTAAA ACCCTGATAA GAAATTTTCT TAGTA-TAGT ACAGATGACT TCCAATCACC CAGCCCCAGT TTAACTCTGA GAGAAAATAG TGGATATAGT TTAACAAAAA CCTTAGATTG TGACTCTAAA AATAGGAAAT GC-CCTCCCT TATTCACCGG AAGCGTGCCT GTAAGGACTT CCTTGATAGG GAAACTAATA TGGGTTCAAA CCCCCTCGCT TCCCNNNNNN NNNNNNNNNN NNNNNNNNNN NNNNNNNNNN NNNNNNNNNN NNNNNNNNNN NNNNNNNNNN NNNNNNGCTA ATGAAGCAAA ACCTGGCA-A TGCAAAAGAT CTAAGCTCTT TTATTATGGG TTCAAATCCC CTCATTAACT CACTAAGAAG CTATTAGCAA CAGCCTTTTA AGCTGCAGAT AGGTGGAACC ACCCTTAGTG AGTAAAGTCA GCTAAAAAGC TTTTGGGCCC ATACCCCAAA ATGTCGGTTA ACCCCCCTCC TTTACTANNN NNNNNNNNNN NNNNNNNNNN NNNNNNNNNN NNNNNNNNNN NNNNNNNNNN NNNNNNNNNN NNNNNNNNNN NNNNNNNNNN NNNNNNNNNN NNNNNNNNNN NNNNNNNNNN NNNNNNGACT TGGTT-AAAC TGAAAACTGC TAATTTCTCC GAGGTTCAAC TCCTCGGCCA TCTCTGGCAG AGTGGTTATG CGTCTGGTTT GAAACCAGCG GATGGGGGTT CGATTCCTTC CTTTCTCGNN NNNNNNNNNN NNNNNNNNNN NNNNNNNNNN NNNNNNNNNN NNNNNNNNNN NNNNNNNNNN NNAAAGACCT TCAAAGCCTT TAGTAGAAGT TAAAACCTTC TAGTTCCTAG GTAAGATGGC CGAGTAGGCG GCGGTTTGTA GCCCCGATGA CAAAGGTTAG ACTCCTTTTC TTACCACAAA ATGTAGCTTA ATAAAGCACC TCGCTTACAC CGAATAAATA TCTATTAAAC CTAGATCATT TTGA
FEJLIM                          AGGACTTTAG CTTAATAAAA GTTTTTGAGT TGCATTCAAA TGATGTGGGG TAGA-ACCCG CAAGTCCTAG GTGCTAGTCC AATTAAGACA ACTGATTTCG GCTCAGTAAA TAATGGTTAA ACCCCATAGC ACCTCTTAGA AAGAAGCTCG CTGGATAGAG CGTTTAGCTG TTAACTAAAC TGTTGCGGGA TCAAGGCCCG TCTTTCTAGA GGAATTAGTT AACATAACAC TACCTTGTCA AGGTTGAATC ACTGGTTAAA CCCCAGTATT TCTGGCTCTG GGGTGTTCAC GTGGGGTTGC AAACCCAAGA AGCAGAATAA GCCTGCCGGG GCTTTAAAGA GTAGCATAGA GGGAGTGCGA AGAGTTTTGA TCTCTTAGGT GTAGGTTCAA TTCCTATCTC TTTAAGTAGA AAA-CTACGG TAATTTTTCA GGTTACAAGT CCAAGTTAAA GTCTTGGTAG GAAATTCTCT TAGTACAAGT ACCAGTGACT TCCAATCACT TAATCTTGGT TAAAGCCCAA GAGAGAATAG TGGACATAGT TTAAACAAAA CACTAGATTG TGATTCTAGA AATGAGAGCT AATCCCCCTC TGTCCACCGA AAGTGTGCCC GTAGGGTTCT CCTTGATAGG GAGGCTTATA GAGGTTCAAA CCCTCTCGCT TTCTCTTTTA TTGGAAAGTA GT-CTTCCAC TGGCCTTAGG AGCCAGCCCC CCTTGGTGCA AGTCCAAGTA AAAGCTGTTA ATGAAGCAAA ACTGGATA-- TGTGAGAGAT CTAAGCTCTC TTCTTAGGGG TTCAAGTCCC CTCATTAACT CATTAAGAAG CTATAAGCGT CAGCCTTTTA AGCTGCAGAC AGGTGAGCCC ACCCTTAGTG GGTAAAGTCG GCTAATAAGC TCTTGGGCCC ATACCCCAAC ATGTAGGTGA AATCCCTTCC TTTACCTAAA GCGTAGCGCT GAAAACGCTA AGATGTACCC TAAAAAGTTC TAAAAGCACA GGACATAATT TAATAAGAAT GTTGGCTTTG GGGGCCAAAA GAGAAGGTTT GATCCTTTTG TCCTGAGAGC CCTT-CAGAA TAAGTACTGC TAATTCTTCC ATGGTTCAAC TCCATGGCTG GCTCTGACAG AGAGGCTATG TATCTGACTT GAAATCAGGC TACGGGGGTT CGATTCCTCC CTTTCTCGGC TCTGGTAGCT TAAAAAGCAC TGGTCTTGTA AACCAGAGAG TGCAGTAAAC TCTGCTCAGA GCAAGGGCCT TCAAAGCCCT AAGCAGGAGT TAAAGCCTCC TAGTTTCTGG GTGAAGTGGC CGAGTAGGTG GTGGGTTGTA GCCCCAATCA CAGAGGTTCA AGTCCTCTCT TTACCACAAA ATGTAGCTTA TTAAAGCACC TCGCTTACAC CGAGTAGAAG TCTGTTAAAC CCAGACCATT TTGA
MANMAD                          AGGGCTTTAT CTTAATTAAA GAGTCTGAGT TGCATTCAGA AGATGTGAAT TAGTTTTTCG CAAGTTCTAG GAGCTAGTCC AACTAAGACA CCTGACTTCG GCCCAGACAA TTATGGTTTA ATTCCATAGC CCCTCTTAGA AAGAAGCTCG CTGGATAGAG TGTTTAGCTG TTAACTAAAA TTTCGTGGGA TCAAAGCCCG CCTTTCTAGA GGAACTAGTT AAAATAACAC TGCCTTGTCA AGACAGAGTT GTTAGTGAGA CTCTTGCGCT CCTGCCCTGG GGTGTCACAT GTGAAGTTGC AAACTTCAAG AAGCAGAGTA ATCTGCCGGG GCTTTAAGAA GAAGTATAGT AGAAGTACAG AGAATTTTGA TTTCTCAGGT ATAGGTTCAA GTCCTATCTT TTTAAGTTAA AGAATAACGG CAGTTTTTCA GACTGCTAAT CTAGGTGAGA ATCTTAGCAA AAAATTTTCT TAATACTAGT ATAGGTGACT TCCAATCATC AAATCTTGGT TAAACTCCGA GAGAAAATAG TAAATATAGT TTAAACAAAA CACTAGATTG TGATTCTAGG GATGAAGATT AAAATTCTTC TTTTCACCGG AAATGTGCCC GTAGGGTCCT CCTTGATAGG GAGGTCTATA TGGGTTCAAA CCCCCTCGTT TCCTCTTTTA AAGGAAAAAA G-CCTTCCCC TGGTTTTAGG TACCAGTAT- TCTTGGTGCA AGTCCAAGTA AAAGCTGTCA GTGTAGCAAA ACTTGGCCAT GCA-GAAGAT CTAAGTCCTT CCAACAGGGG TTCAAATCCC CTCACTAACT CATCAAGAAG CTATAAGCAA CAGCCTTTTA AGCTGTAGAT AGGTGAAACC ACCCTTGATG TGTAAAGTCA GCTAAAAAGC TCTTGGGCTC ATGCCCCAAT ATGTTGGTTA AAATCCTCCC TTTACAAAAA GCATAGCGCT GAAAACGCTA AAATGAACCC TAAAAAGTTC TGAAAGTACA AGATATAATT TAAATAGAAT GTTGGCTTTG GGGGTCAGAA GTGGAGGTTA AATCCTTCTG TCTTGAGAGC CTGTT-ATAA TGAGTACTGC TAATACCTCC ATGGTTCGAT TCCATGGCAT GCTCTGACAG AGTGGTTATG TATCTGGTTT GAAGTCAGAA TATGGAGGTT CAATTCCTTC CTTTCTCGGC TCTGATAGCT TAAAAAGTAT TGGTCTTGTA AACCAAAGAT TGTGGTAATA CCCACTCAAA GCAAAGGCCT TCAAAGCCTT AAACAAAGGT TCAAGTCCTT TAATTTCTGG GTAAGATAGC CGAGTAGGTA GTGGGTTGTA GCCCCAAAGA CAGAGGTTCA AGCCCTCTTC TTATCACAAA GTGTAATTTA ATAAAATCTT TCGCTTACAC CGTAACCATG TCTGTTAAAC CCAGACCACT TTGA
RHASCH                          AGGGCTTTAT CTTAATTAAA GAGCTTGATT TGCATTTAAG TTATGTAGGT TAGTGTCCTG CAAGTCCTAG GCGCTAGTCC AAAAAAGATA GCTGATTTCG ACTCAGCTGA TTATGGTTCG AACCCATAGC CCCTCTTAGA ATGAAGCTCT CTGGATGGAG CGTTTAGCTG TTAACTAAAA ATTTGCGGGA TCGAGGCCCG TCTTTCTAGA GGAATTAATT AAAATAATAT TGCCTTGTCA AGGCAAAATT GCAAGTTAAA CCCTTGTTTT CCTGCCCTGG GGTGTAACAC GTGGGGTTGC AAACCCCAAG AAGCAGACTA ATCTGCCGGG GCTTTAAGGA GAAGCATGAC GGAATTGCGA AGGGTTTTGA TCCCTTAGAC GTAGGTTCAA ATCCTACCTT TTTAAGTTGA ATA-CAACAG TAGTTTTTCA GACTATAGGT CTAGGTTAAA ATCCTGGCAG AAAATTTTTT TAGTATGAGT ATAGATGACT TCCAATCATC AGGTTCTGGT TTAAACCCAG AAAAAAATAG TGAACATAGT TTAACTAAAA CCTTAGGCTG TGGCTCTAAC AATGAAGATT AATGCTCTTC TGTTCACCGG AAGCGTGCCC GTAGGGACCT CCTTGATAGG GAGGCTAATA GAAGTTCAAA CCTCCTCACT TCCTCTTTTA AAGGAAAAAA -GAATTCCCC TGGCCTTAGG CGCCAGCACT TCTTGGTGCA AGTCCAAGTA AAAGCTGTTA GCGTGGCAGA GCCCGGTTAT GCA-AAAGAC CTAAGCCCTT TTAACAGGGG TTCAAATCCC CTCACTAACT CATTAAGAAG CTATAAGCAA CAACCTTTTA AGTTGTAGAT AGGTGAAACC ACCCTTAATG AGTGAAGTCA GCTAATAAGC TTTTGGGCCC ATACCCCAAC ATGTTGGTTA AAATCCTTCC TTCACTAAAA GTATAGCGCT GAAAACGCTA AGATGAACCC TAAAAAGTTC TAAGGGTACA GAATATGGTT TAATTAGAAT GTCGGCTTTG GGGGTCGAAG ATAGAAGTTA AATCTTCTTG TTCTGAGAGT TCGAA-GTAA TGAGTACTGC TAATTCCTCC GTGGTTCAAT TCCCCGGCCA ACTCTGACAG AAAGGCCATG TACCTGATTT GAAATTAGGC TAAGGGGGTT CGATTCCTTC CTTTCTCGGT CCTGATAGCT TAAAAAGCAT TGGTCTTGTA AACCAAAGAT TGTAGTAATA TCTACTCAGG ACAAAGGCCT TCAAAGCCTT AAACAGGAGT TTAATTCTCC TAATTTCTGG GTAAAGTGGC CGAGAAGGTG GTGGGTTGTA GCCCCAAAGA CAGAGGTTTG AGCCCTCTCT TTACCACAAA ATGTAGCTTA ATAAAGCCCT TCGCTTACAC CGAGAAAATA TCTGTGAAAC CCAGATCATT TTGA
MICORN                          AAGGCTTTAT CTTAATTAAA GTGTCTGAGT TGCATTCAGA AGATGTAGGT TAGTGTCCTG CAAGTCTTAG GGACTAGTCT AACTAAGACA GCTGATTTCG GCTCACCTAA TTATGGTTAA AATCCATAGT TCCCTTTAGA ATGAAGCTCG CTGGATTGAG CGTTTAGCTG TTAACTAAAA TATTACGGGA TCGAGGCCCG TCTTTCTAGA GGTGTTAATT AAAATAATAA TGCCTTGTCA AGGCATAATT ACAGGTTAAA CTCCTGTACA TCTGCCCTGG GGTGTAACAC GTGTGGTTGC AAGCCACAAG AAGCAGAATA ACCTGCCGGG GCTTTAGAAA ATTGTATAAA GGAAGTACGG AGGGTTTTGA TCTCTCAGGT ACAGGTTCGA TTCCTGTTTT TCTAAGTTGA ATTACAGCAG TAGTTTTTCA GGCTGTTGGT CCAGGTTAGA GTCCTGGTGA GAAATTTTCT TAGTATAAGT ATTGGTGGCT TCCAACCATC CGGCCCTGGT TAAACCCCGG GAGAAAATAG TGAATATAGT TTAACCAAAA TTTTAGGTTG TGGTCCTAAA GATGAAGGCT AATATCCTTC TATTCACCGG AAGTGTGCCC GAAAGGACCT CCTTGATAGG GAGGCTTATA TGGGTTCAAA CCCCATCATT TCCTCTTTTA AAGGAAAACA GCTCTTCCCC TGGTCTTAGG CTCCAGTATC TCTTGGTGCA AATCCAAGTA AAAGCTGTTA GCGTGGCAGA GCCTGGTAAT GCA-AAAGAT CTAAGCCCTT TCCCCAGGGG TTCAAATCCC CTCGCTAACT CATTAAGAAG CTATAAGCGA CAGCCTTTTA AGCTGTAGAT AGGTGAAACC ACCCTTAATG AGTAAAGTCA GCTAATAAGC TTTTGGGCCC ATACCCCAAA ATGTTGGTTA AACCCCTTCC TTTACTAAAA GCGTAGCGCT GAAAACGCTA AAATGTACCC TAAAAAGTTC TGCAAGCACA GGACATAGTT TAGTTAGAAT ACTGGCTTTG GGGGCCAGGG GTGAAGGTTG AATCCTTTTG TCTTGAGAGT TTGT-CATTA TGAGAACTGC TAATTCCTCC ATGGTTCAAT TCCATGGCTT GCTCTGACAG AGAGGATATG TGTCTGGCTT GAAACCAGGG TAAGGGGGTT CGATTCCCTC CTTTCTCGTT TCTGGTAGCT TAAAAAGCAT TGGTCTTGTA AACCAAAGAC TGTGGTAACA CCTACCCAGG GCAAGGGCCT TCAAAGCCCC AAGTAGAAGT TAAAATCTTC TAGTTTCTGG GTAAGGTGGC CGAGTAGGCG GCGGATTGTA GACCCGCCGG CGGAGGTGAG AGACCTCCCC TTATCACAAA ATGTAGCTTA ATAAAGCATC TCGCTTACAC CGAGAACATG TCCGTGAAAC TCAGATCATT TTGA
KALPUL                          AAGGCTTTAT CTTAATTAAA GTACCTGAGT TGCATTTAGG AGATGTAGGT TAATATCCTG CAAGTCTTAA TGGCTAGTCT AAC--AGACA GTTGATTTCG GCTCAACTAA TTATGGTTCA ACTCCATAGC TATTCTTAGA ATGAAGCTCG CTGGATTGAG CGTTTAGCTG TTAACTAAAA TGTTACGGGA TCAAGGCCCG TCTTTCTAGA GGTACTAGTT AAGATAATAA TGCCTTGTCA AGGCATAGTT ACAGGTTAAA TCCCTGTGTA CCTGGCCCTG GGGTGTCCAT GTGTGGTTGC AAACCTCAAG AAGCAGAGTA ATCTGCCGGG GCTTTAGAGA GTGGTATATT GGGAGTACGG AGGGTTTTGA TCTCTCAGGT GCAGGTTCAA TTCCTGTCTC TCTAAGTTGA ATTACAGCGG CAGTTTTTCA TACTGTTGGT CCAGGTTAGA GTCCTGGCAG GAAATTTTCT TAGTATAAGT ACAGATGGCT TCCAACCATC TAGCCCTGGT TTAAATCCGG GAGAAAATAG TGAATATAGT TTAACTAAAA TCCTAGGTTG TGGTCCTAGA AATGAGGGTT AATATCCTTC TATTCACCGG AAGCGTGCCC GTAAGGACCT CCTTGATAGG GAGGCTTATA GGGGTTCAAA CCCCCTCACT TCCTCTTTTA AAGGAAAATA GCCCTTCCCC TGGTCTTAGG CTCCAGTATC TCTTGGTGCA AATCCAAGTA AAAGCTGTTA GCGTGGCAGA GCCTGGTTAT GCA-AAAGAT CTAAGCCCTT TCTCCAGGGG TTCAAATCCC CTCACTAACT CATTAAGAAG CTATAAGCGA CAGCCTTTTA AGCTGTAGAC AGGTGAAACC ACCCTTAATG AGTAAAGTCA GCTAATAAGC TTTTGGGCCC ATACCCCAAA ATGTTGGTTA AACCCCTTCC TTTACTAAAA GCATAGCGCT GAAAACGCTA AGATGAACCC TAAAAAGTTC TGCAGGCACA GGATATAATT TAATTAGAAT GCTGGCTTTG GGGGTCAGCA GTAGAGGTTT AATCCTCTTG TCTTGAGAGC TTGT-CAAAA CGAGAACTGC TAATTCCTCC ATGGTTCAAT TCCATGGCTT GCTCTGACAG AGAGGATATG TGTCTGGCTT GAAACCAGGG TATGGGGGTT CGATTCCCTC CTTTCTC-GC CCAGATAGCT TATAAAGCAT CGGTCTTGTA AACCGAAGAT TGTAGTAAAC CCTGCTCAGG GCAAGGGCCT TCAAAGCCCT AAGTAGAAGT TAAACTCTTC TAGTTCC--G GTAAGGTGGC CGAGCAGGCG GCGGATTGTA GTCCCGAAGA CGGAGGTTTA AGTCCTCCCC TTACCACAAA ATGTAGCTTA ATAAAGCACT TCGCTTACAC CGAAATCATG TCTGTTTAAC TCAGATCATT TTGA
Breviceps                       AAGGCTCTAT CTTAATTAAA GAGTGGGACT TGCAATCCCG AGATGTGGGT TACACCCCCA CGAGTCTTAC AGGCTAGTCC AAACAAGATA ATTGATTTCG ACTCAATAGA TTATGGCTCA AACCCATAGC CTCCCCTAGA ATGAAGCTCG TTGGTTTGAG CATTTAGCTG TTAACTAAAT AATTATGGGA TCGAGGCCCA TCTTTCTAGA GGGGTTAGTT AAAATAACAT GACCTTGTCA GAGTCAAATA ACAAGTTAAA CCCATGTACT CCTGCCCTGG GGTGTTACAT GTGAGGTTGC AAACCTCAAG AGGCGGAGTA GTCCGCCAGG GCTTTAGAAA ATAGCATAGT GGGAGTGCGG GGGGTTTTGA TTCCTCAAGT GTGGGTTCGA GTCCCATTTT TCTAAGTTGA ATGACAGCAA TAGTTTTTCG GGCTATCGGT CTAGGTTAGA GTCCTTGCAG GAAACTTTTT TAGTAT-AGT ACAAGTGGCT TCCAACCACT CAGCTCTGGT TCAACCCCAG AAAATAGTAG TGGACATAGT TTAATCAAAA CATTAGGTTG TGATCCTAAC AACGGAGGCT AATACCCCCC TGCTCACCGG AAAAGTGCCC GTAAGGACCT CCTTGATAGG GAGACCAATA TGGGTTCAAA CCCCATCTCT TCCTCTTTTA AAGGATAACA G-TCTTCCCC TGGTCTTAGG CTCCAGAATT TCTTGGTGCA AGTCCAAGTA AGAGCTGTTA ATAAAGCAAA ACC-GGCC-A TGCAAAAGAC CTAAACCCTT TCACCATGGG TTCAAATCCC ATTATTAACT CATTAAGAAG CTATAAGCGA CAGCCTTTTA AGCTGTAGAC AGGTGAAACC ACCCTTAATG AGTAAAGTCA GCTAATAAGC TCTTGGGCCC ATACCCCACA ATGTCGGTTA AACTCCTTCC TTTACTAAAA GCACAGCGCT GAAAACGCTA AGATAGACCC TAAAAAGTCT TATAAGCACA AGATATAATT TAGTCAGAAT GTTGGCTTTG GGGGCCAGTT GTGAGGGTTT AATCCCTCTA TCTTGAGAGC TCGAT-AAAA CGAGTACTGC TAATCCTCCC ACGGTTCAAC TCCCTGGCGA ACTCTGACAG AGTGGTGATG TGTTTGGCTT GAAATCAAAT TATGGGGGTT CGATTCCCTC CTTTCTCGGT TTCAGTAGCT TATAAAGCAT TGGCCTTGTA AACCAAAGAA TGTGATAACC CCCACCTGAA ACAAGGGCCT TCAAAGCCCT AGCAGGGGCC AACCTCCCCC TAATTTCTGG GTAAGGTGGT CGAGTAGGCG GCGGGTTGTA ACCCCGAGGA CAGAGGTTAA AGTCCTCTTC TTACCACAAA ATGTAGCTTA ACAAAGCAAC TCGCTTACAC CGAGCCAATG TGTGTT-AAC TCAGACCATT TTGA
Hemisus                         AAGGTTTTAT CTTAATTAAA GAATCTGGGT TGCATTCAGA AGATGCGGG- AAGACGCCCG CAAACCTTAA TGGCTAGTCT AAAAAAGACA ACTAATTTCG ACTTAGTTAA TTATGGTTCA ACCCCATAGC TCTTCTTAGA ATGAGGCTTG CCGGTTAGAG CGCTTAGCTG TTAACTAAGA TTCTGCGGGA TCGAGGCCCG CCTTTCTAGA AGTGTTAGTT AACATAACAC AATCTTGTCA AGATTGAATT ATAGACTAAG CCCCTATACT CTTGTCCAAT GGTGTTACAT GTGGGGTTGC AAACCCCGAG AGGCAGGCGG GCCTGCTTGG ACTTTAGGAG ATGGTATAAG GGATGTGCGG GGGGTTTTGA TCTCTCAGGT GTAGGTTCAA TTCCTACTTT CCTAAGTTAA AA-ATAACAG CAGATCTTCA GTCTGCAGGT CTAGGTTAAA GTCCTTGTGG GAAACTTTCT TAGTACCAGT ATAGATGGCT TCCAACCATC AGACCTAGAA TAATACTCTA GAGAAAGTAG TGAACGTAGT TTAGTAAAAA CACTAGGTTG TGATCCTAGA GAAGGGAGAT GATTTCTCTT CGCTCACCGA AAGCGTGCCC GTAAGGACCC CCTTGATAGG GGGGAAAATA TGGGTTTAAA CCCCATCACT TTCTCTTTTA AAGGAAAACA GCTATTCCCC TGGTCTTAGG CTCCAGCCCT TCTTGGTGCA ACTCCAAGTA AAAGTTATTG ACGAGGCAGA ACCTGGCC-A TGCAAAAGAT CTAAGCCCTT TCACTAGGGG TTCAAATCCC CTCGTCAATT CACTAAGAAG CTTTAAGCAA CAGCCTTTTA AGTTGTAGAC AGGTGCAACC ACCCTTAGTG AGTAAAGTCA GCTAAAAAGC TTTTGGGCCC ATACCCCAAA ATGTTGGTTA ATATCCTTCC TCTACTAAAA GCACAGTGCT GAAGACGCTG TTATGGGACC TAGAAACCCC CGTAAGCACA AGACATAGTT TAGGCAGAAT GCTGGCTTTG GGGGTCAGAG GTGGAGGTTT GATCCTCTTG TCTTGAGAGC CTGTT-ATAA TGAGTTCTGC TAATTCCTCT ATGGTTCAAC TCCATAGCAA GCTCTGGCAG AGAGGGTATG TGCCTGGCTT GAAATCAGGT AAGGGGGGTT CAATTCCTTC CTTTCTCGAC CCCTGTAGCT TAAAAAGCAT CGGTCTTGTA AGCCGAAGAC TGTAATAAAC CCTACCAGAG GTAAGAGCCT TCAAAGCCCT AGCAGGGGTT T-GAACCCCC TAGTTTCTGG GTAATGTAGC CTAGTAGGCG GCGGGTTGTA GCCCTGAAGA CAGAGGTTTT AGTCCTCTCA TCACCACAAA GTGTAACTTA ATAAAGTAAC TCGCTTACAC CGAATATATA TTTGTTTAAC TCAAATCACT TTGT
Hyperolius                      AAGGCTTTAC CTTAATTAAA GGGTCTGATT TGCATTCAGA ACATGTAGA- CTAACATCTA CAAGTCTTCG ATGCTAGTCT AAATAAGACA AATGATTTCG ACTCAGTTAA TTGTGGTTTA AATCCACAGC ATCTTTTAGA AAGAAGCTTG TTGGTTGAAG CATTTAACTG TTAATTAAAA TATTGCGGGA TCGAAGCCCG TCTTTCTAGA GATGTTAATT AAAATAATTT TGCTTTGTCA AAGCAAACTT ATAGGTGAAG CCCCTATACC TCTATTCTGG GGTGTAACAT ATGCGGTTGC AAACCGCAAG AAGTAGAATG ATCTACCGGA ATCTTAGAAA ATAGTATACT GGA-GTACAG AGAATTTTGA TTTCTC-AGT GCAGGTTCAA TTCCTGTTTT TCTAAGTTTA TTAATAACAA TAGTTTTTCA GGCTAGAGGT CTGGGTTAAA ATCCCGGCAG GAAATTTTCT TAGTATT-GT ACAGGCGACT TCCAATCACC AAGACCTGGT CATAATCCAG GAGAAAATAG TGAAAATAGT TTA-AAAAAA CCTTAGGTTG TGATCCTAAA AATGAAGGAT AATATCCTTC TTTTCACCGG AAGTGTGCCC GTAGGATCCT CTTTGATAGA GAGGCACATA GAAGTTCAAA TCTTCTCACT TCCTAATTCA AAGGATAATG GTATTTCCCC TGAACTTAGG ACTCAG-TGC TCTCGGCTCA ATCCCGTGTG AATTCTATTG ACGAAGCAAA ATCTGGTT-A TGCTAAAGAT CTAAGCCCTT TCCCTAGAGG TTCAAATCCT CTCGTCAATT CACTAAGAAG CTATAAGCAA TAGCCTTTTA AGCTATGATT AGGTGAAACC ACCCTTAGTG AGTAAAGTCA GCTAAAAAGC TTTTGGGCCC ATACCCCAAA ATGTCGGATA ATACCCCTCC TTTACTAAAA GCATGGCACT GAAAATGCTA AGACGTACCC TAAAAAGTTC TTTAAACACA GGATATAATT TAACTAAAAT GCTGATTTTG GAGGTCAGTA ATAGGAATTA GTTTTCCTTA TCTTGAGAGC ATGTT-ATAT TGAAAACTGC TAATTTTCCC -CGGTTCAAT TCCGTGGCCT GCTCTGACAG AATGGCAATG TGTTTGGCTT GAAACCTAAT TATGGGGGTT CAATTCCCTC CTCTCTCGGC CTTAATAGCT TAATAAAGCA CTGGTCTTGT AAACCAGAGC TGTGGTAAAA CCCTCTTAAG GCAAGAGCCT TCAAAGCTCT AATAGAGGCT -AAAACCCTT TAATTTCTGG GTAAAGTAGC CAAGTAGGCG GCGGATTGTA GCTCCGAAGA CAGAGGTTAA A-CCCTCTCT TTATCACAAA ATGTAGTTTA ACAAAACTTT TCGCTTACAC CGAAAGAAAA TCTAAT-AAT ATGGATCATT TTGA
Trichobat                       AAGGTCTTAT CTTAATAAAA GGGCCTAAGT TGCATTTAGG AGATGTGAGA CAACCACTCA CAGGCCTTAG GTGTTAGTCT AACCAAGACA GTTAATTTCG ACTTAACTAA TTATGGTTCA AACCCATAAC CCCTCTTAGA AAGAAGCTCG TGGGTTTGAG CATTTAGCTG TTAACTAAAT TGTTATGGGA TCAAAGCCCA TCTTTCTAGA GGGGTTAGTT AAAATAACCC TGCCTTGTCA AGGCAGAATC ACAAACTAAA CCCTTGTACC CCTGCCCTGG GGTGTTACAT GTGAGGTTGC AAACCTCAAG AGGCGGAGTA GTCCGCCAGG GCTTTAGAAA AAAGTATTAT GGAGGTACAG AGGGTTTTGA TCTCTCAAGT GCAGGTTCGA TTCCTGGTTT TCTAAGTTGA ATAACAGCGG TAGTTTTTCA GATTGCTGGT CTAGGTTAGA GTCCTAGCAG GAAATTTTCT TAGTAT-AGT ACAAATGGCT TCCAACCATT TAGCCCTGGC TAC-CCCCAG GAGAAAATAG TGAACATAAT TTAACCAAAA TCCTAGGTTG TGATCCTAGA CATGGACGAT AATCCCCTCC TGTTCACCGG AAGCGTGCCT GTAAGGCCCT CCTTGATATG GAGGCTAATA GGAGTTCAAA CCCCCTCACT TCCTCTTTTA AAGGAAAACA GCTATTCCCC CGGACTTAGG ATCCGGCTCT TCTTGGTGCA AATCCAAGTA AAAGCTGTTA ACGTAGCAGA ACTTGGTT-A TGCATAAGCC CTAAAACCTT CCCTTAGGGG TTCAAATCCC CTCGTTAACT CATTAAGAAG CTACAAGCAA CAGCCTTTTA AGCTGTAGAC AGGTGCAATC ACCCTTAATG AGTAAAGTCA GCTAATAAGC TTTTGGGCCC ATACCCCAAA ATGTTGGTTA AGCACCTTCC TTTACTAAAA GCACAGCGCT GAAAACGCTA AGACGAATCC TAAAAGATTC TATACGCACA GGACATAATT TAAATAGAAT ATTGGCTTTG GGGGTCAATA GTAGAGGTTT AACCCTTTTG TCTTGAGAGC TTGTC-GTAC TGAGAACTGC TAATTCCTCC ATGGTTCAAA TCCATGGCTT GCTCTGACAG AGAGGTCATG TGTCTGGCTT GAAACCAGGG GATGGGGGTT CGATTCCCTC CTTTCTCGGC CCTGATAGCT TATTAAAGCA TTGGTCTTGT AAACCAAAGA CTGTATAATC TCTACTCAGG GCAAGAGCCT TCAAAGCCCT AGCAGGAGTT T-AACTCTCC TAGTTTCTGG GTAAAGTGGC CGAGCAGGCG GCGGATTGTA GACCCGAAGA CAGAGGTTAA G-CCCTCTCT TTGCCACAAA ATATAGCTTA AGAAAGCATT TCGCTTACAC CGAAAACATA TCTACT-AAA CCAGATTATT TTGA
Lithobates                      AGGGCTTTAT CTTAATTAAA GGGCCTGAGT TGCATTCAGG AGATGTAGGT TAATATCCTG CAAGTCCTAG GCACTAGTCC AAGAAAGACA GCTGATTTCG ACTCAACTAA TTATGGTTTA AATCCATAGT ACCCCTTAGA ATGAAGCTCG CTGGATAGAG TGTTTAGCTG TTAACTAAAA TATTACGGGA TCGAGGCCCG TCATTCTAGA GGGATTAGTT AAAATAACAC TGCCTTGTCA AGACAGAATC ACTAGTTAAA TCCTTGTACC CCTGCCTTGG GGTGTCACAC GTGGGGTTGC AAACCCCAAG ATGCAGTATA ACCTGCCGGG GCTTTAAGGA GTAGTATAAA GGAAGTACAA AGGGTTTTGA TCTCTTAAGT ATAGGTTCAA TTCCTATCTC TTTAAGTTGA ATAACAACGA TAGTTTTTCG AGCTATAAGT TTAGGTTAAA GTCCTGGCAG AAAATTTTCT TAGTATTAGT ATAGATGACT TCCAATCACC TGGTCTTGGT TAAACCCCGA GAGAAAATAG TGGGTATAGT TTAATAAAAA TTCTAGATTG TGATTCTAGA GACAAAGGTT AAATCCCTTT TACCCACCGG AAGCGTGCCT GTAAGGACCT CCTTGATAGG GAGGCTTATA GGGGTTCAAA CCCCCTCACT TCCTCTTTTA AAGGAAAAGA G-CCCTCCAC TGGTCTTAGG CGCCAGCATC TCTTGGTGCA AGTCCAAGTA AAAGCTGTTA GTATGGCAGA GCTTGGTT-A TGCAAAAGAT CTAAGCCCTT TAAACCGGGG TTCAAATCCC CTTACTAACT CATTAAGAAG CTGTAAGCAA CAGCCTTTTA AGCTGTAGAT AGGTGAAACC ACCCTTAGTG AGTAAGGTAA GCTAAAAAGC TTTTGGGCCC ATACCCCAAC ATGTTGGTTA AAATCCTTCC TTTACTAAAA GTATAGCGCT GAAAACGCTA AGATGAACCC TAAAAAGTTC TAGGGGTACA GGATATAGTT TAGGTAGAAT GCCGGTTTTG GGGACCGGTG GTAAAGGTTA AATCCTTTTG TCCTGAGAGC CTGCC-GTAA TGAGAACTGC TAATTCCTCC ATGGTTCGAT TCCATGGTTT GCTCTGACAG AGAGGTTATG TGTCTGGCTT GAAACCAGGG TACGGGGGTT CAATTCCCTC CTTTCTCGGC CTTGATAGCT TAATAAAGCA CCGGTCTTGT AAGCCGGAGA CTGTATAACC CCTACTCAAG GCAAAGGCCT TCAAAGCCTT AGCGGAGGTT -AAACTCCTT CAGTTTCTGG GTAAAGTGGC CGAGCAGGCG GCGAATTGTA GCTTCGAAGA CAGAGGTTTG AGTCCCCTCT TTACCACAAA ATGTAGCTTA AAAAAGCCTC TCGCTTACAC CGAGAAAATG TCCGTTTAAC CCGAACCGTT TTGA
Babihol                         AGGGCTTTAT CTTAATTAAA GGGTCTGAGT TGCATTCAGA AGATGTAGGT TAATATCCTG CAGGTCCTAG ATTCTAGTCC AAAAAAGACA GCTGATTTCG ACTCAACTAA TTATGGTTTA AACCCATAGT ATCCCTTAGA ATGAAGCTCG CTGGATAGAG TGTTTAGCTG TTAACTAAAA TATTACGGGA TCGAGGCCCG TCATTCTAGA GGGGTTAGTT AAAATAACAT TGTCTTGTCA AGACAATATT ACTAGTTAGA ATCTTGTATC TCTGCCCCGG GGTGTTACAT GTGGGGTTGC AAACCTCAAG ACGCAGGGTA ACCTGCCGGG GCTTTAAGGA GTAGTATAAA GGAAGTACAA AGGGTTTTGA TCTCTTAGGT ATAGGTTCGA TTCCTATCTC TTTAAGTTGA ATTACAACGA TAGCTTTTCA AGTTGTAGGT TCAGGTTAAA GTCCTGGCAG AAAATTTTCT TAGTATTAGT ACAGTTGACT TCCAATCACC TAATCTTGGT TGAACCCCAG GAGAAAATAG TAAATATAGT TTAGT-AAAA CTCTAGATTG TGATTCTAGC AACAAAGGTT AAACTCCTTT TATTTACCGG AAGTGTGCCC GTAAGGACCT CCTTGATAGG GAGGCTTATA GGGGTTCAAA CCCCCTCTCT TCCTCTTTTA AAGGAAAAAA G-CCATCCAC TGGCCTTAGG AGTCAGCATC TCTTGGTGCA AATCCAAGTA AAAGCTGTTA GTATGGCAGA ATATGGTT-A TGCAAAAGAT CTAAGACCTT TGAACTGGGG TTCAAATCCC CATATTAACT CATTAAGAAG CTGTAAGCAA CAGCCTTTTA AGCTGTAGAT AGGTGAAACC ACCCTTAATG AGTAAGGTAA GCTAAAAAGC TTTTGGGCCC ATACCCCAAC ATGTTGGTTA AAATCCTTCC TTTACTAAAA GTATAGCGCT GAAAACGCTA AGATGAGCCC TAAAAAGCTC TGAGAGCACA AGGCATAATT TAAATAGAAT GTTGGCTTTG GGGGTCATCA GTAGAGGTTA AATCCTTTTG CCTTGAGGGC CTGTC-AAAA TGAGAACTGC TAATTACTCC ATGGTTCAAT TCCGTGGCTC GCCCTGGCAG AGAGGTTTTG TGTCTGGCTT GAAACCAGGG TACGGGGGTT CAATTCCCTC CTTTCTCGGC CCTAGTAGCT TAACAAAGCA CCGACCTTGT AAGCCGGAGA CTGCATAACC CCTGCCTAGG GCAAAGGCCT TCAAAGCCTT AGCGAAGGTT -AAATTCCTC CAATTTCTGG GTAAAGTGGC CGAGCAGGCG GCGGATTGTA GTCCCGAACA CAGAGGTTTA AGTCCTCTCT TTACCACAAA ATGTAGCTTA AAAAAGCCTC CCGCTTACAC CGAGAAGATA TTTGCTAAAC CCAGATCATT TTGA
LIMFUJ                          AGGGCTTTAT CTTAATTAAA GTATTTGGGT TGCATCCATA AGAAGTAGGT TAAACGCCTG CAAGTCCTAG ACCCTAGTCC AAATAAGACA ACCGATTTCG GCTCAGTTAA TTATGGTTTA AACCCATAGT GTCTCTTAGA AAGAAACTCG TTGGTTGGAG TATTTAGCTG TTAACTAAAA AGTTGTAGGA TCAAGGCCTG CCTTTCTAGA GAAATTAGTT AAAATAACCT TACCTTGTCA AGATAAAATT ACTGGTTGAA CCCCAGCATT CCTCTTTATC AAGTGTCCAC ATGCGGTTGC AAGCGTGGAA AGCGGAA-TA ATCTGCCGGG GCTTTAAGGA ATGGCATAAT GGAAGTGCAA AGAGTTTTGA TCTCTTAGGT ATAGGTTCAA TTCCTATTTC TTTAAGTTGA ACAACAACAG TAGTTTTTCA GATTACAAGT TTAGGTTGAA GTCCTGGCAG AAAGCTTTCT TAGTATAAGT ACAAATGACT TCCAATCATT AAACCTCGGT TTAACCCCGA GAGAAAGTAG TGAATATAGT TTAGACAAAA CCCTAGATTG TGATTCTAGA AATGGGGGAT AAAATCTCCC TATTCACCGA AAACGTGCCC GTAGGGCCCT CCTTGATAGG GAGATTTATA GAAGTTCAAA CCTTCTCGTT TTCTCTTTTA ATGGAAAAGA GC-TTTCCTC TGGTTTTAGG GGCCAGCTAA TCTTGGTGCA AGTCCAAGTA AAAGCTGCCA GTGAAGCAAA AC--GGACAT GCA-AGAGAC CTAAGCCCTC TAATTAGGGG TTCAAATCCC CTCACTAGCT CATTAAGAAG CTATAAGCGA CAGCCTTTTA AGCTGTAGAT AGGAGAACCC ACCCTTAATG AGTAAAGTCG GCTAATAAGC TTTTGGGCCC ATACCCCAAA ATGTAGGTTG GACCCCTTCC TTTACTTAAA GTGTAGCGCT GAAAACGCTA AGATGGACCC TGAAAAGTCC TAAGAGCACA GGACATAATT T-AAGAGAAT ATTGGCTTTG GGGGCCAGAA GTAGAGGTTT AACCCTTTTG TCCTGAGAGC CTGTT-AATA TGGGTACTGC TAATTCCTCT GTGGTTCGAC TCCACAGCAA GCTCTGACAG AGGGGTAATG TATCTGACTT GAAATCAGAT GACGGGGGTT CAATTCCCTC CTTTCTCGGT TTTGATAGCT TAAAAAGCAT CGGCCTTGTA AGCCGAAGAC TGTAGTAAAC CCTACTCAAA ACAAAAACCT TCAAAGTTTT AAGTATGAGT TAAAATCTCT TAGTTTCTGG GTAAAGTGGC CGAGTAGGTG GCAGGTTGTA GCCCTGAATA CAGAGGTTAA AGTCCTCTCT TTATCACAAA GTATAGTTTA A-AAAACCTC CCGCTTACAC CGAGAATATA TCTGTGAAAG CCAGATTACT TTGA
HOPTIG                          AGGACTTTAG CTTAATTAAA GTATTTGAGT TGCATTCAGA AGATGTAGGG TAAAACCTGC AAGTCCTACG GTCCTAGTCT ACAA-AGACA GCTAATTTCG GCTTAGCTAA TTGTGGTTTA AGTCCACAGA ACCTTTTAGA AAGAAGCTCG CTGGATAGAG TATTTAGCTG TTAACTAAAT TGTTGCGGGA TCAAGGCCCG CCTTTCTAGA GGAATTAGTT AAGATAACAT TATCTTGTCA AGATAAAATC ACCGGTTAAA TCCCAGTACT CCTGCCCTGG GGTGTTACAC GTGGGATTGC AAACCCCAAG AAGCAGAATG ACCTGCCGGG GCTTTAAAGA GTAGTACAAC GGGAGTACGG AGAGTTTTGA TCTCTTAGGT GTAGGTTCAA CTCCTATCTC TTTAAGTAGA AGCACTACAG TAGTTTTTCA GACTACAGGT CCGAGTTAGA GTCTCGGTAG GAAATTCTCT TAATACTAGT ATAGGTGACT TCCAATCACT CAGCCTTGGT TAAACCCCAA GAGAGAATAG TGACTGTAGT TTAAAAAAAA TACTAGATTG TGATTCTAGC CATGAGAGCT GATATCTCTT CAGTCACCGA AAATGTGCCC GTAAGGTTCT CCTTGATAGG GAGACATATA GAGGTTCAAA CCCTCTCATT TTCTCTTTTA AAGGAAAATA GCATTCCACT GGTTTTAGGA GCCAGCCTGT -CCCGGTGCA AATCCGGGTA AAAGCAATTA ATGAAGCAAA AC-TGGATCT GCA-AGAGAC CTAAGCTCTC TTATTAGGGG TTCAAGTCCC CTCATTAATT CATTGAGAAG CTATAAGCGA CAGCCTTTTA AGCTGTAGAA AGGTGAGCCC ACCCTCAATG AGTAAAGTCG GCTAATAAGC TCTTGGGCCC ATACCCCAAC ATGTAGGTTA AACCCCTTCC TTTACTTAAA GTATAGTGCT GAAAACACTA AGATGAACCC TAAAAAGTTC TGAGGGCACA GGACATAATT TAATTAGAAT ATTGGCTTTG GGGGCCAAAA GAAGAGGTTT AATCCTTTTG TCCTGAGAGC TTGT-CAGAA TTAGTACTGC TAATTCTTCC ATGGTTCAAT TCCATGGCCC GCTC-GACAG AGGGGCTATG TGTCTGACTT GAAATCAGGT TACGGGGGTT CGATTCCCTC CTTTCTC-GC TCTGATAGTT TAAAAAACAC TGGTCTTGTA AACCGGAAAG TGCAGAATCC CTGCTCAGGG CTAAGGGCCT TCAAAGCCCT CAGCAGGAGT TCAAATCTCC TAGTTTCTGG GTAAAGTAGC CGAGTAGGCG GTGGGTTGTA GCCCCAAAGA CAGAGGTTTG AGTCCTCTCT TTATCACAAA ATGTAGCTTA GCAAAGCACC TCGCTTACAC CGAGGAGACA TCTGTGAAAC CCGGACCATT TTGA
BUEBUE                          AGGGCTTTAT CTTAATAAAA GAGTTTGAGT TGCATTCAAG ATATGTAGGT TAATGTCCTG CAAGTCCTAG GCGCTAGTCC AACCAAGACA CCTGATTTCG ACTCAGCCAA TTATGGTTTA AACCCATAGC CCCTCTTAGA ATGAAGCTCG CTGGATAGAG TGTTTAGCTG TTAACTAAAA TATTGCGGGA TCAAGGCCCG CCTTTCTAGA GGAGTTAGTT AAA-TAACAT TACCTTGTCA AGGCAAAATT ACTAGTGAAA CCCTTGTACC CCTGCCTTGA GGTGTTACAC GTGCGGTTGC AAACCACAAG TCGC-AGATA ACCTGCCAGG GCTTTAAAGA AAAGCATGGT GGAAGTGCGA AGGGTTTTGA TCTCTTAGGC ATAGGTTCGA TTCCTATTTC TTTAAGTTGA ATA-CAGCAG TAGTTTTTCA GACTATAGGT CTAGGTTAGA ATCCTGGCAG AAAATTTTCT TAGTACCAGT ACAGATGACT TCCAATTATC AAGTCTTGGC TAAAACCCAG GAGAAAATAG TGGACATAGT TTAACTAAAA CCTTAGGCTG TGGTTCTAAA AATGAGGGTT AATACCCCTC TGTCCACCGG AAGTGTGCCC GTAAGGACCT CCTTGATAGG GAGGATCATA TGGGTTCAAA CCCCATCACT TCCTCTTTTA AAGGAAAAAA GTC-TTCCTC TGGCCTTAGG AGCCAGCATC TCTTGGTGCA AATCCAAGTA GAAGCTATTA GTGTAGCAGA GCTCGGTTAT GCG-AAAGTC CTAAGCCCTT TCAACAGGGG TTCAAATCCC CTCACTAATT CATTAAGAAG CTATAAGCGA CAGCCTTTTA AGCTGTAGAT AGGTG-GACC ACCCTTAATG AGTAAGGTCC GCTAATAAGC TTTTGGGCCC ATACCCCCAA ATGTTGGTTA AAATCCTTCC CCTACTAAAA GCGTAGCGCT GAAAACGCTA AGACGGACCC TAAAAAGTCC TGAGAGTACA GGACATAGTT TAAATAGAAT GCCGGCTTTG GGGGTCGGAG ATGAAGGTTA AATCCTTTTG TCTTGAGATC TAGAT-ATAA TGAGTACTGC TAATTCCTCC ATGGTTCGAT TCCACGGCTA GCTCTGACAG AGAGGTCATG TGTCTGGCTT GAAACCAGGG TACGGGGGTT CAATTCCCTC CTTTCTCGGC CCTGGTAGCT TAAAAAGCAT TGGTCTTGTA AGCCAAAGAT TGTAATAAAC CTTACCCAGA GCAAAGGCCT TCAAAGCCTT AAGTAGGGGT TAAACCCCCC TAATTTCTGG GTAAAGTGGC CGAGCAGGCG GTGGGTTGTA GCCCCAAAGA CAGAGGTTTA AGTCCTCTCT TTCCCACAAA ATGTAGCTTA ATAAAGCCTC TCGCTTACAC CGAGATAATG CCTGTTTAAA TCAGACCATC TTGA


Printing out site pattern counts


        45       1164  P

HOMO                            ---------- ---------- ---------- -----AAAAA AAAAAAAAAA AAAAAAAAAA AAAAAAAAAA AAAAAAAAAA AAAAAAAAAA AAAAAAAAAA AAAAAAAAAA AAAAAAAAAA AAAAAAAAAA AAAAAAAAAA AAAAAAAAAA AAAAAAAAAA AAAAAAAAAA AAAAAAAAAA AAAAAAAAAA AAAAAAAAAA AAAAAAAAAA AAAAAAAAAA AAAAAAAAAA AAAAAAAAAA AAAAAAAAAA AAAAAAAAAA AAAAAAAAAA AAAAAAAAAA AAAAAAAAAA AAAAAAAAAA AAAAAAAAAA AAAAAAAAAA AAAAAAAAAA AAAAAAAAAA AAAAAAAAAA AAAAAAAAAA AAAAAAAAAA AAAAAAAAAA AACCCCCCCC CCCCCCCCCC CCCCCCCCCC CCCCCCCCCC CCCCCCCCCC CCCCCCCCCC CCCCCCCCCC CCCCCCCCCC CCCCCCCCCC CCCCCCCCCC CCCCCCCCCC CCCCCCCCCC CCCCCCCCCC CCCCCCCCCC CCCCCCCCCC CCCCCCCCCC CCCCCCCCCC CCCCCCCCCC CCCCCCCCCC CCCCCCCCCC CCCCCCCCGG GGGGGGGGGG GGGGGGGGGG GGGGGGGGGG GGGGGGGGGG GGGGGGGGGG GGGGGGGGGG GGGGGGGGGG GGGGGGGGGG GGGGGGGGGG GGGGGGGGGG GGGGGGGGGG GGGGGGGGGG GGGGGGGGGG GGGGGGGGGG GGGGGGGGGG GGGGGGGGGG GGGGGGGGGG GGGGGGGGGG GGGGGGGGGG GGGGGGGGGG GGGGGGGGGG GGGGGGGGGG GGGGGGGGGG GGGGGGGTTT TTTTTTTTTT TTTTTTTTTT TTTTTTTTTT TTTTTTTTTT TTTTTTTTTT TTTTTTTTTT TTTTTTTTTT TTTTTTTTTT TTTTTTTTTT TTTTTTTTTT TTTTTTTTTT TTTTTTTTTT TTTTTTTTTT TTTTTTTTTT TTTTTTTTTT TTTTTTTTTT TTTTTTTTTT TTTTTTTTTT TTTTTTTTTT TTTTTTTTTT TTTTTTTTTT TTTTTTTTTT TTTTTTTTTT TTTTTTTTTT TTTTTTTTTT TTTTTTTTTT TTTTTTTTTT TTTTTTTTTT TTTTTTTTTT TTTTTTTTTT TTTTTTTTTT TTTTTTTTTT TTTTTTTTTT TTTT
GALLUS                          -------AAA AAAAACCCCC CCCCCGGGGT TTTTT----- AAAAAAAAAA AAAAAAAAAA AAAAAAAAAA AAAAAAAAAA AAAAAAAAAA AAAAAAAAAA AAAAAAAAAA AAAAAAAAAA AAAAAAAAAA AAAAAAAAAA AAAAAAAAAA AAAAAAAAAA AAAAAAAAAA AAAAAAAAAA AAAAAAAAAA AAAAAAAAAA AAAAAAAAAA AAAAAAAAAA AAAAAAAAAA AAAAAAAAAA CCCCCCCCCC CCCCCCCCCC CGGGGGGGGG GGGGGGGGGG GGGGGGGGGG GGGGGGGGGG GGGGGGGGGG GGGGGGGGGG GGGGGGGGGG GGGGGGGGGG GTTTTTTTTT TTTTTTTTTT TTTTTTTTTT TTTTTTTTTT TT---AAAAA AAAAAAAAAA AAAAAAAACC CCCCCCCCCC CCCCCCCCCC CCCCCCCCCC CCCCCCCCCC CCCCCCCCCC CCCCCCCCCC CCCCCCCCCC CCCCCCCCCC CCCCCCCCCC CCCCCCCCCC CCCCCCCCCC CCCCCCCCCC CCCCGGGTTT TTTTTTTTTT TTTTTTTTTT TTTTTTTTTT TTTTTTTTTT TTTTTTTTAA AAAAAAAAAA AAAAAAAAAA AAAAAAAAAA AAAAAAAAAA AAAAAAAAAA AAAAAACCCC CCCCCCCCGG GGGGGGGGGG GGGGGGGGGG GGGGGGGGGG GGGGGGGGGG GGGGGGGGGG GGGGGGGGGG GGGGGGGGGG GGGGGGGGGG GGGGGGGGGG GGGGGGGGGG GGGGGGGGGG GGGGGGGGGG GGGGGGGGGG GGGGGGGGGG GGGGTTTTTT TTTTTTTTTT TTTTTTT--A AAAAAAAAAA AAAAAAAAAA AAAAAAAAAA AAAAAAAAAA AACCCCCCCC CCCCCCCCCC CCCCCCCCCC CCCCCCCCCC CCCCCCCCCC CCCCCCCCCC CCCCCCCCCC CCCCCCCCCC CCCGGGGGGG GGGGGGGGGG TTTTTTTTTT TTTTTTTTTT TTTTTTTTTT TTTTTTTTTT TTTTTTTTTT TTTTTTTTTT TTTTTTTTTT TTTTTTTTTT TTTTTTTTTT TTTTTTTTTT TTTTTTTTTT TTTTTTTTTT TTTTTTTTTT TTTTTTTTTT TTTTTTTTTT TTTTTTTTTT TTTTTTTTTT TTTTTTTTTT TTTTTTTTTT TTTT
LIZARD                          ----ATT--A AAACT-AAAC CCTTTAGGG- -CTTT-AAAT --AAAAAAAA AAAAAAAAAA AAAAAAAAAA AAAAAAAAAA AAAAAAAAAA AAAAAAAAAA AAAAAAAAAA AAAAAAAAAA AAAAAAAAAA AAAAAAAAAA AAAAAAAAAA AAAAAAAAAA AAAAAAAAAA AAAAAAAAAA AAAAACCCCC CCCCCCCGGG GGGGGGGGGG GGGGGGGGGG GGGGGGGGTT TTTTTTTTTT -AAAAAAAAA AAACCCCCCG T---AAAAAA AAAAAAAAAA AAAAAAAAAA AAAAAAAAAC CCCGGGGGGG GGGGGGGGGG GGGGGGGGGG GGGGGGGGTT T-AAAAAAAA AAAAAACCCC CCCCGGGGGT TTTTTTTTTT TTAACAAAAA AAAAACCCCC CCCCGTTT-- AAAAAAAACC CCCCCCCCCC CCCCCCCCCC CCCCCCCCCC CCCCCCCCCC CCCCCCCCCC CCCCCCCCCC CCCCCCCCCC CCCCCCCCCC CCCGGGGGGG GTTTTTTTTT TTTTTTTTTT TTTTAAGAAA ACCCCCCCCC CCCCCCCCCC CGGGTTTTTT TTTTTTTTTT TTTTTTTT-A AAAAAAAAAA AAAAAAAAAA AAAAAAAAAC CGGGGGGGGG GGGGGGGGGG GGGGGTCCCC CCCGGGTTAA AAAAAAAAAA AAAAAAAAAA AAACCCCCCG GGGGGGGGGG GGGGGGGGGG GGGGGGGGGG GGGGGGGGGG GGGGGGGGGG GGGGGGGGGG GGGGGGGGGG GGGGGGGGGG GGGGGGGGGG GGGGGGGGGG GGGGTTTTTT TTTT-AAACC CGGGGGGGGT TTTTTTTAA- --AAAAAAAA AAAAAAAAAG GGGGGGGGGG GGTTTTTTTT TT-AAAAAAA CCCCCCCCCC CCCCCCCCCC CCCCCCCCCC CCCCCGGGGG GGGGTTTTTT TTTTTTTTTT TTTTTTTTTT TTT--AACCC GGGGGGTTTT ---AAAAAAA AAAAAAACCC CCCCCCCCCC CCCCCCCCCC CCCCCCCCCC CCGGGGGGGG GGGTTTTTTT TTTTTTTTTT TTTTTTTTTT TTTTTTTTTT TTTTTTTTTT TTTTTTTTTT TTTTTTTTTT TTTTTTTTTT TTTTTTTTTT TTTTTTTTTT TTTTTTTTTT TTTTTTTTTT TTTTTTTTTT TTTT
CRYPTOB                         --AC--GAGA AAGTTCAATC CCATTAGGGA ATACTTAATT AC--AAAAAA AAAAAAAAAA AAAAAAAAAA AAAAAAAAAA AAAAAAAAAA AAAAAAAAAA AAAAAAAAAA AAAAAAAAAA AAAAAAAAAA AAAAAAAAAA AAAAAAAAAA AAAAAACCCC GGGGGGGGGG GGGGTTTTTT TTTTTAAAAA AAAAAATAAA AAAAAAAAAA AAAAACGGGG GGGGGTTT-A AAAAAAAGTT TAAAAAAAAA CGT-AAACCC TAAGAAAAAA AAAAAAAAAA AAAAAGGGGG GGGGGGGGTA AACAAAAAAA AAAAAAAGGG GGGGGGGGGG GGGGGGTTAG GAAAAAAAAA AGTTTTATTT TTTTAAGTTA AACTTTTTTT TTACCAAAAA AAAAGACCCC CGTTTCGTCT AACCTTTTAA ACCCCCCCCC CCCCCCCCCC CCCCCCCCCC CCCCCCCCCC CCCCCCCCCC CCCCCCGTTT TTTTTTTTTT TTTTTTTTTT TTTCCCCCCT TACCCCCCCC CCCCGTTTTT TTTTTTCCTT TACCCCCCCC CCCTTTTTTT TCTTCCCCGT TTTTTTTTTT TTTTTTTTTA AAAAAAAAAA AAAAAAAACC GGGGGGGGGG GAAAAAAAAA AAGGGGGGGG GGGGGAAACC GTTGGGCTAA AAAAAAACCG GGGGGGGGGG GGTAAGGGTA AAAAAAAAAA AAAAAAAAAA AAAAACCGGG GGGGGGGGGG GGGGGGGGGG GGGGGGGGGG GGGGGGGGGG GGGGGGGGGG GGGGGGGGGG GGGGGGGGGG GGTTAACGGG GGGGTAGGCC TAAAGGGGGA AAAAGTT-C- CTAAAAAAAA AAAAACGTTA AACGGGGGTT TTAACGTTTT TTCACGTTTT AAAAAAAACC CCCCCCCCCC CCGTTTTTTT TTTTTAAACC GTTTACCCCC CCCTTTTTTT TTTTTTTTTT TTTCGATTTT AGGGGTCGTT CTTAAAAACC CCCGTTTAAA ACCCCCCCCC GTTTTTTTTT TTTTTTTTTT TTAGTTTTTT TTTAAAAAAC CCCCCCCCCC CCCCCGGGGT TTTTTTTTTT TTTTTTTTTT TTTTTTTTTT TTTTTTTTTT TTTTTTTTTT TTTTTTTTTT TTTTTTTTTT TTTTTTTTTT TTTTTTTTTT TTTTTTTTTT TTTT
HYNOBII                         AC---TTAAA AAGTT-AGTA CTACTAGGGT TTATC-ATA- AT--AAAAAA AAAAAAAAAA AAAAAAAAAA AAAAAAAAAA AAAAAAAAAA AAAAAAAAAA AAAAAAAAAA AAAAAAAAAA AAAAAAAAAA AAAAAAAAAA AAAACGGGGG GGGTTTACCT AAAAAAAGGG GGGTAAAAGG TTTTTAAAAA AAAAACTAAA AAAAAAAAAA AAGGGAAAAG GGGGTTTTTA AAAAAATTTT TAAAAAAAAA AATTAAACCC TAAGAAAAAA AAAAAAAAAA AGGGGAAAAG GGGGGGGGTA AGTAAAAAAA AAAGGGGAAA AGGGGGGGGG GGGGGGATGA GGAAAAAAAA TAATTTATTT TTTTAAGTTA AGCCCTTTTT TTTTCAAAAA ACCTAACCCC CATTTCCCTT AACTTTTTAA TCCCCCCCCC CCCCCCCCCC CCCCCCCCCC CCCCCCCCCC CCCCCCCCCT TTTTTTCCCC CCTTTTTTTT TTTTTTTTTT TTTCCCCCTT TACCCCCCCC TTTTTACTTT TTTTTTTTTT TACCCCCCTT TTTCCTTTTT TCTTCTTTCC TTTTTTTTTT TTTTTTTTAA AAAAAAAAAA AAAAGGGTGT AAGGGGGGGG GAAAAAAAAA AAAAACGGGG GGGGTACCCC ACCAGGTTAA AAAAGGTGGA AAAAGGGGGG GGTAGAGTAA AAAAAAAAAA AAAAAAGGGG GGGGGCTAAA AAAGGGGGGG GGGGGGGGGG GGGGGGGGGG GGGGGGGGGG GGGGGGGGGG GGGGGGGGGG GGGGGGGGGG GTAGAATAGG GGGGTAGGAT TAGTGGGGGA AAAAGTT-C- CTAAAAAAAA CCGGTATTTA AGCAAGGGAT TTAACTACTT TTCTTAATTT AAAACCTTCC CCCCCCCCTT TTAACCCTTT TTTTTAAACC GCTTACCCCC CTTCCCCCTT TTTTTTTTTT TTTAGATTTT GAGGGTCGTT TTTAACCCAA CGTGATTAAT TCCCCCCCTT ACCCCTTTTT TTTTTTTTTT TTAAAGTTTT TTTAAAAATA ACCCCCCCCT TTTTTAGTTA CCCCCCCCCT TTTTTTTTTT TTTTTTTTTT TTTTTTTTTT TTTTTTTTTT TTTTTTTTTT TTTTTTTTTT TTTTTTTTTT TTTTTTTTTT TTTTTTTTTT TTTT
SIRENID                         -N-NTTTAAA AAGNCNAANA CCCTAAGGTN TTATTCAAAA AANNAAAAAA AAAAAAAAAA AAAAAAAAAA AAAAAAAAAA AAAAAAAAAA AAAAAAAAAA AAAAAAAAAA AAAAAAAAAA AAAGGGGGGG GGNNNNNTTT TTTTCAAAAG GGTAATAACT AAAAAAAAAA GGGAAAAAAN -NTTTAAAAA AGNNNNNAAA AAAAAAAGNN NTAAGAAGGG GGGGGAATTA AAANNNTGNT TAAAAANNTT ANACAACCNC TAAGAAAAAA AAAAAAAAGN TAAGGAAAAA GGGGGGNNNA AATAAAAGGG GGGGGGGAAG NAAAGGGGGG GGGNNNGAAG NGAAAAATTT AAAACTNAAC CTTTAAGTTA NCCATACCGT TTACCAAAAG TAATTACCCC TGTTTCCCCT AACTACCTAA TAACCCCCCC CCCCCCCCCC CCCCCCCCCC CCCCCCCCCC CNNTTTTTTA CCNNTTTACC CTACCCCCTT TTTTTTTTTT TTTCCCCNNT TCCCCCCCCT CTTTTACCTT TTTTATCCTT TNACCCCCCC CCNCNCNTTT TCTTCTTTTT CCTTTTTTTT TTTTTTTTGA AAAAAAAAAA AAANAAGAAN GTGGGGGGGG GAAAAAAAAA GGGGGAAAGG GGGNTAAGCC GCTAAGCCAA AAAGAGAAGA AGGGAGGGNN NTNAGAGGTA AAAAAAAAAA AAAAGGAAAG GGGTTNTAGG GGNAAAAAAA CCGGGGGGGG GGGGGGGGGG GGGGGGGGGG GGGGGGGGGG GGGGGGGGGG GGGGGGGGGG NGGGAACGAG GGGGTAAGAT TAGAAAGGGA AAGGGTT-CC CTAAAAAAGN CTAAAACATA TANAAGGTAN TTGTTTTCTT TTCANANCTT CNTTCTAAAC CCCCCCTTAC CTATCCTCCC NTTTTAGNCN GTTTACCCCN TTTCCTTTCN TTTTTTTTTT TTTTGANGTT GGGNTNCGTT TTTAAACNAC TATTNTTNTC TCCCCCTTCT ACCCCCCCNN NNTTTTTTTT TTGGGTCNTT TTTAAANTTA TCCCCCCGTC NTTTTNTTTT CCCTTTTTTA AAAACCCCCG NNNNTTTTTT TTTTTTTTTT TTTTTTTTTT TTTTTTTTTT TTTTTTTTTT TTTTTTTTTT TTTTTTTTTT TTTTTTTTTT TTTT
RHINATR                         -A-CAATAAA ACGTACATGA CACTTAGGGT -TATCTATAT AAAAAAAAAA AAAAAAAAAA AAAAAAAAAA AAAAAAAAAA AAAAAAAAAA AAAAAAAAAA AAAAAAAAAA AAAAAAACCG TTTAAAAAGG GTAAAATAAA AAGTAAAAGA AGGATCACTT AAAAAAGAGG GGGCAAAAAA TAACTAAAAA AAACGAGAAA AAAAAAAAAA CTAAGAAGTA AAAGAATTTA AAAAAAAAGT C-AAAGCGAG AAACCGCCTC CAGGAAAAAA AAAGGGGGGG TAGAGAAAAG AAAGGGGGAA GGTAAGGAGG GGGGGGTAGG AAAGAGGGGG GGGAGGAGGG GGAAAGGAAT AACACATATT TATTAGGTTA TACATATTTT TTATCAAAGA AAGGCGCCCT CCCTTCACCC AACTTCCACC AAAACCCCCC CCCCCCCCCC CCCCCCCCCC CCCCCCCTTT TCCCCCCCCA CCCTCTTCCC CCACCCCCCC CCCCCCGTTT TTTCCTTCCC TACCCCCCTT CCCTTTCTCC CTTTCTCCAT TACCCCCCCC CTCCCCCCTT TCTTTCTTCT ATCCGTTTTT TTTTTTTTGA AAAAAAAAAA AGGAAGGGGT AGAGGGGGGG TAAAAAAGGG AGGGGAAGAG GGGGTATACC GTTAGGTTAG GGGAAGAATA AAGGAAGGGG GGTAGGGGGA AACGGGGGGG GGGGGGACGA GGGGTGTAAG GGAGGGGGGG GTAAAAAGGG GGGGGGGGGG GGGGGGGGGG GGGGGGGGGG GGGGGGGGGG GGGGGGGGGG GGGGAGTAGA GGGGTAGGAT TAGTGGGGGA AAACGTTACA CGAAAAATAA ATATTAGTTA TAAATAGTAC TTAAATTCCT TTTTCCATTT CCCTTCTTTC CCCCCTCTCT TTCCACTCCT TCTTTGATCC GCACACCTTC CCTCCTTTTC ACTTTTTTTT TTTAGTCTAT GGGGGGAGTT TTTATTACTT CGTGCGTCAC TCCTTTCTCC ACCTTACCTT TTCCCGTTTT TTAGGATTCT TTTAGTCTTC TCCTTTTTCT TCTTTTTTTT CTTACTTTTA TTTTCCCCTG TTTTAACCCC CGTTTTTTTT TTTTTTTTTT TTTTTTTTTT TTTTTTTTTT TTTTTTTTTT TTTTTTTTTT TTTTTTTTTT TTTT
ICHTHYO                         -C--TTAAAA TAGTATATAT CCAATAGGAA TTATCTGTTA AAAAAAAAAA AAAAAAAAAA AAAAAAAAAA AAAAAAAAAA AAAAAAAAAA AAAAAAAAAA AAAAAAAAAC GGGGTTTACG AATAAAAAAA GAAAAAAAAA AGATTAAAAA AAAATTACTT AAAAAGAAGG AAGTAAAGAA TAACAAAAAA AAACAAAAAA AAAAAAAAAC CTAGAAAATA AGGGGAAT-A AAAAAAAAGG TG-AAAAAAA AGTAAACCTT CAAGAAAAAA AAAAAAACGA TAGAGAGGGG AGGATTGGGG AGTAGAGAAA GGGGGGGAGG AATGAAAAGG GGGGGGGAAG AGAAAAAAGT AAAATGTTTC TTTTATGTTA TTTATATTCT TTACCAATGA CAACCACCTT CAATTCACCA ATCC-TTAAC AAACACCCCC CCCCCCCCCC CCCCCCCCCC CCCCCTTCCT TACCCCCCCT CCCTCTTCCC CCACCCCTCC CCCCCTTACC TTTCCTTCCC TACCCCTTCC CCCCTTTTTT TACTTTCCTA TATCCCCCCC TCCCCCCCTT TCCTTTCCCT ATCTTCCTTT TTTTTTTTAA AAAAAAAAAA AAAAGGATGA AGAGGGGGGG TAAAAGTAGG GAAGGGAGGA GGGGTAAACC GTTAGGTAGA AAGAAGAAGG GGAGGGGGAG GGTACGGGTA GGAAAAGGGG GGGGGGGAAA GGGGTGTTGA AGAGGGGGGG GGAAGGGAAA GGGGGGGGGG GGGGGGGGGG GGGGGGGGGG GGGGGGGGGG GGGGGGGGGG GGGGGGTAGA AGGGTAGAAT TAGAGTGGGA AGGTAGTTT- CTAAAAACAA AAATAATATA AA-TTAGTGA TTAAATTTTA TTTTTTTCTT TCCCCTACCC CCCCCCCTCT TTCTCCTCTT TCCTTAACCC GCCCACTCTC CTCCTCTTTT TTCTTTTTTT TTTTGACTAT GAGAGGATTT TTTTGGTCTT CTTGTTTCGT TCTCCTTTCT ATTTTCCCTT TTCTTTTTTT TTGGGCTTCT TTTAGCTTTC ACTCTTTACC TCTTTTGTTT CTTTTTTTTA TTTTCCTTTG TTTTAACCTT TTAAACCCCC TTTTTTTTTT TTTTTTTTTT TTTTTTTTTT TTTTTTTTTT TTTTTTTTTT TTTTTTTTTT TTTT
TYPHLON                         -C--TCC-CG A-ATAC-CTT CCTCTAAGGA ---TTC-TAA -CAA-AAAAA AAAAAAAAAA AAAAAAAAAA AAAAAAAAAA AAAAAAAAAA AAAAAAAAAA AACGGGGGGG AAAGAAAAAG AATAAAGGAT GAAAAAAAAA AGATCAAAAA AGGATCACCT AAAAAAAGAA AGGTACGAAA TAACTAAAAC TCGAGAGAAA AAACGGGGAT ATGAGAAAAG GGGGGGT-CA AAAAGGAAAT TCAATAACAA CACCCA-CCT ATA-AAAAAA AGGACGGAAA TAGAGGAAGG AGGACGGGGA GGTAAAGAGG AAGAGTGAGG GGAGAAAGAG GGGGGGGAGG TCAAAAATAC AGAACGCATT TTAAACGTTA TTTGTATTGT TTAGCTT-AA AAACCGCTCC CTATTCCCA- CCCCTAT-TC AAACCACCCC CCCCCCCCCC CCCCCCCCCT TTTTTTTCTT TCCCCCCCCA CCCCTTACCC TCCCCTTCCC CCCTTCCTCT CCGCTCTCCC TACCCTCCCT ACCTTCTCTT TCCTATTGCC TTCCCCTTCT TCCACCCCTT TAGCTCCTCT ATACTCCCCG TTTTTTTTAA AAAAAAAAAG TAGTAGAAGA AGAAGGGGGT TAAAGGGGGG GGACGAAGAG AGGGTA-CCT GTCAGGTAGA AGGAAGATGA GGAGCGGGGG GGTACGGCAA AGGAGGAAAG GGGTGGGCAG AGGGTGTAGG GAGGGGGGGG GGAAAGGGGG AAAAAAAAAA ACCGGGGGGG GGGGGGGGGG GGGGGGGGGG GGGGGGGGGT GGGGAGTCAG GACGTAGGGT TAGAGGAGGA AATGGTTAC- G--AAAACAG AAACAATTAG AATATGGTAA TTAAAGTTTT TTTTCT-CTT ACTACTACCC CCCCTCCTCC CTCTCCCCCT CTACTAACTC GCCCACCCTC CCCCCCTTGT TCTACCCCCG TTT-GGTCTT AGGGGATGTT TCTTCTCTTA CATGCTTTGT CCTCCCCCCT ACCCTCCGCC TTCCTTCTTT TTGAGATTCC GTTAGCTATC ACTCCCTGCT TCTTTTGCTT TTTTTCCCTA CTTTCCCCTG TTTTATCTCT TGTTTCTTTT ACCCCCGGTT TTTTTTTTTT TTTTTTTTTT TTTTTTTTTT TTTTTTTTTT TTTTTTTTTT TTTT
ASCTRU                          AT-ATTTAAA ACGTACAATC CTT-CAGGGA TTATTTTAAC AAAAAAAAAA AAAAAAAAAA AAAAAAAAAA AAAAAAAAAA AAAAAAAAAA AAAAAAACCG NTAAAAGGNA AAAGAANAAG AATAATAGAA ACAAAGCAAA TAATTAAAGA GGAAATACAT AAAAANAGAG AGGTAAATAA TAGC-AAAAA AAAAACAAAA AAAGAAAGAA ATAGAACATA GGGGGAAG-A AATAAGGAAG TGAAAAGAAA CACCAAACCC CAAGAAAAAA AAAAGAAAGA GAGAGAGGAG AAGAAGGGTG AGAAAAGGAG AAGAGGGAGG GAGGGGGNGG GGGGGGAAGG GGAAAAATAA AATACGAAAN CTTTATGTTA TACCCATTAT TTACCAAAAA AAAAGGCGTT CAATGTCTCT AACCCTTTAC TCCCCCCCCC CCCCCCCCCC CCCCNNTTTC CCCNTCCCTC TACCCCCCCT CTCTCATCCC CCACCCTTCT TTTTTCTCTT CTTCCCCCCC TACCCCCCCC TCTTCCTCCT TCCTTTTCTT TTTCCCCTCT CTCCCCCTCT TCTCTTTTTT TCTCCCTCTT CCTTTTTTGA AAAAAAAAAA AAGAAGATAT GGAAAGGGGG GAGGGGAGGG AAGGGAAGGA GAGGGAGCCC ATTTGGTTGA GAGGGGAAGA AGAAAGGGGG GGTAGAGGCA AAAAAAGGGA AGGAGGAGGG GGGGGGCATG GTAGGGGGGG GGAGGAGGGG GGGGGGGGGG GGGAAAAGGG GGGGGGGGGG GGGGGGGGGG GGGGGGGGNG GAGCGGTGGG GGTGCTT-TT CAAGGGGAGA TAATGTTCTA CTAAAAAAAA ATGTTTTTTA GGTATGTGGC TTGACTTATT TTCTCCTATT GCTACCTACC CCCCCCCTCT TGCTCTCCTC CTATTAGATC GCCCCCCTTC CTTCCTTTTT CTCATTTTTT TTT-GTCTTT GNGGGTTCTT TTTCAGATTT CTTGTTTCAT TCTCCCCTCT GTTCTACCCT TTCCCTTTTT TTATGTTATC TTTAGCTTTT ACTTCGTTCC TCCTTTTTTT TTTTTTTTTT TATTTTACTT TTTTATTTCT TTTTTTTTTT TCTTTTTTNT TTTTTTTTTT TTTTTTTTTT TTTTTTTTTT TTTTTTTTTT TTTTTTTTTT TTTT
LEIARC                          ATCCTC-AGC ACGTACAAGT CCGCGAGGAA CTACTTT-CA ACAAA-AAAA AAAAAAAAAA AAAAAAAAAA AAAAAAAAAA AAAAAAAAAA AAAGTTTACA AAAATTAGAA AAAAAAAAAG AACAAGGGAA AAAAAAAAAA AAGACAAAAG AGAAATACAT AAAAAAAAAG AAGAAAAGAA CAGCTAAAAC AAAAAAAAAA AAAGAAAAGA AAAGGAAGTA GGGGGAATCA AACAAGTGAA TTAAA-TAAA CATCCAACCC AAAGAAAAAA AAGAGAAAGA AGGGGAAGGG AGGACGGGTG GATGAAGAAA AAGAGGGAGG GAAGGGGGGG GGGGGGGAAG GGAAAAGTAA AAAACGACTC TTTTAATTTA TACATATTCT TTACCAGAAA ATAAGTCTCT CATCGCCTCT CACCTTTACC TCCCCCCCCC CCCCCCCCCC CCCCCCCCTC CCCCCCCCTC CACCCCCCTT CCCTCGTCCC CCACCCTCCC CCTTTCTCCT CTTCCCCCCC TACCTCCTCC CCTTCCTTCT TCCCTCCCTC TTCCCCCTCT CCCCCCCTTT TCTCTTCTCT TTTTGCTTAT CTTTTTTTGA AAAAAAAAGA AAGAAGAAGT AAAGGGGGGG GAAGGAAAAG GAGGGAGGGG GAGGGAACCT GTTTGGCTGA AGGGCGGAGA AGAGGGGGGG GGTAGGGGAG GGAGAAGGGG GAGAAGGGGG GGGGGGGGTG GAAGGGGGGG GGGAGGGAGG AAGGGGGGGG GGGGGGGAGG GGGGGGGGGG GGGGGGGGGG GGGGGGGGGG GGGGGGAGGG GGGGCTTGGT TGGGGAGGGA AAATC-TTTC CGAAAAAAAA CTAATGCATG AGTAAGGGGT TTAACTTTCT CTCTCGTACT ACTCCC-CCC CCCCCCATCC TCCCCCCCCT CTATTAAATC GTCCCCCCCC CTCCTTCTCT ATTTTTTTTT TTT-GGCGTT GAGGGATGTT TTTCTTATCC CCTATTTTAC TCTCCCCTCT CCTCCTTTCT TTCCTTTTTT TTTGGCTTTC TTTAGCCTTC TCTCCTT-CC TCTTTTTCTT CCCTTCTTTT TATTCTCCCT TTTTGTTTCT TTCTTTCTTT TCTTTTTTTA AAACTTTTTT TTTTTTTTTT TTTTTTTTTT TTTTTTTTTT TTTTTTTTTT TTTT
BOMORI                          ATCATTTAAA -CGTACCATC CCA-GAGGGA TTATCTTAAC AAAAAAAAAA AAAAAAAAAA AAAAAAAAAA AAAAAAAAAA AAAAAAAAAG GTTAAAGAAA AAAAAAAAAA AAGAAGAAAG AATAAAAGAA AAAAGAAAAA AAAACAAAGA AGGAATACAT AAAAAAAAAA AAGTAAAAAA TAGCTAAAAA AAAAAAAAAA AAAGAAAAAA AAAAGAACTA CGGGGAATCA AAAAAGAGGA TGGAAAAAAA CACCCACCCC CAAGAAAAAG TATAGAAGGA GGGAAAAGAG AGGAGGGGTG CACGAAGGGG AGGAGGGAAG GAAGGCGGGG GGGGGGGAAG GGAAAAATAA AAAACGATAC CTTTAGGTTA CACATCCTAT TTTCCAAAAA AAACAGCCCG CACCGTCCCC AACC-CTCAC -CCCCCCCCC CCCCCCCCCC CCCTCCCCCC CCCCCCCCCC CACCCCCCTC CCCCCAACCC CTCCCCCCCC CCCTTCTCCT CTTCCCCCCC TACCCCCTCC TCTTCCTTCT TCCCATTCTC TCCCCCCTCT CCCCTCCCCT TCCCTTTTCT TTTTTCTCAT CCATTTTTGA AAAAAAAGAA AAAGAGGAGA GGAAAAGGGG GATGGGAGAG GGGGGAGTGG GGGGGACCCC ATTTGGTTGA GGGAGGATGA AGAGGGGGGG GGTGGGGGAG AGAAAGGGGG GGGAAGAGGG GGGGGGCGTG GAGGGGGGGG GGAGGGGGGG GGGGGGGGGG GGGAGGGGAG GGGGGGGGGG GGGGGGGGGG GGGGGGGGGG GGGGAGTGGG GGGGCTTGAT TGGGGGGGGA AAAGGTAGCG CTAAAAACAG TTCTTGTTAG GGAATGGGGT TTCATTTTTT CTCTCTCACT CCCACCACCC CCCCTCCTTC TTCTCTTCCC CTTTTGGACC GTCCCCCCCC CTTCCTTTCT CTTTTTTTTT TTTTGGTTTT GAGAGAAGTT TTTCAGCCCT CCTTCTTTAT TCTCTCCTCT GCCGATTCCT TTTTTTTTTT TTTAGTTTTC TTTAGCCTAC ACTCTTTGTT TCCTTTTTTT TTTTCTTTTT TATTTTTCCT TTTTATCTCT TTTTTTCTTT TTTTTTTTTT TTTACCCTTT TTTTTTTTTT TTTTTTTTTT TTTTTTTTTT TTTTTTTTTT TTTT
OBSPER                          ACTATT-AAA ACGTTCACTT CCACTAGGAA TTATTTAAAA ACAAA--AAA AAAAAAAAAA AAAAAAAAAA AAAAAAAAAA AAAAAAAGGA GATAAAGACA AAAAAAAAAA AAAAAGAAAG AGTAAAGAAA AAAAAAAAAA AAGACAAAGA AGGAATACAT AAAAAAAGAA TAGTAAAAAA TAACTAAAAA AAAAGTGAAA AATGAAGGTA AAAAGAAGTA TGGGGGATTA TTTAAGGGCA TGAAAATGAA TACCCAACCC CAAGAAAAAA AAAGGAATGA GGGGGAAAAG AAGAGGGGTG CGTGAAGAGA AAGAGGGAGG AATGGGGGGG GGGGGGGGAG GGAAAAGCAA AACTCGATTC CTTTAGGTTA TGCTTATTAT TTACCAGAAA AAATAGCCCT CACCGTCCTT AACCTTTCAC TCCCCCACCC CCCCCCCCCC CCCTCCCCCC CCCCCCCCCC CACCCCCCTC CCCTCGTCCC CCACCCTCCC CCCTTCTCTT CTTCCCCCCC TACCCCCCCT TCTTCTTTCT TCCCCGTCCT TCTCCCCCCC CCCCCCCTCT TCCCCTTCCT TTTTTCTCTT CCAGTTTTAA AAAAAAAAAA AAAAAGGTGA GGGGAGGGGG GAAGGGGGGG GGGGGAGGGA GGGGGAAACT ACCCGGTTGA GGGAAGAAGA AGAGGGGGGG GGTAGGGGAG AGAAAAGGGG GAGAAGGGGG GAGGGGTGTG GGAAGGGGGG GGGGGGGGGG GGGGGGGGGG GGGGGGGGGC GGGGGGGGGG GGGGGGGGGG GGGGGGGGGG GGGTGGTGGG GGGGCTTGGT TGAGGGGGGA AAACGTTGGA CTAAAAACAA AACTTTCATG AATAGGGGGC TTAGTTTACT CTCTCCTACT ACTCTC-CCC CCCCCCCTCT TTTCCTTCCT TTCTTGGACC GCCCCCCTCC CCTCTTTTCT CTCCTTTTTT TTTAGGTGTT GAGGGGGGTT TTTCATCCCA CTTGCTTCAC CCTCTCCTCT ACCGCTTCCT ATTCTTTTTT TTTAGTTTTC TTTAGCTCAC ACTCTTTACT TCTTTTTTTT TCTTCTTTTT TGTTTTTCTT TTTTATTTCT TTTTTCTTTT TTTTTTTTTT TTTTCCCCCT TTTTTTTTTT TTTTTTTTTT TTTTTTTTTT TTTTTTTTTT TTTT
DISGAL                          ATCTCC-AAA ATGTATACTT CCTCCAGGAA ATATTTAAAT ACAAAAAAAA AAAAAAAAAA AAAAAAAAAA AAAAAAAAAA AAAAAAAAAA GAAAAGGAAA AAAAAAAGAA AAAGAGAAAG AATAAGAGAA ATAAAGTAAA AAGACAAAGA AGAAATACGT AAAAAAAGGG AAGAATAGAA TAGCTAAAAA AAAAGGAAAA AAAGAAGATT AAAGGAAGTT TGGGGGATTA AATAAGAGGT TGAAAATAAA CATTCAACTC CAAGAAAAGA CAGGGAATGA GGGGGAAGAG AAGAGGGGTG AGTGAAGAAA AAGAGGGACA GGGGGGGGGG GGGGGGGGAG GGAAAAGTAG ATT-CGATAC CTTTAGGTTA CACTTACTAT TTACCAAAAA AAACAGCCCT CACCGTCCCT AACCCCCCAC TCCCCCCCCC CCCCCCCCCC CCCCCCCCCC CCCCCCCCCC CACCCCCCTT CCTTCACCCC CCCCCCTCCC CTCTTCTACT CTTCCCCCCC TACCCCCTCC CCTTCCTTCC TTTCCTTCTT TCCCCCCTCT CCCCCCCTCT TCTCTTCCCT TTTACTTCTT CCATTTTTGA AAAAAAGGAA AAGAAGGTGA GGAGAAGGGG GAGGGGGAGG GGGGGAGGGG GGGGGAAACT ATTTGGCTAA GGGAAGAGGA AGGGGGGGAG GGTAGGGGAA AGAAAGGGGG GAGAGGGGGA GGGGGGTATG GAAGGGGGGG GGAGGAGGGG GGGGGGGGGG GGGAGGGGGG ACGGGGGGGG GGGGGGGGGG GGGGGGGGGG GGGGAGTGGG GGGGCTTGGT TGGGGGGGGA AAACGTTTTA CTAAAAAAAG CTAGTCCCAA AGTAGGGGGT TTAACTTTCT CTCTCAAACT GCTCTTCCCC CCCCCCCCGC CTTCCCCCCT CTTTTGGACC GCCCCCCTCC CTTCTTTTCT CTCTCTTTTT TTTGGATTTT GGGGGGAGTT TTTCACCCCA CCTGTTTCAC CCTCCCTCCT ACTGCTTCCT ATCCTTTTTT TTGGGTTCTC TTTAGCTTTC TCTCTATGTC TCCTTTTTTT CTCCCTTTTT TATTTTTCCT CTTTATTTCT TTTTTCTTTT TTTTTTTTTC TTTTCCCTTA CCTTTTTTTT TTTTTTTTTT TTTTTTTTTT TTTTTTTTTT TTTT
RHIDOR                          AATATT-AGA ACGTACGTTT CCCCTAGGAA ATATTTATAA ACAAGAAAAA AAAAAAAAAA AAAAAAAAAA AAAAAAAAAA AAAAAAAAAA AAAAAAAACA AAAAAAAGAA AAAAAGAAAG AATAAAGGAG AAAAGGAAAA AAGACAAGGG AGGAATACAT AAAATAAAAA AAGAAAAAAA TAGCTAAAAA AAAAGAAAAA AAAAAAAGAA AAAGGAAATA AGGGGGATTA ATTAAGAGAG TAAAAAAAAA CATCCAACTC CGAGAAAAAA AAAGGAAGGA GAGGAAAAGG AGGAGGGGCG CGAAAAGAAG AAGGGGAAGG GAGGGAGGGG GGGGGGGAAG GGAAAAATCA AAAACAGTAC CTTTAGGCTA AGCACACTTT TTATCTGAAA AAACAGCCCT CACCGTCCCT AACCCCTTAC TCCCCCCCCC CCCCCCCCCC CCCCCCCCCC CCCCCCCCTC TACCCCCCTC CCTCCATCCC TCACCCTCTC CCCTTCTCCT CTTCCCCCCC TACCCCCACC TCTTCTTCCT TTTCTACCTT TCCCCTCCCC CTCCCCCTTT TCCCTCTTCT TTTTTCTCCT TCTTTTTTGA AAAAAAGAAG AAAAAGATGA GGAGAAGGGG GACGGGGGGG AGGGGAGGGG GGGGGAACCT GTTTGGCTAA GAGAGGAAGA AGAGGGGGGG GGTAGGGGAG AGAGAAGGGG GGGAGGAGAG AGGGGGTGTG GGGGGGGGGG GGAGGAGTGG GGGGGGGGGG GGGAGGGGGG GGGGGGGGGG GGGGGGGGGG GGGGGGGGGG GAGGGGTAGG GGGGCTAGTT CGGGGGGGGA AAATGTTTCA CTAAAAACAT ATGACTTTAA AGTGTGGGGT TTAACTTGTT CTCTCATACT ACTCTTTCCC CCCCTCTTCT TTCTCCCCTT CTATTAGGCC GCCCCCCCCC CTCCTTTTCT CTTCTTTTTT TTTTGGCTTT GAGAGGAGTT TTTCATCTCT CCCGCTTCAT CCTCTCTTCT TCCTCTCCCT TTCTTTTTTT TTTGGCTTTT TTTAGTCTTT TCTCTTTATT TCCTTTTCTT TCTTCTTTTT TATTTTTCTT TTTTATTTCT TTTCTTTCTT TTTTTTTTTT TTTTCTTTTT TTATTTTTTT TTTTTTTTTT TTTTTTTTTT TTTTTTTTTT TTTT
PIPPIP                          ATCCCC-NGG AAATACNATC CCACNANGGA NNATTTANNC AAAAA--AAA AAAAAAAAAA AAAAAAAAAA AAAAAAAACG GNNNNNTAGA GGAANAANCA NAAAAAAANA AAGTANNAAG AACAAANAAA AAAAAAAAAA AAAACAAGGN AAAAATACAT AAAAANNGGN AANNAAAGAA TAACTAAANA NAAAGATAAA AAAAAAAGAA AAGNGAAGTG NNNGGGAGTA ATCAAGCCAG TAAAAATANA CACACACCTN CNAG-AAAAA CAAGNAANGA AGNGNANNAG GGGATGGGAN TGTGAAGNGG AGGGGGGACG GNNGGGNNGG GGGGGGGGAG GGAAAAANAA AAANCATTAN CTCTANGGTA TACNNATTTN TTACCAACAN AANNAACCCT CANNNTGCCT NACCACTNAC TCCNCCACCC CCCCCCCCCN NNNCNNCNCC CCCNCCNCCN NACCCCCTNC CCCCCANCCC TCACCCCCTC TCCTTTTCNT CTTCCCCCCC TACCCNCTCC GTCCTTCNTT GCTCCCTCTC TACCCCCCNC NNCCCNCTCC TCCTTCTTNT TNTNCCCCCT NCAGTTTTGA AAAAANCGAG AAAAAGGTNA GGATAGGNNA GACGGGAAAG NCNCNAAGNG GGGGGGACCT GGTTGGTNAC AGANAGANTG GGAGGGGGGG GGTAGAGGAA ANAGGGGGGG GAGANNGGNG ANGGGGAGTG NGGGGGGGNN GGNGGGGTGG GNAGGGGGGG NGGNGGGGGC GGCGGGGGGG GGGGGGGGGG GGGNNNNNNG GNGGGGTGGG GGTGCTTGAC TNGGGGGGGA AAATTCTGCT CTTAAANCAA ATNATTNTTG GGTGTGGNNA AAAAATTTTT TTCTCGTAAT GCCCTNCCCC CCCNTCNNTT NTNCCNNCCN CTATTAGATC GCNTCCCCCC CTTCTTTTCT NTCTTTTTTT TTTCGTATTT GNGAGTNGTT TTTCNTCTCN CCTACTTGAC CCCNNCTCCT TCCNNTTTCT TTNCTTTTTT TTTGGNTTTT TTTAGTCTTT NNTCTNCNTN TCCCTTNGTT NCTTCTCTTT TTTTTTNTTT TTTTGTTTCT TGTTTACTTT TTNNTTTTNT NTTTNCNTTN CTTNNNNTTT TTTTTTTTTT TTTTTTTTTT TTTTTTTTTT TTTT
PIPCAR                          AACCCC-AAG ATATACAATC CCACCAGGGA ATATCTAAAT -CAAAAAAAA AAAAAAAAAA AAAAAAAAAA AAAAAAAGCA AAAAACTAAA GAAAAAGACA AAAAAAAGAG AAATAGACAG AACAAAGAAG AAAAAAAAAG AAAATAAGGG AGGAATACAT AAAAAAAGAG AAGAAAAAAA TAACTAAAAA AAAAAATAAA AATAAAGAAA AAGGGAAAGC CGGGGGAATA ATCAAGAGAA TAAAAACAAA CACCCACCTC CAAGAAAAAA CAAGGAATGA AGGAAAAGAG GGGATGGGCG CGTGAAGAGG AGGGGGGATG GAGGGGGGGA GGGAGGGGGG GGAAAAAGAA AAAACGTTAT CTCTAGGCTA TACACACACT TTACCAAAAA AAATAACCCG CACCGTGCTT CACCACTGAC CCCCCCCCCC CCCCCCCCCC CCTCCCCCCC CCCCCCCCCC CCCCCCCCTT CCCCCACCCC TTACCTCCCC CCCTTCTCCT CTTCCCCCCC TTCCCCCTCC CCCTTTCTTT GCTCCGTCTC TACCCCCCCT CTCCCCCCCT ACCTTCTCCT TTTTACTCAT CCTTTTTTGA AAAAAGTGAG AAGGAGGTGA GGATAGGGGG GTTGTGGAGG AGGCGAGGGG GGGGGAGCCC ACTTGGTCAC AGAAAGAAGA GGAGGGGGGG GGTAGAGGAG AGAGGGGGGG GGGAAGAGAG AGGGGGAGTG GAGGGGGGGG GGGGGGGGGG GGAGGGGGGG GGGGGGGGAG GGGAGGGGGG GGGGGGGGGG GGGAGGGGGG GGGGGGTGGG GGGGCTTGGT TGGGGGGGGA AAGTGCTATA CTCAAAACAA ATGATTTCAG GATGAGGGAA TTAAATTTTT CTCTCGAATT GCATCTCCCC CCTCCCCCTT CTCCCCTCCT CTATTAGGCC GCCTCCCCCA CTTCCTTTGT TTCTTTTTTT TTTAGTATTT GGGAGCTGTT TTTCACCTCC CCCGATTGAT CCCCCCTTCT TCCGCTCTCT TTCCTTTATT TTTGGTTTTT TTTAGCCTGC TCTCTTTCTC TCCTTTTGTT TCTTCTCCTT TGCTTTTCTT TTTTGTTTCT TGTTTGTTTT TTCTTTTTTT TTTTCCTTTA CCTTTTTGTT TTTTTTTTTT TTTTTTTTTT TTTTTTTTTT TTTT
XENTRO                          AATCTTCAAA AAGTACAATT CCC-CAGGAA ATATATAAAC ACAAAAAAAA AAAAAAAAAA AAAAAAAAAA AAAAAAAAAA CAAAAAAAAA AAAAAAAACA AAAAAGAGAA AAATA-AAAG AACAAAAGAA AAAAGAAAAA AAGCCAAAGG AGGAATACAT AAAAAAAGAG AAGAAAAAAA TAGCTAAAAA AAAAGAAAAA AAAAAAAGAA AAAGGAAATA GAGGGGATTA ATCAAGAGAG TAGAAACAAA CACCCAACTC CGAGAAAAAA CAAGGAAAGA GAGGGAAGTG AGGAGGGGTG CGTAAAGAGG AGGGGGGACG GAAGGGGGGG GGGGGGGGAG GGAAAAGTAA AGAACAATTC CTTTAGGCTA TGCACACTTT TTACCAAAAA AGAGAACCCG CACCGTACCT CACCTTCCAC TCCCCCCCCC CCCCCCCCCC CC-CCCCCCC CCCCCCCCCC TACCCCCCTC CTCCCACCCC TTCCCCCCTC CCCTTTTCCT CTTCCCCCCC TACCCCGACC GCCTCCTTTT TTCCCGTCTT TCCCCCCCCC CTCCCCCCCT TCTGCCTCCT TCTTTCTCCT TCATTTTTGA AAAAAACAAG GAAAAGATGA GGGGAAGGGA GAAGGGAAGG AGGGGAAGGG GGGGGATCCT ATTTGGCTGA AGGGGGAAGA GGGAGGGGGG GGTACGGTAG AGAGAGGGGG GGGAAGAGGG AGGGGGCGTG GGGAGGGGGG GGAGGGGAGG GGGGGGGGGG GGGAGGGGAG GGGGGGGGGG GGGGGGGGGG GGGGGGGGGG GAGGGGTGGG GGGGCTTGTT CGGGGGGGGA AAATGTTATA CTTAAAACAA ACGATTTAAA AGTATGGGGA TTAACTTTCT CTCTCAAACT GCAATTCCCC CCCCCCCTTT TCCCCCTCCT CTCTTGGACC GCCCCCCCCC CCCCTTTTCT CTCCTTTTTT TTTTGTCTTT GAGAGGTGTT TTTCATCTCA CCTGTTTCTT CCTCTCTTCT CCCTTTTCCT TTCTTTTTTT TTTGGTTTTT TTTAGTCTTC TCTCTTCATC TCCTTTTTTT TTCTCTATTT TATTTTTCCT TTTTGTTTCT TGTTTGTTTT TTTTTTTTTT TTTTCTTTTT TTTTTTTTCT TTTTTTTTTT TTTTTTTTTT TTTTTTTTTT TTTT
XENLA2                          AATCTT-AAA AAGTACAATC CTCCTAGGAA ATATCTAAAT ACAAA-GAAA AAAAAAAAAA AAAAAAAAAA AAAAAAAAAA AAAAAAAAAA GATAAAAACA AAAAAAAGAA AAATAGAAAG AACAAAAAAA AAAAGAAAAA AAAACAAAGG AGGAATACAT AAAAAAAGAG AAGAAAAGAA TAGCTAAAAA AGAAGATAAA AAGAAAAGAA AAAGGAAATT GAGGGGATCA ATCAAGAGAT TAGAAAAAAA CATCCAACTC CGAGAAAAAA CAAGGAAAGA GAGGAAAGAG AGGAGGGGTG CGTGAAGAGG AGGAGGGATG GAAGAAGGGG GGGGGGGAAG GGAAAAGTTA AAAACGATTC CTTTAGGGTA TACACTCTGT TTACCAAAGG ACAAAACCCT CACCGTACCT AGCCTTCCAC CCCCCCCCCC CCCCCCCCCC CCCCCCCCCA CCCCCCCCCC TACCCCCCTC CTCCCGCCCC TTACCCCCCC CCCTTTTCCT CTTCCCCCCC TACCCCCACG GCCTTTTTTT TTCCCGTCTT TCCCCCCCCC CTCCCCCCCT TCCTTCTCCT TTTTTTTCTT TCATTTTTGA AAAAAACAAG AAAAAGGTGA GGAGAGGGGA GAAGAGAGGG ATGGGAGGGG GGGGGATCCT ATTCGGCTGA AGGAAGAAGA GGGAAGGGGG GGTAGGGGAG AGAGAGGGGG GGGAGGAGGA GGGGGGCGTG GGGAGGGGGG GGAGGAGAGG GGGGGGGGGT GGGAGGGGAG GGGGGGGGGG GGGGGGGGGG GGGGGGGGGG GAGGGGTGGG GGTGCTTGTT CGGGGGGGGA AAATGTTATA CTGAAAACAA ATGATTTAAA GGTATGGGGT TTAACTTGCT TTCTCAAACT GCCATTCCCC CCCCTCCTTT TTCTCCTCCT CTTTTGGACC GCCCCCCCCC CTCCTTTTCT CTCCTTTTTT TTTAGTTTTT GAGAGGTGTT TTTCATCTCA TCTGATTTAT CCTCTCTTCT CCCTTTTTCT TTCTTTTTTT TTTGGTTTTT TTTAGCTTTC TCTCTTCTTC TCCTTTTTTT TCTTCTTTTT TATTTTTCTT TTTTGTTTCT TGTTTGTTTT TTTTTTTTTT TTTTCCTTTT TTTTTTTTCA GGTTTTTTTT TTTTTTTTTT TTTTTTTTTT TTTT
HYMBOE                          AACCCT-AAA ACGTATACTC CCACTAGGAA ATACCTAAAC ACAAAAAAAA AAAAAAAAAA AAAAAAAAAA AAAAAATGAA AAAAAAAAAT AAAAAAGACA AAAAAGAAAA AAACAAAAAG AGCAAAGGAG AAAAAAAAAA AAAACAAAGG AGGAATACAT AAAAAAAGAG GAGAAAAGAA TAGCTAAAAA AAAAGATAAA AAAAAAGGAA AAAGGAGATA CGGGGGATTA ATAAAGAGGT TAAAAAAAAA CATCTAACCC CAAGAAAAAA CAAGGAAAGA GAGAAAAAGG AGGAGGGGCA CGTGAAGGAG AGGGGGGATA GAGGGGGGGG GGGGGGGAGG GAAAAAATAA AAAACGATAC CTCTGGGCTA TGCACACTTT TTACCAAAAA AAACAGCCCA CACCGTCCCT CACCTTTCAC TCCTCCCCCC CCCCCCCCCC CCCCCCCCCC CCCCCCCCCC CACCCCTCTT CCCCCACCCC TCGCCCCCTC TCCTTCTCCT CTTCCCCCCT TACCCCCCCC CCCTATTTTT TTTCTCTCTT TCCCCCCCCT CTCCCCCGTT TCTCTCTCCT TTTTTCTCCT TTTTTTTTGA AAAAAACAAG AAAAAGATGA AAAGAAGGGG GAAGGGGAGG AAGGGAGGGG GGGGGAAATT ACTTGGTTAA AGGAGGATAA GGAGGGGGGG GGTGGGGGAG AGGGAGAGGG GGGAGGAGGG AGGGGGGGTG GAGAGGGGAG GGAGGGGGGG GGAGGGGGGG GGGGGGGGGG GGGGGGGGGG GGGGGGGGGG GGGGGGGGGG GGGGGGTGGG GGGGCTTGCT CGGGGGGGGA AAATGTTTC- CTAAAAACAA ACGATGTAAA GGTATGGGGT TTAATTTCCT CTCTCCTTCT ACACTCTCCC CCCCCCTTAC TCATCTTCTC CTCTTGGGCC GCTCCCCCCC CCCCCTTTTT CTTCTTTTTT TTT-GTTTTT GAGGGGTGTT TTTCATCCCA CCATTTTCAT CCTCCCTTCT CCCGTTTCCT TTCCTTTTTT TTTGGTTTTT TTTAGCCTTC TCTCTTTTTC TCTTTTTTTT TCTTCTTTTT TATTTTTCCT TTTTGTTTCT TGTTTATCTT TTTTTTTTTT TTTTTTCTTA TTTTTTTTTT TTATTTTTTT TTTTTTTTTT TTTTTTTTTT TTTT
PSEMER                          AATAACTAAA ACGTTTAATC CCC-GAGGGA TTATCTATAA ACAAAATAAA AAAAAAAAAA AAAAAAAAAA AAAAAAAAAA AAAAAAAAAA AAAAAAAACA AGAAAAAAAA AAATAAAAAG AATAAAAGAG ATAAAGAAAA AAAACAAAGG AGAAATACAT AAAAAAAAAG GAGAAAAGAA TAGCTAAAAA AGAAGAAAAA GGAAAAAGAA AAAGGAAGGG CGGGGAATTA ACAAAGAGAT TGAAAAAAAT CATCCAACCC CAAGAAAAAG TAAGGAAAGA AAGGAAAAAG AGGGGGGGTG CACAAAGAAG AGGAGGGAAG GAGGGGGGGG GGGGGGGAAG GAAAAAATAA AAAACGATAC CTTTAGGCTA TGCACATTTT TTACCAAAAA AAACGACCCC CACCGTCTCT GGCCACTCAC TCCTCCCCCC CCCCCCCCTC CCCCCCCCCC CCCCTTCCTC TACCCTCCTC CTCCCATTCC TTTCCCTCTC CCCTTCTCTT CTTCCCCCCT TACCCCCTCC TCCTACTTTT TCTCTATCTT TACCCCCTCT CTTCTCCTTT TCTTTCTTCT TTTTTCTTTT TCATCCTTGA AAAAAACAGG AAGAAAATGA GGAAAAGGGG GAAGAGGGGG AGGGGGGGGG GAGAGACCCC ATTTGGCTGA AGGAAGAAGA GGAGGGGGGG GGTAGGGGAA AAAGGGGGGG GGGAGGAGGG AGGGGGTATG GAGGGGGGAG GGAGAGGAGG AGGAGGGGGG GGGGGGGGAG GGGGGGGGGG GGGGGGGGGG GGGGGGGGGG GGGGGACGGG GGGGCTTGTC CGGGGGGGGA GAGTGTTACA TTTAAAACAA ACGTTGAAAG AGTGTGGGGT TTAATTTTAT TTCTCACACC CCCCTTTCCC CCCCCCGCTT TTCCCTTCTT CTTTTGGACC GTCTCCCCCC CTTCTTTTCT CTCCTTTTTT TTTAGTCTTT GAGGGATGTT TTTCATATCA CTTGATTTAC TCTCCCCCCC ACCGTTCCCT TTCCTTTTTT TTGGGTTTTT TTTAGCTTTT TCTTTTTATC TCTCCTTTTT TTTCCCTTTT TATTCTCCCT TCTTATTTCT TGTTTGTCTT TTTTTTTTTT TTTTTTTTTA TTTCTTTTTT CTTTTTTTTT TTTTTTTTTT TTTTTTTTTT TTTT
PELCUL                          AACCTT-AAA ACGTACAATC CCTCTAGGAG ATATTTTAAT AAAAAAGAAA AAAAAAAAAA AAAAAAAAAA AAAAAAAAAG AAAAAAAAAA AAAAAAGATA AAAAAAAGAA AAAAAGAAAG AACAAAAAAA AAAAGAAAAA AAAACAAGGA AGGAATACAC AAAGAAAAAG AAGAAAAAAA TAGCTAACAA AAAAGAAAAA AGAGACAAAA AAGGGAAGGA CGGGGGATCA AACAAAAGTT TAAAAAAAAA CATTACACTC CGAGAAAAAA AAAAAAACGA GAGATAAAGG AGGAGGGGTG AGTAAAGAAG AGGAGAAATG GGGGGGGGGG GGGGGGAAAG GGAAAGAATA AACATGTTAC CTTTAGTATA TACATATTTT TTATCAGAAA TAACAGCCCT CACCGTACCT CACCTTTCAC TCCCCCCCCC CCCCCCCCCC CCCTCCCCCC CCCCCTCCTC CACCCCTCTT TCCCCAATCC CCACCCCCCT TTCTTTTCCT CTTCCCCCCC TACCCCCACC CCCTCCTTCT TTTCCGTCCT TCCCCTCTCT CCCCCCCTCT TCCCTTTTCT TTTTTCTCTT CCTTTTTTGA AAAAGGAAAA AAGGGGGTGA GTACAGAGGG GAAGGGGAAG GGGGGTGCGG GGGGGACTCT ATTTGGCTAA GGGAAAAATA GGAGGGGGAG GGTAGGGGAG AGAGAGGGGA GAGAGGAGGG GGGGGGGATG GAGGGGGGGG GGGGGGGTGG AGGAGGGGGG GGGAAGGGGG GGGGGGGGGG GGGGGGGGGG GGGGGGGGGG GAGGAGTAGG GGGGCCTGTC TGGGGGGGGA TAGTGTTTCA CGTAAAATAA CTAATCTCTG AAGGTGTGGT CGGACTTTTT CTCTCCAACT ACTACTTTCC CCCCCCCCAT TTCTTCCTTT CTTTTGGATC GCCCCCCCCC CTCCTTTTTT CTTTCTTTTT CTTCGGCTTT GAGAGGTGTT TTTCAGCACA CCACTTTCAC CCCCCCCTCT CCCGTTTCTT TTCTTTTTTT TTTGGTTTTC TTTAGCCTTT TCTTTTCGTC TCTTTTTCTT ATTTCTTTTT TATTTTTCTT TTTTGTTTCT TTTTTTTTTT TTTTTTTTTT TTTTCTTTTT TTTTTTTTTT ATTCTTTTTT TTTTTTTTTT TTTTTTTTTT TTTT
PELPUN                          AATATT-AAA ACGTATATTA CCACAAGGAG ATATTTTAAA AAAAAAAAAA AAAAAAAAAA AAAAAAAAAA AAAAAAAAAG AAAAAAAAAA AAAAAAAACA AAAAAAAAAA AAAAAGAAAG AATAAAAGAA AAAAAAAAAA AAAATAAGAG AGGAATACTC AAGAAAAAAA AAGAAAAAAA TAACTAAAAA AAAAATCAAA AGAGACAAAA AAAGGAAATT CAGGGGATTA AATAAGAGAT TAAAAACAAA CATCAAACCC CGAGAAAAAA AGAGAAACGA AGGATAAAGG AAGAGGGGTG AGTAAGGGAG AAGGGAAATG GGGGGGGGGG GGGGGGGAGG GGAAAAAATA AATTTGGTAC CTTTAGGGTA TGCGTATTAT TTACCAAAAA AAAAGGCCCC CCCCGTCCCT CACCATCCAC GCCCCCCCCC CCCCCCCCCC CCCCCCCCCC CCCCTCCCTC CGCCCCCCTC CCCCTATCCC TCTCCCTCTC TCCTTTTCCT CTTCCCCCCC TACCCCCACC CCTTCCTTCT TCTCTTTCTT TCCCCCCCCT CCCCCCCCCT TCTCTTTCCT TTTTTCTCTT TCATCTTTGA AAAAAAAAAA AAGGAGATGA GGAAAGGGGG GAAAGGAAGG GGGGGAGTGG GGGAGACCCT ATTTGGCTAA GGGACGAATA AGGGGGGGAG GGTAGGGGAG AGAAAGAGGG GAGAAGAGAA AGGGGGGATG GAGGGGGGGG GGGGGGGTGG AGGGGGGGGG GGGAGGGGGG AGGGGGGGGG GGGGGGGGGG GGGGGGGGGG GAGTGGTGGG GGGGCCTGAT TGAGGAGGGA AAAGGTTACA CTCAAAACAA ACAATTTCTG AAGAAGTGGC CGAACTTTTA CTCTCTAATC TCTCCTCCCC CCCCCCTCTT CTCTTCCTTC CTATTAGATC GCCCCCCTCC CTCCCTTTTT CTTTTCTTTT TCTAGACTTT GGGGGTCGTT TTTCACCTTA CCATGTTTTT CCCCTCCTCT CCCGTTTTCT TTTTTTTTTT TTTGGTTATC TCTAGCTTTT TCTTTTTGTT TCCTTTTTTA ATTTTTTTTT TATTTTCCCT TTTTATTTCT TGTTTTTTTT TTTTTTTTTT TTTTCTTTTT TTTTTTTTTT ATTTTTTTTT TTTTTTTTTT TTTTTTTTTT TTTT
HELREG                          TACCTT-AGG ACGTGCAAGT CCACCAGGTT TTATTTATAC -C-AA-AAAA AAAAAAAAAA AAAAAAAAAA ACGGTTTGAA AAAAAAAAAA AAAAAAAACA AACAGAAGAA AAAGAAATAG AACAAAAAGA ACAAAGAAAG AAGTCAAGGA AGGAAGACAT AAAAGAAAAG AAGGGTAGAA TAACTAAAAA AAAAAAGAAA TAGAAGAAAA AAGTGACGGT GGGGGGATTA ATAAAGGTAT TAGAAACAAG AATCCACCCC CAAGGAAAAA CAGGGAAGAA CAGGGAAGAG GGGGAGGGGG AGTAAAATCA AGAGGGGGCG GGAGGGGAGG GGGGGGGAGG GGAAAGATTA AACATGCTAT TCCAAGGGTA CACACCCTAT TTACCAG-GA AAAATACCCA TCCTGTCTCT AACCATTCAC TCCCCCCCCC CCCCCTTTCC CCCTCCTCCC ACCCCCCCCC CCCCCCCCCT CCTTCACCCC CTACCTCTCC CTCCTCTCCT CTTCCCCCCC TACCCCCTCC TCCTTCCTCC TCCCTTCCTC TACCCCCCCC CCCCCCCTCT TCTTCCTCTT TTTTTCCTTT TCCATATTAA AAAAAAGAAA AAGAAGGTAA GAGGAGGGGG AACAAAGGTG GGGTGAGGGG GGGGGAACCC GCTTGGTTGA GAGAAGAGGA GGGGAGGGGG GGTAGGGGAG GGAAAAGGGG GGGAAGAGGG GAGTGGCGTG GGAGGGGGGG GGGGGGGAGG GGGGAAGGTG GGGTGGGGAG GGAGAAAAAG GGGGGGGGGG GGGGAGGGGG GAGGGGTGGG GGGGCTTGAT CAGGGGGGGA TAAAATTACC CGAAACACAG ATGATATATG AGAATGGGAA CTAATTTTTT TTCTCCTATT GCAACTACCC CTCTCCTTTC TTATCTCCGT CTTTTGACCC GCCCCCCCCC CCTCCATTCT CTTTTTCTTT TTTAGATTAT GGGGGGTGTT TTTCAGCTCC CCTGCTCCAC TCCCCCCCCC GCCTTTCCCC TTTCTTTTCT TTTAGCTTTT TTTAGCTCTC TCTCTCTTTC TCTCTTTTTA CCTTCTACTT TACTTTCCTT TTTTGTTTCT TGTTTCTTTT TTTTTTTTTT T-TCTTTTTT TTCTTTTCCT TGATCGTTTT TTTTTTTTTT TTTTTTTTTT TTTT
CAUCAU                          AACCCC-AAA ATGTACAGTT CCTCTAGGAT TTATT-AAAC -A-AA-AAAA AAAAAAAAAA AAAAAAAAAA ATAGAATAAA AAAAAAAAAA GAAAAAAAAA AAAAAGAGAA AAAGGAAAAG AACAAAGGAG GAAAAGAAAA AAGTCAAGAA AGGATTACAT AAACGGAAAG AGGGACAGAA TAACTAGAAA AAAAAAAAAA CGGAAAAGAA AAGGGACAGT CGGGAAATTA ACAAAGGGAT TACAAACAAA AACCCTACCC CAAGGAAAAA CGGAGAGAGA CAAAAAATAG GGGGAGGGTG AGTAAAAACA AAGAGGAACG GGGGGGGGGG GGGGGGGAGG GGAATAATTA AA-ACGTAAT TTTTGGGGTA CGCACATTAT TTCCCAACAA AAAACACCCC CTCCGTACCT AACCACCGAC CACCCCCCCC CCCCTCCCCC CCCCCCCCCC TCCCCCCCCC CACCCCCCTC CCCCCGTCCC CCTCTTTCCC CTCTCTTCTT CTTCCCTCCC TACCCCCTCC CCTTCTCTCT CCCTTTCCTT TACCCTCCCC CTCCACCATT TCTTCCTTTT TTTTTCCCTT CCTTTTTTGA AAAAAGAAAG AAGCAGACAA GGGGAGGGGG GAAAAGATAG AGAGGAGGGG GGGGGAAACC GTTCGGTTGG GAGAGGAAGA AGAGGAGGGG GGTAGGGGGA AAAGAAAGGG GGGGGGAAGG GGGTTGCATG GGGGGGGGGG GGGAGAGCGG GGAGAAGGAG GGGTGAGGGG GGGGGGGGGA GGGGGGGGGG GGGGGGGGGG GAGGAGAGGG GGGGTTTGCT TATGGGGGGA CAGTGTTTTA CGTAAAACAG ATGGATTAAG AAAATGGGAA TTAATCTGTT ATCTCCCACT GCTCCTCCCC CCCCCCCCGC TGATTCCCGT CTATTAGACC ACCCCCCCCC CCTCCATTTT CTCCTCCCTT TTTAGGTTTT GAGGGGTGTT TTTAAGCTTT TTTGCTTCAT TCTCCCCACT GCCGCTTTCT TTCCTTTCTC CTCAGTTTTT TTTAGCTTTC CCCCTTTGTC TCCTTTTTTG TTTTTTTCTA TATTCCTCCG TTTTGTTTCT TTTCTCCTTT TTTTTTCTTT TTCCTTTTTA TTCTTTTTTT TAATTTATTT TTTTTTTTTT TTTTTTTTTT TTTT
LECMEL                          AACCTC-AAA ACGTTCAGTT CCTCTAGGAC TTATTTTAAT -C-AAAAAAA AAAAAAAAAA AAAAAAAAAG GTAGAATAAA AAAAAAAAAA AAAAAAAATA AAAAAAAGAA AAAAGAAAAG AGCAAAGGAG GAAAAGAAAA AAGTTAAGGA AGGAATACAT AAGAGGAAAG AGGGGCAGAA TAATTAGAAA AAAAGAAAAA CAGAAAAGAA AAGAGACAGC TAGGGAATTA ATCAAGAGAT T-TAAACGAA CATCCTACTC CAAGAAAAAA CGGGGAGGGA CGAAGGGTAG AGGGAGGGTT AGTAAAAACG AGGAGGAACG GGGGGGGGGG GGGGGGTGAG GGAAATAATT AG-ACGTTTT CCTTAGGGTA CACACATTTT TTCCCAACAA AAACCTCCCC CTCTGTACTT AACCATTCAC TACCCCCCCC CCCCTCCCCC CCCCCCCCCC TCCCCCCCCC CACCCTCCTT CCTCTGCCCC CCACCCTCTC CTCCCTTCCT CTTCCCTCCC TACCCCCTCT TCTTCTTCCT CCCTCTCCTT TACCCTCCCC CTCCCTCACA TCTCCCTTTT TTTTTCCCAT TTTTTTTTGA AAAAAAAAAG AAGAGAACAA GGGGAGGGGG GACAGGGGGG AGGGGGGGGG GAGGGTACCC GTTCGGTTGG GGGAGGAGGA AGAGGGGGGG GGTAGGGGAG GGAAAGAGGG GGGGGGACGG GAGGTGCATG GGGGGGGGGG GGGATAGAGG GGAGACGGAG GAGTGGGGGG GGGGGGGGGA GGGGGGGGGG GGGGGGGGGG GAGTGGTGGG GGGGTTTGAT TATAGGGGGA CAGTGTTTTA CGTAAAACAG ATGTAATAAA GAAAAGGAAA TTTATCTATT ATTTCTTACT ACTCCT-ACC CTCCCCCCGC TCGCTTCCGT CTATTAGACC GCCCCCCCCC CCTCTCCTTT CTCCTCTCTT TCTAGGCTTT GAGAGGAGTT TTTCAGCTTT CCTGTTCTAT TCTCTCCGCC GCCGCTTCCT TTTCTATTTC TTTAGTTTTT TCTAACTTTC CCCCTCTATC TCCTTTTCTG CTTTCTTCTA TATTCCTCCG TTTTGTTTCT TTTTTTTTTT TTTTTTCTTT TTTCTTTTTT TTCTTTTTTT TAATTTAATT TTTTTTTTTT TTTTTTTTTT TTTT
HYLCHI                          TATCTTTAGA ATGTACATTA CCA-AAGGAT TTACTTAAAA TCAAAA-AAA AAAAAAAAAA AAAAAAAAGA ATAGAATAAA GAAAAAAGAA AAAAAAGAAA AAAAAGAGAA AAAGAAAAAG AACAAAAAAG AAAAAAA-AA AAATCAAAAA AGGAATACAT AAAGGGAAAG AAAGGCAAAA TAACTAAAAA AAAAGAAAAA CAAAAAAAAA AAGAGAAAAT TGGGAAAGTA AAAAAGGGAT TAGAAAAAAA CATCCACCCC CAAGGAAAAA TAAAAAAAAA CAAGAAGTAG GGGGAGGGTG GGTAAAAAAA AAGAGGAGTG GGGGGGGGGG GGGGGGAAAG GGAAAAAACA AACACACTAT TTTTAGTGTA GGCATACTTT TTTCCAACAA AAAATACCCC CCCTGTGCTT AACCATTCAC TCCTCCACCC CCCTTCCCCC CCCCCCCCCC CCCCCCCCCC TACCCCCCT- CTCTCACCCC CCCCCCTCCC CCCTCCTCCT CTTCCCCCCC TACCCCCTCC GCCTCTCCCT CCACTTCCTT TACCCCTCCC CCCCCTCTCT TCCCCTTTTT TTTCTCTATT TTTGTTTTGA AAAAAAAAAA AAGAAGGTAA AGGTAGGGGG GAAGGTAAAG GGGGGAAGGG AGGGGAAACC GTTTGGTTTG GAGAAGAAGA GGAAGGGGGG GGTAGGGGAG AGAAGGAGGG GAGGGGAGGG GGGTGGCATG GGGGGGGGAG GGAGGGGCGG GGAGGAGGAG GGGTGGGGGC GGTGAGGGGA AGGGGGGGGG GGGGGGGGGG GAGTGATGGG GGTGCATGCT TATGGGGGGA TATTTTTA-A CTTAAAAAAC ACAGACCCTA ATAGTGGGAG TTAATTTGTT TTCTCCCATT ACTTCTGTCC CTCCCCCCAC TAATTCCCTT CTATTAAACC GCCCCCCCCC CCTCTTTCTT CTTTTTCTTT TTTC-ACTTT GAGGGGTGTT TTTCAACTTT CTTGCTTCAT TCTCCCCACC GCCGTTTCCT TTTCTTTTTT TTTAGTTTTT GTTAGTTTTT CTTCTTTATC TCCTTTTTTA TCTTCTTCTT TATTTTTCTT TTTTGTTTCT TTTTTCTTTT TTTTTTCTTT TTCTTTTTTT TTCTTTTTCT TAATTTATTT TTTTTTTTTT TTTTTTTTTT TTTT
BUFMEL                          TAACTT-AAA ACGTACACTC CCTCAAGGAT TTATTTAAAC TAAAAA-AAA AAAAAAAAAA AAAAAAATAA ATAGAATAAA AAAAAAAAAT AAAAAAAAAA AAAAAAAGAA AAAAAAATAG AATAAAAAAA AAAAGAA-AA AAATCAAGAA AGGAATACAT AAAAGAAAAG AAAGGTAGAA TAACTAGAAA AAAAAAGAAA CAAAAAGAAA AAAAGATAAT CGGGAAATTA AAAAAGGGAT TAGAAAAAAA CACACAACCC CAAGAAAAAA CAGAAAAAGA CGAGAAATAG GGGAAGGGTG AATAAAAAGA AAGAGGAGTG GGGGGCGGAG GGGGGGAGAG GAAAAAGATA AACATACTAT TTTTAGTGTA TATATCCTCT TTACCAATAA TAAATACCCT CCCTGTCCCT AACCATTCAC TCTTCCACCC CCGCTCCCCC CCCCCCCCCC CCTCCCCCCC CACCCCCCTC CTCCCGTCCC CCTCCGTCCC CTCTCCTTCT CTCCCCCCCG TACCCCCATC CCTTCTCCCT TCTCCTCCTC TACCCTCCCC CCCCCTCATT TCTTCTTTTT TTTTTCTCCT TTTGTTTTGA AAAAAAAAAA AAGAAGATAA AGGGAGGGGG GGAGAGAAAG GGAGGGAGGG GGGGGAATCC GTCCGGTTAA GAGAAGAAGA AGAAGAGGGG GGTAGGGGAA AGAAAGGGGG GAGGGGAGGA GGGAGGGATG GGGGGGGGAG GGGGGGGCGG GGAGAAAGAG GGGTGGGGGC GGGGGGGGGA GAGGGGGGGG GGGGGGGGGG GAGTAGTGGG GGGGCCTGGT TATGGGGGGA TATTGTTATA CGCAAAATAA ATAGT-CATG GTAATGGGAG TCAATTTGCT TTCTCTTACT GCTTCTATCC CCCCTCCCAC TACCTCCCCT CTTTTAAACC GTCCCCCCCC CCTCTTTTCT CTCTTTTCTT TTTAGGCTTT GAGGGGTGTT TTTCAGCTTT CTTTCTTCAT TCCCCCTACC CCCGTTTCCT TTTCTTTTTC TTTAGTTTTT TTTAGTTTAT CTTCTTTATT TCCTTTTTTA TCTTTTTTTT TATTTTTCTT TTTTATTTCT TGTTTTTTTT TTTTTTCTTT TTTCTTTTTT TCCTTTTTCT TAATTTATCT TTTTTTTTTT TTTTTTTTTT TTTT
TELBOL                          AACCTTTAAA ACGTACAATA CCC-AAGGAT TTATTTAAAC -ATAA-AAAA AAAAAAAAAA AAAAGGTAAA ATAAAATAAA AAAAAAAAAA AAAAAAAAAA AAAAAGAGAA AAAGGAAAAG GATAAAAGAA GAAAAAAAAA AAATCAAGAA AGGAATACAT AAAGGAAAAG AAAGGTAGAA TAACTAAAAA AAAAAAAAAA TAAAAAAAAA AAGAGACAGT TGGGAAATTA AAAAAGGGAT A-TAAGAAAA CATCCAACCC CAAGAAAAAG TAGGAAAAAA CGAGAAACAG GGGAAGGGTG AGTGAAAAAA AAGAGGAGCG GGGGGGGGGG GGGGGGAGAG GGAAAAAATA AACACACTAT TATTAGGGTA TACATACTTT TTCCCAA-AA TAAACACCCC CTCTGTATCT AACCCTTCAC AACTCCCCCC CCCCTCCCCC CCCCCCCCCC CCCCCCCCCC CACCCCCCTC CTCCTGACCC CCTCCCTCCC CTCTCCTTCC CCTCCCCCCC TACCCCCTTC CCTTCTCCCT TCCTTTCCTT CGCCCCCCCC TCCTCTCTTT TCTTTCTTTT TTTCTCCCTT TTTTTTTTGA AAGTAAAAAG AAGAAGATAA GGAAAAAGGG GAAGGGGAGG GGAAGAGGGG GGGGGAATCC GTTCGGTTGC GAGAAGAAGA AGAATAGGGG TGTAGGGGAA AGAAAGAGGG GAGGGGAAGG GGGTTGCATG GGGGGGGGAG GGAGGAGCGG GGAGAAGGAG GGGTGGGGGG GGGGGGGGGA GGGGGGGGGG GGGGGGGGGG GAGCAGTGGG GGGGCTTGAT TATGGGGGGA TATTGCT-CA CGCAAAAAAA ATAGATCATA ATAATGGGAG TTAATTTGTT CCCTCCTACC ACTCCTATCC CCCCCTCCAT TCACTCCCTT CTATTAAACC GCCTCCCCCC CTTCTTCTCT CTTTTTCTTT TTTAGGTTTT GAGGGGTGTT TTTCAACTTT CTTTATTCAT TCTCCCCACC GCCGTTTCCT TTTCTTTTTT TTTAGTTTTT TTTAGTTTTT CTTTTTTATC TCCTTTTCTA TCTTTTTTTA TATTCCTCTG TTTTATTTCT TTTCTCTTTT TTTTTTCTTT TTTCTTTTTT TTCTTTTTTT TAATTTATTC CTTTTTTTTT TTTTTTTTTT TTTT
NESTHO                          ATCTCCTAAG ACGTACGATG CCT-CAGGTT TTATTTTAAA -CAAAAAAAA AAAAAAAAAA AAAGAAAAAA CTAGAATAAA AAAAGAAAAA AAAAAAAAAA AAAAAAAGAA AAAAAAAGAG AGTAAAAGAA GCAAAGAAAA AAATTAAGGA AGAAATACAT AAAAAAAAAG AAGGACAAAA TAACTAAAAA AAAAATGAAA AAAAAAAGGA AAGAGAAAGG CGGGGAATTA AAAAAGGGTT C-CAAAAAAA CATCCAACTC CAAGGAAAAA TAGAGAGCTA CGAGAAGAAG GAAGTGGGCA CATGAAGATG GAGGGGAATG GGAGGTGGGG GGGGAGGAAG GAAAAAGAAA AACACGCTAT CCTTAGTGTA TATACATTGT CTTCCAGCAA AAACCGCCCT CGCTGTACCT AACCATTATC CACTCCCCCC CCCCTCCCAC CTCCCCCTCC CCCCTCCCCC TACCCCTCCC CCCTCACCCC TCTCCCTCCC CCCTCTTCCT CTTCCCCCCC TACTCCCTCC TCTTTCCTTT ACTTCTCTTT TACCCTCCCT CCCCCTCCCT TCCCCCTTTT TTTTTCACCT CCCTCTTTGA AAAAAAGAGA AAAGAGGTAA GGAAAAGAGG GATGGGGGGG GGGGGAGGGG GGGGGATCCT GTTTAGCTAT AGGAAGAGGA AGAGGGGGGG GGTAGGGAAG AGAAGGGAGG GTGGAGGAGA AGGGTGTATG GAAAGGGGAG GGAGTGGCGG GGAGAAGGAG GGGTGGGGCG GGGGGAGGGA GGAGGGGGGG GGGGGGGGGG GAGAGGTGGA GGGGCTTGCT TAAGGGGGGA TAGTTTTTTA CTTATAATAA AACTATTTAA AGAATGTGAG TTAATCTGCT CTCTCCTATT TCTACTGCCC CCCCCTCTAT TTATTCCCAT CTATTAAATC GTCCCCCTTC CACCTTCTCT CTACTTCCTT TTTAGGTTTT GAGAGATGTT TTTCCTCTTT CTTACTTTAT TCTCCCCCCT CCTGTTCCCT TTTTTTTTTT TTTGGTTTTT TTTTGCT-TC CCTCTTTGTC TCTTTTTCTA TTTCTTTCTA TATTCCTCCG TTTTATTTTT TTTTTATTTT TTTTTTCTTT TTTCTTTTTT TTTTTTTTTT TAATTTTTTT TATTTTTTTT TTTTTTTTTT TTTT
SOOSEC                          NTTTNCTNAG ACGTACNATA CCA-NANGTT NNATTTTNNA -CAAAAAAAA AAAAAAAAAA ANNGAAAAAA CTAGAATAAA ANNNNNNNAA AAAANAGNAA NAAANAAGNA AAAANNNAAG NATANNNGAA NCAAAGAANA NNANNAAGGN AGAANTACAT AANAANNAAN AANNACAAAA NAGCTAAANA NAAAATGAAA AAAAAAAGAA AAGNGAAAGG NNNGGAATTA AAAAAGGGTT CNNAGAAANA CATCCAACTN CNAGGAAAAA TAGANAGNTA NANGNANNAG GAAGTGGGCN CATGAAGNTG AAGGGGAATG GNNGGTNNGG GGNGAGGAAG GAAAAAGNAT AGNNTGCTAN CCTTANTGTA TTCNNATTTN TTTCCAA-AN AANNNGCCCT CNNNNTNCCT NACCATTNTC TNNNCCCCCC CNCCTCCNCN NNNCNNCNCC TNCNTCNCCN NACCNCCCNN CCCTCANCCN TCCCCCTCCC TCCTCTTCNT CCTCCCCCCC TACCCNCCCC CCTTTCCNTT ACTNNTCTTT TACCCTCCNT NNCCCNCTCT TCCCCCTTNT TNTNTCACCT NCCTTTTTGA AAAAANGAGA AAGGAGGTNA GGAAAAGNNG GATGGGGGAG NGNGNAGGNG GGGGGATCCT GTTTAGCNAT AGGNAGANGA AGAGGGGGGG GGTAGGGAAG ANAAGGGAGG GTGGNNGNNG ANGGNGTATG NAAAGGNNNN GGNGTGGTGG GNAGAANGAT NGGNGGGGCG GGGGGGGGNA GGAGGGGGGG GNNNNNNNNG GNGAAGTGGA GGGGCTTGGT TNAGGGGGGA TAGTCTTTTA TTCACANCAA AANCANNCAA AGAATGTNNG TTAATCTGCT CTCTCCTACT TCTTCNGCCC NCCNCTNNAT NTNTTNNCAN CTATTAAATC GTNCCCCTTC CCCCTTCTCT NTACTTCCTT TTTAGGTTTT GNGAGANGTT TTTCNGCTTN CTTACTTTAT TCTNNCCCCC CCTNNTCCCT TTNTTTCTTT TTTGGNTTTT TTTGGCT-TC NNTCTNTNTN TCCTTTNCTA NTCTCNTTTN TNTNNNNCCN TTTTATTTNN TTTTTATTTT NTNNTTCTNT NTTCNTNNTN TTTNNNNTNT CAANNTTTTT TANNNTTTTT TTTTTTTTTT TTTT
FEJLIM                          CACCTC-AAA AGGTACAATG CCCCGAGGTT TTATCTCAAT -CAATAGAAA AAAAACGGGT TAAAAGAAAA ATAGAATAAA AAAAAATAAA AAAAAAAAAA AAAAAGAGGA AAATAAAAAG AATAATAAAG ACAAGAA-AA AGGTCAAAGA AGGAATACAC ATAAGGAGAG AAGAGAAAAA TAGCTAAAAA AAAAGATAAA AAGGAAAAAA AAACGATAGC CAGGGAAGTA AAAAAGGGAA TCGAAATGAA TATCCTGCCC TGAGGAAGAA CAAGGAGAGA AAAAAAAAAG GGGGGGGGCG AAAAAAGAAG AGGGGGAACG AGAGGGGGGG GGGGGGAGAG GGAAAGATCA GGCACACTAT CTTTGGGGTA CACACACTTT TTACCAATAA CAAAGACCCT CACTGTGCCT AACCCGTCCC TCCCCCTCCC CCCCTCCCCC CCCCCCTCCC CCCCCCCCCC TCCCCTCCC- CCCCTACCCC CCATCCCCCC TCTTTTCCCT CTTCCCCCCC TACCCCCGCT GCTTTTCCCT CTCCTTCATC TTCCTCCCCC TTCTCTCTTT TCCCCCTTTT CTTTCCCTCT CCTTTTTTGA AAAAAGAAAA AAGAAAATAA GGGAAGGGGG GATAGAGGGG GGAGGTGGGG GGGGGATCCT ATTTGGTTGG GGGAGGAGGA AGAG-GGGGG GGTAGGGGAG AGGAAGAGAG GTAAGGAGAA GGGGGGAGTG GGGAGGGGGG GGTGGAGTCG GGAGGAGGAG GGAAGAAGGG GGTGGGGGGA GGGAAGGGGG GGGGGGGGGG GAGGGGTTGG GGTGCTTGCT CAGGGGGGGA AAGTGTTATA CTTAAAACAG GTGATCAT-G AGAAAGGGAG TACATTTCTT TTCTCCAACT GCATCTTTCC CCCCCCTTGT TACCTTCCTT TTCTTAGTCC GTCCCCCCCC CTTCTTTTTT CTCTTTCCTT TTTTGACTTT GAGGGGAGTT TTTCATCTCA CCCGATTCAT TCTCTCCTCT GCCGTTCCCT ATGTTTTCTT CTTAGTTTTT GTTAGTCCAC TCTCTATTTC TCCTTTTTTA TTTTCTTTTT TATTCTTCTT TTTTTTTTCT TATATATTTT TTCTGTCTTT TTCTTTTTCT TTCTTTTTCT AAACTATTTT TATTTACCCT TTTTTTTTTT TTTT
MANMAD                          TATT-TTAAA ACATATAATT CTC-TAGGTT TTATCTAAAT ACAAAA-AAA AAAGGTAAAA AAAAAGAAAA ATAGAATGAA AAAAAAAAAA GAAAAAGACA AAAAAAAGGA AAATAAAAAA AATAAAGGAA ATAAGACAAG AAGT-AAGGA AGGAATACAC ATAGGAAGAG AAGAGAAGAA TAACTAAAAA AGAAAAAAAA AAAAAAAAAA AAATGATAGT TAGGGAATTA ACCAAGAGAG TAGAAACAAA AATTTAGCCC CAAAAAATAA CAGAGAGAGA CAAGAAAGAG AGGAGAGGTG AATATAGAGA AAGGGGGACG CGGGAGGGGG AGGGGGATAA GGAAAAAAAA AGTACACTAT TTCTAGGGTA CACACACTAT CTACCGAAAA AAATAACCCC CTCTGTGCCT AACCCTCCCC TCCCCCACCT TCCCTCTCCC TCCCCCTTCC TCCCTCCCCC TACCCCTCTC CCCCTACCCC CCATCCTCTC TCTTTCTTCT CTTCCCTCCC TACCCCCACC CCTTTTTTCC TTCTATCCTC TTCCCCCCCT TTCTCTCTTT TCTTTCTTTT TTTTTTTCTT TCCGTTTTAA AAAAAAGAAG CAGAAGGTAA GGAAAGGGGG GAAAAGGGAG AGAGGTAGGG GGGGGAAACC GTTTGGTTGA GAGACGAAGA AGGGTGAGGG GGTAGGGGAA AGAAAAAGGG GGAGAGAGGA GGGTGGCATG GAGGAGGGGG GGAAGAGTGG GGAGAAGGAT GGGAAGGGGC AGGGGGAGGA GGGGGGGGGG GGGGAGGGGG GAGGAGTGGA GGGGCTTGGT TAGGGGGGAA TATTGCAACA CTCGAAACAG ATGTACAATG AAAATAGGAG TAAATTTATT TTCTCCTATT GCTCCTGTCC CCCCCCCTTC TAATCCCCCT ATTTTGGATC GCCCCTTCTC CTTCTATTCC CTTCTTTCTT TTTAGATGTT GAGGGGTGGT TTTCATCTTA CCTTCTTCAT TCCCTTTACC GCCGCTTCCT TTACTTTTTT CTGAGTTTTT TTTAGTCCTC TCTCTTTACC TTCTTTTTTA TTTTCTTTTT TACTTTTCTT TTCTATTTCT TTTTTTTTTT TTCTTTCTTT TTTCTCTTTT TTCTTTTTCT TAATTTTTTT TTTTTTACTA CCCTTTTTTT TTTT
RHASCH                          CACAGTAAAG AAATACAGTT CCT-TAGGAT TTATCTAAAA ACAAAA-AAA AAGATCAAAA AAAAAGAAAA ATAGAATAAA AAAAGAAAAA GAAAAAAACA AAAAAGAGGA AAAAAAAAAG AGTAAAAAAA ACAAAGT-AA AAATTAAGGA AAAAATACAT ATAAGAAGAA AAGAGCAAAA TAACTAAAAA AAAAAACAAG GAGAAAAGAA AAATGATAAC TAGAGAATTA ATAAAGGGAT TAGAAAAAAA AGTCCTTCCC CAAGGAAAAA TAAGGAGGGA CGAAAAGAAG AGGAAGAGTG AAAGAAGGGG AGGGGGGATG GAAGAGGGAG GGGGGGGGAG GGAAAAAAAT AACACACTGT TCTTGGTGTA CCCACACTAT TTACCCATAA AAATGACCCT TCCTGTGCCT AACCTCTCCC TCCTCCACCC CCCCTCCCCC CCCTCTCTCC TCTCTCCCCC TACCCCTCTA CCTCTACCCC CCCTCCCTTC CCTTTCTTCT CTTCCCCCCC TACCCCCGCC CCTTTTTCCC CTCCACCCTT TACCCCCCCT CTCCCTCTTT TCTTTCTTTT TTTTCCTTCT TCCGTTTTGA AGAAAAGAAG TAGAAAGTAA GGGAAGGAGG TAAGAAGAAG AGGGGAGGGG GGGGGAAGCT GTTCGGTTGG GGGAAGAGAA AGAGGGGGGG GGTAGGGGAA AGAAAAAGGG GGAAGGAGGA GAGTGGCATG GAGAGG-GAG GGAGGGGCGG GGGGAGGGGG GGGGGGGGGC GGGGGGGAGA GGGGGGGGGG GGGGGGGGGG GGTAGGAGGG GGGGCTAGGT TATGGGGGGA TATCGCAACA CGAAAAACAG ATGATAAATA AGAACGGGAG TTAATTTCTT TTCTCCCACT ACGTCCCCCC CCCCCCTTAC TAACCTTCCC CTTTTAAACT GTCCCCCCCC CCTCTACTTT CTCTTTCCTT TCTAGGTTTT GAGGGGTGTT TTTCATCTTA CTATCTCCAT TCTCTCCCTC GCTGTTTCCT TTACTTCCTT TTAAGTTTTT TTTAGTCTTT TCTCTTTTTT TCCTTTTCTA TTTTCTTTCT TATTCTTTTT TTTTATTTCT TTTTTTTTTT TTCTTTCTTT TTTTTTTTCT TTCTTTTTCT TAATTTTTTT TTTTTTTCTT TTTTTTTTTT TTTT
MICORN                          TACACT-AAG ACGTATAATT CTACCAGGTT TTATTTAAAT ACAAAA-AAA AGAAAAAAAA AAAGAAAAAA ATAGAATAAA AAAAAAAAAA AAAGAAAAAA AAAAAAAGGA AGAAAAAAAG AGTAAAGGAA ACAAGATAAA AATTCAAGGA AGAAATACAT AAAAGGAAAG AAGAGTAGAA TAACTAAAAA AAAAGAGAAG GAGAAAGGAA AAATGAAAAT CAGGGGATAA AAAAAGGGAT TAGAAACAAA CACTCTACCC CAAGGAAAAA TAGAGAGAGA CGAGAAAGAG AGGGAGGGTG AGAGAAGAGA AAGGGGGATG GGGGGAGGGG GGGGGGAAAG GGAAAAAGCA AATATGCTTT TTTTAGGGTA CAAGCCTTCT TTACCAATAA TTACTACCCC CCCTATACTT AACCCTTCCC TCCCCCACCC CCCCTCCCCC CCCTCCCCCA CCCCCCCCCC TACCCCTCCT CCCCTGCCCC CCCCCCTCCC TTCTCCTCCT CTTCCCCCCC TACCCCCGCC CCTTTCTTCT ATCCCTCCTT TTCCCCCCCC TCCCCTCTTT TCTCCCTTTT TTTTATCCTT TCCGTTTTGA AAAAAAGAAG AAGAAGATAA GGGTAAGGGG GAAGAGGAGG GGGGTAGGGG GAGGGACACC GTTCGGTTGT GGGACGAGGA AGAGGGGGGG GGTAGGGGAG AGAGGGAGGG GGGGGGAGAG GGGTGGCATG GGGGGGGGGG GGTGGGGTGG GGGGGGGGGT GGGGGGGGGC GGGGGGGAGA GGGGGGGGGG GGGGAGGGGG GGGGGGTGGG GGGGCTTGGT CAGGGGGGGA TATTGATTCA CGAAAAACAG ATGTACGCTG AGAAAGGGAG CTAATTTGTT CTCTCCAACT GCATCTATCC CCCCCCCCTC TTATCTTCCT CTTTTGGACC GCCCCCCCCC CTTCTTCTCT CTCTTTTCTT TTTAGATTTT GAGCGATGTT TTTCATCTTC CTAATTTTAT CCTCTCCTCC GCTGTTTCCT TTATTTTCCT TTTAGTTTTT TTTAGCTTTA TCTCTTTTTC TCCTTTTTTA TCTTCTTTTT TATTTTTCTT TTTTATTTCT TTTTTTTTCT TTCTTTCTTT TGTTTTTTTT TCCTTTTTCT TAATTTTTTT TTTTTTTTTT TTTTTTTTTT TTTT
KALPUL                          TATCCT-AAA AAGTATAATA CCTCTAGGTT TTATTTGATT AC-AAA-AAA AAAAGAAAAA AAAAAAAAAA ATAGAATAAA AAAAAAAAAA AAAGAAGAAA AAAAAGAGGA AGAAAAAAAG AATAAAAGAA ACAAGATAAA AATTCAAGGA AGGAATACAT AAAAGAAAAG AAGAGCAAAA TAACTAAAAA AAAAGAGAAG GAGAAAGGAA AAATGAAAAT TAGGGGAGTA ATTAAGGGAT TAGAAACAAA CATTCTCCTC CAAGGAAAAA CAGGGAGAGA CGAGAAGGAG GGGATGGGTG AAAAAAGAGG AAGGGGGATG GGGGGAGGGG GGGGGGAAAG GGAAAAATTT AATACGATTT TTTTAGGGTA CATACACTAT TTACCAATAA AAAATACCCC TCCTGTACTT AACCTTTCCC TCCCCCACCC CCCCTCCCCC CCCTCCCCCC CCCCCCCCCC TACCCCCCTC CCCCTACCCC CCCCCCTCCC TTCTCCTCCT CTTCCCCCCC TACCCCCGCC GCTTCTTTCC TTCCTTCCTT T-CCCCCCCC CTCCCTTTTT TCCTTCTTCT TTTTACTCCT TCCGTTTTGA AAAAAAGAAG AAGAAGATGA GGAGAAGGGG GAAGAGAGGA AGGGGAGGGG GGGGGACACC GTTCGGTTGT GGGACGAGGA AGAGAGGGGG GGTAGGGGAG AGAAAGAGGG GAGGGGAGGG GAGTGGCGTG GGGGGGGGGG GGAGGGGTGG GGGGGGGGGG GGGAGGGGGC GGTGGGGGGA GG-GGGGGGG GGGGGGGGGG GAGGGGCGGG GGTGCTTGGT CAGGGGGGGA TATTGTTTCT CTTAAAATAG ATGTACCTTG AGAATGTGAT TTAATTTGTT CTCTCCCACT GCATCCGTCC CCCCCCCCTC TTCTCTCCCT CTTTTGAACC GTCCCCCCCC CCTCTTCTCT CTCTTTCCTT TTTC-GCTTT GAGAGGTGTT TTTCATCTTC CTTGTTTCAT CCTCTCTTCC GCCGTTTCCT TTGCTTTCCT TTTAGTTTTT GTTAGCTTTA ACTCTTTTTC TCCTTTTCTA TCCTCTTTTT TATTTTTCTT TTTTATTTCT TTTTTTTTCT TTCTTTCTTT TTCCTTTTTT TCCTTTTTCT TAATTTTTTT TTTTTTTTTT CTT-TTTTTT TTTT
Breviceps                       AACA-CTAAA ACCCACAATA CCA-AAGGAT TTATATAATA -CAAAAAAAA GAAAAAAAAA AAAAAAAAAA ATAGAATGAA AAAAAAAAAA AAAGAAAAAA AAAAAAAGGA AGAAAAAACG GAGAAAGAAG ACAAAGAAAA AAATTACGGA AAAAATACAC ATAAGAAAAG AAGGAAAAAA TAGCTAAAAA AAAAGAGAAA GGGGAAAGAA AAGTGATAGC TGGAAAGTTA ACCAAGGAAT TAGAAAAAAA CATCCTTCTC TAAGAACAAA CAAGGAGAGA CGAGAAAAAG AGAGGGGGTA AGTGAAAAAG AGAGGAAATG AAGGAGGGGG GGGGGGAGAG GGAGAGATAC ATTACGTTTC CTCCGGCGTA CCCGTATTGT TTACCCATCA AAACTACCCC CCCTGTGCTT AACCC-TCCC CCCCCCCCCC CCCCTCCCAC CCCCCCCCCA CCCCCCCCCC CACCCCCTCT CCTCCATCCC CCTCCCCCTC CCCTTCTATT CTTCCCCCCC TACCCCCACC CGCTCCCTCC TTCCCGCCTC TCCCCCCCCC TCCCCTCCTT TCTTCCTTTT TTTTTCCCAT TCTTCTCTGA GAAAAAAAGG AAGAAGATAA GAGAAAGGGG GACGAGCAGC GGAGGAGAGG GAGGGACACG GTTTGGTTGA GGGAAGAAGA GGAGCGGGGG GGTAAGGGAA AATAGGGGGG GGGGAGAGAG GGGTGGCGTG GGGCGGGGGG GGGGTGGTGG GGAGGAGGAT GGGTGGGGGG GGGGAGGGGA GGGGGCGGGG GGGGGGGGGG GAGGGGTGGG GGGGCTAGGT TAGGGAGGGA AATTGTTGC- CTTAAAACAG ACACACTCAG ATAATGGGAA TTTATTTTTT CTCTCCCATT AC-CCTGTCC CCCCCCCTAC TGCCTCTTTT TTATTGGACC GCCCCCTCCC CATCTACTCT CTCCTTCCTT TTTAGGCTTT GAGAGGCGTT TTTCATCTTT TTTACTTCTC TCTCCCTGTC GCTACTCCCT TTACTTCTCT CTGAGTTTAC TTTAGCCTTT CCTCCTTTTC TCTTTTTTTA TCTTCTTTTT TTTTTTCTTT TTTTCCTTCT TTTTTTTTCT TTCTTTCTTT TTTTTTTTCT TTCTTTTTCT CAATTCTTTT TATTTTTTTC TTTTAGTTTT TTTT
Hemisus                         CACCCCTAAT AACTTCAATT CCT-CAGGTT TTATATCAAA -CAAAAAAAA GAAAAAAAAA AAAAAAAAAA ACAGAATGAA AAAAAAAAAG ATAAAAAAAA AGAAAATGGA AGAAAAAAAG AGAAAAATAG AAAAAATAAA AAGTTAAGGG AGGAATATAT ATAAGAAAAG AAGGGATGAA TAACTAAGTA AAAAAAGAGA GAGAAAAGAA AGGTGATAGT CAGGGAATTA ACAAAGGGAA TCGAAAAAAA AATTCAACCC CGAGGAAAAA CAGGGAGAAA CAGTAAAGAA GGGTAGGGTA AGAGAAGAAG AGGAGGAACG AGGGGGGGGG GGGGGGAGAG GGAAAGGTAA AACACGCTAC TTCTGCGTTA CACGAATTAT TTACCAGTGG AAAATGCCTC CCACGTCCTT AACCATCCCC TCCCCCCCCC TCCCTTTCCC CCCCCCCCCA CCCTCTCCTC CACCCCTCTT CCCTTGCCCC CCTCCTCCTC TCCTTCTCCT CCTCCCCCCC TACCCCCGCC TTCTTTCTCT CTCCCTCCCT TACCTCCCTC CCCCCCTACC TCACCTTCCC TTATGCACAT TTCTTTTTGA GAAAAAGAAA -AGCGGGTGA AGAGAGGGGG GATAGGGAGA GGGGAAAGGG GAGGGGCTCC GCTCGGTTGG GAGATGTAGA GGGGCGAGGG GGTATAGGAG AGAGAGGGGG GAGGAGAGGG GGGTGGCATG GGAGGGGGGG GGGGGGGCGG AGAAGGGGGT GGGGGGGGGG ATAGGAAGGA GGGAGTAGGG GGGGTGGGGG GGGGGGTGGG GGGGCTTGGT TGGGGGGGGA AA-TGTT-TT CTTATAACAG ATTAAAAAAA ATAGGGGGGT TTAATTTTTT CTCTCCCACT GCCACCCTCC CCCCCCCCAC TTCCTTCCTT TTTTTAAACT GCCCCCCCCC TCTCTATAAT CTTCTTCCTT TCTAGACTTC AAGGGGCGTT TTTCAATTTT CCGTTTTCTC TCCCTCTACC GCCGTCCCCT TTACTTTCCT CTTGGTTTTT TCTGGCTCTC CCTTTTTGTC TCCTCTTTTA TTTTCTTTTT TATTTTTCAT TTTTTTTTTT TGTTTTTCCT TTCTTTCTTT TTTCTTTTTT TTTTTTTTCT TGATTGTTTT TATTTTTTTT TTTTTTACTT TTTT
Hyperolius                      -ATATTTTAA AATTATAATT CCA-CAAGTT TTATATAAAC -TAAAAT-AA AAAAAAAAAA AATAAAAATA ATAAAATGAA AATTAAAAA- AAAAAACGTA AAAAGAAAAA AAAAAAATAG AATAGAGAAA ACAAAATAAA AAATCAAGAA AGAATCATAT AAGAGACGAG AAGAGCAAAA TAACTAAGAA GAAAAATAAA GAGAAAAAAT GGATGCCAAT TGAGAGATTA ATGAAAGGGT TTGAAAAAA- AATTCAACAT TGAGGAAATA CAAGAAGAAA CGAAAAATAG AGAGCAGGTG TGTGAAGAGG AGGAGGAAAA AGGGAATGAG GGGGGG-TAA GAAAAAAACA AAGATGTTGT CTCTAGTGTA CGCATATTAT TTACCAGTAA AAAACACCCC CACTGTTTAA ATCCATTCTC CCCTCCCCCC CCCCTCTCCA GTCTCCCCCC CCTCCTCCCC TACCATCCTA TCCCTGTCCT CCACCCTCCC TCCTCCTCCT CTTCCTTCCC TACCCTCACC TCTTTTTTCC GCCCTACTTT TTCCCCCTCC CTCCCTCTCT TTTTTCTTCT TTTCCTACTT ACCTTTTTAA GAATAAGAAG AAAAAAACCA GAAAAGGAAA GAAGGGAAAG AGGGGTGAAG GAGGGACACC GTTCGGTTGC GAGAAG-AAA AGAGCGGGAG GGTAGGGAAG AGAAAGAAGG GGGGGAAGGG GAGCAGCATG GGGGGGGGAG GGTAGGGTGG GGAAGAGGAG GGGAGGGGGG AAGGAATAGA GGGGGCGAGG GGTGGAGTGG GACGAGTGGG GGGGCTTGGT TAGGAAGGGA AA-T-CTAT- TTAATAACAG ACAAATTAAA GGAATAGGAA TAAATTTTTT ATCTCCTACT GCTACCATCC CCCCTTCCTC TTAATTCCCT TTTCTAGACC GCCCCTTCCC CTTCTGCTTT CTTTTTCCTT TTTAGATGTT GGGGGGTGTT TCTCATCCTT TGTAATTCTT CCTCCTTCCC GCTACCCTTT TTTTTTTCCT TTTAGTTT-T TTTAGCTTTT TCTCCTTCTC TCTTTTTTTG TCTTTCTTTT TTTCATGCTT TTTTATTTCT TTTATTTTTT TTTTTTTTTT TTTTTTTTTT TTCTCGTTCT CAATCATTTT TAACTTTTTT TTTTTTCTAC TTTT
Trichobat                       CACACACAAA ACCTACAGTT CCA-AAGGTC TTATATAATA -AAAAAAAAA GAAAAAAAAA AAAAAAAAAA ATAGAGTGAA GATTAAAAAA AAAGAAAAAA AAAAAA-GGA AGAAGAACAG AATAAATAAG ACAAAATAAA AAGTTAAGGA AGGAATACAT AAAAGACAAG AAGAGCACAA TAACTAAAAA GAAAAATAAA GAGGACAGAA AAAGGACAGT CAAGGGATTA ATAAAGGAAT TTGAAACAAA CATCATCCTC CAAGGAAAAA CAGGGAGAGA CGAAAACAAG AGGAAGGGTA CGAAAAAAGG AAGAGGAATG GGAGGATGAG GGGGGGAGAG GAAAAGATCA AACACGCTTC TTTTAAGGTA TAAACATTAT CTACCAATAA AAGTTACCCC TATTATACCC ACCCCTTCCC GCCCCCCCCC CCCCTCCCCA GTCCCCCCCC CCCCCCCCCC TACCCCCCTT CTCTCGCCCC CCCCCTCCAC CTCTCCTTCT CTTCCCCCCC TACCCCCGCC CCTTTTTTCC TTCCCCCCCT TCCCCTCCCC CTCTTTCTTT TCTTTCTCTT TTCCTCACTT ACTTTTTTAA GTAAAAAAAC -AGCAGATCA GGAAAAGGGG GAAGAGAGGG AGGTGCGAAG GAGGGATCCC GTCCGGTCGA GGGACGGGGA AGAACGGGGG GGTAAGGGAA AGAAGGGGGA GGGGGGGGGG GAGTGGCATG TGAGGGGGGG GGAGGGGTGG GGAGGGGGAG GGGAGGGGGG GGGGAGGGGA GGGGGTAGAG GGGGGGGTGG GAGGAGCGGA GGGGCTTGGT TAGGGAGGGA CAAT-CAAT- CTTTGAACAA ATGTAATTAA AAAATGGGAG TATATTTGTT CTCTCCCATT GC-TCTGTCC CCCCCCTTTT TGCCTTCCCT CTCTTGAACC GCCCCCCCTC CCTCTGCTTT CTCTTTCCTT TGTAGGCTTT GAGAGGTGTT TTTCAGCTTT TCTGCTTCTT CCTCTCTTCC GCCGTTTCCT TTACTTTCCT CTTAGCTTTC TGTAGCTTAC TCTCTTTATC TCCTTTTCTA TCTTCTTTTT TATTATGCTC TTTTATTTCT TTTTTTTTCT TTCTTTCTTT TTTTTTTTTT TTCTCGTTCT TAATTATTTT TTTTTTTTTT TTTTTTCTTT TTTT
Lithobates                      CACA-TCAAG ACCTGTAGTT CCT-AAGGCT TTATGTAAAT -CAAAAAAAA GAAAACAAAA AAAAAGAAAA ATAGAATGAA AATTAAAAAA AAAAAAAGCA AAAAAGAGGA AAATAAAAAG AGTAAATGAA ACAAAATAAA AAGCCAAGGA AGGAATCCAT AAAGAACAAG AAGAGTAGAA TAGCTAAAAA GAAAAACAAA AGGAAAAGAA AAAGGACGAT TAAGAAATTA ATAAAGGGAT TAGAAAGAAA AACCCACCCC CAAGGAAAAA CAAGGAGGGA AAAAAAGAAG AGGGAGGGTA AAAGAAGGGA AGGGGAGACG GGGGGACGGG GGGGGGAAAG GGAAATAAAA AATACGCTAT CTCTAGGGTA CACGCACTAT TTATCAAAAA AAACGTCCCA CCCTGTGCCT AACCATTCCA ACCCCCCCTC CCCCTCCCCG GTCCCTCTCC CCCCCCCCCC TACCCCTCCC CCCCTATCCC TCTCCCTCTC TTTTCCTTCT CTTCCCCCCC TACCCTCGCT CCTTTCTCCC CTCCGTCCTC TACCCTCCCT CTCTCTCCTT TCTCCCTTCT TTTTTCTTTT ACCTTTTTGA GAAAAGGAAG AAGAAGGTCA GGGAAAGGGG GAAGGAAGGG AGGGGAAGAG GGGGGAATCC GTTTGGTTGG GAGAAGAAGG AGAGAGGGGG GGTAGAGGGA AGAAAAAGGG GGAGGGAGAG GAGTGGCATG TAGGGGGGGG GGAGGAGTGG GGGGGGGGGG AGGGGGGGGG GGGGGGGGGA GGGGGTGGGA GGGGGGGTGG GGGGAGCGGG GGGGCATGGT TAGGGAGGGA TATTGTTACT CTCAAAATAG ATGAACTTAG GGAAAAAGAG TTAATTTGTT TTCTCCTACT GCTTCTATCC CCCCTCCCTC TGCTCTCTCC CTCTTAAATC GCCCCCCCCC CCTCTGTTTT CTCTTTCCTT TTTAGGTTTT GAGAGATGTT TTTCATCTCG CTCAATTTAC TCTCTTCTCC GCCGTTTCCT TTACTTTCTT TTTAGCTT-T TTTAGCCTTC TCTCTTTGTC TCCTTTTCTA TCTTCTTTTT TATTTTGCTT TTTTATTTCT TTTTTTTTTT TTCTTTCTTT TTCTTTTTTT CTTTCGTTCT TAATTTTTTT TTTTTTTCTT TTTTTTTTTT CTTT
Babihol                         CACA-TCAAA ACCTGCAATA CTT-AAGGTT TTATGTAAAT -CAAAAAAAT GAAAACAAAA AAAAAGAAAA ATAGAATGAA AACTAAAAAG AAAAAAAGCA AATAAGAGGA AAATAAAAAG AATAAACAAA ACAAAATAAA AAAACAAGGA AGGAATTCAT AAAAAACAAG AAGAGTAAAA TAACTAAAAA GGAAAATAAA AAGAAAAGAA AAAGGACAAT CAAGAAATTA ATAAAGAGAT TAGAAAAAAA AATTAATCCC CAAGGAAAAA CGGGGAGGGA AGAAAAAGAG AGGGAGGGTA AGAGAAGAGA AGGGGAGACG GGTGAACGGG GGGGGGAAAG GGAAACAAAG ATTACGTTAT CTCTAGGGTA CGTATACTAT TTACCCAAAA AAACGGCCTG CACCGTACCC AACC-TTCAA ACCCCCCCCC CCCCTCCCCG GCCCCTCCCC CCCCCCCCCC TACCCCCCTC TCCCTACCCT TCTCCCTCTC TCTTCCTTCC CTTCCCCCCC TACCCCCGCC CTTTTCTTCC TTCCATCCTT TACCCCCCCT CCCACTCCTT TCCCCCTTCT TCTTTCTTTT ACCTTTTTGA AAAAAGGAAG AAGAAGGTCA GGGAAAGGGG GAAAAAAGGG GGGGGAAGAG GGGGGAACCC GTTTGGTTGG GAGGGGAGGG AGAGAGGGGG GGTAGGGGAA AGAAGAAGGG GGAGAGGGGG GAGTGGCATG TAGGGGGGGG GGAGGGGTGG GGAGGGGGGG GGGAGGGGGG GGGGGGGGGA GGGGGTGGGG GGGGGGGTGG GAGGAGCGGG GGGGCATGCT CGGGGGGGGA TATTGTTTCA CTTAAAAAAG ATAAACCTAA AGAAAAAGAA TTAATTTGTT TTCTCTTACT GCTTCTGTCC CCCCCCCTCT TGCTTTCTCT CTTTTATATC GTCCCCCCCC CTTCTGTCTT CTCTTCCCTT TTTAGATTTT GAGAGTTGTT TTTCATCTTA CTCAATTTAT TCTCTCTTCC GCCGTTTCCT TTGTTTTCTT TTTGGCTT-T TTTAGCCTTT TCTCTTTATC TCCTTTTTTA TCTTCTTTTT TATTCTACTT TTTTATTTCT TTTTTTTTTT TTCTTTCTTT TTCTTTTTTT TTTTCGTTCT TAATTTTTTT TTTTTTTCTT TTTTTTTTTT CATT
LIMFUJ                          CACACCTAAA ACGTACAATA CCA-CAGGTT TTGTTTAGAT AGAAAA-AAA AAAAAAAGGA TAAGAGAAAA ATAGAATAAA AAAAAAAAGG AAAAAAAACA AAAAAGAAGA AAATAAACAG AATAATAGAA ATAAGATAAA AAATAAAGGG GGGAATACAT ATAGGGAGAG AAGAACAAAA TAACTAAAAA AAAAGACAAA AAGGAAAAAA AAATGATAAT CAGGGAAGTA ACAAAGGGAC TTGAGAAAAA CATTCTACCC CAAGAAAAAA CAAGGAGGGA TAAAAGAAGG GGGAAGGGTG AAGAAAGAAA AGGAGGGACG AAGGGGGGAG GGGGGGGAAG GGAAAGGTAT AGA-CGTTGT TTTTGGGCTA CACACATTAT TTACCAAAAA ATAAGACCCA CGCTATGCCT AACTC-CCCC -CCCCCACCC CCCCTCCCCC CCCCCTCCCC CCTCCCCCCC CCCCCTCCC- CTCCCATCCC TCATCCCCCC CCTTTCTCCC CTTCCCTCCC TATCCCCACT TCCTTTCCCC TTCTGACGTT TTCCTCCTCT TTC-CTCTTT TCATCTTTCT TTTTTTATTT TTTGTTTTGA AAAAAAAAAG AAAAGAGTGA AGGGAGAGGC GAAAAAAAGG AAAGGCAAGG GAGGGATACT ATTTAGTCGC GAGATGAAGA GAGACGGGGG GGAAGGAGAG AGAAAAGGAG GAAAGGAGGA GAGTGGGATG GAGTGGGGGG GGGAGAGTCG GGAGGAGGAG GGGAGGGGGC GGTGGGGGGA GGGAGGGGGG GGGGGGGGGG GAGGAGTGAG GGTGCTAGTT TAGGGGGGGG AATTGTTATA CGTAAAACAG ATGAATAATA AGAATTGGAA TAAATTTTTT CTCTCCTATT GCATCT-CCC CCCCCCCTAT TACTCTTCTT TTTTTAAATC GTCCCCCCCC CCCCTTTTTT CTCATTTCTT CTTCGATTTT GAGGGCGGTT TTTCAGCTTA TCCGGTTTTT TCCCTTCACC GCCGTTTTCT TTACTTTCTT TTTAGTTTTT GTTAGCCTTT TCTTTTTATC TGCTTTTTTA TCTTCTTTTT TATTTTCCCT TCTTATTTCT TTTTTATTTT TTCTTTCTTT TTCTTCTTCT TTCTTTTTCT AAATTGTTTT TATTTTTCCT TCTTTTTTTT TTAT
HOPTIG                          CACGCT-AAG ACGTATAATG CCTCGAGGTT ATATCTGAAT CC-AGA-AAA AAAAACAGGT TAAAAGAAAA ATAGAATAAA AAAAAAAAAA AAAAAAAAAA AGAAGGAGGA AAACGAAAAG AATAAAAAAA GCACGATAAA AAATTAATGA AGGAGTACAC ATAAGAAAAG AAGGAAACAA AAAC-AAAAA AAAAGATAAA AAGAAAAAAA AAACGCTCAT CAAGGAATTA ATAAAGGGGG TTCAAAAGAA CATTCTACCC TAAGAAAAAA CAAGGAAGGA CAAAAAGGAG GGGAAGGGTG AAGAAAGAAG AGGGGGAATG GCAGGGGGGG GGGGGGAAAG GGAAAAATAA AAGATACTAT CTTTAGGGTA CACAAACTAT TTCCCCGTAA AAACCACCTT CGCTATACCT TACCATTCCC CAACCCACCC CCCCTCCCCC CCCCCTTCCC CCCTCTCCCT TCCCCTTCCA CCCTTACCCC CCACCCCCCC CTTTTTCCCT CTTCCCCCCC TACCCCCGCC CCTTTTCCCT CTCTTTCCTC TACCTCACTC TCC-CTCTTT CCTCCTTCTT TTTTCTCTCT CCTGTTTTGA AAAAAGGAAA CAGAAAACGA GGGAAGGGGG GGGGAGAAGG AGGGGTAAAG GGGGGATACT GTTTGGTTGG GGGAGGAGGA AGAGAGGGGG GGTAGGGGAG AGGAAGAGGG GAAAGGGAGG GAGGTGCGTG GGAGAGGGGG GGAGGGGTGG GAAAGAGGAG GGGAGAAGGC AGGGCGGGGA GGGAGGGGGG GGGGGGGGGG GAGGGGTGGG GGGGCTTGGT CAGGGGGGGA AAGTGTTCTA CGTAAAATAG GTGAATACTA GGAACGGGAG TATATTTTTT CTCTCCTACT GCTACTATCC CCCCCCCTCC TACTTTCCTT CTCTTGGATC GCTCCCCCTC CTTCTTTTTT CTCATTTCTT TTTA-AATTT TAGGGCTGTT TTTCATCCTA CCCGATTAAG TCCTTCCCCT GCCGGTTCCT TTCCTTTCTT GTCAGTTTTT TTTGGTTCTT TCTCTATTTC TCCTCTTTTG TCTTCTTTTA TATTTCTCTG TTTTATTTCT TTTCTATTTT CTCTTTCTTT TTCTTTTTTT TTTTTTTTTT AAA-CCCTTA TATTTATTCT TTTTTTTTTT TTTT
BUEBUE                          CACATTTAAA -AGTACAATT CCT-TAGGAT TTATTTAAAC AAAAAA-AAA AAAAAAAACA AAAAAGAAAA ATAGAATGAA CAAAAAAGAA AAAGAAAACA AAAAAGAGGA AAATAAAAAG AATAAAAAAA AAAAAAC-AA AAATCAAGGG AGAAATACAT ATAGGGAAAG TAGAGCAAAA TAGCTAAAAA AAAAGACAAG GAG-ATAGAA AAATGACAAA CAGGGAATTA ATTAAGGGAT TAGAAACGAA AATCCTCCCC CAAGGAAAAA CAAGGAGGGA TGAAAAAGAG GGGAGGGGTA AGAAAAGGAA AGGGGGGATG CGGGAGGGGG GGGGGGAGAG GGAAACAAAA AATACACTAT TTCTGGGATA CACACATTAT TTACCAATAA AAAAGGCCCC CACTGTACTT AACCTCTCCC TCCCCCGCCC CCCCTCCCCC CCCCCCCTCA CCCCCTCCCC CACCCCCCTC CCCCTACCCC CCCCCCCCTC CCTTCCTTCT CTTCCCCCCC TACCCCCGCT CCTCTTCTCC ATCCACCCTC TCCCCCCCCT CCCTCTCTTT TCTCCCTTTT TTCCTCTTTT TCCGTTTTGA AGAAAAGAAG AAG-AGATAA GGGAAGGAGG GAAGAAAAAG GGAGGAGGGG GAGGGAAACT ACTTGGTTGC GAGAAGAGGG AGAGGGGGGG GGTAAGGGAA CGAAGAAGGG GGAGGGAGAG GGGTGGCATG GAGAGGGGGG GGGGGGGTGG GGGAGGGGAT GGGGGGGGTC GGGGGGGGGA GGGGGGGGGG GGGGGGGGGG GGTGGGCGGG GGGGCTTGGT TAGGGGGGGA TATCGTAACT CTTAAAACAG ATGAA-AATG AGAATGGGAG TTAATTTGTT TTCTCCTACC GCCTCTACCC CTCCCCCCAC TACCCTCCCC CTTTTGAATC GCTCCCCCCC CTTCCATTTT CTCTTTCCTT TTTAGGTGTT GAGGGGTGTT TTTCATCTCA CTCACTCCAT TCCCTCCTCC GCTGTTCCCT TTACTTTCTT TTTAGTTTTT TTTAGTCCAT TCTCTTTATC TCCTTTTTTA TCTTCTTTTT TATTCTTCTT TTTTATTTCT TTTTTTTTTT TTCTTTCTTT TTCTTTTTCT TTCTTTTTCT TAATTTTTTT TTTTTTTCTT TTTTTTTTTT TTTT


    1    1    1    1    1    1    1    1    1    1    1    1    1    1    1
    1    1    1    1    1    1    1    1    1    1    1    1    1    1    1
    1    1    1    1    1    1    1    1    1    1    1    1    1    1    1
    1    1    1   57    1    1    1    1    2    1    1    1    1    1    1
    1    3    1    1    2    1    1    2    1    1    1    1    2    1    1
    1    1    1    1    1    1    8    1    1    1    1    1    1    1    1
    1    1    1    1    1    1    1    1    1    2    4    1    1    4    1
    1    1    1    1    1    1    1    1    1    1    1    1    1    1    1
    1    1    1    1    1    1    1    1    1    1    1    1    4    1    1
    1    1    1    1    1    1    1    1    1    1    1    1    1    1    1
    1    1    1    1    1    1    1    1    1    1    1    1    1    1    1
    1    1    1    1    1    1    1    1    1    1    1    1    1    1    1
    1    1    1    1    1    1    1    1    1    1    1    1    1    1    1
    1    1    2    1    1    1    1    1    1    1    1    1    1    1    1
    1    1    1    1    1    1    1    1    1    1    1    1    1    1    1
    1    1    1    1    3    1    1    1    1    1    1    1    1    1    1
    1    1    1    1    1    1    1    1    1    1    1    1    1    1    1
    1    1    1    1    1    1    1    1    1    1    1    1    1    1    1
    1    1    1    1    1    1    1    1    1    1    1    1    1    1    1
    1    1    1    1    1    1    1    1    1    1    1    1    1    1    1
    1    1    1    1    1    1    1    1    1    1    1    1    1    1    1
    1    1    1    1    1    1    1    1    2    1    1    1    1    1    1
    1    3    1    1    1    1    1    1    1    1    1    1    1    1    1
    1    1    1    1    1    1    1    1    1    1    1    1    1    1    1
    1    1    1    1    1    1    1    1    1    1    1    1    1    1    1
    1    1    1    1    1    1    1    1    1    1    1    1    1    1    1
    1    1    1    1    1    1    2    1    1    1    1    1    1    1    1
    1    1    1    1    1    1    1    2    1    1    1    1    1    1    1
    1    1    1    1    1    1    1   38    1    2    1    2    1    1    1
    1    1    1    1    1    1    1    1    1    1    1    1    1    1    1
    1    1    1    1    1    1    1    2    1    1    1    1    3    1    1
    1    1    1    1    1    1    1    1    1    1    1    1    1    1    1
    1    1    1    1    1    1    1    1    1    1    1    1    1    1    1
    1    1    1    1    1    1    1    1    2    2    1    1    1    1    1
    1    1    1    1    1    1    1    1    1    1    1    1    1    1    1
    1    1    1    1    1    1    1    1    1    1    1    1    1    1    1
    1    1    1    1    1    1    1    1    1    1    1    1    1    1    1
    1    1    1    1    1    1    1    1    1    1    1    1    1    1    1
    1    1    1    1    1    1    1    1    1    1    1    1    1    1    1
    1    1    1    1    1    1    1    1    1    1    1    1    1    1    1
    1    1    1    1    1    1    1    1    1    1    1    1    1    1    1
    1    1    1    1    1    1    1    1    1    1    1    1    1    1    1
    1    1    1    1    1    1    1    1    1    1    1    1    2    1    1
    1    1    1    1    1    1    1    1    1    1    1    1    1    1    1
    1    1    1    1    1    1    1    1    1    1    1    1    1    1    1
    1    1    1    1    1    1    1    1    1    1    1    1    1    1    1
    1    1    1    1    1    1    1    1    1    1    1    1    1    1    1
    1    1    1    1    1    1    1    1    1    1    1    1    1    1    1
    1    1    1    1    1    1    1    2    1    1    1    1    1    1    1
    1    1    1    1    1    1    1    1    1    1    1    1    1    1    1
    1    1    1    1    1    1    1    1    1    1    1    1    1    1    1
    1    1    1    1    1    1    1    1    1    1    1    1    2    1    1
   36    2    2    1    1    1    3    1    2    1    1    1    1    1    1
    1    1    1    1    1    1    1    1    3    1    1    1    1    1    1
    1    1    1    1    1    1    1    1    1    1    1    1    1    1    1
    1    1    1    1    1    1    1    1    1    1    1    2    1    1    1
    1    1    1    1    1    1    1    1    1    1    1    1    1    1    1
    1    1    1    1    1    1    1    1    1    1    1    1    1    1    1
    1    2    1    1    1    1    1    1    1    1    1    1    1    1    1
    1    1    1    1    5    1    1    1    1    1    1    1    1    1    1
    1    1    1    1    1    1    1    1    1    1    1    1    1    1    1
    1    1    1    1    1    1    1    1    1    1    1    1    1    1    1
    1    1    1    1    1    1    1    1    1    1    1    1    1    1    1
    1    1    1    1    1    1    1    1    1    1    1    1    1    1    1
    1    1    1    1    1    1    1    1    1    1    1    1    2    1    1
    1    1    1    1    1    1    1    1    1    1    1    1    1    1    1
    1    2    1    1    1    1    1    1    1    1    1    1    1    1    1
    1    1    1    1    1    1    1    1    1    1    1    1    1    1    1
    1    3    1    1    1    1    1    1    1    1    1    1    2    1    1
    1    1    1    1    1    1    1    1    1    1    1    1    1    1    1
    1    1    1    1    1    1    1    1    1    1    1    1    1    1    1
    1    1    1    1    1    1    1    1    1    1    1    1    1    1    1
    1    1    1    5    1    1    1    1    1    1    1    1    1    1    1
    1    1    1    1    1    1    1    1    1    1    1    1    1    1    1
    1    1    1    1    1    1    1    1    1    1    1    1    1    1    1
    1    7    1    1    1    1    1    1    1    1    1    1    1    1    1
    1    1    1    1    2    1    1    1    1    1    1    1    1    1    1
    1    1    1    1    1    1    1    1   63


Frequencies..
                                    T      C      A      G
HOMO                           0.30310 0.18143 0.31102 0.20446
GALLUS                         0.27932 0.21251 0.29709 0.21109
LIZARD                         0.25987 0.20890 0.30366 0.22757
CRYPTOB                        0.29986 0.17468 0.32815 0.19731
HYNOBII                        0.31754 0.16620 0.33027 0.18600
SIRENID                        0.30076 0.17652 0.33182 0.19091
RHINATR                        0.28521 0.19366 0.30493 0.21620
ICHTHYO                        0.30014 0.18079 0.32203 0.19703
TYPHLON                        0.26714 0.22000 0.29714 0.21571
ASCTRU                         0.30456 0.18545 0.30100 0.20899
LEIARC                         0.26836 0.21681 0.29308 0.22175
BOMORI                         0.26901 0.21408 0.29155 0.22535
OBSPER                         0.27606 0.21056 0.28239 0.23099
DISGAL                         0.26653 0.21800 0.28059 0.23488
RHIDOR                         0.28180 0.20169 0.29234 0.22417
PIPPIP                         0.27890 0.21584 0.28213 0.22312
PIPCAR                         0.25738 0.22293 0.28340 0.23629
XENTRO                         0.26742 0.21534 0.28994 0.22730
XENLA2                         0.28059 0.20113 0.29044 0.22785
HYMBOE                         0.27375 0.21042 0.28853 0.22730
PSEMER                         0.28180 0.19677 0.29726 0.22417
PELCUL                         0.28672 0.20239 0.29093 0.21996
PELPUN                         0.28110 0.20169 0.30499 0.21223
HELREG                         0.26657 0.22355 0.27927 0.23061
CAUCAU                         0.26234 0.22003 0.29055 0.22708
LECMEL                         0.27715 0.21439 0.27715 0.23131
HYLCHI                         0.28491 0.20240 0.30536 0.20733
BUFMEL                         0.28803 0.20000 0.30845 0.20352
TELBOL                         0.28279 0.20451 0.30748 0.20522
NESTHO                         0.29366 0.20141 0.29789 0.20704
SOOSEC                         0.29614 0.20687 0.29185 0.20515
FEJLIM                         0.27433 0.21298 0.28420 0.22849
MANMAD                         0.29366 0.19296 0.30704 0.20634
RHASCH                         0.28451 0.20141 0.29859 0.21549
MICORN                         0.28551 0.20464 0.27778 0.23207
KALPUL                         0.28793 0.21030 0.27311 0.22865
Breviceps                      0.26587 0.22779 0.28773 0.21862
Hemisus                        0.27766 0.21353 0.27977 0.22903
Hyperolius                     0.30382 0.19051 0.31657 0.18909
Trichobat                      0.27594 0.22018 0.29005 0.21383
Lithobates                     0.28028 0.20563 0.28803 0.22606
Babihol                        0.28400 0.20155 0.29457 0.21987
LIMFUJ                         0.28531 0.19562 0.30579 0.21328
HOPTIG                         0.27594 0.20819 0.29217 0.22371
BUEBUE                         0.27311 0.21665 0.28793 0.22230

Homogeneity statistic: X2 = 0.13162 G = 0.13248 

Average                        0.28183 0.20452 0.29634 0.21731
(Ambiguity characters are used to calculate freqs.)


# constant sites:    194 (13.62%)

*** Locus 4 ***
     45   2375

HOMO                            ATTTGTAAGG CAAGGAACGC GGTGTCGGCA CGACGAGAGC AGGTANNGTA TTGGATGCGA GGCTGGGCAG CCAGGAAGGG TTATAGACAA CGCTGCCCCT CCGGTAATCG GGAATAAGCC CTGCGCCGGC AGTGAAAGTG AGGGAAAGGG ATGGAGAGCG AGCGTAGCCA CTTTGAATAC AGTAAGGTAG AGAACTATCT CAACTTGCGC AAGAAAAAGT CTAAAGATTG TAAAAAGATA CCCTGGGCCT GAACCTTGGG GGGATTTGAT CTAGGCGATA GACTAAGCAC GTAACGCTCG AGCGAAACAC AACTGGAGGT GGGTACGCCC AACGTATGAG AGGGG-TATG CTTCNNNAGT TGGGTCTCCA AGGCACCGAG ACTTTTAAAT ACTCTAGCCA CAGCAAAGAC ACGTTGTTCC TTAGAAAGTT ACCGAAA-GT GTGAAGCATA TAAGGNNNNG AGCCACCGAA GGAAAGCTAG GGAACCCTAC GAGGCCGACC TCATAGCCAC ACCTCATGAG AGCGTAAGCA TCAGGAGGCC GGAGGTCGGC TGGAACTGAC GACTGCCAAA AA--GGCACG GGTGGGGTGC CCGGGCGGGG A------CCG GACTTTAGCT CTGACGGAAC CCGAGTCAGG GGGTGGGTCG TAAGCA-GGG GCGGCGGGG- ---------- ---TAAGCTC TGACCAGACT GGTAATGAAC AAGACATCCT CGCCAGGAGC CCGTCCTGTC CCCAAGTTAA GGGAAGGCTG CTTTGGGTCG GAAGAATCTG TGTGTGTAGA GGGATGGAAT CGCGGTCAGC TAGGGAGTTG GAGGGAGACG AGCGGCGAGG CTTTAAAAAA AGCATCAGAG TGGGACATGC TTACTTCACG GGTGCGACAG ACACCAGGAG GAAAAGTACG CGGACCATAT ATAGAGTGGA CGCGGGGCGG TGTGTATACT GGACCGGTCA CGTCTAAAAC GGACGCTGGT CTACTCGTGG GCCGCGAGGT GACTAGAGCT AGGCCTGAGA GGGTTAATCC GAGGGTAACA GTAGGAAATC GACGACCCAA AACACAAAAA GATGAACAAA GAGGGGTGTA CTGGACGGCA GCAGCTCAAA CGTCTTTCGA GTCGTCTCTA TATCCTGGCC TAATATATGG AAAATTCAAC GCGCGAAGAG GTAGGTGAGG AGTGAACTAC TCAAAGACTA TTGAGGGTCC GGACACGACA CAATTAGTTT CCCCCTCGAT ATAGATGTGA CCTAACGGAA CAAGGTGAAT GATAGTAAAA AGATCTAGAG TGGGGCGGAT GCTAAGGTAC GAAAGGCTGG CTTACTACAA AGATAAGGGT CCTGTCGGTG TGTGATTACC GCCGGCTTCG TAGAAGAATA TGGCTCGAAA CCGACTAAAG GCCCGACGGA TAGTCGGATG TAGACACAAA GGTGAGGGTC CGACAAAATA AATTGGAAAG ACGAGACGTA CGAATTGCTT AGAGGGCACT GTCCTTCGGC TCTTACGGTA TCCAGCGTCA ATCACTGAGC CAACCACCAT ACCACGGGGC TAGCGGTAAA CTATCCGTTG TGCAGTAATC GAGAAAAACA GGAAAAAGAA TAGAGTACAT AGCGTTGCGA CCTGAGGTGC ATAGGGCGCA AAGGAGGTAA TAAAGCTGTG GCGGGAAAAA CTCGTTGAGG TAATGTATCT AATTGATCGG GGGTGGTCAT TTTCATGGTG TGGGAACCTT ATGTAATCGG ACAGAAAGCG GGACTTAAGA GAGGAGGATC GGATTGGGCG CGGGGAGCGG GGGACGAGAA CAGCACACCG AGAGCTAGTG ATCGCACCCA AAGTTCACGA CCAAGGGAAT AACGGGCGAA GGAACGGAAG GAGAGCGAAA TTGCGATCTC GATGAGGCAA ACAGGGTAAA GTGGTAAGGG AGAGGTGTGT AGGAGGTACG GACAGAAGGA AGGGATGGGG ATCGCCAAGA GTGGGA---C GGACGTACGT CGTCTAGAGA ----ATCGAG AAAAACAGGA AAAAGAATAG AGTACATAGC GTTGCGACCT GAGGTGCATA GGGCGCAAAG GAGGTAATAA AGCTGTGGCG GGAAAAACTC GTTGAGGTAA TGTATCTAAT TGATCGGGGG TGGTCATTTT CATGGTGTGG GAACCTTATG TAATCGGACA GAAAGCGGGA CTTAGAGGAG GATCTTGGGC CGGGGAGCGG GACGAGAACA GCACACCGAG AGCTAGTGAT CGCACCCAAA GTTCACGACC AAGGGAATAA CGGGCGAAGG AACGGAAGGA GGCGAAATTG CGATCTCGAT GAGGCAAACA GGGTAAAGTG GTAAGGGAGA GGTGTGTAGG AGGTACGGAC AGAAGGAAGG GATGG
GALLUS                          ATTTATAAGG CAAGGAGAGC GATGTCGCCA CGACGACAGC AGGTANNGCA TCGGATGCGA GGCCGGGCGA CCAGGAAGGG TTATCGACAA CGCTGCCCCT CCGGTAATCG GGAATAAGCC CTGCGCCGGC AGTGAAAGTG AGGGAAAGGG ATGGAGAGCG AGCGCAGCCA CTTTGAATAC AGTAAGGTAG AGAACTATCT CAACTTGAGC AAGAAAAGGT CTAAAGATTG TAAAAAGATA CCCTGGGCCT GAATCTTTGG GGAATTTGAG CTAGGCGATA GACTAAGTAT GTAATGCTCG AGCGAAACCC CACTGGAAGT GGGTCCGGCC AGCGAATGAA AGGGG-TCTG CATCNNNCGA TCATTATCCA TGGCGTCGCA ACATTTAAAT ACTCTAGCCA CAGTAAAGAC ACATTGTTCC TTAGAAAGAT ATCGGAA-CT ANNNNNNNNN NNNNNNNNNG AGCCACCGAA GGCAAGCTAG GGAACCCTAC GAGGCCGACC TCATAGCCAC ACCTCCCGAG AGCGTAAGTA TCAGGAGGCC GGAGGTCGGC TGGAACTGAC GAATGCCAAA ---AGGCAAG GGGG---CGC CGGTCCCCGG G--GGTGCGG GACTTTAGCT CTGACGGCAA ACAAGTCAGG GGGTGGATCG TCAGAG-GGG CTGCTGGGG- ---------- ---TCACCTC TCGCCAGACT GGTAATGCAC AAGACATCCC CGCCAGGAGC TCGTCCTGTA CCTAAGTAAA GGGAAGGCTG CCCTAGGTCA GAAGAATCTG AGTGTGTAGA GGGATGGAAG AACGGTCAGC TAGGGAGTTG GAGGGAGACG AGCGGCGAGG CTTTAGAAAG AGCGAGAAAA TGGGACATGT TTACTTCACG GGTGCGACAG ACACCAGGAG GAAAAGCCCG AGGACAATAT ATCGAGTGGA CGAGGGGCGG TGTATATACT GGACCGGTCA TGTCTAAAAC GGACGCTGAT ATACTCGTGG GCCGAGAGGT GACTAGAGCT AGGTCTGAGA GAGTTAATCA GAGGGTAACG GAAGGAAATC TACGACCAAA AATACAAAAA GATGAACATA GAGGGGTGTA ATGGACGGCA GCAGCTCAAA CGTCTTTCGA GTCGTCTCTA TATCCTGGCC TAATATATGG AAAATTCAAC GCGCGAAGAG GTAGGTGAGG AGTGAACTAA TCAAAGACTA TTGAGGGTTC GAACAGCAAA CGGTTAGTTT CCCCCTCGAT ACAGAGGTGA CCTAACGGAA CAAGCTGAAT AAAAGAAAAA AAATCTAGAG CGGGGCGGAT GCAAAGGCAC GAAAAGATGG ATTACCGCAA AGATAAGGGT TCTGTCGGTG TGTTATTACC GCCGGCTTCG TGGAGGAATA CGGCTCCAAA CCCACTACAG GCCCGACTGA TTATCGGATG TAGAGACAGG AGTGCGGGTC TGACACAATA AAGTGGAAAG AGGAGACGTA CGAATTGCAT AAAGGGCACT GTCCTTCGGC TATTGCGGTA TACACCGTCG ATCACTGAAC CAACCACCAT ACCACGGGGC TAGTGGTAAA ATATAAGTTG TGGAGTTATC GCGAAAAACA GGAAAAAGAA TAGAGTACAC AGTGTTGCGA CCTGAGGTGC GTAGGGCGCA AAGGAGGTAA TGAAGATGTG GCGGGAAAAA CTCGTTGAGG TAATGTATCT AATTGTTCGA GGGTGGTCAT TTTCATGGTG TAGGAACTTT ATGTAATCGG ACAGAAAGCG GGCCTTAGGA GAGGAGGATC GGATTGGACG TGGGGAGCGG GGGAAGAGCA CAGCACACCG AGAGCCAGTG ATCGCACCCA AAGTTCACGA CCAAGGGAAC AACGGGCGCA GGAACGGAAG GGGAGCAAAC TTGCGATCTC GATGAGGCAA ACCGGGTAAA GTGGTCAGGG AGAGGTGTGT AGGAGGTACG GACAGACGGA AGGGATGGGG ATCGCCAAGC GAGGGA---C GGACGTACGT CGTCTAGAGA ----ATCGCG AAAAACAGGA AAAAGAATAG AGTACACAGT GTTGCGACCT GAGGTGCGTA GGGCGCAAAG GAGGTAATGA AGATGTGGCG GGAAAAACTC GTTGAGGTAA TGTATCTAAT TGTTCGAGGG TGGTCATTTT CATGGTGTAG GAACTTTATG TAATCGGACA GAAAGCGGGC CTTAGAGGAG GATCTTGGAC TGGGGAGCGG GAAGAGCACA GCACACCGAG AGCCAGTGAT CGCACCCAAA GTTCACGACC AAGGGAACAA CGGGCGCAGG AACGGAAGGG GGCAAACTTG CGATCTCGAT GAGGCAAACC GGGTAAAGTG GTCAGGGAGA GGTGTGTAGG AGGTACGGAC AGACGGAAGG GATGG
LIZARD                          NNNNATAAGG CAAGGACAGC GATGTCGCCA CGATGACGGC AGGAANNGTA TTGGATGCGA GGCCGGCCGG CCAAGAAGGG TTTTCGACAA CGCTGCCCCT CCGGTAATCG GGAATAAGCC CTGCGCCGGC AGTGAAAGTG AGGGAAAGGG ATGGAGAGCG AGCGCAGCCA CTTTGAATAT AGTAAGGTAG AGAATTATCT CAACTTGCGC AAGAAAAGGT CTAAAGATTN NNNNNNNNNC GCCTGGGCCT GAATCTTTGG GGAGTTTGAT TTAGGCTATA GACTAAGCAT GTAATGCTTG AGCGAAACAC AATTGGAAGT AGGTCCGCCC AGCGAATGAA CAGAG-TGTC CTTCNNNGGA TAGTTATCCA TGGCGCCGCA ACATTTAAAT ATTCTAGCCA CAGTAAAGAC AGGTTGTTCC TTAGAAAGAT GTCGGAC-GT TTGGGGCATA GAAGGATAGG AGCCACCGAA GGCAAGCGAG GGAACCCTCC GAGGCCGACC TCATAGCCAC ACCTCCTGCG AGCGTAAGCC TCATGGAGCC GGAGGTCGGC TGGAACTGAC GAATGAAAAA GGG--GCAAG GCTAGCACGT TCTCTCAATA GGACGCGACG AACTTGAGCT ATGACGGCAA CCGAGTCAGG GGGTTGATCG TACGCT-GAG TCGTGTCGG- ---------- ---TAACCTC TAACCAGACT GGTAATGCAC ANNNNNNNNN CGCCAGGAGC TCGTCCTGTA CCTAAGTAAA GGGAAGGCTG ACCTGGGTCG GAAGAATCTG GGTGTGTAGA GGGACGGCAA CGTGGTTAGC TAGGAAGTTG GAGGGAGACG TGCGGCGAGG CTTTACAAAT GACGAGAAAG TGGTACATGC TTACTTCACG GGTGCGACAG ACACCGGGAG GAAGAGCACG AGGACAATAT ATAGAGTGGA CGCGGGGCGG TGTATATACT GGACCAGTCA TACCTAAAAC GGACGCTGTT AAACTCGAGG GCCGAGAGGT GACTAGAGCT AGGTCTGAGA GGGTTAATCT GAGGGTAAAG GTAGGAAATC TANNNNNNNN NNNNNNNNNN NNNNNNNNNN NNNNNNNNNN NNNNNNNNNN NNNNNNNNNN NNNNNNNNNN NNNNNNNNNN NNNNNNNNNN NNNNNNNNNN NNNNNNNNNN NNNNNNNNNN NNNNNNNNNN NNNNNNNNNN NNNNNNNNNN NNNNNNNNNN NNNNNNNNNN NNNNNNNNNN NNNNNNNNNN NNNNNNNNNN NNNNNNNNNN NNNNNNNNNN NNNNNNNNNN NNNNNNNNNN NNNNNNNNNN NNNAAGGCAC GAAAAGAAGG ATTAGCGCAA AGATAAGGGT ACGATCAGCG TGTTATTACC GCCAGTTTCA TCGCAGAATA AGGCAACAAA ACCACTAAAA GCCTGACGGA TTGTCGGGTG TAGAGACAAG CGTGAGGGTC TGACAAAGTA AAACGGAAAG AGGAGGCGTA CGAATTGCAT AAAGGGCACT GTCCTTTGGC TCTTGCGGTA TCCACCGTCA ATCACTGAAC CAACAACTAT ACCACGGGAC TAGTAGTAAA ATATAAGTTA TGAGGTAATC GAGAAAAACA GGAAAAAGAG TAGAGTACAC AGTGTTGCGA CCTGAGGTGC GTCGGGCGCA AAGGAGGTAA TGAAGCTGTG GCGGGAAAAA CCCGTTGAGG TAATGTATCT TATTGATCGG GGGTGGTCAT TTTCATGGTG TGGGCACTTT ATGTAATAGG ACAGAAAGCG GGGCCTAGGA GAGGAGGATC GGATTGGACG CGGGGAGCGG GGGAAGAGAA CAGCACACCG AGAGCCAGTG ATCGCACCCA ACGTTCACGA CCAAGGGAAT AACGGGCGAA GGAACGGATG GGGAGCGAAN NNNNNNNNNN NNNNNNNNNN NNNNNNNNNN NNNNNNNNNN NNNNNNNNNN NNNNNNNNNN NNNNNNNNNN NNNNNNNNNN NNNNNNNNNN NNNNNN---N NNNNNNNNNN NNNNNNNNNN ----ATCGAG AAAAACAGGA AAAAGAGTAG AGTACACAGT GTTGCGACCT GAGGTGCGTC GGGCGCAAAG GAGGTAATGA AGCTGTGGCG GGAAAAACCC GTTGAGGTAA TGTATCTTAT TGATCGGGGG TGGTCATTTT CATGGTGTGG GCACTTTATG TAATAGGACA GAAAGCGGGG CCTAGAGGAG GATCTTGGAC CGGGGAGCGG GAAGAGAACA GCACACCGAG AGCCAGTGAT CGCACCCAAC GTTCACGACC AAGGGAATAA CGGGCGAAGG AACGGATGGG GGCGAANNNN NNNNNNNNNN NNNNNNNNNN NNNNNNNNNN NNNNNNNNNN NNNNNNNNNN NNNNNNNNNN NNNNNNNNNN NNNNN
CRYPTOB                         ATTTATAAGG CAAGGAAAGC GATGTCGCCA CGACGAAGGC AAATAGNGCA TTGGATGCGA GGACGGGCAA ACAGGAAGGG TTATAGACAA CGCTGCCCCT CCGGTAATTG GGAATAAGCC CTGCGCCGGC AGTGAAAGTG AGTGAAAGGG ATGCAGAGCG AGCGCAGCCA CTTTGAATAC AGTAAGGTAG AGAATTATCT CAACTTGCGC AAGAAAAGGT CTAAAGATTG TACAAAGATA CCCTGGGCCT GTACCTTTGG GGAGTCTGGT CTAGGCGATA GACTAAGCAC GTAATGCTTG AGCGAAACGA AACCGGAGGT GGGTCCGGCC AGCGTGTGAG ATGGG-TCTA CATCTGAAAC TAGGTATCCA GAGCGTCGCA ATATTTGAAT ACTCTAGCCA CAGTAAAGAC ACGTTATTCC TTATCAAGAT ACCGGAG-AT GTGGGACATC TAAGGATAGG AGCCACCGAA GGCAAGCGAG GGAACCCTAC GAGGCCGACC TCATAGCCAC ACCTCCCGCG AGCGTAAGCC TCATGGAGCC GGTGGTCGGC TGGAACTGAC GAATGAAAAA AG--GGAAAG GAGAACAAAC TAATGAAAGC GGGGGAGACG AACTTTAGCT CTGACGGAAA ACAAGTCAGG GGGTTGATCG TAAGCT-GCG TCGTATCGG- ---------- ---TAACCTC TGACCAGACT GGTAACGCAC AAGCCATCCT CGCCAGGAGC TCGTCCTGTA CCCAAGTGAA GGGAAAGCTG CGCTGGGTCG GAATACTATG GGCGTATAGA GGGACGGCAA CGCGGTCAGT TAGGGAGTTG GAGGGAGACG TGCCGCGAGG CTTTAGAAAG GCCAGGAGAA TGGAACATGC TTACCTCACG GGTGCGACAG ATACCAGGAG GAAGAGCACG GGGACAATAT GTAGAGTGGA CGAGGGGCGG TGTGTATACT GTACTGGTCA AGCCTAAAAC AGACGCTGAT ATAACCGTGG GCAGAGAGGT GACTAGACCT AGGTCTGAGA GGGTTAATCC GAGGGTAACG GTAGGAAATC TACGACCCAA AACACAACAA GATGCACAGA GAGGGGTGTG CAGGACGGCC GCAGCTCAAA CGTCTTTCGA GTCGCCTCTA TATCCTGGCC TAATATATGG AAAATTCAAC GCGCGAAGAG GTAGGTGAGG AGTGAACTCC TAAAAGCCTA TTGAGGGTCC GTAAAGCACA CAATTAGTTT CCCCCTCGAT ACGGGTCGGA ACTCACGGAA CAAGCTAAAT GATTAGCAAA AAATTTAGAG CGGGACGGAT GCTAAGGCAA GAAATGATGG ATTACCGCAA TGATAAGGGT CCCGTTGGCG TGTTATTGCC CCCAGTTTCG TTGAAAAGTA TGGCTCAAAA CCCACTACAA GTCCGACTAA TACCCGGTTT TAGAGACAAA AGTGAGGGTG TGACAAAGTA AAATGGGAAG ATAAGACGTA TGAANNNNNN NNNNNNNNNN NNNNNNNNNN NNNNNNNNNN NNNNNNNNNN NNNNNNNNNN NNNNNNNNNN NNNNNNNNNN NNNNNNNNNN NNNNNNNNNN NNNNNNNATC GAGAAAAACA GGAAAAAGAA TAGAGTATAT AGCGTTGCGA CCTGAGGTGC ATCGGGCGCA AAGGAGGTAA TAAAGATGTG GCGGGACAAA CTCGTTGAGG TAATGTATCT TATTGATCGG GGGTGAACAT TTTCATGTTG TGGGAACTTT ATGTAATAGG ACAGAAAGAG GGACGTAGGA GAGGAGGATC AGATAGGTCG CGGGGAGCGG GGGAAGAGAA CAGCACACCG AGAGCCAGTG ATCGCACCCA ACGTTCACGA CTAAGGGAAC AACGGGCGAA GGAACGGAAG GGGCGCGAAA TTGCGATCTC GATGAGGCAG ACCGGGTAAA GTGGTAAGGG AGAGGTGTGT AGGAGGTACG GACAGACGGA AGGGATGGGG ATCGCAAAGA GAG---GGAC GAACAAACGT CGTCTAGAGA ----ATCGAG AAAAACAGGA AAAAGAATAG AGTATATAGC GTTGCGACCT GAGGTGCATC GGGCGCAAAG GAGGTAATAA AGATGTGGCG GGACAAACTC GTTGAGGTAA TGTATCTTAT TGATCGGGGG TGAACATTTT CATGTTGTGG GAACTTTATG TAATAGGACA GAAAGAGGGA CGTAGAGGAG GATCTAGGTC CGGGGAGCGG GAAGAGAACA GCACACCGAG AGCCAGTGAT CGCACCCAAC GTTCACGACT AAGGGAACAA CGGGCGAAGG AACGGAAGGG GGCGAAATTG CGATCTCGAT GAGGCAGACC GGGTAAAGTG GTAAGGGAGA GGTGTGTAGG AGGTACGGAC AGACGGAAGG GATGG
HYNOBII                         ATTTATAAGG CAAGGAAAGC GATGTCGCCA CGACGAAGGC AAATAGNGCA TTGGATGCGA GGACGGGCAA ACAGGAAGGG TTATCGACAA CGCTGCCCCT CCGGTAATTG GGAATACGCC CTGCGCCGGC AGTGAAAGTG AGTGAAAGGG ATGCAGAGCG AGCGCAGCCA CTTTGAATAC AGTAAGGTAG AGAATTATCT CAACTTGCGC AAGAAAAGGT CTACAGATTG TANNNNNNNA CCCTGGGCCT GTACCTTTGG GGAGTCTAGT CTAAGCGATA GACTAAGTAC GTAATGCTTG AGCGAAACGA AATCGGAGGT GGGTCCGGCC AGCGTGTGAG ATGGG-TGTA CATCTGAAAG TAGGTATGCA GGGCGCCGCA ATATTTGAAT ACTCTAGCCA CAGCAAAGAC ACGTTATTCC TTATCAAGAT ACCGTAA-AT GTGGAACATC TAAGGATAGG AGCCACCGAA GGCAAGCGAG GGAACCCTCC GAGGCCGACC TCATAGCCAC ACCTCCCGAG AGCGTAAGCC TCATGGAGCC GGAGGTCGGC TGGAACTGAC GAATGAAAAA AG--AGAAAG GAGAACAAAC TAATGAAGGA GGGGGAGACG AACTTTAGCT CTGACGGAAA ACAAGTAGGG GGGTTGATCG TAAGCT-GCG TCGAGTCGG- ---------- ---TAACCTC TGACCAGAAT GGTAACGCAC ANNNNNNNNN NNNNNNNNNN NNNNNNNNNN NNNNNNNNNN NNNNNNNNNN NNNNNNNNNN NNNNNNNNNN NNNNNNNNNN NNNNNNNNNN NNNNNNNNNN NNNNNNNNNN NNNNNNNNNN TGCCGCGAGG CTTTAGAAAG GCAAGGAGAA TGGAACATGC TTACCTCACG GGTGCGACAG ATACCAGGAG GAAGAGCACG GGGACAATAT ATAGAGTGGA CGAGGGGCGG TGTATATACT GTACCGGTCA AGCCTAAAAC AGACGCTGAT ATAACAGTGG GCAGAGAGGT GACTAGACCT ANNNNNNNNN NNNNNNNNNN NNNNNNNNNN NNNNNNNNNN NNNNNNNNNN NNNNNNNNNN NNNNNNNNNN NNNNNNNNNN NNNNNNNNNN NNNNNNNNNN NNNNNNNNNN NNNNNNNNNN NNNNNNNNNN NNNNNNNNNN NNNNNNNNNN NNNNNNNNNN NNNNNNNNNN NNNNNNNNNN NNNNNNNNNN NNNNNNNNNN NNNNNNNNNN NNNNNNNNNN NNNNNNNNNN NNNNNNNNNN NNNNNNNNNN NNNNNNNNNN NNNNNNNNNN NNNNNNNNNN NNNNNNNNNN NNNNNNNNNN NNNNNNNNNN NNNNNNNNNN NNNNNNNNNN NNNNNNNNNN NNNNNNNNNN NNNNNNNNNN NNNNNNNNNN NNNNNNNNNN NNNNNNNNNN NNNNNNNNNN NNNNNNNNNN NNNNNNNNNN NNNNNNNNNN NNNNNNNNNN NNNNNNNNNN NNNNNNNNNN NNNNTTACTT AAAGGGCACT GTCCTTCGGC TATGACTGTA TTAACGGTCG ATCACTGAAC CAACCACCAT ACCACGTGAC TAGTGGTCGA ATATAAGTTG TGGAGTTATC GAGAAAAACA GGAAAAAGAA TAGAGTATAT AGCGTTGCGA CCTGAGGTGC ATCGGGCGCA AAGGAGGTAA TAAAGATGTG GCGGGAAAAA CTCGTTGAGG TAATGTATCT TACTGATCGG GGGTGAACAT TTTCATGTTG TGGGCACTTT ATGTAATAGG ACAGAAAGAG GGACGTAGGA GAGGAGGATC AGATAGGTCG CGGGGAGCGG GGGAAGAGAA CAGCACACCG AGGGCCAGTG ATCGCACCCA AAGTTCACGA CCAAGGGAAC AACGGGCGAA GGAACGGAAG GGGCGCGAAA TTGCGATCTC GATGAGGCAG ACCGGGTAAA GTGGTAAGGG AGAGGTGTGT AGGAGGTACG GACAGACGGA AGGGATGGGG ATCGCCAAGA GAG---GGAC GAACAAACGT CGTNNNNNNN ----ATCGAG AAAAACAGGA AAAAGAATAG AGTATATAGC GTTGCGACCT GAGGTGCATC GGGCGCAAAG GAGGTAATAA AGATGTGGCG GGAAAAACTC GTTGAGGTAA TGTATCTTAC TGATCGGGGG TGAACATTTT CATGTTGTGG GCACTTTATG TAATAGGACA GAAAGAGGGA CGTAGAGGAG GATCTAGGTC CGGGGAGCGG GAAGAGAACA GCACACCGAG GGCCAGTGAT CGCACCCAAA GTTCACGACC AAGGGAACAA CGGGCGAAGG AACGGAAGGG GGCGAAATTG CGATCTCGAT GAGGCAGACC GGGTAAAGTG GTAAGGGAGA GGTGTGTAGG AGGTACGGAC AGACGGAAGG GATGG
SIRENID                         NNNNNNNNNN NNNNNNNNNN NNNNNNNNNN NNNNNNNNNN NNNNNNNNNN NNNNNNNNNN NNNNNNNNNN NNNNNNNNNN NNNNNNNNNN NNNNNNNNNN NNNNNNNNNN NNNNNNNNNN NNNNNNNNNN NNNNNNNNNN NNNNNNNNNN NNNNNNNNNN NNNNNNNNNN NNNNNNNNNN NNNNNNNNNN NNNNNNNNNN NNNNNNNNNN NNNNNNNNNN NNNNNNNNNN NNCAAAGATC CCCTGGGCCT GTACCTTTGG GGAGTCCCGT ATAGGCGATA GATTAAGTAC GTAATGCTCG AGCGAAACGA CACCGGAGGT GGGTCCGCCC AGCGTATGAG ATGGG-TCTA CATCTGAACG TAGGTATGCA GAGCGTCGTG ATATTTGAAT ACTCTAGCCA CAGTAAAGAC ACGTTATTCC TTGTCAAGAT ACCGSRC-AT GTGGATCATA GAAGGATAGG AGCCACCGAA GGCAAGCGAG GGAACCCTAC GAGGCAGACC TCATAGCCAC ACCTCCTGCG AGCGTAAGCC TCATGGAGCC GGAGGTCGGC TGGAACTGAC GANNNNNNNN NNNNNNNNNN NNNNNNNNNN NNNNNNNNNN NNNNNNNNNN NNNNNNNNNN NNNNNNNNNN NNNNNNNNNN NNNNNNNNNN NNNNNNNNNN NNNNNNNNNN NNNNNNNNNN NNNNNNNNNN NNNNNNNNNN NNNNNNNNNN NAGCCATCCC CGCCAGGAGC TCGTCCTGTA CCCAAGTGAA GGGAAAGCTG CGCTGGGTCG GAATACTCTG GGTGTACAGA GGAACGGTAG CGCGGTTAGC TAGGAAGTTG GAGGGAGACG TGCGGCGAGG CTTTAGAAAG GCCAGGAAAA TGGAACATGC TTACCTCACG GGTGCGACAG ATACCAGGCG GAAAAGCACG GGGACAGTAT GTAGAGTGGA CGAGGGGCGG TGTGTATACT GTACCGGTCA AGCCTAAAAC GGACGCTGAT ATACCCGTGG GCAGAGAGGT GACTAGACCT AGGCCTGAGA GGGTTAATCC GAGGGTAACG GTAGGCAATC TACGACCCAA AACACAAAAA GATGCACAGA GAGGGGTGCA CTGGACGGCC GCAGCTCAAA CGTCTTTCGA GTCGCCTCTA TATCCTGGCC TAATATCTGG AAAATTCAAC GCGCGAAGAG GTAGGTGAGG AGTGAACTCC TCAAAGACTA TTGAGGGNNN NNNNNNNNNN NNNNNNNNNN NNNNNNNNNN NNNNNNNNNN NNNNNNNNNN NNNNNNNNNN NNNNNNNNNN NNNNNNNNNN NNNNNNNNNN NNNNNNNNNN NNNNNNNNNN NNNNNNNNNN NNNNNNNNNN NNNNNNNNNN NNNNNNNNNN NNNNNNNNNN NNNNNNNNNN NNNNNNNNNN NNNNNNNNNN NNNNNNNNNN NNNNNNNNNN NNNNNNNNNN NNNNNNNNNN NNNNNNNNNN NNNNNNNNNN NNNNNNNNNN NNNNNNNNNN NNNNNNNNNN NNNNNNNNNN NNNNNNNNNN NNNNNNNNNN NNNNNNNNNN NNNNNNNNNN NNNNNNNNNN NNNNNNNNNN NNNNNNNNNN NNNNNNNATC GAGAAAAACA GGAAAAAGAA TAGAGTACAT AGCGTTGCGA CCTGAGGTGC ATCGGGCGCA AAGGAGGTAA TAAAGATGTG GCGGGACAAA CTCGTTGAGG TAATGTATCT CATGGAACGG GGGTGAACAT TTTCATGGTG TGGGAACCTT ATGTAATAGG ACAGAAAGAG GGCCTTAGGA GAGGAGGATC AGATCGGTCG CGCGGAGCGG GGGAAGAGCA CAGCACACCG AGGGCCAGTG ATCGCACCCA ACGTTCACGA CTAAGGGAAC AACGGGCGAA GGAACGGAGG AAGAGCGAAA TTGCGATCTC GATGAGGCAA AACGGGCAAA GTGGTAAGGG AGAGGTGTGT AGGAGGTACG GACAGACGGA AGGGATGGGG ATCGCCAAGA GAG---GGAC GGACAAACGT CGTCTAGAGA ----ATCGAG AAAAACAGGA AAAAGAATAG AGTACATAGC GTTGCGACCT GAGGTGCATC GGGCGCAAAG GAGGTAATAA AGATGTGGCG GGACAAACTC GTTGAGGTAA TGTATCTCAT GGAACGGGGG TGAACATTTT CATGGTGTGG GAACCTTATG TAATAGGACA GAAAGAGGGC CTTAGAGGAG GATCTCGGTC CGCGGAGCGG GAAGAGCACA GCACACCGAG GGCCAGTGAT CGCACCCAAC GTTCACGACT AAGGGAACAA CGGGCGAAGG AACGGAGGAA GGCGAAATTG CGATCTCGAT GAGGCAAAAC GGGCAAAGTG GTAAGGGAGA GGTGTGTAGG AGGTACGGAC AGACGGAAGG GATGG
RHINATR                         NNNNNNNNNN NNNNNNNNNN NNNNNNNNNN NNNNNNNNNN NNNNNNNNNN NNNNNNNNNN NNNNNNNNNN NNNNNNNNNN NNNNNNNNNN NNNNNNNNNN NNNNNNNNNN NNNNNNNNNN NNNNNNNNNN NNNNNNNNNN NNNNNNNNNN NNNNNNNNNN NNNNNNNNNN NNNNNNNNNN NNNNNNNNNN NNNNNNNNNN NNNNNNNNNN NNNNNNNNNN NNNNNNNNNN NNNNNNNNNA TCCTGGGCCT GTACCTTTGG GGGGTTTAGT CTAGAAGATA GACTAAGCAT GTAACGCTCG AGCGAAACGG AACTGGAGGT GGGTCCGGCT AGCGTGTTAG AGGGG-TGTA CATCNGGCGA TCAGTATCCA AGGCACCGCA ATATTTAAAT ACTCTAGCCA CAGTAAAGAC ACATTGTTCC TTAGCGAGAT ACCAGAA-AT ATGGAGCATA TAAGGATAGG AGCCACCGAA GGCAAGCGAG GGAACCCTCC GAGGCCGACC TCATAGTCAC ACCTCCCGCG AGCGTAAGCC TCATGGAGCC GGAGGTCGGC TGGAACTGAC GANNNNNNNN NNNNNNNNNN NNNNNNNNNN NNNNNNNNNN NNNNNNNNNN NNNNNNNNNN NNNNNNNNNN NNNNNNNNNN NNNNNNNNNN NNNNNNNNNN NNNNNNNNNN NNNNNNNNNN NNNNNNNNNN NNNNNNNNNN NNNNNNNNNN NAGACATCCC CGCCAGGAGC TCGTCCTGTA CCCAAGTAAA GGGACGGCTG CGTTGGGTCG GAAGAATATG GGTGTGAAGA GGTCTGGTAT AGCGGTCAGC TAGGGAGTTG GAGGGAGACG AGCCGCGAGA CTTTAAAAAC AACAAGAGAA TGGAACATGC TTACTTCACG GGTGCGACAG ATACGAGGAG GAACAACACG AGGACATTAT GTAGAGTGGA CACGGGGCGG TGTATATACT GGACCGGTCA TGCCTAAAAC GGATGCTGAT ATACCCGTGG GCCGAGAGAT GACTAGACCT AGGTCTGAGA GGGTTAATCC GAGGGTAACA CAAGGACATC GGCGACCAAA AACACGAAAA GATGAACATA GAGGGGTGTG CTGGACGGCA GCAGTTCAAA CGTCTATCTA GTCGTCTCTA TATCCTGGCC TAATATATAG AAAATTCAAC GCGCGAAGAG GTAGGTGAGG AGTGAACTCC TCAAAGACTA TTGAGGGNNN NNNNNNNNNN NNNNNNNNNN NNNNNNNNNN NNNNNNNNNN NNNNNNNNNN NNNNNNNNNN NNNNNNNNNN NNNNNNNNNN NNNNNNNNNN NNNNNNNNNN NNNNNNNNNN NNNNNNNNNN NNNNNNNNNN NNNNNNNNNN NNNNNNNNNN NNNNNNNNNN NNNNNNNNNN NNNNNNNNNN NNNNNNNNNN NNNNNNNNNN NNNNNNNNNN NNNNNNNNNN NNNNNNNNNN NNNNNNNNNN NNNNNNNNNN NNNNNNNNNN NNNNTTGCAT AAAGAGAACT GTCCTTCGGC TATTGCGGTA TTCAACGTCA ATCACTGAAC CAACAACCAT ACTACGTGAC TAGTGGTAGA ATATAAGTTG TGCAGTAATC GAGAAAAACA GGAAAGAGAT TAGAGTATAT AGTGTTGCGA CCTGAGGTGC GTCGGGCGCA AAGGAGGTAA TAAAGATGTG GCGGGAAAAA CTCGTTGAGG TAATGTATCT CATTGATCGG GGGTGATCAT TTTCATGGTG TAGGAACTTT ATGTAATAGG ACAGAAAGAG GGACTTAGGA GAGGAGGATC AGATTGGTCG CGAGGAGCGG GGGAAGAGAA TAGTACACCG AGAGCCAGCG ATCGCACCCA ACGTTCACGA CCAAGGGAAT AACGGGCGAA GGAACGGAGG GGGAGCGAAA TTGCGATCTC GATGAGGTAA GCCGGGTGAA GTGGTAAGGG AGAGGTGTGT AGGAGATACG GACAGACGGA AGGGATGGGG ATAGCCAAAA GAC---GGAT GGACGGACGT CGTCTAGAGA ----ATCGAG AAAAACAGGA AAGAGATTAG AGTATATAGT GTTGCGACCT GAGGTGCGTC GGGCGCAAAG GAGGTAATAA AGATGTGGCG GGAAAAACTC GTTGAGGTAA TGTATCTCAT TGATCGGGGG TGATCATTTT CATGGTGTAG GAACTTTATG TAATAGGACA GAAAGAGGGA CTTAGAGGAG GATCTTGGTC CGAGGAGCGG GAAGAGAATA GTACACCGAG AGCCAGCGAT CGCACCCAAC GTTCACGACC AAGGGAATAA CGGGCGAAGG AACGGAGGGG GGCGAAATTG CGATCTCGAT GAGGTAAGCC GGGTGAAGTG GTAAGGGAGA GGTGTGTAGG AGATACGGAC AGACGGAAGG GATGG
ICHTHYO                         NNNNNNNNNN NNNNNNNNNN NNNNNNNNNN NNNNNNNNNN NNNNNNNNNN NNNNNNNNNN NNNNNNNNNN NNNNNNNNNN NNNNNNNNNN NNNNNNNNNN NNNNNNNNNN NNNNNNNNNN NNNNNNNNNN NNNNNNNNNN NNNNNNNNNN NNNNNNNNNN NNNNNNNNNN NNNNNNNNNN NNNNNNNNNN NNNNNNNNNN NNNNNNNNNN NNNNNNNNNN NNNNNNNNNN NNNNNNNNNA CCCTGGGCCT GTATCTTTGG GGGGTTTAGT CTAGAAGATA GACTAAGTAT GTAATGCTCG AGCGAAACGG AATTGGAGGT GGGTCCGGCC AGCGTGTTAG AGGGG-TGTA CATCCGGCAA TCAGTCTCAA AAGCACCGCA ATATTTAAAT ACTCTAGCCA CAGTAAAGAC ACATTGTTCC TTAGCGAGAT ACCGAAA-AT ATNNNNNNNN NNNNNATAGG AGCCACCGAA GGCAAGCGAG GGAACCCTCC GAGGCAGACC TCATAGCCAC ACCTCCCGCG AGCGTAAGCC TCATGGAGCC GGAGGTYGGC TGGAACTGAC GANNNNNNNN NNNNNNNNNN NNNNNNNNNN NNNNNNNNNN NNNNNNNNNN NNNNNNNNNN NNNNNNNNNN NNNNNNNNNN NNNNNNNNNN NNNNNNNNNN NNNNNNNNNN NNNNNNNNNN NNNNNNNNNN NNNNNNNNNN NNNNNNNNNN NAGACATCCC CGCCAGGAGC TCGTCCTGTA CCCAAGTAAA GGGAAGGCTG CGTTGGGTCG GAAGAATCTG GGTGTGTAGC GGCCCGGTAT AGTGGTCAGC TAGGGAGTTG GAGGGAGACG AGCCGCGAGA CTTTAAAAAT TGCAAGAGAA TGGAACATGC TTACTTCACG GGTGCGACAA ATACGAGGAG GAACAACACG AGGACATTAT ATAGAGTGGA CGCGGGGCGG TGTGTATACT GGACCGGTCA TGCCTAAAAC GGACGCTGAT ATACCCGTGG GCCGAGAGGT GACTAGACCT AGGTCTGAGA GGGTTAATCC GGGGGTAACA GTAGGACATC GACGACCAAA AACACAAAAA GATGAACATA GAGGGGTGTG CTGGACGGCA GCAGCTCAAA CGTCTTTCTA GTCGTCTCTA TATCCTGGCC TAATATATGG AAAATTCAAT GCGCGAAGAG GTAGGTGAGG AGTGAACTAC TCAAAGACTA TTGAGGGNNN NNNNNNNNNN NNNNNNNNNN NNNNNNNNNN NNNNNNNNNN NNNNNNNNNN NNNNNNNNNN NNNNNNNNNN NNNNNNNNNN NNNNNNNNNN NNNNNNNNNN NNNNNNNNNN NNNNNNNNNN NNNNNNNNNN NNNNNNNNNN NNNNNNNNNN NNNNNNNNNN NNNNNNNNNN NNNNNNNNNN NNNNNNNNNN NNNNNNNNNN NNNNNNNNNN NNNNNNNNNN NNNNNNNNNN NNNNNNNNNN NNNNNNNNNN NNNNNNNNNN NNNNNNNNNN NNNNNNNNNN NNNNNNNNNN NNNNNNNNNN NNNNNNNNNN NNNNNNNNNN NNNNNNNNNN NNNNNNNNNN NNNNNNNNNN NNNNNNNNNN NNNNNNNNTC GAGAAAMACA GGAAAAAGAT TAGAGTATAC AGTGTTGCGA CCTGAGGTGC GTCGGGCGCA AAGGAGGTAA TAAAGATGTG GCGGGAAAAA CTAGTTGAGG TAATGTATCT CATTGATCGG GGGTGATCAT TTTCATGGTG TGGGAACCTT ATGTAATAGG ACAGAAAGAG GGACCTAGGA GAGGAGGATC AGATCGGTCG CGAGGAGCGG GGGAAGAGAA TAGCACACCG AGAGCCAGCG ATCGCACCCA ACGTTCACGA CCAAGGGAAT AACGGGCGAA GGAACGGAGG GGGAGCGAAA TTGCAATCTC GATGAGGCAA GCCGGGTAAA GTGGTAAGGG AGAGGTGTGT AGGAGATACG GACAGAAGGA AGGGATGGGG ATCGCCAAGA TAC---GGAC AGACGGCCGT CGTCTAGAGA ----NTCGAG AAAMACAGGA AAAAGATTAG AGTATACAGT GTTGCGACCT GAGGTGCGTC GGGCGCAAAG GAGGTAATAA AGATGTGGCG GGAAAAACTA GTTGAGGTAA TGTATCTCAT TGATCGGGGG TGATCATTTT CATGGTGTGG GAACCTTATG TAATAGGACA GAAAGAGGGA CCTAGAGGAG GATCTCGGTC CGAGGAGCGG GAAGAGAATA GCACACCGAG AGCCAGCGAT CGCACCCAAC GTTCACGACC AAGGGAATAA CGGGCGAAGG AACGGAGGGG GGCGAAATTG CAATCTCGAT GAGGCAAGCC GGGTAAAGTG GTAAGGGAGA GGTGTGTAGG AGATACGGAC AGAAGGAAGG GATGG
TYPHLON                         NNNNNNNNNN NNNNNNNNNN NNNNNNNNNN NNNNNNNNNN NNNNNNNNNN NNNNNNNNNN NNNNNNNNNN NNNNNNNNNN NNNNNNNNNN NNNNNNNNNN NNNNNNNNNN NNNNNNNNNN NNNNNNNNNN NNNNNNNNNN NNNNNNNNNN NNNNNNNNNN NNNNNNNNNN NNNNNNNNNN NNNNNNNNNN NNNNNNNNNN NNNNNNNNNN NNNNNNNNNN NNNNNNNNNN NNNNNNNNNN NNNNNNNNNN NNNNNNNNNN NNNNNNNNNN NNNNNNNNNN NNNNNNNNNN NNNNNNNNNN NNNNNNNNNN NNNNNNNNNN NNNNNNNNNN NNNNNNNNNN NNNNNNNNNN NNNNNNNNNN NNNNNNNNNN NNNNNNNNNN NNNNNNNNNN NNNNNNNNNN NNNNNNNNNN NNNNNNNNNN NNNNNNNNNN NNNNNNNNNN NNNNNNNNNN NNNNNATAGG AGCCACTGAA GGCAAGCGAG GGAACCCTCC GAGGCAGACC TCATAGCCAC ACCTCCTGCG AGCGTAAGTC TCATGGAGCC GGAGGTCGGC TGGAACTGAC GANNNNNNN- ----NNNNNN NNNNNNNNNN NNNNNNNNNN NNNNNNNNNN NNNNNNAGCT CTGACGGAAA ACGAATCAGG GGGTTGATCG TAAGCT-GCG TCATATCGG- ---------- ---TAAACTC TGACCAGACT GGTAACGAAC AAGACATCCC CGCCAGGAGC TCGTCCTGTA CCCAAGTGAA GGGAAGGCTG CACTGGGTCG GAATAATATG GGTGGGAAGA GGTCCGGTAT AGTGGTCAGC TAGGGAGTTG GAGGGAGACG AGCCGCGAGA CTTTAAAAAC AACAAGAGCA TGGAACATGC TTACCTCACG GGTGCGACAG ATACGAGGAG GAAAAACACG AGGACATTAT ATAGAGTGGA CGCGGGGCGG TGTATATACT GGACCGGTCA CGCCTAAAAC AGATGCTGAT ATACCCGTGG GCCGAGAGGT GACTAGACCT AGGTCTGAGA GGGTTAATCC GAGGGTAACA GTAGGACATC TACGACCAAA AACACGAAAA GATGAACATA GAGGGGTGTG CTGGACGGCA GCAGCTCAAA CGTCTTTCTA GTCGTCTCTA TATCCTGGCC TAATATATGG AAAATTCAAC GCGCGAAGAG GTAGGTGAGG AGTGAATTAC TCAAAGACTA TTGAGGGTCC GTAAAGCACA CGATTAGATT CCCCCTCGGA AGAGATGTGA TCTCACGGAA CAAGCTAAAT AATAAGAGAA AGAATTAGAG TGGGACGCAT GCTAAGGTAA GAAGTGATGG ATTTCCGCAA AGATAAGGGT ACGGTTGGCG TGTTATTACC GACGGCATCG TGGAAGAGTA CGGCTCGAAG CACACTATAA GCCTGACGCA TAGTCGGCTT TAGAGACAAA AGTAAGGGTG TAACATAATA ACATGGGAAA ACGAGACGTA GGAANNNNNN NNNNNNNNNN NNNNNNNNNN NNNNNNNNNN NNNNNNNNNN NNNNNNNNNN NNNNNNNNNN NNNNNNNNNN NNNNNNNNNN NNNNNNNNNN NNNNNNNATC GAGAAAAACA GGAAAAAGAT TAGAGTATAC AGTGTTGCGA CCTGAGGTGC ATCGGGCGCA AAGGAGGTAA TAAAGATGTG GCGGGAAAAA CTAGTTGAGG TAATGTATCT CATTGATCGG GGGTGATCAT TTTCATGGTG TGGGAACTTT ATGTAATCGG ACAGAAAGAG GGACTTAGGA GAGGAGGATC AGATTGGTCG CGAGGAGCGG GGGAAGAGAA TAGCACACCG AGAGCCAGCG ATCGCACCCA ACGTTCACGA CCAAGGGAAT AACGGGCGAA GGAACGGAGG GAGAGCGAAA TTGCAATCTC GATGAGGCAA GCCGGGTAAA GTGGTAAGGG AGAGGTGTGT AGGAGGTACG GACAGACGGA AGGGATGGGG ATCGCTAAGA GAT---GAAT GGACGGTCGT CGTCTAGAGA ----ATCGAG AAAAACAGGA AAAAGATTAG AGTATACAGT GTTGCGACCT GAGGTGCATC GGGCGCAAAG GAGGTAATAA AGATGTGGCG GGAAAAACTA GTTGAGGTAA TGTATCTCAT TGATCGGGGG TGATCATTTT CATGGTGTGG GAACTTTATG TAATCGGACA GAAAGAGGGA CTTAGAGGAG GATCTTGGTC CGAGGAGCGG GAAGAGAATA GCACACCGAG AGCCAGCGAT CGCACCCAAC GTTCACGACC AAGGGAATAA CGGGCGAAGG AACGGAGGGA GGCGAAATTG CAATCTCGAT GAGGCAAGCC GGGTAAAGTG GTAAGGGAGA GGTGTGTAGG AGGTACGGAC AGACGGAAGG GATGG
ASCTRU                          ATTTATAAGG CAAGGAGAGC AGTGTCGCCA CGATGAAGGC AAATAGGGCC TCAGATGCGA GGCCGGGCAA ACAGGAAGTG TTTTAGACAA CGCTGCCCCT CCGGTAATTG GGAATAAGCC CTGCGCCGGC AGTGAAAGTG AGGGAAAGGG ATGCAGAGCG AGCGCAGCCA CTTTGAATAC AGTAAGGTAG AGAATTATCT CAACTTGCGC AAGAAAAGGT CTAAAGATTG TA-------A CCCTGGGCCT GTACCTTTGG GGAGTTTAGT CTAGGCGATA GACTAAGTAT GTAATGCTTG AGCGAAACGT AAATGGAGGT GGGTCCGGCT AGCGTGTGAG AGGGGTTGTG CATCCGACGA TAAGTCTCCA AGGCGTCGTA ACATTTGAAT ACTCTAGCCA CAGTAAAGAC ACGTTGTTCC TTATCAAGAT AACGAGATGT CCGAGGCATA TAAGGATAGG AGCCACCGAA GGAAAGCGAG GGAACCCTCC GAGGCAGACC TCATAGCCAC ACCTCCCGCG AGCGTAAGCC TCATGGAGCC GGAGGTCGGC TGGAACTGAC GAATGAAAAA GAGAAGTACG GATATCGTAT TCAAGACAAC GGGGGCGACG AAATTTAGCT CTGACGGAAA CCAAGTCAGA GGGAAGATCG TAAGTTCGCG TCGAGTGGGG AGGCATCAAA AGATCACCTC TGACCAGACT GGTAACGCAC AAGACATCCC CGCAAGGAGC CCGTCCTGTA CCCAAGTAAA GGGAAGGCTG TACTGGGTCG GAATAATATG TGCGTATAGA GGGACGGTAT CGTGGTCAGC TAGGAAGTTG GAGGGAGACG TGCCGCGAGG CTTTAGAAAA GGAAAGAGAA TGGAACATGC TTACCTCATG GGTGCGACAG ACACCAGGAG GAAAAGCACG AGGGCAATAT GTCGAGTGGA CGCGGGGCGG TGTATATACT GGACCGGTCA AGTCTAAAAC AGACGCTGCT AGACTCGTGG GCCCCGAGGT GACTAGACCA AGGTCTGAGA GGGTTAATCC GAGGGTAACA GAAGGAAATC GACGACCAAA AACACAAAAA GATGAACAAA GAGGGGTGTG CAGGACGGCA GCAGCTCAAA CGTCATTCAA GTCGCCTCTA TCTCCTGGTC TAATATATGG AAAATTCAAC GCGCGAAGCG GTAGGTGAGG AGTGAACTAC TCAAAGACTA TTGAGGG--- ---------- CAATAAGTTT CCCCATCGGA ACCGATGGGA ACTCACGGAA CAAGCTCACT AAAAGTTAAA AATCTTAGAG CGGGACGGAT GCTGAGGCAA GAAGGGATGG CTTACCACAA AGATAAGAGT CCCGTCGGCC TGTTAGTTCC GCCGGCTTCG TTGAAGAATA TGGCTCGAGA ACCCGTACAG GCCCGACGGA TAGCCGGATT TAGAGACAAC GGTCAGGGTG TCACAACATA AGTAAGGAAG ACGTGAC--- ----TTACAT AAAGGGCACT GTCCTTTGGC TATTGTTGTA TCCACCGTCG ATAATTGAAC CAACAACCAT ACTACGTGAC TAGCGGTAGA ATATAAGTTA TGCAGTTATC GAGAAAAACA GGAAAAAGAA TAGAGTACAC AGCGTTGCGA CCTGAGGTGC ATCGGGCGCA AAGGAGGTAA TAAAGCTGTG GCGGGACAAA CCAGTTGAGG TAATGTATTT AATTGTTCGG GGGTGATCAT TTTCATGTTG TGGGAACTTT ATGTAATAGG ACAGAAAGAG GGACTTAGGA GAGGAGCATC AGATCGGTCG CGGGGAGCGG GGGAAGAGAA TAGCACACCG AGAGCCAGCG ATCGTACCCA AAGTTCACGA CTAAGGGAAT AACGGGCGAA GGAACGGAAG AGGAGCGAAA TTGCGATCTC GATGAGGCAA GCCGGGCAAA GTGGTAAGGG AGAGGTGTGT AGGAGGTACG GACAGACGGG AGGGATGGGG ATTGCCAACC GATGAAGGAT GTACGATCGT CGTCTAGAGA AGGAATCGCG AAAAAAAGGA AAAAACGTAG AGTACACAGC GTTGCGACTT CAGGTGCGTG GGGCGCTAAG GAGGTAATAA AGATGTGACG GGGAAGACCA GTTGATGTAA TGTATCTAAC GGTTCGGGCG TGGCCATTTT CGTGGCGTGG GACCCTTATA CAATCAGACA GAAAGAGGGC CAGAGAGGAG AATCTCGGAC TAAGGAGGGG TCAGAAAACA GTACACCGAG TGCTGGAGAT TGTTCCCAAA GTTCACGAAA AAGGGAACAA CGGGCTAAAT AACGATAGGT GGTGTATTTG CTTTCTCGAT GGGTTAGGAA GGGATATGTG GTAAGGGTGA GGGGTGTAGG ACGTATGGAC AGTTGGAAGG GATGG
LEIARC                          ---------- ---------- ----TCGCCA CGACGAAGGC AAGTAGGGCC TCGGATGCGA GGCCGGGCAA ACAGGAAGTG TTATAGACAA CGCTGCCCCT CCGGTAATTG GGAATAAGCC CTGCGCCGGC AGTGAAAGTG AGAGAAAGGG ATGCAGAGCG AGCGCAGCCA CTTTGAATAC AGTAAGGTAG AGAATTATCT CAACTTGCGC AAGAAAAGGT CTAAAGATTG TA-------A CCCTGGGCCT GTACCTTTGG GGAGTTTGGT CTAGGCGATA GACTAAGTAT GTAATGCTTG AGCGAAACGT AAACGGAGGT GGGTCCGGTT AGCGTGTGAG AAGGGTTGTG CATCTGACGA TAAGTATCCA AGGCGTCGTA ACATTTGAAT ACTCTAGCCA CAGCAAAGAC ACGTTGTTCC TTATCAAGAT ATCGAGATGT CCGAGGCATA TAAGG----- ---------- --AAAGCGAG GGAACCCTCC GAGGCAGACC TCATAGCCAC AYCTCCCGCG AGCGTAAGCC TCATGGAGCC GGAGGTCGGC TGGAACTGAC GAATGGAAAA GGRATGTACG GATATCATAT TCAAGACAAC GGGGGCGACG AAATTTAGCT CTGACGGAAA ACAAGTTAGG GGGTTGATCG AAAGTTCGCG TCGAGTGGGG AGTCATCAAA AGATAACCTC TGACCAGACT GGTAACRCAC A--------- ---------- -------GTA CCCAAGTAAA GGGAAGGCTG CACTGGGTCG GAATAATATG GGCGTGTAGA GGGACGGTAT CGCGGTCAGC TAGGGAGTTG GAGGGAGACG AGCGGCGAGG CTTTAAAAAA AGTAAAAGAA TGGAACATGC TTACATCACG GGTGCGACAG ACACCAGGAG GAAAAGCGCG AGGACAATAT ATCGAGTGGA CGCGGGGCGG TGTATATACT GTACTGGTCA TGTCTAAAAC AGACCCTGAT AGACTCGTGG GCCGCGAGGT GACTAGACCT AGGTCTGAGA GGGTTAATCC GAGGGTAACA GAAGGCAATC GACGACCAAA AACACAAAAA GATGAACAAA GAGGGGTGTG CTGGACGGCA GCAGTTCAAA CGTCTTTCGA GTCGCGTCTA TCTCCTGGCC TAATATATGG AAAATTCAAC GCGCGAAGCG GTAGGTGAGG AGTGAACTAC TCAAAGACTA TTGAGGG--- ---------- CGATAAGTTT CCCCATCGGA ATCGATGGGT ACTCACGGAA CAAGATAACT AATAGCTAAA AAACTTAGAG CGGGACGGAT GCTAAAGCAA GAAGAGATGG ATTACTACAA AGATAAGAGT CCCGTCAGCC TGTTAGTTCC GCCGGCTTCG TTGAAGAATA TGGCTAGAAC ACCAGTACAG GCCCGACGAA TAGCCGGTTT TAGAGACAAC AGTCAGGGTG TGACAACATA AGTAGGGAAG ACGTGACG-- ----TTACAT AAAGGGCACT GTCCTTTGGC TATTGTGGTA TCCACCGTCG ATCACTGACC CAACAACCAT ACCACGTGAC TAGCGGTAGA ATTTAAGTTG TGTAGTCATC GAGAAAAACA GGAAAAAGAA TAGAGTACAC AGCGTTGCGA CCTGAGGTGC ATCGGGCGCA AAGGAGGTAA TAAAGATGTG GCGGGAAAAA CCAGTTGAGG TAATGTATTT AATTGATCGG GGGTGATCAT TTTCATGGTG TGGGAACTTT ATGTAATAGG ACAGAAAGAG GGACTTAGGT GAGGAGCATC AGATCGGTCG AGGGGAGCGG GGGAAGAGAA TAGCACACCG AGAGCTAGCG ATCGTACCCA ACGTTCACGA CTAAGGGAAT AACGGGCGAA GGAACGGAAG GGGAGCTAAA TTGCGATCTC GATGAGGTAA ACCGGGTAAA GTGGTAAGGG AGAGGTGTGT AGGAGGTACG GACAGACGGA AGGGATGGGG ATCGCAAAGC GATGAAGGAC GTACAACCGT CGTCTAGAGA AGGAATCGCG CAAAAAAGGA AAAAACGTAG AGTATACAGC GTTGCGACTT CAGGTGCGTA GGGCGCTAAG GAGGTAATAA AGATGCGACG GGGCAAACCA GTTGAGGTAA TGTATTTAAC GGTTCGGGCG TGGTCATTTT CGTGGCGTGG GACCCTTATA CAATCAGACA GAAAGAGGGC CAGAGAGGAG AATCTCGGAC TATGGAGGGG TCAGAAAACA GAACACCGAG TGCTGGAGAT TGTTCCCAAA GTTCACGAAA AAGGGAACAA CGGGCTAAAT AACGGTAGGT GGTGTAATTG CTTTCTCGAT GGGTTAGAAA GGGGTATGTG GTAAGGGTGA GGGGTGTAGG ACTTATGGAC AGTTGGAAGG GATGG
BOMORI                          ---------G CAAGGAGAGC AGTGTCGCCA CGACGAAGGC AAAAAGGGCC TTAGATGCGA GGCTGGGCAA CCAGGAAGTG TTTTAGATAA CGCTGCCCCT CCGGTAATTG GGAATAAGCC CTGCGCCGGC AGTGAAAGTG AGGGAAAGGG ATGCAGAGCG AGCGCAGCCA CTTTGAATAC AGTAAGGTAG AGAATTATCT CAACTTGCGC AAGGAAAGGT CTAAAGATTG TAAAAAGATA CCCTGGGCCT GTACCTTTGG GGCGTTGGGT CTAAGCGATA GACTAAGCAT GTAATGCTTG AGCGAAACGT AAGTGGAGGT GGGTCCGGCT AGCGTGTGAG AGGAGCGATG CATCTGACGT TAAGTATCCA AGGCGTCGCA ATATTTGAAT ACTCTAGCCA CAGTAAAGAC ACGTTGTTCC TTGTCAAGAT ATCCACATGT ATGAATCATA TAAGG----- ----CCCGAA GGAAAGCGAG GGAACCCTCC GAGGCAGACC TCATAGCCAC ACCTCCTGCG AGCGTAAGCC TCATGGAGCC GGAGGTCGGC TGGAATTGAC GAATGAAAAA GAGAGGTACG GAGATCATAT TCGAGACGAC GGGGGCGACG AAATTTAGCT CTGACGGAAA ACAAGTCAGA GGGTTGATCG TAAGTTTATG TCGAGTAGGG AGGCGGCAAA AGATAACCTC TGACCAGAAT GGTAATGCAC AAGACATCCC CGTAAGGAGC TCGTCCTGTA CCCAAGTATA GAGAAGGCTG CACTAGGTCG GGATAATATG GGCGTATAGA GGGACCGTAT GGCGGTTAGC TAGGAAGTTG GAGGGAGACG AGCGGCGAGG CTTTAAAAAA GAAAAGCGAA TGGGACATGC TTACCTCATG GGTGCGACAG ACACCGGGAG GAAAAGTATG AGGACAATAT ATCGAGTGGA CGCGGGGTGG TGTGTATACT GGACCGGTCA TGTCTAAATC AGATCCTGAT AGACTCGTGG GCCGAGAGGT GACTAGACCT AGGTCTGAGA GGGTTATTCC GAGGGTAACA GAAGGAAATC TACGACCAAA AACACAAAAA GATGAACAAA GAGGGGTGCT CTGGAACGCA GCAGCTCAAA CGTCTTTCGA GTCGCCTCTA TCTCTTGGCC TTATATATGG AAAATTCAAT GCGCGAAGCG GTAGGTGAGG AGTGAACTAC TCAAAGACTA TTGAGGGTCC ACATAGTATA TAATAAATTT CCCCATCGAA CCCTATAGGT ACTCACGGAA CAAGATCATT AATAGCTGAA AAACTTAGAG CTGGACGGAT GCTAAGGCAA GATGAGCTGG ATTGCTAAAA AGATAAGGGT CCCGTCAGCC TGTTATTACC GCCGGATTCG TTGACGAGTA AGGCTAGAAT ATAAATAAAG GCCCGACGGA TAGCCGATTT TAGAGACAAC GGTAAGGGTG TGACAATATA AGTAAGGAAG ACATGACGTA GGAA------ ---GGGCACT GTCCTTTGGC TATTGTGGTA TCCACCGCCA ATAACTGAAC CAACAACCAT ACTACGTGAC TAGCGGTAAA ATATACGTTG TGAAGTTATC GAGAAAAACA GGAAAAAGAA TAGAGTATAC AGCGTTGCGA CCTGAGGTGC ATCGGGCGCA AAGGAGGTAA TAAAGCTGTG GCGGGAAAAA CCAGTTGAGG TAATGTATTT AACTTTTCGG GGGTGGCCAT TTTCATGCTG TAGGAACTTT ATGTAATAGG ACAGAAAGAG GGACTTAGGA GAGGAGCATC AGATCGGTTG AGGGGAGCGG GGGAAGAGAA TAGTACACCG AGAGCCAGCG ATCGTACCCA ACGTTCACGA CTAAGGGAAT AACGGGCGAA GGAACGGAAG AAGAGCAAAA TTGCTATCTC GATGAGGCAA ACCGGGCAAA GTGGTAAGGG AGAGGTGTGT AGGAGGTACG GACAGGCGGA AGGGATGGGG ATTGCCAAGC GATGAGGGAC GTACGACCGT TGTCAAGAGA ---AATCGCG AAAAACAGGA TAAAACGTAG AGTATACAGC GTTGCGACCT CAGGTGCGTG GGGCGCTAAG GAGGTAATAA AGATGTGACG GGGAAAACCA GTTGAGGTAA TGTATCTAAC GGTTCGAGGG TGGTCATTTT CGTGGCGTGG GACCCTTATA CAATCAGACA GAAAGAGGGC CAGAGAGGAG AATCTCGGAC TAAGGAGGGG TCAGAACACA GTACACCGAG TGCTGGAGAT TGTTCCCAAA GTTCACGAAA AAGGGAACAA CGGGCTAAAG AACGGTCGGT GGTGTAATTG CTTTCTCGAT GGGTCAGAAA GGGATAATTG GTAAGGGTGA GGGGTGTAGG ATGTATGGAC AGTTGGAAGG GAT--
OBSPER                          ---------- -AAGGAGAGC AGTGTCGCCA CGATGAAGGC AAGTAGGGCC TCAGATGCGA GGCCGGGCAG ACAGGAAGTG ATATAGACAA CGCTGCCCCT CCGGTAATCG GGAATAAGCC CTGCGCCGGC AGTGAAAGTG AGGGAAAGGG ATGCAGAGCG AGCGCAGCCA CTTTGAATAC AGTAAGGTAG AGAATTATCT CAACTTGCGC AAGGAAAGGT CT-------- ---------A CCCTGGGCCT GTACCTTTGG GGAGTTTAGT CTATGCGATA GACTAAGTAT GTAATGCTTG AGCGAAACGT AAACGGAGGT GGGTTCGGCT AGCGTGTGAG AGGGGTTGTG CATCCGACGA TAAGTATCCA AGGCGTCGCA ACATTTGAAT ACTCTAGCCA CAGTAAAGAC ATGTTGTTCC TTATCAAGAT ATCGAGATGT CTGAATCATA TAAGG----- ----CCCGAA GGAAAGCGAG GGAACCCTCC GAGGCCGACC TCATAGCCAC ACCTCCCGCG AGCGTAAGCC TCATGGAGCC GGAGGTCGGC TGGAACTGAC GAATGAAAAA AAGAAGTAAG GATATCATAC TCCAGACAAC GGGGGCGACG AAATTTAGCT CTGACGGAAA ACAAGTCAGG GGGTTGATCG TAAGTTCGCG TCGAGTGGGG AGGTAGCTAA AGATAACCTC TGACCAGAAT GGTAATGCAC AAGACATCCT CGTAAGGAGT TCGTCCTGTA CCCAAGTATA GAGAAGGCTG CACTAGGTCG GGATAATATG AGCGTGTAGA GGGACGGTAT CGAGGTTAGC TAGGAAGTTG GAGGGAGACG AGCGGCGAGG CTTTAGATAA GCAAAGTGAA TGGAACATGT TTACCTTACG GGTGCGACAG ACACCAGGAG GAAAAGCACG AGGACAATAT ATCGAGTGGA CGCGGGGCGG TGTGTATATT GTACCGGTCA TGTCTAAATC AGACCCTGAT AGACCCGTGG GCCGCGAGGT GACTAGACCT AGGTCTGAGA GGGTTACTCC GAGGGTAACA GAAGGAAATC TACGACCAAA AACACAAAAA GATGAACAAA GAGGGGTGTG CAGGACGACA GCAGTTCAAA CGTCTTTCGA GTCGCCTCTA TCTCCTGGTC TAATATATGG AAAATTCAAC GCGCGAAGCG GTAGGTGAGG AGTGAACTAC TCAAAGACTA TTGAGGGTCC GCATAGCACA CAGTAAGTTT CCCCATCGAA CAGGATGGGG ACTCACGGAA CAAGCTCACT AGTAGCTGAA AAACTTAGAG CGGGACGGAT GCTAAGGCAA GAAGAGATGG AGTGCAGCAA AGATATGAGT CCCATCAGCC TGTTATTGCA GCCGGATTCG TTGAAGAGTA TGGCTAGAAC ATAAGTAAAG GCCCGACGGA TAGCCAGATT TAGAGACAAC GGTCAGGGTG TGACAACATA AATTGGGAAG ACATGGCGTA GGAATTACAT AAAGGGCACT GTCCTTCGGC TATTACGGTA TCCACCGTCA ATAACTGAAC CAACAACCAT ACCACGTGAC TAGCTGTAAA ATATAAGTTG TGTAGTTATC GAGAAAAACA GGAAAAAGAA TAGAGTACAC AGCGTTGCGA CCTGAGGTGC ATCGGGCGCA AAGGAGGTAA TAAAGCTGTG GCGGGAAAAA CCAGTTGAGG TAATGTATTT AATTGTTCGA GGGTGATCAT TTTCATGCTG TAGGAACTTT ATGTAATAGG ACAGAAAGAG GGACTTAGGA GAGGAGCATC AGATCGGTTG CGGGGAGCGG GGGCAGAGCA TAGCACACCG AGAGCCAGCG ATCGTACCCA ACGTTCACGA CTAAGGCGAT AACGGGCGAA GGAACGGAAG GAGAGCAAAA TTGCTATCTC GATGAGGCAA GCCGGGCAAA GTGGTAAGGG AGAGGTGTGT AGGAGGTACG GACAGACGGA AGGGATGGGG ATCGCCAAAA GATGAAGGAC GGACGACCGA CGTCAAGAGA ---AATCGCG AAAAACAGGA TAAAAAGTAG AGTATACAGC GTTGCGACTT TAGGTGCGTA GGGCGCTAAG GAGGTAATAA AGATGTGACG GGGAAGACCC GTTGAGGTAA TGTATTTAAC GGTTCGGGCG TGGTCATTTT CGTGGCGTGG GACCCTTATA CAATCAGACC GAAAGAGGGC CAGAGAGGAG AATCTCGGAC TACGGAGGGG TCAGAAAACA GTACACCGAG TGCTGGAGAT TGTTCCCAAA GTTCACGAAA AAGGGAACAA CGGGCTAAAA AACGGTCGGT GGTGTAATTG CTTTCTCGAT GGGTCAGAAA GGGATAAGTG GTAAGGGTGA GGGGTGTAGG ATGTATGGAC AGTTGGAAGG GAT--
DISGAL                          ---------- ----GAGAGC AGTGTCGCCA CGACGAAGGC AAGTAGGGCC TTAGATGCGA GGCCGGGCAG CCAGGAAGTG ATATAGATAA CGCTGCCCCT CCGGTAATTG GGAATAAGAC CTGCGCCGGC AGTGAAAGTG AGGGAAAGGG ATGCAGAGCG AGCGCAGCCA CTTTGAATAC AGTAAGGTAG AGAATTATCT CAACTTGCGC AAGGAAAGGT CTAAAGATTG TA-------A CCCTGGGCCT GTACCTTTGG GGAGTTTAGT CTAGGCAATA GACTAAGTAT GTAATGCTTG AGCGAAACGT AAATGGAGGT GGGTCCGGCT AGCGTGTGAG AGGGGTTGTG CATCCGACGA TAAGTATTCA ATGCGTCGCA ACATTTGAAT ACTCTAGCCA CAGTAAAGAC ATGTTGTTCC TTATCAAGAT ATCGAAATGT GTCAACCAGA TAAG------ ----CCCGAA GGAAAGCGAG GGAACCCTCC GAGGCCGACC TCATAGCCAC ACCTCCCGAG AGCGTAAGCC TCATGGAGCC GGAGGTCGGC TGGAACTGAC GAATGAAAAA GAGAAGTACG GATATCGTAC TCAAGACAAC GGGAGAGACG TAATTTAGCT CTGACGGAAA ACAAGTCAGG GGGTTGGTCG TAAGTTCGCG TCGAGTGGGG AGGTAACAAA AGATAACCTA TGACCAGAAT GGTAATGCAC AAGACATCCT CGTAAGGAGC CCGTCCTGTA CCCAAGTATA GAGAAGGCTG CACTAGGTCG GGATAATATG AGCGTGCAGA GGGACGGTAT CGAGGTTAGC TAGGAAGTTG GAGGGAGACG AGCGGCGAGG CTTTAGAAGA GAAAAGCCAA TGGAACATGT TTACTTTACG GGTGCGACAG ACACCAGGAG GAAAAGCATG AGGACAATAT GTCGAGTGGA CGCGGGGCGG TGTATATACT GGACCGGTCA TGTCTAAATC AGATCCTGAT AGACTAGTGG GTCGCGAGGT GACTAGACCT AGGTCTGAGA GGGTTACTCT GAGGGTAATA GAAGGAAATC TACGACTAAA AACACAAAAA GATGAACAAA GAGGGGTGTG CTGGACGACA GTAGTTCAAA CGTCTTTCGA GTCGCCTCTA CCTCCTGGCT TAATATATGG AAAATTCAAC GCGCGAAGCG GTAGGTGAGG AGTGAACTAC TAAAAGACTA TTGAGGGTCC GCAAAGTACA CAATAAGTTT CCCTCTCGAA GTTGATGGGA ACTGACGGAA CAAGCTCACT AGTAATTGAA AGACTTAGAG TGGGGCGGAT GCTAAGGCAA GAAGAGATGG ATTGCAACAA AGATAAGAGT CCCGTCAGTC TGTTATTGCA GCCGGATTCG TTGAAGGATA AGGCAAGAAC ATCCATAAAG GCCCGACGGA TAGTCGGATT TAGAGACAAC GGTCAGGGTG TGACAATATA AGTTGGGAAG ACATGGCGTA GGAATTACAT AAAGGGCACT GTCCTTTGGC TATTGCGGTA TCCACCGTCA ATAACTGAAC CAACAACCAT ACCACGTGAC TAGCTGTAAA ATATACGTTG TGGAGTTATC GAGAAAAACA GGATAAAGAA TAGAGTACAC AGCGTTGCGA CCTGAGGTGC ATCGGGCGCA AAGGAGGTAA TAAAGCTGTG GCGGGAAAAA CCAGTTGAGG TAATGTATTT AATTGTTCGG GGGTGATCAT TTTCATGGTG TGGGAACTTT ATGTAATAGG ACAGAAAGAG GGACTTAGGA GAGGAGCATC AGATCGGTTG AGGGGAGCGG GGGAAGAGAA CAGCACACCG AGAGCCAGCG ATCGTACCCA ACGTTCACGA CTAAGGGAAT AACGGGCGAA GGAACGGAAG AGGAGCAAAC TTGCGATCTC GATGAGGTAA GCCGGGCAAA GTGGTAAGGG AGAGGTGTGT AGGAGGTACG GACAGACGGA AGGGATGGGG ATTGCCAAGC GATGAACTAC GTACGATCGA CGTCAAGAGA ---AATCGAG AATAACAGGA TAAAACGTAG AGTATACAGC GTTGCGACTT CAGGTGCGTG GGGCGCTAAG GAGGTAATAA AGATGTGACG GGGAAGACCC GTTGAGGTAA TGTATTTAAC GGTTCGGGCG TGGTCATTTT CGTGGCGTGG GACCCTTATA CAATCAGACC GAAAGAGGGC CAGAGAGGAG AATCTCGGAC TAAGAAGGGG TCAGAAAATA GTACACCGAG TGCTGGAGAT TGTTCCCAAA GTTCACGAAA AAGGGAACAA CGGGCTAAAA AACGATAGGT GGTGTAATTG CTTTCTCGAT GGGTTAGAAA GGGATAAATG GTAAGGGTGA GGGGTGTAGG ATGTATGGAC AGTTGGAAGG GATGG
RHIDOR                          ATTTATAAGG CAAGGAGAGC AGCGTCGCCA CGACGAAGGC AAGTAGGGCC TCAGATGCGA GGCCGGGCAA CCAGGAAGTG TTTTAGATAA CGCTGCCCCT CCGGTAATTG GGAATAAGCC CTGCGCCGGC AGTGAAAGTG AGGGAAAGGG ATGCAGAGCG AGCGCAGCCA CTTTGAATAC AGTAAGGTAG AGAATTATCT CAACTTGCGC AAGAAAAGGT CTAAAGATTG TAAAAAGATA CCCTGGGCCT GTACCTTTGG GGAGTTTAGT CTAGGCGATA GACTAAGTAT GTAATGCTTG AGCGAAACGT AAATGGAGGT GGGTCCGCCT AGCGTGTGAG AGGGGCTGTG CATCCGACGA TAAGTATTCA AGGCATCGCA ACATTTGAAT ACTCTAGCCA CAGTAAAGAC ATGTTGTTCC TTATCACGAT ATCGATACGT ATGAACCATA TAAGG----- ----TCCGAA GGAAAGCGAG GGAACCCTCC GAGGCCGACC TCATAGTTAC ACCTCCCGCG AGCGTAAGCC TCATGGAGCC GGAGGTCGGC TGGAACTGAC GAATGAAAAA GAGAGGTAAG GCTTTCATGA TCGAGACACC TAGGGCGACG GAATTTAGCT CTGACGGCAA ACAAGTCAGA GGGTAGATCG TAAGCTCGCG TCGCATGGAG AGTCAACAAA AGATAACCTC TGACTAGACT GGTAACGAAC A--------- ---------- ---------- ---------- ---------- ---------- ------TATG GGCGTATAGA GGGACGGTAT CGTGGTCAGC TAGGGAGTTG GAGGGAGACG GGCGTCGAGG CTTTAGAAAA GGAAAGTGAA TGGAACATGT TTACCTTATG GGTGCGACAG ACACCAGGAG GAAATGCCTG AGGGCAATAT GTCGAGTGGA CGCGGGGAGG TGTATATACT GTACCGGTCA TGTCTAAAAC AGATCCTGAT AGACTCGTGG GTCGAGAGGT GACTAGACCT AGGTCTGAGA GGGTTAATCC GAGGTTAACA GAAGGAAATC GACGACCAAA AACACAAAAA GATGAACAAA GAGGGGTGCG CTGGACGGCC GCAGTTCAAA CGTCTTTCGA GTCGCCTCTA TCTCCTGGCC TAATATATGG AAAATT---- ---------- ---------- ---------- ---------- ---------- --------CC CAATAAGTTT CCCCACCGCT TCCGATCGGG CCTCACGGAA CAAGATCACT GATAGATGAA AGACTTAGAG CGGGACGGAT GCTAAGGCAA GAAGGGATGG ATTGCTACAA AGATAAGAGT CCTATCAGCA TGTTAATACC GCCGGCTTCG TTTAAGAGTA TGGCTAGAAC ATTAGTAAAG GTCCGACGAA TAGCCGGATT TAGAGACAAC GGTGAGGGTG TGACAACATA AGTAGGGAAA AAGAGA---- ----TTGCAT AAAGGGCACT GTCCTTTGGC TATTGTGGTA TCCACCGTCG ATCATTGAAC CAACAACCAT ACCACGTGAC TAGTTGTAGA ATATACGTTG TGCAGTTATC GAGAAAAACA GGAAAAAGAA TAGAGTATAC AGCGTTGCGA CCTGAGGTGC ATCGGGCGCA AAGGAGGTAA TAAAGCTGTG GCGGGAAAAA CCAGTTGAGG TAATGTATTT AATTGTTCGA GGGTGATCAT TTTCATGGTG TGGGAACTTT ATGTAATAGG ACAGAAAGAG GGACTTAGGA GAGGAGCATC AGATCGGTTG CGGGGAGCGG GGGAAGAGAA TAGCACACCG AGAGCCAGCG ATCGTACCCA AAGTTCACGA CTAAGGGAAT AACGGGCGAA GGAACGGAAG GGGAGCAAAA TTGCGATCTC GATGAGGTAA ACCGGGCAAA GTGGTAAGGG AGAGGTGTGT AGGAGGTACG GACAGAAGGA AGGGATGGGG ATCGCCAAGA GAGGAAGGAC GTACGACCGT CGTATAGAGA AGGAATCGCG AAAAACAGGA TAAAACGTAG AGTATACAGC GTTGCGACTT TAGGTGCGTG GGGCGCTAAG GAGGTAATAA AGATGTGACG GGGAAGACCA GTTGAGGTAA TGTATTTAAC GGTTCGGGCG TGGTCATTTT CGTGGCGTGG GACCCTTATA CAATCAGACA GAAAGAGGGA CAGAGAGGAG AATCTCGGAT TAAGGAGGGG TCAGAAAACA GTACACCGAG TGCTGGAGAT TGTTCCCAAA GTTCACGAAA AAGGGAACAA CGGGCTAAAT ATCGGTCGGT GGTGTAATTG CTTTCTCGAT GGGCTAGGAA GGGCAAAGTG GTAAGGGTGA GGGGTGTAGG ATGTATGGAC AGTTGGAAGG GATGG
PIPPIP                          NNNNNNNNNN NNNNNNNNNN NNNNNNNNNN NNNNNNNNNN NNNNNNNNNN NNNNNNNNNN NNNNNNNNNN NNNNNNNNNN NNNNNNNNNN NNNNNNNNNN NNNNNNNNNN NNNNNNNNNN NNNNNNNNNN NNNNNNNNNN NNNNNNNNNN NNNNNNNNNN NNNNNNNNNN NNNNNNNNNN NNNNNNNNNN NNNNNNNNNN NNNNNNNNNN NNNNNNNNNN NNNNNNNNNN NNAAAAGATA CCCTGGGCCT GTATCTTTGG GGAGTTTAGT CTAGGCGATA GACTAAGTAT GTAACGCTTG AGCGAAACGT AAATGGAGGT GGGTCCGATT AGCGTGTGAG AGGGGCTGTG CATCAGACGA TAAGTATCCA AGGCATCGTA ACATTTGAAT ACTCTAGCCA CAGTAAAGAC ATGTTGTTCC TTATCAAGAT ATCGAAACGT ATGGAGCAGA TAAGGNNNNN NNNNNNNNNN NNNNNNNNNN NNNNNNNNNN NNNNNNNNNN NNNNNNNNNN NNNNNNNNNN NNNNNNNNNN NNNNNNNNNN NNNNNNNNNN NNNNNNNNNN NNNNNNNNNN NNNNNNNNNN NNNNNNNNNN NNNNNNNNNN NNNNNNNNNN NNNNNNNNNN NNNNNNNNNN NNNNNNNNNN NNNNNNNNNN NNNNNNNNNN NNNNNNNNNN NNNNNNNNNN NNNNNNNNNN NNNNNNNNNN NNNNNNNNNN N--------- ---------- ---------- ---------- ---------- ---------- ------TATG GGTGTGTAGA GGGACGGTAT CGCGGTAAGC TAGGAAGTTG GAGGGAGACG AGCGGCGAGG CTTTAAAAAA GCAAAATGAA TGGAACATGC TTACCTCACG GGTGCGACAG ATACCAGGAG GAAATGATCG AGGACCATAT GTCGAGTGGA CGCGGGGCGG TGTGTATATT GGAATGGTCA TGTCTAAAAC AGATCCTGAT AAACTCGTGG GCCGAGAGGT GACTAGACCT AGGCCTGAGA GGGTTAATCC GAGGGTAACA GAAGGAAATC GACGACCAAA AACACAAAAA GATGAACAAA GAGGGGTGCG TAGGAAAGCA GCAGTTCAAA CGTCTTTCGA GTCGCCTCTA TCTCCTGGCT AAATATATGG AAAATT---- ---------- ---------- ---------- ---------- -------NNN NNNNNNNNNN NNNNNNNNNN NNNNNNNNNN NNNNNNNNNN NNNNNNNNNN NNNNNNNNNN NNNNNNNNNN NNNNNNNNNN NNNNNNNNNN NNNNNNNNNN NNNNNNNNNN NNNNNNNNNN NNNNNNNNNN NNNNNNNNNN NNNNNNNNNN NNNNNNNNNN NNNNNNNNNN NNNNNNNNNN NNNNNNNNNN NNNNNNNNNN NNNNNNNNNN NNNNNNNNNN NNNNNNNNNN NNNNNNNNNN NNNNNNNNNN NNNNNNNNNN NNNNTTGCAT AAAGGGCACT GTCCTTTGGC TATTGTGGTA TCCACCGCCG ATAACTGACC CAACAACCAT ACCACGTGAC TAGCTGTAGA ATATACGTTG TGCAGTTATC GAGAAAAACA GGAAAAAGAA TAGAGTATAC AGCGTTGCGA CCTGAGGTGC ATGGGGCGCA AAGGAGGTAA TAAAGCTGTG GCGGGAAAAA CCAGTTGAGG TAATGTATTT AATTGTTCGG GGGTGATCAT TTTCATGGTG TGGGAACTTT ATGTAATAGG ACAGAAAGAG GGACTTAGGA GAGGAGCATC AGATCGGTTG CGGGGAGCGG GGGACGAGAA TAGCACACCG AGAGCCAGCG ATCGTACCCA AAGTTCACGA CTAAGGGAAT AACGGGCGAA GGAACGGAAG AGGAGCGAAA TTGCAATCTC GATGAGGCAA GCCGGGTAAA GTGGTAAGGG AGAGGTGTGT AGGAAGTATG GACAGCCGGA AGGGATGGGG ATTGCCAAGC GAGGAAGGAC GTACGACCGT CGTCTAGAGA AGGAATCGAG AAAAACAGGA TAAAACATAG AGTATACAGC GTTGCGACTT TAGGTGCGTG GGGCGCTAAG GAGGTAATAA AGATGTGACG GGGAAAACCA GTTGAGGTAA TGTATTTAAC GGTTCGGGCG TGGACATTTT CGTGGCGTGG GACCTTTATA CAATCAGACA GAAAGAGGGC CAGAGAGGAA AATCTTGGAC TATGGAGGGG TCAGAAAACA GTACACCGAG CGCTGGAGAT TGTTCCCAAA GTTAACGAAA AAGGGAACAA CGGGCTAAAT AACGATAGGT GGTGTAATTG CTTTCTCGAT GGGCTAGGAA GGGAGAAGTG GTAAGGGTGA GGGGTGTAGG ATG------- ---------- -----
PIPCAR                          ---------- ----GAGAGC AGCGTCGCCA CGACGAAGGC -AGTAGGGCC TCAGATGCGA GGCCGGGCAA ACAGGAAGTG TTATAGACAA CGCTGCCTCT CCGGTAATTG GGAATAAGCC CTGCGCCGGC AGTGAAAGTG AGGGAAAGGG ATGCAGAGCG AGCGTAGCCA CTTTGAATAC AGTGAGGTAG AGAATTATCT CAACTTGCGT AAGAAAAGGT CTAAAGATTG TANNNNNNNN NNNNNNNNNN NNNNNNNNNN NNNNNNNNNN NNNNNNNNNN NNNNNNNNNN NNNNNNNNNN NNNNNNNNNN NNNNNNNNNN NNNNNNNNNN NNNNNNNNNN NNNNNNNNNN NNNNNNNNNN NNNNNNNNNN NNNNNNNNNN NNNNNNNNNN NNNNNNNNNN NNNNNNNNNN NNNNNNNNNN NNNNNNNNNN NNNNNNNNNN NNNNNNNNNN NNNNNATAGG AGCCACCGAA GGAAAGCGAG GGAACCCTCC GAGGCCGACC TCATAGCCAC ACCTCCCGCG AGCGTAAGCC TCATGGAGCC GGAGGTCGGC TGGAACTGAC GAATGAAAAA GAGACGTACG GATATCCTAC TCCAGACAGG GGGGTTGACG AAATTTAGCT CTGACGGAAA ACAAGTCAGG GGGTTGATCG TAAGTTTGTG TCGAGCGGGG AGGAATCAAA AGATAACCTC TGACCAGAAT GGTAACGAAC A--------- --------GC CCGTCATGTA CCTAAGTAAA GGGATGGTTG CACTGGGTCG GAAGAATATG GGTGTGTAGA GGGACGGTAT CGCGGTAAGC TAGGAAGTTG GAGGGAGACG AGCGGCGAGG CTTTAAAAAA GCAAAGCGAA TGGAACATGC TTACCTCACG GGTGCGACAG ATACCAGGAG GAAATGATCG AGGACCATAT GTCGAGTGGA CGCGGGGCGG TGTGTATATT GGAATGGTCA TGTCTAAAAC AGATCCTGAT AAACTCGTGG GCCGAGAGGT GACTAGACCT AGGCCTGAGA GGGTTAATCC GAGGGTAAAA GAAGGAAATC GACGACCAAA AACACAAAAA GATGAACAAA GAGGGGTGTG CAGGAAAGCA GCAGTTCAAA CGTCTTTCGA GTCGCCTCTA TCTCCTGGCT AAATATATGG AAAATTCAAC GCGCGAAGCG GTAGGTGAGG AGTGAACTAC T--------- ---------- ---AAGTACC CAGTAAATTT CCCCACCGAT ATGGACGAGA AATCACGGAA CAAGATCATT AATAGTCGAA AGTCTTTGAG CGGGACGGAT GCTAAGGCAA GATGGGATGG ATTGCTAAAA AGATAAGAGT GCAGTCAGCC TGTTAATACA GCCGGTTTCG TTTAAGAGTA TGGCTAGAAT ATCAATAAAG GCCCGACGGT TAAACGCACT TAGAGACAAC GGTGAGGGTC TGACAACATA GGTTGGGAAG ACGAGAC--- ----TTGCAT AAAGGGCACT GTCCTTTGGC TATTGTGGTA TCCACCGCCG ATCACTGACC CAACAACCAT ACCACGTGAC TAGCTGTAGA ATATACGTTG TGCAGTTATC GAGAAAAACA GGAAAAAGAA TAGAGTATAC AGCGTTGCGA CCTGAGGTGC ATGGGGCGCA AAGGAGGTAA TAAAGCTGTG GCGGGAAAAA CCAGTTGAGG TAATGTATTT AATTGTTCGA GGGTGACCAT TTTCATGGTG TGGGAACTTT ATGTAATAGG ACAGAAAGAG GGACTTAGGA GAGGAGCATC AGATCGGTTG CGGGGAGCGG GGGACGAGAA TAGCACACCG AGAGCTAGCG ATCGTACCCA AAGTTCACGA CTAAGGGAAT AACGGGCGAA GGAACGGAAG AGGAGCGAAA TTGCGATCTC GATGAGGCGA GCCGGGTAAA GTGGTAAGGG AGAGGTGTGT AGGAAGTACG GACAGCCGGA AGGGATGGGG ATTGCCAAGC GAGGAAGGAC GTACGACCGT CGTCTAGAGA NNNNNNNNNN NNNNNNNNNN NNNNNNNNNN NNNNNNNNNN NNNNNNNNNN NNNNNNNNNN NNNNNNNNNN NNNNNNNNNN NNNNNNNNNN NNNNNNNNNN NNNNNNNNNN NNNNNNNNNN NNNNNNNNNN NNNNNNNNNN NNNNNNNNNN NNNNNNNNNN NNNNNNNNNN NNNNNNNNNN NNNNNNNNNN NNNNNNNNNN NNNNNNNNNN NNNNNNNNNN NNNNNNNNNN NNNNNNNNNN NNNNNNNNNN NNNNNNNNNN NNNNNNNNNN NNNNNNNNNN NNNNNNNNNN NNNNNNNNNN NNNNNNNNNN NNNNNNNNNN NNNNNNNNNN NNNNNNNNNN NNNNNNNNNN NNNNNNNNNN NNNNNNNNNN NNNNN
XENTRO                          ATTTATAAGG CAAGGAGAGC AGCGTCGCCA CGACGAAGGC -GGTAGGGCC TCAGATGCGA GGCAGGGCAA CCAGGAAGTG TTTTAGACAA CGCTGCCCCT CCGGTAATTG GGAATAAGCC CTGCGACGGC AGTGAAAGTG AGGAAAAGGG ATGCAGAGCG AGCGTAGCCA CTTTGAATAC AGTAAGGTAG AGAATTATCT CAACTTGCGT AAGAAAAGGT CTAAAGATTG TAAAAAGATC CCCTGGGCCT GTACCTTTGG GGAGTTTAGT CTAGGCGATA GACTAAGCAC GTAACGCTTG AGCGAAACGT AAACGGAGGT GGGTCCGCCC AGCGTGTGCG AGGAGCTGTG CATCAGACGA TAGGTATCCA AGGCATCGCA ACATTTGAAT ACTCTAGCCA CAGTAAAGAC ATGTTGTTCC TTGTCAAGAT ATCGCTAGRT ATGAACCAGA TAAGGATAGG AGCCACTGAA GGAAAGCGAG GGAACCCTCC GAGGCCGACC TCATAGTCAC ACCTCCCGCG AGCGTAAGCA TCATGGAGCC GGAGGTCGGC TGGAACTGAC GAATGAAAAA GAGATGTACG GATATCGTAC TCGAGACAGC GGGGCTGACG AAAGTTAGCT CTGACGGAAA ACAAGTCAGG GGGTGGATCG CAAGTTCGCG TCGAGCGGGG AGGGAGCAAA AGATAACCTC TGACCAGAAT GGTAACGCAC A--------- ---------- ---------- ---------- ---------- ---------- ------TATG GGCGTGTAGA GGGACGGTAA CGCGGTAAGC TAGGGAGTTG GAGGGAGACG AGCGGCGAGG CTTTAGAAAA GGAAAGCGAA TGGAACATGC TTACCTCACG GGTGCGACAG ATTCCAGGAG GAAAGGCTCG AGGACAATAT ATCGAGTGGA CGCGGGGCGG TGTATATATT GTACCGGTCA TGACTAAAAC GGATCCTGAT AAACCCGTGG GTCGAGAGGT GACTAGACCT AGGCCTGAGA GGGTTAATCC GAGGTTAATA GAAGGAAATC GACGACCAAA AACACAAAAA GATGAACAAA GAGGGGTGCG CTGGCCAGCA GCAGTTCAAA CGTCTTTCGA GTCGCCTCTA TCTCCTGGCC TAATATATGG AAAATT---- ---------- ---------- ---------- ---------- -------TCG GCAAAGTACC CAATAAGTTT CCCCACCGGT ATCGACGGGA ACTCACGGAA CAAGATCATT AAGAGTTGAA ATTCTTTGAG CGGGGCGGAT GCTAAGGTAA GAAGGGATGG ATTGCTACAA AGATAAGAGT GCTGTCAGCC TGTTAATACC GCCGGATTCG TTGAAGAGTA TGGCTAGAAT ACCAGTAAAG GCCCGACGGT TAGACAACTT TATAGACAAC GGTGAGGGTG TGACAATATA GATCGGGAAG ACGAGACGTA GGAATTACAT AAAGGGCACT GTCCTTTGGC TATTGCGGTA TCCACCGTCA ATAATTGAAC CAACAACCAT ACCACGTGAC TAGCTGTAGA ATATACGTTA TGCAGTTATC GAGAAAAACA GGAAAAAGAA TAGAGTATAC AGCGTTGCGA CCTGAGGTGC ATCGGGCGCA AAGGAGGTAA TAAAGCTGTG GCGGGAAAAA CCAGTTGAGG TAATGTATCT AATTGTTCGG GGGTGGTCAT TTTCATGGTG TGGGAACTTT ATGTAATAGG ACCGAAAGAG GGACTTAGGA GAGGAGCATC AGATCGGTTG CGGGGAGCGG GGGAAGAGAA TAGCACACCG AGAGCCAGCG ATCGTACCCA AAGTTCACGA CTAAGGGAAT AACGGGCGAA GGAACGGAAG GGGAGCGAAA TTGCGATCTC GATGAGGCAA GCCGGGTAAA GTGGTAAGGG TGAGGTGTGT AGGAAATACG GACAGCCGGA AGGGATGGGG ATCGCCAAGC GAGGAAGGAC GTACGACCGT CGGATAGAGA AGGAATCGAG AGAAACAGGA TAAAACATAG AGTATACAGC GTTGCGACTT CAGGTGCGTC GGGCGCTAAG GAGGTAATAA AGCTGTGACG GGGAAGACCA GTTGAGGTAA TGTATTTAAC GGTTCGGGCG TGGTCATTTT CGTGGCGTGG GACCCTTATA CAATCAGACA GAAAGAGGGC CAGAGAGGAG AATCTCGGAC TAAGGAGGGG TCAGAAAACA GTACACCGAG TGCTGGAGAT TGTTCCCAAA GTTCACGAAA AAGGGAATAA CGGGCTAAAT ATCGATCGGT GGTGTAATTG CTTTCTCGAT GGGCTAGGAA GGGATAAGTG GTAAGGGTGA GGGGTGTAGG ATGTATGGAC AGTTGGAAGG GATGG
XENLA2                          ATTTATAAGG CAAGGAGAGC AGCGTCGCCA CGACGAAGGC -AGTAGGGCC TCAGATGCGA GGCCGGGCAA ACAGGAAGTG TTTTAGACAA CGCTGCCTCT CCGGTAATTG GGAATAAGCC CTGCGACGGC AGTGAAAGTG AGGAAAAGGG ATGCAGAGCG AGCGTAGCCA CTTTGAATAC AGTAAGGTAG AGAATTATCT CAACTTGCGT AAGAAAAGGT CTAAAGATTG TAAAAAGATA CCCTGGGCCT GTACCTTTGG GGAGTTTAGT CTAGGCGATA GACTAAGCAT GTAACGCTTG AGCGAAACGT AAACGGAGGT GGGTCCGCCT AGCGTGTGAG AGGAGCTGTG CATCAGACGA TAGGTATCCA AGGCATCGCA ACATTTGAAT ACTCTAGCCA CAGTAAAGAC ATGTTGTTCC TTGTCAAGAT AACGCGAGGT ATGAACCAGA TAAGGATAGG AGCCACCGAA GGAATGCGAG GGAACCCTCC GAGGCCGACC TCATAGCCAC ACCTCCCGCG AGCGTAAGCC TCATGGAGCC GGAGGTCGGC TGGAACTGAC GAATGAAAAA GAGAGGTACG GATATCGTAT TCTAGACAGC GGGGCAGACG AAAGTTAGCT CTGACGGAAA ACAAGTCAGG GGGTGGATCG TAAGTTCGCG TCGAGTGGGG AGGGAGTAAA AGATAACCTC TGACCAGAAT GGTAACGAAC AAGACATCCT CGCAAGGAGC ACGTCATGTA CCCAAGTAAA GGGAAGGCTG CACTTGGTCG GAATAATATG GGCGTGTAGA GGGACGGTAG CGCGGTGAGC TAGGGAGTTG GAGGGAGACG AGCCGCGAGG CTTTAGAAAA GCAAAGCGAA TGGAACATGC TTACCTCACG GGTGCGACAG ATACCAGGAG GAAAGGCTCG AGGACAATAT TTCGAGTGGA CGCGGGGCGG TGTCTATATT GGACCGGGCA TGACTAAAAC TGATCCTGAT AAACCCGTCG GCCGAGAGGT GACTAGACCT AGGCCTGAGA GGGTTAATCC GAGGCTAACA GAAGGAAATC GACGACAAAA AACACAAAAA GATGAACAAA GAGGGGTGCG CTGGACGGCA GCAGTTCAAA CGTCTTTCGA GTCGCCTCTA TCTCCTGGCC TAATATATGG AAAATTCAAC GCGCGAAGCG GTAGGTGAGG AGTGAACTAC TCAAAGACTA TTGAGGGTCT GCAAAGTACC CGATAAGTTT CCCCACCGGT ATTGACGGGA ACTCACGGAA CAAGATCACT AAAAGTCGAA ATTCTTTGAG CGGGGCGGAT GCTAAGGTAA GAAGGGATGG ATTACTACAA AGATAAGAGT GCTGTCAGCC TGTTAATACC GCCGGCTTCG TTGAAGAGTA TGGCTTGAAT ACCAGTAAAG GCCCGACGGT TAGAAAAATT TATAGACAAC GGTGAGGGTG TGACAACATA GGTCGGGAAG ACGAGACGTA GGAATTGCAT AAAGGGCACT GTCCTTTGGC TCTTGCGGTA TCCACCGTCA ATAATTGAAC CAACAACCAT ACCACGTGAC TAGCTGTAGA ATATACGTTA TGCAGTTATC GAGAAAAACA GGAAAAAGAA TAGAGTATAC AGCGTTGCGA CCTGAGGCGC ATCGGGCGCA AAGGAGGTAA TAAAGCTGTG GCGGGAAAAA CCAGTTGAGG TAATGTATTT AATTGTTCGA GGGTGGTCAT TTTCATGGTG TGGGAACTTT ATGTAATAGG ACAGAAAGAG GGACTTAGGA GAGGAGCATC AGATCGGTTG CGGGGAGCGG GGGAAGAGAA TAGCACACCG AGAGCTAGCG ATCGTACCCA AAGTTCACGA CTAAGGGAAT AACGGGCGAA GGAACGGAAG GGGAGCGAAA TTGCGATCTC GATGAGGCAA GCCGGGTAAA GTGGTAAGGG TGAG-TGTGT AGGAAATACG GACAGCCGGA AGGGATGGGG ATCGCAAAGC GAGGAAGGAC GTACGACCGT CGGATAGAGA AGGAATCGAG AGKAACAGGA TAAAACRTAG AGTATACAGC GTTGCGACTT YAGGTGCGTC GGGCGCTAAG GAGGTAATAA AGCTGTGACG GGGAARACCA GTTGAGGTAA TGTATTTAAC GGTTCGGGCG TGGTCATTTT CGTGGCGTGG GACCCTTATA CAATCAGACA GAAAGAGGGC CAGAGAGGAG AATCTCGGAC TAAGGAGGGG TCAGAAAACA GTACACCGAG TGCTGGAGAT TGTTCCCAAA GTTCACGAAA AAGGGAATAA CGGGCTAAAT ATCGATCGGT GGTGTAATTG CTTTCTCGAT GGGCTAGGAA GGGATAAGTG GTAAGGGTGA GGGGTGTAGG AYGTAYGGAC AGTTGGAAGG GAT--
HYMBOE                          ATTTATAAGG CAAGGAGCGC AGCGTCGCCA CGATGAAGGC -ATTAGGGCC TCAGATGCGA GGCCGGGCAA ACAGGAAGTG TTTTAGACAA CGCTGCCTCT TCGGTAATTG GGAATAAGCC CTGCGCCGGC AGTGAAACTG AGGGAAAGGG ATGCAGAGCG AGCGTAGCCA CTTTGAATAG AGTAAGGTAG AGAATTATCT CAACTTGCGT AAGAAAAGGT CTAAAGATTG TA-------A CCCTGGGCCT GTACCTTTGG GGAGTTTAGT TTAGGCGATA GACTAAGTAT GTAACGCTTG AGCGAAACGT AACTGGAGGT GGGTCCGCCT AACGTGTGAG AGGGGCTGTG CATCAGACGA TAAGTATCCA AGGCATCGTA ATATTTGAAT ACTCTAGCCA CAGTAAAGAC ATGTTGTTCC TTATCAAGAT ATCGCGACGT ATGAACCAGA TAAGG----- ----CCCGAA GGAAAGCGAG GGAACCCTCC GAGGCCGACC TCATAGTCAC ATCTCCCGCG AGCGTAAGCC TCATGGAGCC GGAGGTCGGC TGGAACTGAC GA-------- ----AGTACC GATATCGTAT GTCAGCCATG GGGGTCGACG AACGTTAGCT ATGACGGCAA ACAAGTCAGG GGGTGGAGCG TAAGCTAGTG TCGGGCAGGG AGGGGTCAAA AGATAACCTC TGACCAGAAT GGTAACGAAC AAGACATCCT CGCAAGGAGC CCGTCATGTA CCCAAGTGAA GGGAAGGCTG AACTGGGTCG GAAGAATATG GGCGTGTAGA GGGACGGTAT CGCGGTTAGC TAGGGAGTTG GAGGGAGACG AGCAGCGAGG CTTTAAATAA GCAAAGCCAA TGGAACATGC TTACCTCACG GGTGCGATAG ATACCAGGAG GAAATGCACG AGGACCATAT GTCGAGTGGA CACGGGGCGG TGTGTATATT GGACTGGTCA CGTCTAAAAC TGATCCTGAT ATACCCGTGA GCCGAGAGGT GACTAGACCT AGGCCTGAGA GGGTTAATCC GAGGTTAACA GAAGGAAATC GACGACCAAA AACACAAAAA GATGAACAAA GAGGGGTGCG CTGAAAGGCA GCAGTTCAAA CGTCTTTCGA GTCGCCTCTA TCTCTTGGCC TAATATATGG AAAATTCAAC GCGCGAAGCG GTA------- ---------- ---------- ---------- -------ACC CAATAAGTTT CCCCACCGAT ATCGGTRGGA ACTCACGGAA CAAGATCACT AATTGTTGAA AAACTTTGAG TGGGACGGAT GCTAAGGTAA GAAGGGATGG ATTGCAACAA AGATAAGAGT GCTGTCAGTC TGTTAATCCC GCCGGGTTCG TTGAAGAGTA TGGCTAGAAT ATCAATAAAG GCCCGACGGT TAGAGGACTT TAGAGACAAC GGTGAGGGTA TGACAATATA GATTGGGAAG GCGAGACG-- ----TTGCAT AATGAGCACT GTCCTTTGGC TATTGTGGTA TCCACCGTCG ATCATTGAAC CAACAACTAT ACCACGTGAC TAGCTGTAGA ATATACGTTA TGCAGTTATC GAGAAAAACA GGAAAAAGAA TAGAGTACAC AGCGTTGCGA CCTGAGGTGC ATCGGGCGCA AAGGAGGTAA TAAAGCTGTG GCGGGAAAAA CCCGTTGAGG TAATGTATTT AACTTTTCGG GGGTGGTCAT TTTCATGGTG TGGGAACTTT ATGTACTAGG ACAGAAAGAG GGACCTAGGA GAGGAGCATC AGATCGGTTG AGAGGAGCGG GGGAAGAGAA TAGCACACCG AGAGCCAGCG ATCGTACCCA AAGTTCACGA ATAAGGGAAT AACGGGCGAA GGAACGGAAG GGGAGCGAAA TTGCGATCTC GATGAGGCAA GCCGGGTAAA GTGGTAAGGG AGAGGTGTGT AGGAAGTACG GACAGCCGGA AGGGATGGGG ATCGCCAAGC GAGGAAGGAC GTACGACCGT AGTCTAGAGA AGGAATCGAG AAAAACAGGA TAAAACGTAG AGTATACAGC GTTGCGATTT CAGGTGCGTG GGGCGCTAAG GAGGTAATAA AGATGTGACC GGGAAAACCA GTTGAGGTAA TGTGTCTAAC GGTTCGGGCG TGGTCATTTT CGTGGCGTGG GACCCTTATA CAATCAGACA GAAAGAGGGC CAGAGAGGAG AATCTCGGAC TAAGGAGGGG TCAGAAAACA GTACACCGAG TGCTGGAGAT TGTTCCCAAA GTTCACGAAA AAGGGAACAA CGGGCGAAAT ATCGATCGGT GGTGTAATTG CTTTCTCGAT GGGATAGGAA GGGAAAAATG GTAAGGGTGA GGGGTGTAGG ACGTATGGAC AGTTGGAAGG GATGG
PSEMER                          ---------- ----GAGCGC AGTGTCGCAA CGATGAAGGC -AGTAGGGCC TCAGATGCGA GGCCGGGCAA CCAGGAAGTG TTTTAGACAA CGCTGCCTCT CCGGTAATTG GGAATAAGCC CTGCGCCGGC AGTGAAAGTG AGGGAAAGGG ATGCAGAGCG AGCGTAGCCA CTTTGAATAC AGTAAGGTAG AGAATTATCT CAACTTGCGT AAGAAAAGGT CTAAAGATTG TANNNNNNNN NNNNNNNNNN NNNNNNNNNN NNNNNNNNNN NNNNNNNNNN NNNNNNNNNN NNNNNNNNNN NNNNNNNNNN NNNNNNNNNN NNNNNNNNNN NNNNNNNNNN NNNNNNNNNN NNNNNNNNNN NNNNNNNNNN NNNNNNNNNN NNNNNNNNNN NNNNNNNNNN NNNNNNNNNN NNNNNNNNNN NNNNNNNNNN NNNNNNNNNN NNNNNNNNNN NNNNN----- ------CGAA GGAAAGCGAG GGAACCCTCC GAGGCCGACC TCATAGCCAC ACCTCCCGCG AGCGTAAGTC TCATGGAGCC GGAGGTCGGC TGGAACTGAC GAATGAAAAA AAGAGGTACG GATATCGTAT TCCAGCCAGG GGGGGTGACG AAAGTTAGCT CTGACGGCAA ACAAGTCAGG GGGTGGAGCG TAAGTTCGCG TCGAGCGGGG AGGAAACAAA AGATAACCTC TGACCAGAAT GGTAACGTAC A--------- ---------- ---------- ---------- ---------- ---------- ---------- ---------- GGGACGGTAT CGCAGTCAGC TAGGGAGTTG GAGGGAGACG AGCGGCGAGG CTTTAAAAAA ACAAAGCCAA TGGTACATGC TTACCTCACG GGTGCGATAG ATACCAGGAG GAAATGGAAG AGGACCTTAT GTCGAGTGGA CGCCGGGCGG TGTGTATATT GGACTGGTCA CGTCTAAAAC TGATCCTGAT AGACCCGTGG GCCGAGAGGT GACTAGAACT AGGCCTGAGA GGGTTAATCT GAGGTTAACA GAAGGAAATC GACGACCAAA AACACAAAAA GATGAACATA GAGGGGTGCG ATGGACAGCC GCAGTTCAAA CGTCTTTCGA GTCGCCTCTA TCTCCTGGCC TAATATATGG AAAATTCAAC GCGCGAAGCG GTAGGTGAGG AGTGAACTAC TCAAAGACTA GTGAGGG--- ---------- -AGTAAGTTT CCCTATCGGT ATCAACGAAA ACTCACGGAA CAAGATCACT AATAGTCGAA AAGCTTTGAG CGGGACGGAT GCTAAGATAA GAAGGGATGG ATTTCAACAA AGATAAGAGT GCTGTCAGTC TGTTAATACC GCCGGATTCG TTGAAGAGTA TGGTTAGAAT ATCAATAAAG GCCCGACGGT TAGAGGACTT TAGAGACAAC GGTGAGGGTG TGACAATATA GGTTGGGAAG ---------- ----TTACAT AAAGGGCACT GTCCTTCGGC TATTGCGGTA TCCACCGTCG ATAATTGAAC CAACAACTAT ACCACGTGAC TAGCTGTAGA ATATACGTTA TGCAGTTATC GAGAAAAAGA GGAAAAAGAA TAGAGTACAC AGCGTTGCGA CCTGAGGTGC ATCGGGCGCA AAGGAGGTAA TAAAGCTGTG GCGGGAAAAA CCAGTTGAGG TAATGTATTT AACTTTTCGG GGGTGGTCAT TTTCATGGTG TGGGAACTTT ATGTACTAGG ACAGAAAGAG GGACATAGGA GAGGAGCATC AGATCGGTTG TGAGGAGCGG GGGAAGAGAA TAGCACACCG AGAGCCAGCG ATCGTACCCA AAGTTCACGA CTAAGGGAAC AACGGGCGAA GGAACGGAAG GGGAGCGAAA TTGCGATCTC GATGAGGCAA GCCGGGTAAA GTGGTAAGGG AGAGGTGTGT AGGAAGTACG GACAGCCGGA AGGGATGGGG ATCGCCAAGC GAGGACGGAC GTACGAGTGT CGTCTAGAGA NNNNNNNNNN NNNNNNNNNN NNNNNNNNNN NNNNNNNNNN NNNNNNNNNN NNNNNNNNNN NNNNNNNNNN NNNNNNNNNN NNNNNNNNNN NNNNNNNNNN NNNNNNNNNN NNNNNNNNNN NNNNNNNNNN NNNNNNNNNN NNNNNNNNNN NNNNNNNNNN NNNNNNNNNN NNNNNNNNNN NNNNNNNNNN NNNNNNNNNN NNNNNNNNNN NNNNNNNNNN NNNNNNNNNN NNNNNNNNNN NNNNNNNNNN NNNNNNNNNN NNNNNNNNNN NNNNNNNNNN NNNNNNNNNN NNNNNNNNNN NNNNNNNNNN NNNNNNNNNN NNNNNNNNNN NNNNNNNNNN NNNNNNNNNN NNNNNNNNNN NNNNNNNNNN NNNNN
PELCUL                          ---------- ----GAGAGC AGTGTCGCCA CGACGAAGGT AAGTAGGGCC TTAGATGCGA GGCCGGGGAA ACAGGAAGTG ATATCGACAA CGCTGCCCCT TCGGTAATCG GGAATAAGCC CTGCTCCGGC AGTGAAAGTG AGGGAAAGGG ATGCAGAGCG AGCGCAGCCA CTTTGAATAC AGTAAGGTAG AGAATTATCT CAACTTGCGC AAGAAAAGGT CTAAAGATTG TAAAAAGATC CCCTAGGCCT GTACCTTTGG GGAGTTTAGT CTAGGCGATA GACTAAGTAC GTAACGCTCG AGCGAAACGT AACTGGAAGT GGGTCCGGTC AGCGTGTGAG AGGAGATGTG CATCCGGCCA TAAGTCTCCA AGGCGTCGCA ACATTTGAAT ATTCTAGCCA CAGTAAAGAC ACGTTGTTTC TTATCAAGAT ATAGAAATGT ATGAAGCAGA TAAGGATAGG AGCCACCGAA GGAAAGCGAG GGAACCCTCC GAGGCCGACC TCATAGCCAC ACCTCCCGCG AGCGTAAGCC TCATGGAGCC GGAGGTCGGC TGGAAA---- ---------- ---------- GTGAGCATAC TCAAGACAGG GGGGTCGCCG AAATTTAGCT CTGACGGAAA ACAAGTGAGG GGGTTGATCG AAAGCGCGTG TCGAGTGGGG AGCCTACTAA AGATAACCTC TAACCAGAAT GGTAACGCAC AAGCCATCCC CTCAAGGAGT CCGTCCTGTA CCCAAGTAAA GAGAAGGCTG CAATGGGTCG GGATAATATG GGCGTATAGA GGGATGGTAT GGCGGTCTGC TAGGAAGTTG GAGGGAGACG TGCGGCGAGG CTTTAAAAAA GAAGAGCACA TGGGACATGC TTACCTTACG GGTGCGACAG ATACAGGGAG GAAAAGCCTG AGGACCATAT GTCGAGTGGA TGAGGGGTGG TGTCTATATT GTACTGGTCA AGTCTAAAAC AGACCCTGAT AGACTCGTGG GCAGAGAGGT GACTAGACCT AGGTCTGAGA GGGTTAATCC GAGGGTAACA GAAGGAAATC AACGACCAAA AACACAAAAA GATGAACAAA GAGGGGTGTG CGGGAAGGCA GCAGTTCAAA CGTCTTTCGA GTCGCCTCTA TCTCTTGGCC TAATATATGG AAAATTCAAC GCGCGAAGCG GTAGGTGAGG AGTGAACTAC TCAAAGACTA TTGAGGG--- ---------C CAATAAGTTT TCCCAACGGT ACCAATGAGG ACTCACGGAA CAAGTTTACT AATGGCCAAA AAACTTTGAG AGGGACGGAT GCTAAGGCAC GATGGGATGG ATTTCTACCA AGATATGGGT CCTCTCAGCC TGTTATTTAC GCCGGATTCT TTGAAGAATA TGGCTTGAAC AGCAATAAAG GCCCGACAGA TGGCCGAATT TAGAGAAAAC GGTCAGGGTG TGAAAACATA AGTCAGGTAG ACGTGTC--- ----TTACAT AAAGGGCACT GTCCTTTGGC TATTATGGTA TCTACCGTCG ATCATTGAGC CAACAACCAT ACCATGTGAC TAGCTGTAGA ATTTAAGTTG TGCAGTTATC GAGAAAAACA GGAAAGAGAG TAGAGTACAC AGCGTTGCGA CCTGAGGTGC ATCGGGCGCA AAGGAGGTAA TAAAGCTGTG GCGGGAAAAA CTCGTTGAGG TAATGTATTT AATTGTTCGG GGGTGATCAT TTTCATGATG TAGGAACTTT ATGTAATAGG ACAGAAAGAG GGACCTAGGA GAGGAGCATC AGCTCGGTTG CGGGGAGCGG GGGAAGAGAA TAGCACACCG AGAGCCAGCG ATCGTACCCA AAGTTCACGA CTAAGGGAAC AACGGGCGCA GGAACGGACG AAGAGCGAAA TTGCGATCTT GATGAGGCAA GCCGGGCAAA GTGGTAAGGG AGAGGTGTGT AGGAGGTACG GACAGACGGA AGGGATGGGG ATCGCCAAGC GATGAAGTAC GTACAGTGGT CGTCTAAAGA AGGAATCGAG AAAAACAGGA TAAAACGTAG AGTATATAGC GTTGCGACTT CAGGTGCGTG GGGCGCTAAG GAGGTAATAA AGATGTGACG GGGAAGACCA GTTGAGGTAA TGTATCTAAC GGTTCGGGCG TGGTCATTTT CGTGGCGTGG GCCCCTTATA CAATCAGACA GAAAGAGGGC CAGAGAGGAA AATCTTGGAC TATGGAGGGG TCAGAAAACA GTACACCGAG TGCTGGAGAT TGTTCCCAAA GTTCACGAAA AAGGGAACAA CGGGCTAAAT AACGTTCGGT GGTGTAATTG CTTTCTCGAT GGGTTAGGAA GGGATAAGTG GTAAGGGTGA GGGGTGTAGG ATGTACGGAC AGTTGGAAGG GATGG
PELPUN                          ATTTATAAGG CAAGGAGCGC AGTGTCGCCA CGACGAAGGT AAGTAGGGCC TCAGATGCGA GGCCGGGCAA ACAGGAAGTG ATATCGATAA CGCTGCCCCT CCGGTAATTG GGAATAAGCC CTGCGCCGGC AGTGAAAGTG AGGGAAAGGG ATGCAGAGCG AGCGCAGCCA CTTTGAATAC AGTAAGGTAG AGAATTATCT CAACTTGCGC AAGAAAAGGT CTAAAGATTG TANNNNNNNN NNNNNNNNNN NNNNNNNNNN NNNNNNNNNN NNNNNNNNNN NNNNNNNNNN NNNNNNNNNN NNNNNNNNNN NNNNNNNNNN NNNNNNNNNN NNNNNNNNNN NNNNNNNNNN NNNNNNNNNN NNNNNNNNNN NNNNNNNNNN NNNNNNNNNN NNNNNNNNNN NNNNNNNNNN NNNNNNNNNN NNNNNNNNNN NNNNNNNNNN NNNNNNNNNN NNNNNATAGG AGCCACCGAA GGAAAGCGAG GGAACCCTCC GAGGCAGACC TCATAGCCAC ACCTCCCGCG AGCGTAAGCC TCATGGAGCC GGAGGTCGGC TGGAACTGAC GAATGAAAAT AAGAAGTAAG GAGAGCATAC TCAAGCCATC GGGGGAGACG AAATTTAGCT CTGACGGAAA ACAAGTCAGA GGGTTGATCG TAAGTTCGCG TCGAGTGGGG AGCGTACAAA AGATAACCTC TGACCAGAAT GGTAACGCAC AAGCCATCCC CGCCAGGAGT CCGTCCTGTA CCCAAGTGAA GGGAAGGCTG CAATGGGTCG GGATAATATG GGCGTATAGA GGGATGGTAT CGCGGTTGGC TAGGAAGTTG GAGGGAGACG AGCGGCGAGG CTTTAAAAAA GCAAAGCGCG TGGAACATGC TTACCTCACG GGTGCGATAA ATACCGAGAG GAAAAGCTTG CGGACCATAT GTCGAGTGGA CGAGGGGTGG TGTCTATATT GTACTGGTCA CGTCTAAAAC AGACGCTGAT AGACTCGTGG GCCGCGAGGT GACTAGACCT AGGTCTGAGA GGGTTAATCC GAGGGTAACA GAAGGAAATG GACGACCAAA AACACAAAAA GATGAACAAA GAGGGGTGTG CGGGACGGCA GCAGTTCAAA CGTCTTTCGA GTCGCCTCTA TCTCCTGGCT TAATATATGA AAAATTCAAC GCGCGAAGCG GTAGGTGAGG AGTGAACTAC TCAAAGCCTA TTGAGGG--- --------CC CAGTAAATTT TCCCACCGGT AACCATGGGG ACTCACGGAA CAAGCTCACT AATGGTCGAA AAACTTTGAG CGGGACGGAT GCTAAGACAC GATTGGATGG ATTTCTACCA AGATAAGAGT CCTGTCAGCA TGTTCTTACC GCCGGATTCG GTGAAGAGTA TGGCTGGAAC AGCAATAAAG GCCCGACAGA TAGCCGAATT TAGASACAAC GGTCAGGGTG TGACAACGTA AGTTAAGAAG ACGAGACG-- ----TTACAT AAAGGGCACT GTCCTTCGGC TATTGCGGTA TCTACGGTCG ATCATTGAAC CAACAACTAT ACCACGTGAC TAGCGGTAAA ATTTAAGTTG TGCAGTTATC GAGAAAAACA GGAAAAAGAA TAGAGTACAC AGCGTTGCGA CCTGAGGTGC GTCGGGCGCA AAGGAGGTAA TAAAGATGTG GCGGGAAAAA CCAGTTGAGG TAATGTATTT AATTGTTCGG GGGTGATCAT TTTCATGTTG TGGGAACTTT ATGTAATAGG ACAGAAAGAG GGACGTAGGA GAGGAGCATC AGATCGGTCG CGAGGAGCGG GGGAAGAGAA TAGCACACCG AGAGCCAGCG ATCGTACCCA ACGTTCACGA CTAAGGGAAC AACGGGCGCA GGAACGGACG AGGAGCGAAA TTGCAATCTC GATGAGGCAA GCCGGGTAAA GTGGTAAGGG AGAGGTGTGT AGGAGGTACG GACAGACGGA AGGGATGGGG ATCGCCAAGC GAGGGAGGAG GAACGAGCGT CGTCTAGAGN AGGAATCGAG AGAAATAGGA TAAAACGTAG AGTATACAGC GTTGCGACTT TAGGTGCGTG GGGCGCTAAG GAGGTAATAA AGATGTGACG GGGAAGACCA GTTGAGGTAA TGTATCTAAC GGTTCGGGCG TGGCCATTTT CGTGGCGTGG GACCCTTATA CAATCAGACA GAAAGAGTGC CAGAGAGGAG AATCTCGGAC CAAGGAGGGG TCAGAACACA GCACACCGAG TGCTGGAGAT TGCTCCCAAA GTTCACGAAA AAGGGAACAA CGGGCTAAAT AACGTTCGGT GGTGTAATTG CTTTCTCGAT GGGTTAGGAA GGGATAAGTG GTAAGGGTGA GGGGTGTAGG ATGTACGGAC AGTTAGAAGG GATGG
HELREG                          ATTTATAAGG CAAGGAGAGC AGTGTCGCCA CGACGAGGGC AAGTAGGGCC TCAGATGCGA GGCCGGGCAA ACAGGAAGTG ATTTAGACAT CGCTGCCTCT CCGGTAATCG GGAATAAGCC CTGCGCCGGC AGTGAAAGTG AGGGAAAGGG ATGCAGAGCG AGCGCAGCCA CTTTGAATAC AGTAAGGTAG AGAATTATCT CAACTTGCGC AAGAAAAGGT CTAAAGATTG TAAAAAGATA CCCTGGGCCT GTACCTTTGG GGAGTTTAGT TTAGGCGATA GACTAAGTAT GTAATGCTTG AGCGAAACGT AATTGGAAGT GGGTCCGGTT AGCGTGTGAG AGGGGTCGTG CATCCGTCGA TAAGTCTCCA AGGCCTCGCA ACATTTGAAT ACTCTAGCCA CAGTAAAGAC ACGTTGTTCC TTATCAAGAT GTCGAGATGT CCGAAACATA TAAGGATAGG AGCCACCGAA GGAAAGCGAG GGAACCCTCC GAGGCCGACC TCATAGCCAC ACCTCCCGCG AGCGTAAGCC TCATGGAGCC GGAGGTCGGC TGGAACTGAC GAATGAAAAA GAGAGGTACG GAGATCATAT TCAAGACAAC GGGGGGGACG AAATTTAGCT CTGACGGAAA ACAAGTCAGG GGGTTGATCG TAAGTGCGGG TCGGATGGGG AGTCGACAAA AAATAACCTC TGGCCAGAAT GGTAAGGCAC AAGCCATCCC CGCAAGGAGA CCGTCCTGTA CCCAAGTAAA GGGAAGGCTG CACTGGGTCG GGATAATATG GGTGTATAGA GGGACGGTAT CGTGGTCAGC TAGGAAGTTG GAGGGAGACG GGCGGCGAGG CTTTAGAAAA GTAAAGTGCA TGGGACATGC TTACCTCACG GGTGCGATAG ACACCAGGAG GAATAGCGTG AGGACATTAT ATCGAGTGGA TGCGGGGCGG TGTGTATACT GGACCGGTCA TGTCTAAAAC AGATCCTGAT AAACTCGAGG GCCGAGAGGT GACTAGAGCT AGGTCTGAGA GGGTTAATCC GAGGGTAACA GAAGGCAATC AACGACAAAA AACACAAAAA GATGCACAAA GAGGGGTGTG CTGGACGGCA GCAGTTCAAA CGTCTTTCGA GTCGCCTCTA TCTCCTGGCC TAATATATGA AAAATTCAAC GCGCGAAGCG GTAGGTGAGG AGTGAACTAC TCAAAGACTA TTGAGGGTCG GTAAAGAACC CAATTAGTTT CCCCACCGGA GTTGATGGGG ACTCACGGAA CAAGCTCACT AATAGTTGAA AAACTTTGAG CGGGACGGAT GCTAAGGCAA GAAGGGCTGG ATTGCTACAA AGATAAGAGT CCTGTCAGCC TGTTAATGAA GCCGGCTTCG TGTAAGAATA AGGCTAGAAA ATCAATAAAG GCCCGACGGA TAGCCACCTT TAGAGACATC GGTCAGGGTG TGACAAAATA ACTACAGAAG ACGCGACGTA GGGATTACAT AAAGGGCACT GTCCTTCGGC TATTGTTGTA TTCACCGCCG ATCATTGAAC CAACCACTAT ACCACGTGAC TAACTGTAGA ATTTAAGTTG TGCTGTTATC GAGAAAAACA GGAAAAAGAG TAGAGTACAC AGCGTTGCGA CCTGAGGTGC ATCGGGCGCA AAGGAGGTAA TAAAGCTGTG GCGGGAAAAA CCAGTTGAGG TAATGTATTT AATTGTTCGA GGGTGATCAT TTTCATGGTG TGGGAACTTT ATGTAATCGG ACAGAAAGAG GGACTGAGGA GAGGAGCATC GGATCGGTTG AGGGGAGCGG GGGAAGAGAA TAGCACACCG AGAGCTAGCG ATCGTACCCA AAGTTCACGA CTAAGGGAAT AACGGGCGAA GGAACGGAAG GGGAGCAAAG TTGCAATCTC GATGAGGCAA TCCGGGCAAA GTGGTAAGGG AGAGGTGTGT AGGAGGTACG GACAGAAGGA AGGGATGGGG ATCGCCAAGC GATGAAGAAC GAACGACCGT CGTCTAAAGA AGGAATCGCG AAAAACAGGA TAAAACGTAG AGTATACAGC GTTGCGACTT CAGGTGCGTG GGGCGCTAAG GAGGTAATAA CGATGTGACG GGGAAAACCC GTTGAGGTAA TGTATTTAAC GGTTCGGGCG TGGTCATTTT CGTGGCGTGG GCCCCTTATA CAATCAGACA GAAAGAGGGC CAGAGAGGAG AATCTTGGAC TAAGGAGGGG TCAGAAAACA GCACACCGAG TGCTGGAGAT TGCTCCCAAA GTTAACGAAA AAGGGAACAA CGGGCTAAAT ATCGATTGGT GGTGTACTTG CTTTCTCGAT GGGTTAGGAA GGGATAACCG GTAAGGGTGA GGGGTGTAGG ATGTATGGAC AGTTGGAAGG GATGG
CAUCAU                          ATTTATAAGG CAAGGAGAGC AGCGTCGCCA CGACGAAGGC AAGTAGGGCC TCAGATGCGA GGCCGGGCAA ACAGGAAGTG ATTTAGACAA CGCTGCCTCT CCGGTAATCG GGAATAAGCC CTGCGCCGGC AGTGAAAGTG AGGGAAAGGG AGGCAGAGCG AGCGCAGCCA CTTTGAATAC AATAAGGTAG AGAATTATCT CAACTTGCGC AAGAAAAGGT CTAAAGATTG TANNNAGATA CCCTGGGCCT GTACCTTTGG GGAGTTTAGT TTAGACGATA GACTAAGTAT GTAACGCTCG AGCGAAACGT AACTGGAGGT GGGTCCGATT AGCGTGTGAG AGAGGTTATG CATCTGAAGA TAAGTCTCCA AGGCCTCGCA ACATTTGAAT ACTCTAGCCA CAGTAAAGAC ACGTTGTTCC TTATCAAGAT GCCGGTATGT CCGAAACATA TAAGGATAGG AGCCACCGAA GGCAAGCGAG GGAACCCTCC GAGGCCGACC TCATAGCCAC ACCTCCCGCG AGCGTAAGCC TCATGGAGCC GGAGGTTGGC TGGAACTGAC GAATGAAAAA GAGAGGTACG GAGATCATAC TCAAGACAAC GGGGGTAACG AAATTTAGCT CTGACGGAAA ACAAGTCAGG GGGTTGATCG TAAGCTCGTG TCGGGTGGGG AGTTG---AA GGATAAACTC TGGCCAG--- ---------- -AGCCATCCC CGCAAGGAGC CCGTCCTGTA CCTAAGTAAA GGGAAGGCTG CACTGGGTCG GGATAATATG GGTGTGTAGA GGGACGGTAT CGTGGTCAGC TAGGGAGTTG GAGGGAGACG TGCGGCGAGG CTTTAAAAAG GTAAAGCGCA TGGAACATGC TTACTTCACG GGTGCGACAG ACACCAGGAG GAATTGCATG AGGACAATAT ATCGAGTGGA CGCGGGGCGG TGTGTATACT GGACCGGTCA TGTCTAAAAC GGATCCTGAT AGACTCGTGG GCCGAGAGGT GACTAGAGCT AGGTCTGAGA GGGTTAATCC GAGGGTAAGA GAAGGCAATC AACGACCAAA AACACAAAAA GATGCACATA GAGGGCTGCG CTGGACGGCA GCAGTTCAAA CGTCTTTCGA GTCGCCTCTA TCTCCTGGCC TAATATATGG AAAATTCAAC GCGCGAAGCG GTAGGTGAGG AGTGAACTAC TCAAAGACTA T------TCG GTAAAGAACC CAATAAGTTT CCCCACCGGA ACTGATGGGG ACTCACGGAA CAAGCTCATT AATAGTTGAA AAACTTTGAG TGGGACGGAT GCTAAGGCAA GAAGGTATGG ATTGCTACAA AGATAAGAGA CCTGTCAGCC TGTTAATAAA GACGGCTTCG TATAAGAGTA AGGCTAGAAA ATCAATAAAG GCCCGACGAA TAGCCAACTT TAGAGACATC GGTCAGGGTG TGACAAAATA AGTAAAGAAG ACGCGACGTA GGNATTGCAT AAAGGGCACT GTCCTTCGGC TATTGTTGTA TTCACCGCCA ATAATTGAAC CAACAACTAT ACCATGTGAC TAGCTGTAGA ATATACGTTG TGCTGTTATC GAGAAAAACA GGAAAAAGAA TAGAGTATAC AGCGTTGCGA CCTGAGGTGC GTGGGGCGCA AAGGAGGTAA TAAAGCTGTG GCGGGAAAAA CCAGTTGAGG TAATGTATTT AATTGTTCGA GGGTGATCAT TTTCATGGTG TGGGAACTTT ATGTAATCGG ACAGAAAGAG GGACTTAGGA GAGGAGCATC AGATCGGTTG CGGGGAGCGG GGGAAGAGAA TAGCACACCG AGAGCTAGTG ATCGTACCCA AAGTTCACGA CTAAGGGAAC AACGGGCGAA GGAACGGAAG GGGAGCAAAA TTGCGATCTC GATGAGGCAG GCCGGGTAAA GTGGTAAGGG AGAGGTGTGT AGGAGGTACG GACAGAAGGA AGGGATGGGG ATGGCCAAGC GATGAAGGAG GTACGGTCGT CGTCTAAAGA ---AATCGCG AAAAACAGGA TAAAACGTAG AGTACACAGC GTTGCGACTT CAGGTGCGTA GGGCGCTAAG GAGGTAATAA AGATGTGACG GGGAAAACCA GTTGAGGTAA TGTATTTAAC GGTTCGGGCG TGGTCATTTT CGTGGCGTGG GCCCCTTATA CAATCAGACA GAAAGAGGGC CAGAGAGGAG AATCTCGGAC TAAGGAGGGG TCAGAAAACA GTACACCGAG TGCTGGAGAT TGTTCCCAAA GTTCACGAAA AAGGGAACAA CGGGCTAAAT ATCGATTGGT GGTGTAATTG CTTTCTCGAT GGGTTAGGAA GGGATAACTG GTAAGGGTGA GGGGTGTAGG AGGTATGGAC A--------- -----
LECMEL                          ATTTATAAGG CAAGGAGAGC AGCGTGGCCA CGACGAAGGC AAGTAGGGCC TCAGATGCGA GGCCGGGCAA ACAGGAAGTG ATTTAGACAA CGCTGCCTCT CCGGTAATTG GGAATAAGCC CTGCGCCGGC AGTGAAAGTG AGGGAAAGGG AGGCAGAGCG AGCGCAGCCA CTTTGAATAC AGTAAGGTAG AGAATTATCT CAACTTGCGC AAGAAAAGGT CTAAAGATTG TANNNNNNNN NNNNNNNNNN NNNNNNNNNN NNNNNNNNNN NNNNNNNNNN NNNNNNNNNN NNNNNNNNNN NNNNNNNNNN NNNNNNNNNN NNNNNNNNNN NNNNNNNNNN NNNNNNNNNN NNNNNNNNNN NNNNNNNNNN NNNNNNNNNN NNNNNNNNNN NNNNNNNNNN NNNNNNNNNN NNNNNNNNNN NNNNNNNNNN NNNNNNNNNN NNNNNNNNNN NNNNNATAGG AGCCACCGAA GGCAAGCGAG GGAACCCTCC GAGGCAGACC TCATAGCCAC ACCTCCCGAG AGCGTAAGYC TCATGGAGCC GGAGGTCGGC TGGAAYTGAC GA-------- ----GGTAA- GGGG-CGTAC TCAGGACGGG GGGGG--ACG AAATTTAGCT CTGACGGAAA ACAAGTCAGG GGGTTGATCG AAAGTTCGTG TCGGGTGGCG AGCAG---AA AGATAACCTC TGGCCAGAAT GGTAAC---- -AACCATCCC CGCCAGGAGC CCGTCCTGTA CCTAAGTTAA GGGAAGGCTG TACTGGGTCT GAATAATATG GGTGTATAGA GGGACGGCAT CGTGGTTAGC TAGGGAGTTG GAGGGAGACG AGCGGCGAGG CTTTAAAAAG GTTCCGAGCA TGGAACATGC TTACTTCACG GGTGCGATAG ACGCCAGGAG GAAAAGCATG GGGACACTAT ATCGAGTGGA CGCGGGGCGG TGTGTATACT GGACCGGTCA CGTCTAAAAC GGATCCTGAT ATACTCGTGA GCCGAGAGGT GAGTAGAGCT AGGTCTGAGA GGGTTAATCC GAGGGTAACA GAAGGAAATC AGCGACCAAA AACACAAAAA GATGCACAAA GAGGGGTGCC CTGGAAGGCA GCAGTTCAAA CGTCATTCGA GTCGCCTCTA TCTCCTGGCC TAATATATGG AAAATTCAAC GCGCGAAGCG GTAGGTGAGG AGTGAACTAC TCAAAGACTA TTGAGGGTCG GTAAAGCACC TAATAAGTTT CCCCATCGGA GCTGGTGGGG ACTCACGGAA CAAGTTTACT AATAGCTGAA C-ACTTGGAG TGGGGCGGCT GCAAAGGCAA GAAGGGCTGG CTTGCCACAA AGATAAGAGA CCTGTCAGCA TGTTAATAAA GACGGTTTCG TATACGAGTC AGGCTGGAAA ATTAATAAAG GCCCGACGAA TAGCCACCTT TAGAGACATC GGTCAGGGTG TGACAAAGTG AGCCAAGGAG ACGCGACGTG GGGATTACAT AATGGGCACT GTCCTTCGGC TATTGTTGTA TTCACCGCCA ATAACTGAGC CAACCACTAT ACCATGTGAC TAGCGGTAGA ATTTACGTTA TGCAGTT--- GAGAAAAATA GGAAAAAGAA TAGAGTATAC AGCGTTGCGA CCTGAGGTGC ATCGGGCGCA AAGGAGGTAA TAAAGATGTG GCGGGAAAAA CCAGTTGAGG TAATGTATTT AATTGTTCGA GGGTGATCAT TTTCATGGTG TGGGAACTTT ATGTAATCGG ACAGAAAGAG GGACTTAGGA GAGGAGCATC AGATCGGTTG CGGGCAGCGG GGGAAGAGAA TAGCACACCG AGAGCTAGCG ATCGTACCCA AAGTTCACGA CTAAGGGAAT AACGGGCGAA GGAACGGAAG GGGAGCAAAA TTGCGATCTC GATGAGGCAA GCCGGGTAAA GTGGTAAGGG AGAGGTGTGT AGGAGGTACG GACAGAAGGA AGGGATGGGG ATGGCCAAGC GAGGAAGGAG GTACGATCGT CGTCTAGAGA NNNNNNNNNN NNNNNNNNNN NNNNNNNNNN NNNNNNNNNN NNNNNNNNNN NNNNNNNNNN NNNNNNNNNN NNNNNNNNNN NNNNNNNNNN NNNNNNNNNN NNNNNNNNNN NNNNNNNNNN NNNNNNNNNN NNNNNNNNNN NNNNNNNNNN NNNNNNNNNN NNNNNNNNNN NNNNNNNNNN NNNNNNNNNN NNNNNNNNNN NNNNNNNNNN NNNNNNNNNN NNNNNNNNNN NNNNNNNNNN NNNNNNNNNN NNNNNNNNNN NNNNNNNNNN NNNNNNNNNN NNNNNNNNNN NNNNNNNNNN NNNNNNNNNN NNNNNNNNNN NNNNNNNNNN NNNNNNNNNN NNNNNNNNNN NNNNNNNNNN NNNNNNNNNN NNNNN
HYLCHI                          ---------- ----GAGAGC AGCGTCGCCA CGACGAAGGC AGATAGGGCC TCAGATGCGA GGCCGGGCAA ACAGGAAGTG ATTTAGACAA CGCTGCCTCT CCGGTAATCG GGAATAAGCC CTGCGACGGT AGTGAAAGTG AGGGAAAGAG AGGCAGAGCG AGCGCAGCCA CTTTGAATAC AGTAAGGTAG AGAATTATCT CAACTTGCGC AAGAAAAGGT CTAAAGATTG TAAAAAGATA TCCTGGGCCT GTACCTTTGG GGAGTTTAGT TTAGGCGATA GACTAAGTAT GTAATGCTTG AGCGAAACGT AACTGGAAGT GGGTCCGATT AGCGCGTGAG AGAGGATGTG CATCGGACAG TAAGTCTCCA AGGCGTCGCA ATATTTGAAT ATTCTAGCCA CAGTAAAGAC ACGTTGTTCC TTATCAAGAT GTCGCTATGT TAGAACCATA AAAGG----- -----CCGAA GGAAAGCGAG GGAACCCTCC GAGGCCGACC TCATAGCCAC ACCTCCCGAG AGCGTAAGCC TCATGGAGCC GGAGGTCGGC TGGAACTGAC GAATGAAAAA GAGAGGTACG GAGATCATAC TCGRGACAGC GGGGGTGACG AAATTTAGCT CTGACGGAAA ACGAGTCAGG GGGTTGATCG TAAGTTCGTG TCGAATGGGG ACTAGACAAA GAATAACCTC TGGCCAG--- ---------- ---------- --------GC CCGTCCTGTA CCTAAGTGAA GGGAAGGCTG CACTGGGTCG GGAGAATATG GGCGTGTAGA GGGACGGTAT AGTGGTCTGC TAGGCAGTTG GAGGGAGACG TGCGGCGAGA CTTTAAAAAA GCAAAGTGCA TGGAACATGC TTACGTTACG GGTGCGATAG ATGCCAGGAG TAATAGCCCG AGGACAATAT GTCGAGTGGA TGCGGGGCGG TGTGTATACT GGACCGGGCA TGTCTAAAAC AGATCCTGAT ATACCCGTGG GCCGAGAGGT GACTAGACCT AGGTCTGAGA GGGTTCATCC GAGGGTAAGA GCGGGCAATC GACGACCAAA AATACAAAAA GATGCACAAA GAGGGGTGCA CTGGACGGCA GCAGTTCAAA CGTCTTTCGA GTCGTCTCTA TCTCATGGCT TAATATATGG AAAATTCAAC GCGCGAAGCG GTAGGTGAGG AGTGAACTAC TCAAAGACTA ATGAGGG--- ----GGCACC CAATAAGTTT CCCCCCCGGA AATGACGGGG ACTCACGGAA CAAGCTCACT GATAGTTGAA ATGCTTTGAG TGGGACGGAT GCTAAGGCAA AAAGGGTTGG ATTACTACAA AGATAAGAGT CCTATCAGCC TGTTAGTAAA GACGGCTTCA TGTAAGAGTA AGGCACGAAC ATTAATAAAG GCCCGACGAA TAGTAACCTG TAGAGACATT GGTCAGGGTG TGACAAAGTA AGTTCAGAAG ACGAGACG-- ----TTGCAT AAAGGGCACT GTCCTTCGGC TATTGTGGTA TTCACCGCCA ATAATTGAAC CAACCACCAT ACCATGTGAC TAGCGGTAAA ATATACGTTG TGCAGTT--- ---------- ---AAAAGAA TAGAGTACAC AGCGTTGCGA CCTGAGGTGC ATCGGGCGCA AAGGAGGTAA TAAAGCTGTG GCGGGAAAAA CCAGTTGAGG TAATGTATCT AATTGTTCGA GGGTGGTCAT TTTCATGGTG TGGGAATTTT ATGTAATCGG ACAGAAAGAG GGACTTAGGA GAGGAGCATC AGATCGGTAA CGAGGAGCGG GGGAAGAGAA TAGCACACCG AGAGCTAGCG ATCGTACCCA AAGTTCACGA CTAAGGGAAT AACGGGCGAA GGAACGGAAG GAGAGCGAAA TTGCGATCTC GATGAGGCAA GCCGGGTAAA GTGGTAAGGG AGAGGTGTGT AGGAGGTACG GACAGAAGGA AGGGATGGGG ATCGCCAAGC GATGAAGGAT GTACGATCGT CGTCAAGAGA AGGAATCGCG AAAAACAGGA TAAAACGTAG AGTACACAGC GTTGCGACTT TAGGTGCATG GGGCGCTAAG GAGGTAATAA AGATGTGACG GGGCAAACCC GTTGAGGTAA TGTATTTAAC GGTTCGGGCG TGGTCATTTT CGTGGCGTGG GCCCCTTATA CAATCAGACA GAAAGAGGGC CAGAGAGGAG AATCTCGGAC TAAGGAGGGG TCAGAAAACA GTACACCGAG TGCTGGAGAT TGTTCCCAAA GTTCACGAAA AAGGGAACAA CGGGCTAATA ATCGATTGGT GGTGTAATTG CTTTCTCGAT GGGTTAGGAA GGGATAACCG GTAAGGGTGA GGGGTGTAGG AGGTATGGAC AGTTGGAAGG GATGG
BUFMEL                          ---------- ----GAGAGC AGCGTCGCCA CGACGAAGGC AGATAGGGCC TCAGATGCGA GGCCGGGCAT ACAGGAAGTG ATTTAGACAA CGCTGCCTCT CCGGTAATCG GGAATAAGCC CTGCGACGGT AGTGAAAGTG AGGGAAAGAG AGGCAGAGCG AGCGCAGCCA CTTTGAATAC AGTAAGGTAG AGAATTATCT CAACTTGCGC AAGAAAAGGT CTAAAGATTG TAAAAAGATC TCCTGGGCCT GTACCTTTGG GGAGTTTAGT TTAGGCGATA GACTAAGTAT GTAATGCTTG AGCGAAACGT AACTGGAAGT GGGTCCGATT AGCGGGTGAG TGAGGATGTG CATCGGAAGC TAAGTCTCCA AGGCATCGCA ATATTTGAAT AYTCTAGCCA CAGTAAAGAC ACGTTGTTCC TTATCAAGAT GTCGCTATGT TAGAACCATA TAAGGATAGG AGCCACCGAA GGAAAGCGAG GGAACCCTCC GAGGCCGACC TCATAGCCAC ACCTCCCGAG AGCGTAAGCC TCATGGAGCC GGAGGTCGGC TGGAACTGAC GAATGAAAAA GAGAGGTACG GAGATCATAC TCAAGACAAC GGGGGAGACG AAATTTAGCT CTGACGGAAA ACAAGTCAGG GGGTTGATCG TAAGTTGGTG TCGAATGGGG AATAGACAAA GCATAACCTC TGGCCAGAAT GGTAACGCAC A--------- ---------- ---------- ---------- ---------- ---------- ---------- ---------- ---------- ---------- -AGGAAGTTG GAGGGAGACG TGCGGCGAGG CTTTAAAAAA GAAAAGTGAA TGGGACATGC TTACGTTACG GGTGCGACAG ACGCCAGGAG TAATAGCCTG AGGACAATAT ATCGAGTGGA TGCGGGGCGG TGTGTATACT GGACCGGTCA TGTCTAAAAC AGATCCTGAT CGACTCGTGG GCCGAGAGGT GACTAGACCT AGGTCTGAGA GGGTTCATCC GAGGGTAATA GAAGGCAATC GACGACCAAA AATACAAAAA GATGCACAAA GAGGGATGCA CTGGAAGGCA GCAGTTCAAA CGTCTTTCGA GTCGTCTCTA ---------- ---------- ---------- ---------- ---------- ---------- ---------- ---------- -----NGACC CAATAAGTTT CCCTACCGGA GCTGATGGGG ACTCACGGAA CAAGGTCACT GATAGTTGAA AATCTTAGAG TGGGACGGAT GCTAAGGCAA GAAGGCATGG ATTGCTACAA AGATAAGGGT GCTATCAGCC TGTTAACAGA GACGGGTTCG TAGCAGAGTA AGGCTCGAAG ATCAGTAAAG GCCCGACGAA TAACCTTTTT TATAGAAATC GGTTAGGGTG TGACAAAATC AGTCAAAGAG TAGGA----- --CCTTACAT AAAGGGCACT GTCCTTCGGC TCTTTTTGTA TCCACCGTCA ATAATTGAAC CAACCACTAT ACCATGTGAC TAGCTGTAGA ATTTAAGTTG TGGAGTTATC GAGAAAAACA GGAAAAAGAA TAGAGTATAC AGCGTTGCGA CCTGAGGTGC ATGGGGCGCA AAGGAGGTAA TAAAGCTGTG GCGGGAAAAA CCCGTTGAGG TAATGTATCT AATTGTTCGA GGGTGGTCAT TTTCATGGTG TGGGAATCTT ATGTAATCGG ACAGAAAGAG GGACTTAGGA GAGGAGCATC AGATCGGTTG CGAGGAGCGG GGGAAGAGCA TAGCACACCG AGAGCTAGCG ATCGTACCCA AAGTTCACGA CTAAGGGAAT AACGGGCGAA GGAACGGAAG AAGAGCGAAA TTGCGATCTC GATGAGGCAA GCCGGGTAAA GTGGTAAGGG AGAGGTGTGT AGGAGGTACG GACAGGAGGA AGGGATGGGG ATCGCCAAAC GATGAAAGAT GTACGATCGT CGTCTAGAGA AGGAATCGCG AAAAACAGGA TAAAACGTAG AGTATACAGC GTTGCGACTT TAGGTGCATC GGGCGCTAAG GAGGTAATAA AGATGTGACG GGGCAAACCC GTTGAGGTAA TGTATTTAAC GGTTCGGGCG TGGTCATTTT CGTGGCGTGG GACCCTTATA CAATCAGACA GAAAGAGGGC CAGAGAGGAG AATCTCGGAC TAAGGAGGGG TCCGAAAACA GTACACCGAG TGCTGGAGAT TGTTCCCAAA GTTCACGAAA AAGGGAACAA CGGGCTAATA ATCGATTGGT GGTGTAATTG CTTTCTCGAT GGGTTAGGCA GGGGTAATAG GTAAGGGTGA GGGGTGTAGG AAGTATGGAC AGTTGGAAGG GATGG
TELBOL                          ATTTATAAGG CAAGGAGAGC AGCGTCGCCA CGACGAAGGC AGATAGGGCC TCAGATGCGA GGCCGGGCAA ACAGGAAGTG ATTTAGACAA CGCTGCCTCT CCGGTAATCG GGAATAAGCC CTGCGACGGT AGTGAAAGTG AGGGAAAGAG AGGCAGAGCG AGCGCAGCCA CTTTGAATAC AGTAAGGTAG AGAATTATCT CAACTTGCGC AAGAAAAGGT CTAAAGATTG TAAAAAGATA TCCTGGGCCT GTACCTTTGG GGAGTTTAGT TTAGGCGATA GACTAAGTAT GTAATGCTTG AGCGAAACGT AACTGGAAGT GGGTCCGATT AGCGCGTGAG TGAGGATGTG CATCGGACGA TAAGTCTCCA AGGCGTCGCA ATATTTGAAT ATTCTAGCCA CAGTAAAGAC ACGTTGTTCC TTATCAAGAT GTCGCTATGT TAGAACCATA TAAGGATAGG AGCCACCGAA GGAAAGCGAG GGAACCCTCC GAGGCAGACC TCATAGCCAC ACCTCCCGAG AGCGTAAGCC TCATGGAGCC GGAGGTCGGC TGGAACTGAC GAATGAAAAA GAGAGGTACG GAGATCATAC TCAAGACAAC GGGGGTAACG AAATTTANNN NNNNNGGAAA ACAAGTCAGG GGGTTGATCG TAAGTTGGTG TCGAATGGGG AGTAGACAAA GCATAACCTC TGGCCAG--- ---------- -AGCCATCCT CGCAAGGAGA CCGTCCTGTA CCTAAGTAAA GGGAAGGCGG CACTGGGTCG GGATAATATG GGCGTATAGA GGGACGGTAT AGTGGTCTGC TAGGAAGTTG GAGGGAGACG TGCCGCGAGG CTTTAAAAAA GCAAAGTGAA TGGGACATGC TTACTTTACG GGTGCGACAG ACGCTAGGAG TAATAGCCTG AGGACAATAT ATCGAGTGGA TGCGGGGCGG TGTGTATACT GTACCGGTCA TGTCTAAAAC AGATGCTGAT AGACTCGTGG GCCGAGAGGT GACTAGACCT AGGTCTGAGA GGGTTCATCC GAGGGTAAGA GAAGGCAATC GACGACCAAA AATACAAAAA GATGCACAAG GAGGGGTGTA CTGGACGGCA GCAGTTCAAA CGTCTTTCGA GTCGTCTCTA TCTCATGGCT TAATATATGG AAAATTCAAT GCGCGAAGCG GTAGGTGAGG ---------- ---------- -------TCG GCAAAGCACC CAATAAGTTT CCCTACCGGA ACTGATGAGG ACTCACGGAA CAAGGTCATT AATAGGTGAA AAACTTTGAG TGGGACGGAT GCTAAGGCAA GAAGGAATGG ATTGCTACAA AGATAAGGGT CCTGTCAGCC TGTTAACAAA GAGGGGTTCG TGTCAGAGTA AGGCTCGAAA ATCAATAAAG GCCCGACGAA TAGCCCCCTT TATAGAAATC GGTTAGGGTG TGACAAAATC AGTCAAAGAG TGGGGGCGTA GGAATTACAT AAAGGGCACT GTCCTTCGGC TMTTGNGGTA TACACGGCCA ATAAYTGADC CAACCACTAT ACCATGTGAC TAMCTGTAGA ATATACGTTG TGSAGTTATC GAGAAAAACA GGAAAAAGAA TAGAGTATAC AGCGTTGCGA CCTGAGGTGC ATCGGGCGCA AAGGAGGTAA TAAAGCTGTG GCGGGAAAAA CCAGTTGAGG TAATGTATCT AATTGATCGG GGGTGATCAT TTTCATGTTG TGGGAATTTT ATGTAATCGG ACAGAAAGAG GGACTTAGGA GAGGAGCATC AGATAGGTTG CGGGGAGCGG GGGAAGAGAA TAGCACACCG AGAGCTAGCG ATCGTACCCA AAGTTCACGA CTAAGGGAAT AACGGGCGAA GGAACGGAAG AAGAGCGAAA TTGCAATCTC GATGAGGCAG GCCGGGTAAA GTGGTAAGGG AGAGGTGTGT AGGAGGTACG GACAGAAGGA AGGGATGGGG ATCGCCAAGC GATGAAGGAT GTACGATCGT CGTCTAGAGA ---AATCGCG AAAAACAGGA TAAAACGTAG AGTATACAGC GTTGCGACTT TAGGTGCATA GGGCGCTAAG GAGGTAATGA AGATGTGACG GGGCAAACCC GTTGAGGTAA TGTATTTAAC GGTTCGGGCG TGGTCATTTT CGTGGCGTGG GCCCCTTATA CAATCAGACA GAAAGAGGGC CAGAGAGGAG AATCTCGGAC TAAAGAGGGG TCAGAAAACA GTACACCGAG TGCTGGAGAT TGTTCCCAAA GTTCACGAAA AAGGGAACAA CGGGCTAATA ATCGATTGGT GGTGTAATTG CTTTCTCGAT GGGTTAGGAA GGGATAAACG GTAAGGGTGA GGGGTGTAGG AAGTATGGAC AGTTGGGAGG GATGG
NESTHO                          ATTTATAAGG CAAGGAGAGC AGCGTCGCCA CGACGAAGGC GGATAGGGCT TCAGATGCGA GGCCGGGCAA ACAGGAAGTG ATATAGACAA CGCTGCCTCT CCGGTAATCG GGAATAAGCC CTGCGCCGGC AGTGAAAGTG AGGGAAAGGG AGGCAGAGCG AGCGCAGCCA CTTTGAATAC AGTAAGGTAG AGAATTATCT CAACTTGCGC AAGAAAAGGT CTAAAGATTG TAAAAAGATA CCCTGGGTCT GTACCTTTGG GGAGTTTAGT TTAGGCGATA GACTAAGTAT GTAACGCTTG AGCGAAACGT AACTGGAGGT GGGTCCGATC AGCGAGTGAG AAAGGATATG CATCCCACGT TAAGTCTTCG AAGCCTCGCA ACATTTGAAT ACTCTAGCCA CAGTAAAGAC ATGTTGTTCC TTATCAAGAT GTCGCGATGT CAGAAACATA TAAGGATAGG AGCCACTGAA GGCAAGCGAG GGAACCCTCC GAGGCCGACC TCATAGCCAC ACCTCCCGCG AGCGTAAGCC TCATGGAGTC GGAGGTCGGC TGGAACTGAC GAATGAAAAA GAGAGGAACG GAGATCGTAC TCGAGACAAA GGGGGCAACG AACTTTAGCT CTGACGGCAA CCAAGTTAGG GGGTTGATCG CCAGCTCGTG TCGGGTGGGA G-TAGACGAA GAATAAACTC TGACCAGAAT GGTAACGCAC AAGCCATCCC CGCAAGGAGC CCGTCCTGTA CCCAAGTAAA GGGAAGGCGG CAATGGGTCG GAATAATATG GGTGTATAGA GGGACGGGAG AGCGGTCAGC TAGGGAGTTG GAGGGAGACG AGCGGCGAGG CTTTAAAAAA GTAAAGTGAA TGGAACATGC TTACCTCACG GGTGCGACAG ACACGAGGAG GAATAGCATG AGGACAATAT ATCGAGTGGA CGAGGGGTGG TGTGTATACT GGACCGGTCA AGTCTAAAAC TGATCCTGAT AGACTAGTGG GCCGAGAGGT GACTAGACCT AGGTCTGAGA GGGCTCATCC GAGGGTAATA TAAGGCAATC GACGACCAAA AATACAAAAA GATGCACAAA GAAGGGTGCA CTGGACGGCA GCAGTTCAAA CGTCTTTCGA GTCGCCTCTA TCTCCTGGCC TAATATATGG AAAATTCAAC GCGCGAAGCG GT-------- ---------- ---------- -------TCG GGAAAGAACC CAATAAGTTT CCCCACCGGA AATGA-GGGG ACTCACGGAA CAAGATCACT AATTGTTGAA AGACTTTGAG AGGGACGGAT GCTAAGATAA AAAGGGATGG ATTACCACAA AGATAAGAGT CCTGTCAGCC TGTTAATCAA GTCGGCTTCG AGTAAGAGTA AGGCACGAGT ATAAATAAAG GCCCGACGAA TAGCCACCTT TAGAGAATAG AGTCAGGGTC TGACAAAGTA AGTAAAGAAG ACGTGCCGTA GGAATTGCTT AAAGGGCACT GTCCTTTGGC TCTTGCGGTA TTCACCGCCA ATAACTGAGC CAACCACTAT ACCATGTGAC TAACTGTAGA ATATACGTTG TGCAGTTATC GAGAAGAACA GGAAAAAGAA TAGAGTACAC AGCGTTGCGA CCTGAGGTGC ATGGGGCGCA AAGGAGGTAA TAAAGCTGTG GCGGGAACAA CCAGTTGAGG TAATGTATTT AATTGATCGG GGGTGGTCAT TTTCATGGTG TGGGAACTTT ATGTAATCGG ACAGAAAGAG GGACTTAGGA GAGGAGCATC AGATAGGTTG TGGGGAGCGG GGGAAGAGAA TAGCACACCG AGAGCTAGCG ATCGTACCCA ACGTTCACGA CTAAGGGAAT AACGGGCGAA GGAACGGAAG GGGAGCAAAA TTGCGATCTT GATGAAGCAA GCCGGGTAAA GTGGTAAGGG AGAGGTGTGT AGGAAGTACG GACAGAAGGA AGGGATGGGG ATCGCCAAGC GATGAAGGAC GGACGACCGT TATCAAGAGA AGGAATCGCG AAAAACAGGA TAAAACGTAG AGTATACAGC GTTGCGACCT CAGGTGCGTG GGGCGCTAAG GAGGTAATAA AGCTGTGACG GGGAAGACCC GTTGAGGTAA TGTATTTAAC GGTTCGGGCG TGGTCATTTT CGTGGCGTGG GACCCTTATA CAATAAGACA GAAAGAGGGC CAGAGAGGAA AATCTCGGAC TATGGAGGGG TCAGAAAACA GCACACCGAG CGCTGGAGAT TGTTCCCAAA GTTAACGAAA AAGGGAACAA CGGGCTAAAT ATCGATTGGT GGTGTAATTG CTTTCTCGAT GGGTTAGGAA GGGATAACCG GTAAGGGTGA GGGGTGTAGG ATGTATGGAC AGTTGGAAGG GATGG
SOOSEC                          ATTTATAAGG CAAGGAGAGC AGCGTCGCCA CGACGAAGGC GGATAGGGCT TCAGATGCGA GGCCGGGCAA ACAGGAAGTG ATATAGACAA CGCTGCCTCT CCGGTAATCG GGAATAAGCC CTGCGCCGGC AGTGAAAGTG AGGGAAAGGG AGGCAGAGCG AGCGCAGCCA CTTTGAATAC AGTAAGGTAG AGAATTATCT CAACTTGCGC AAGAAAAGGT CTAAAGATTG TANNNNNNNN NNNNNNNNNN NNNNNNNNNN NNNNNNNNNN NNNNNNNNNN NNNNNNNNNN NNNNNNNNNN NNNNNNNNNN NNNNNNNNNN NNNNNNNNNN NNNNNNNNNN NNNNNNNNNN NNNNNNNNNN NNNNNNNNNN NNNNNNNNNN NNNNNNNNNN NNNNNNNNNN NNNNNNNNNN NNNNNNNNNN NNNNNNNNNN NNNNNNNNNN NNNNNNNNNN NNNNNATAGG AGCCACTGAA GGNAAGCGAG GGAACCCTCC GAGGCCGACC TCATAGCCAC ACCTCCCGCG AGCGTAAGCC TCATGGAGTC GGAGGTCGGC TGGAACTGAC GA-------- ----GGAACG GAGATCGTAC TCGAGACAAG GGGGGCAACG AAATTTAGCT CTGACGGCAA CCAAGTTAGG GGGTTGATCG CCAGCTCGTG TCGGGTGGGA G-TAGACGAA GAATAAACTC TGACCAGAAT GGTAACGCAC A--------- --------GC CCGTCCTGTA CCCAAGTAAA GGGAAGGCGG CAATGGGTCG GAATAATATG GGTGTATAGA GGGACGGTAG AGCGGTCAGC TAGGGAGTTG GAGGGAGACG AGCGGCGAGG CTTTAAAAAA GTAAAGTGAA TGGAACATGC TTACCTCACG GGTGCGACAG ACACGAGGAG GAATAGCTTG AGGACAATAT ATCGAGTGGA CGAGGGGTGG TGTGTATACT GAACCGGTCA AGTCTAAAAC TGATCCTGAT AGACTAGTGG GCCGAGAGGT GACTAGACCT AGGTCTGAGA GGGTTCATCC GAGGGTAATA TAAGGCAATC GACGACCAAA AATACAAAAA GATGCACAAA GAAGGGTGCA CTGGACGGCA GCAGTTCAAA CGTCTTTCGA GTCGCCTCTA TCTCCTGGCC TAATATATGG AAAATTCAAC GCGCGAAGCG GTAGGTGAGG AG-------- ---------- -------TCG GGAAAGAACC CAATAAGTTT CCCCACCGGA AATGA-AGGG ACTCACGGAA CAAGATCACT AATTGTTGAA AGACTTTGAG AGGGACGGAT GCTAAGATAA AAAGGGATGG ATTACCACAA AGATAAGAGT GCTGTCAGCC TGTTAATCAA GTCGGCTTCG AGTAAGAGTA AGGCACGAGT ATAAATAAAG GCCCGACGAA TAGCCACCTT TAGAGAATAG AGTCAGGGTC TGACAAAGTA AGTAAAGAAG ACGTGCCGTA GGAATTGCTT AAAGGGCACT GTCCTTTGGC TCTTGTGGTA TTCACCGCCA ATAACTGAGC CAACCACTAT ACCATGTGAC TAACTGTAGA ATATACGTTG TGCAGTT--- --------CA GGAAAAAGAA TAGAGTACAC AGCGTTGCGA CCTGAGGTGC ATGGGGCGCA AAGGAGGTAA TAAAGCTGTG GCGGGAACAA CCAGTTGAGG TAATGTATTT AATTGATCGG GGGTGGTCAT TTTCATGGTG TGGGAACTTT ATGTAATCGG ACAGAAAGAG GGACTTAGGA GAGGAGCATC AGATAGGTTT TGGGGAGCGG GGGAAGAGAA TAGCACACCG AGAGCTAGCG ATCGTACCCA ACGTTCACGA CTAAGGGAAT AACGGGCGAA GGAACGGAAG GGGAGCAAAA TTGCGATCTT GATGAAGCAA GCCGGGTAAA GTGGTAAGGG AGAGGTGTGT AGGAAGTACG GACAGAAGGA AGGGATGGGG ATCGCCAAGC GATGAAGGAC GGACGACCGT TGTCAAGAGA NNNNNNNNNN NNNNNNNNNN NNNNNNNNNN NNNNNNNNNN NNNNNNNNNN NNNNNNNNNN NNNNNNNNNN NNNNNNNNNN NNNNNNNNNN NNNNNNNNNN NNNNNNNNNN NNNNNNNNNN NNNNNNNNNN NNNNNNNNNN NNNNNNNNNN NNNNNNNNNN NNNNNNNNNN NNNNNNNNNN NNNNNNNNNN NNNNNNNNNN NNNNNNNNNN NNNNNNNNNN NNNNNNNNNN NNNNNNNNNN NNNNNNNNNN NNNNNNNNNN NNNNNNNNNN NNNNNNNNNN NNNNNNNNNN NNNNNNNNNN NNNNNNNNNN NNNNNNNNNN NNNNNNNNNN NNNNNNNNNN NNNNNNNNNN NNNNNNNNNN NNNNNNNNNN NNNNN
FEJLIM                          ---------- -----AGAGC AGCGTCGCCA CGACGAAGGC AAGTAGGGCC TCAGATGCGA GGCCGGGCAA ACAGGAAGTG ATTTCGACAA CGCTGCCTCT CCGGTAATTG GGAATAAGCC CTGCGCAGGC AGTGAAAGTG AGGGAAAGGG AAGCAGAGCG AGCGCAGCCA CTTTGAATAC AGTAAGGTAG AGAATTATCT CAACTTGCGC AAGAAAAGGT CTAAAGATTG TANNNNNNNN NNNNNNNNNN NNNNNNNNNN NNNNNNNNNN NNNNNNNNNN NNNNNNNNNN NNNNNNNNNN NNNNNNNNNN NNNNNNNNNN NNNNNNNNNN NNNNNNNNNN NNNNNNNNNN NNNNNNNNNN NNNNNNNNNN NNNNNNNNNN NNNNNNNNNN NNNNNNNNNN NNNNNNNNNN NNNNNNNNNN NNNNNNNNNN NNNNNNNNNN NNNNNNNNNN NNNNNATAGG AGCCACCGAA GGCAAGCGAG GGAACCCTAC GAGGCCGACC TCATAGCCAC ACCTCCCGCG AGCGTAAGCC TCATGGAGCC GGTGGTCGGC TGGAACTGAC GAATGCAAAA GAGAGGTAAG GAGATCGTAC TCAGGACAGC GGGGGGGACG CAATTTAGCT CTGACGGAAA ACAAGTCAGG GGGTTGATCG CACGCTCGTG TCGTATGGGG GGCCGGCGAA GAATAACCTC TGGCCAGACT GGTAACGAAC A--------- ----AGGAGC NCGTCCTGTA CCCAAGTGAA GGGAAGGCTG CACAGGGTCG GGATAATATG TGTGTACAGA GGGACGGTAT CGTGGTCAGC TAGGAAGTTG GAGGGAGACG GGCGGCGAGG CTTTAAAAAA GCAGAAAAAA TGGAACATGC TTACCTCACG GGTGCGACAG ATACTAGGAG GAATAGCACG AGGACAATAT GTCGAGTGGA CGAGGGGCGG TGTGTATACT GGACCGGTCA TGTCTAAAAC TGATCCTGAT AGACTCGTGG GCCGAGAGGT GACTAGACCT AGGTCTGAGA GGGTTAATCC GAGGGTAACA GACGGCAATC AACGACCAAA AACACAAAAA GATGCACAAA GAAGGGTGTG CTGGACGGCC GCAGTTCAAA CGTCTTTCGA GTCGCCTCTA TCTCCTGGCT TAATATATGG AAAATTCAAC GCGCGAAGCG GTAGGTGAGG AGTGAATAA- ---------- ---------- ----AGCATC CAATAAGTTT CCCCACCGGA ATTGACGGGG ACTATCGGAA CAAGGTCACT AATTGTTGAA ATTCTTGGAG TGGGACGGAT GCTAAGGTAC GAAGGGCTGG ATTACTACAA AGATAAGGGT CCTGTCAGCC TGTTAGTAAA GACGGCTTCG TGTAAGAGTA AGGCACGAAA ATCAATCAAG GCCCGACGAA TAGCCACCCG TAGAGACATC GGTCAGGGTG TGACAAAATA AATAATGACG ACATGACGTA GGGATTACAT AAAGGGCACT GTCCTTCGGC TATTGTGGTA TACAACGCCA ATAACTGAAC CAACCACTAT ACCATGTGAC TAGTGGTAGA CTATCCGTTG TGCAGTTATC GAGAAAAACA GGAAAAAGAA TAGAGTATAC AGCGTTGCGA CCTGAGGTGC ATCGGGCGCA AAGGAGGTAA TAAAGCTGTG GCGGGAAAAA CCAGTTGAGG TAATGTATCT AATTGTTCGG GGGTGATCAT TTTCATGGTG TGGGCATCTT ATGTAATCGG ACAGAAAGAG GGACTTAGGA GAGGAGCATC AGATCGGTTG CGGGGAGCGG GGGAAGAGAA CAGCACACCG AGAGCTAGTG ATCGTACCCA ACGTTCACGA CTAAGGGAAT AACGGGCGAA GGAACGGAAG GGGAGCGAAA TTGCGATCTT GATGAGGCAA GCAGGGCAAA GTGGTAAGGG AGAGGTGTGT AGGAGGTACG GACAGAAGGA AGGGATGGGG ATCGCCAAGC GATGAAGGAC GTACGGTCGT CGTCAAAAGN NNNNNNNNNN NNNNNNNNNN NNNNNNNNNN NNNNNNNNNN NNNNNNNNNN NNNNNNNNNN NNNNNNNNNN NNNNNNNNNN NNNNNNNNNN NNNNNNNNNN NNNNNNNNNN NNNNNNNNNN NNNNNNNNNN NNNNNNNNNN NNNNNNNNNN NNNNNNNNNN NNNNNNNNNN NNNNNNNNNN NNNNNNNNNN NNNNNNNNNN NNNNNNNNNN NNNNNNNNNN NNNNNNNNNN NNNNNNNNNN NNNNNNNNNN NNNNNNNNNN NNNNNNNNNN NNNNNNNNNN NNNNNNNNNN NNNNNNNNNN NNNNNNNNNN NNNNNNNNNN NNNNNNNNNN NNNNNNNNNN NNNNNNNNNN NNNNNNNNNN NNNNNNNNNN NNNNN
MANMAD                          ---------- --------GC AGCGTCGCCA CGACGAAGGC AAGTAGGGCC TCAGATGCGA GGCCGGGCAA ACAGGAAGTG ATTTCGACAA CGCTGCCTCT CCGGTAATCG GGAAAAAGCC CTGCGCCGGC AGTGAAAGTG AGGGAAAGGG AAGCAGAGCG AGCGCAGCCA CTTTGAATAC AGTAAGGTAG AGAATTATCT CAACTTGCGC AAGAAAAGGT CTAAAGATTG TA-----ATA CCCTGGGTCT GTACCTTTGG GGAGTTTAGT TTAGGCGATA GACTAAGTAT GTAACGCTTG AGCGAAACGT AACTGGAAGT GGGTCCGACT AGCGCGTGGG AGGAGTTATG CTTCTGACGA TAAGTCTCCA AGGCCTCGCG ACATTTGAAT ACTCTAGCCA CAGTAAAGAC AGGTTGTTCC TTATCAAGAT GTCGCAATGT CAGCAACATA TAAGGATAGG AGCCACCGAA GGCAAGCGAG GGAACCCTAC GAGGCCGACC TCATAGCCAA ACCTCACGCG AGCGTAAGCC TCATGGAGCC GGTGGTCGGC TGGAACTGAC GAATGAAAAA GAGAGGTACG GAGATCACAC CCGAGACAAC GGGGGGGCCG AAATTTAGCT CTGACGGAAA ACAAGTCAGG GGGTTGATCG TACGCTCGTG TCGAGTGGGG GGCCGGCGAA GAATAACCTC TGGCCAGACT GGTAACGAAC A--------- ---CAGGAGT CCGTCCTGTA CCCAAGTGAA GGGAAGGCTG CACTGGGTCG GGATAATATG GGTGTACAGA GGGACGGCAT CGTGGTCAGC TAGGAAGTTG GAGGGAGACG AGCGGCGAGG CTTTAAAAAA ACAAGGTGAA TGGGACATGC TTACCTTACG GGTGCGACAG ATACTAGGAG GAATAGCACG AGGACAATAT ATCGAGTGGA CGAGGGGCGG TGTGTATACT GGACCGGTCA TGTCTAAAAC TGATCCTGAT AGACTCGTGG GCCGAGAGGT GACTAGACCT AGGTCTGAGA GGGTTAATCC GAGGGTAACA GAAGGCAATC AACGACAAAA TACACAAAAA GATGCACAAA GAGGGGTGTG CTGGACGGCA GCAGTTCAAA CGTCTTTCGA GTCGCCTCTA TCTCCTGGCT TAATATATGG AAAATTCAAC GCGCGAAGCG GTAGGTG--- ---------- ---------- -------TCG GCAAAGTACC CAGTAAGTTT CCCCACCGGA ATCGACGGGG ACTCGCGGAA CAAGCTCACT GATAGTTGAA ACTCTTTGAG TGGGGCGGAT GCTAAGGCAA GAAGGGCTGG ATTACTACAA AGATAAGAGT CCTGTCAGCC TGTTAGTAAA GACGGCTTCA TGTCAGAGTA AGGCACGAAA ATCAATAAAG GCCCGACGAA TAGTCACCTG TAGAGACATC GGTCAGGGTG TGACAAAATA AGTAAAGAAG AAGTGACGTA GGGATTACAT AAAGGGCACT GTCCTTCGGC TATTGTGGTA TACACCGCCA ATAACTGAAC CAACCACTAT ACCATGTGAC TAACTGTAGA CTATCCGTTG TGCAGTT--- -AGAAAAACA GGAAAAAGAG TAGAGTATAC AGCGTTGCGA CCTGAGGTGC ATCGGGCGCA AAGGAGGTAA TAAAGCTGTG GCGGGAAAAA CCAGTTGAGG TAATGTATCT AATTGTTCGG GGGTGAACAT TTTCATGGTG TGGGCATTTT ATGTAATCGG ACAGAAAGAG GGACTTAGGA GAGGAGCATC AGATCGGTTG AGGGGAGCGG GGGAAGAGAA CAGCACACCG AGAGCTAGTG ATCGTACCCA AAGTTCACGA CTAAGGGAAT AACGGGCGAA GGAACGGAAG GGGAGCAAAG TTGCTATCTT GATGAGGCAA ACCGGGTAAA GTGGTAAGGG AGAGGTGTGT AGGAGGTACG GACAGAAGGA AGGGATGGGG ATCGCCAAGC GATGAAGGAC GTACGGTCGT CGTCTAGAGA NNNNNNNNNN NNNNNNNNNN NNNNNNNNNN NNNNNNNNNN NNNNNNNNNN NNNNNNNNNN NNNNNNNNNN NNNNNNNNNN NNNNNNNNNN NNNNNNNNNN NNNNNNNNNN NNNNNNNNNN NNNNNNNNNN NNNNNNNNNN NNNNNNNNNN NNNNNNNNNN NNNNNNNNNN NNNNNNNNNN NNNNNNNNNN NNNNNNNNNN NNNNNNNNNN NNNNNNNNNN NNNNNNNNNN NNNNNNNNNN NNNNNNNNNN NNNNNNNNNN NNNNNNNNNN NNNNNNNNNN NNNNNNNNNN NNNNNNNNNN NNNNNNNNNN NNNNNNNNNN NNNNNNNNNN NNNNNNNNNN NNNNNNNNNN NNNNNNNNNN NNNNNNNNNN NNNNN
[truncated: 581,117 more chars]
