# Supplementary material for: Afrobatrachian mitochondrial genomes: genome reorganization, gene rearrangement mechanisms, and evolutionary trends of duplicated and rearranged genes
Source: BMC Genomics. 2013 Sep 21;14:633. doi: 10.1186/1471-2164-14-633 (PMC3852066; doi:10.1186/1471-2164-14-633)
Supplement: Additional file 4 — Sequence data and other setting files used in the dating analysis. [file 1471-2164-14-633-S4.zip › Additional_file4_AKetal/SeedUsed]

1578852965
